# Supplementary material for: Metagenome-wide association of gut microbiome features for schizophrenia
Source: Nat Commun. 2020 Mar 31;11:1612. doi: 10.1038/s41467-020-15457-9 (PMC7109134; doi:10.1038/s41467-020-15457-9)
Supplement: Supplementary file 4 — Supplementary Data 1 [file 41467_2020_15457_MOESM4_ESM.xlsx]

## Sheet: Sheet1
Supplementary Table 1 Phenotypes of baseline volunteers.
Baseline																																		Follow up
BGI ID	Age	Gender (1:male, 2:female)	Marital status	Dwelling condition	Education level	Sample center	BMI	Group	Diagnosis	Height(cm)	Weight(kg)	Body temperature(℃)	Pulse(c. p. m)	Breathe(c. p. m)	Systolic pressure(mmHg)	Diastolic pressure(mmHg)	Staple food structure	Frequency of eating vegetables	Frequency of eating ivestock meat	Frequency of eating poultry	Frequency of eating nutrient supplements	Frequency of drinking yogurt or probiotic drinks	Smoking	In the past six months exposure to secondhand smoke situation	Tryptophane(μM)	Glutamic acid(μM)	Tyrosine(μM)	Phenylalanine(μM)	Dopamine(ng/ml)	Gamma-aminobutyric acid (GABA)(ng/L)	Serotonin(ng/ml)	Kynurenine (KYN)(nmol/L)	Kynurenic acid (KYNA)(nmol/L)	BGI ID	BMI	Weight(kg)	Drugs
wHAXPI032581-18	25	2	single	group living	college	Xi'an	19.4674	HC	healthy	165	53	36.5	75	19	120	80	rice	twice or three times a week	twice or three times a week	twice or three times a week	hardly	often	never smoke or occasional smoke	almost none	1.0516	12.422	80.5453	63.8961	13.0244	361.401	897.702	272.868	19.1186
wHAXPI032582-19	31	1	married	famliy life	junior college	Xi'an	21.7738	HC	healthy	166	60	36.2	72	18	122	80	rice	often	twice or three times a week	hardly	hardly	hardly	never smoke or occasional smoke	less than 1 hour a day	1.4955	19.352	75.1476	66.9532	20.2944	505.238	876.188	246.389	28.3485
wHAXPI032583-21	20	2	single	group living	college	Xi'an	18.9619	SCZ	first-episode	164	51	36.2	78	18	110	70	rice,flour,coarse food grain	often	hardly	hardly	often	often	never smoke or occasional smoke	almost none	0.9545	11.134	60.191	49.0829	13.3378	126.781	3855.89	282.427	21.6205
wHAXPI032584-22	14	1	single	famliy life	junior high school	Xi'an	16.0231	SCZ	first-episode	158	40	36.2	70	18	118	75	flour	often	hardly	hardly	hardly	often	intermittent smoking	less than 1 hour a day	1.0566	14.501	90.8163	72.4802	16.2017	318.152	4676.2	278.668	18.3027
wHAXPI032585-23	27	1	single	famliy life	primary school	Xi'an	19.6052	SCZ	relapse	172	58	36.5	75	16	118	80	flour	hardly	often	hardly	hardly	hardly	smoking more than 10 cigarettes day or quit smoking failed	almost none	0.7695	10.197	51.9455	48.2172	8.61603	312.728	676.074	326.729	47.2029	wHAXPI037175-32	20.2812	60	risperidone
wHAXPI032586-25	18	1	single	famliy life	high school	Xi'an	19.4674	SCZ	first-episode	165	53	37	80	19	116	62	rice	hardly	hardly	often	hardly	hardly	never smoke or occasional smoke	less than 1 hour a day	1.1493	13.477	85.8436	54.0771	11.1093	64.1952	3941.45	342.436	33.1295	wHAXPI037160-35	23.8751	65	others
wHAXPI032587-26	20	1	single	group living	college	Xi'an	23.04	SCZ	first-episode	178	73	36.1	72	18	128	90	rice	often	hardly	hardly	hardly	often	never smoke or occasional smoke	almost none	1.1784	16.515	62.1061	55.3968	1.77737	63.2782	279.436	85.8511	25.2509
wHAXPI032588-27	23	1	single	famliy life	primary school	Weinan	20.9572	SCZ	relapse	162	55	36.3	82	20	100	60	flour	twice or three times a week	hardly	hardly	hardly	hardly	smoking more than 10 cigarettes day or quit smoking failed	4 hours a day	0.96	11.599	40.4989	51.3893	97.1208	796.619	13044.5	1355.48	18.1637	wHAXPI037149-14	25.5296	67	risperidone+others
wHAXPI032589-28	32	1	single	famliy life	junior high school	Weinan	18.0697	SCZ	first-episode	168	51	36.5	75	16	110	60	flour	often	hardly	hardly	hardly	often	intermittent smoking	less than 1 hour a day	0.7374	8.261	58.4469	36.7153	21.3955	389.612	14361.7	1627.36	22.6209	wHAXPI037169-15	19.487	55	risperidone+others
wHAXPI032590-29	31	2	married	famliy life	high school	Weinan	19.5006	SCZ	first-episode	145	41	36.5	66	20	100	60	flour	twice or three times a week	hardly	hardly	hardly	hardly	never smoke or occasional smoke	less than 1 hour a day	0.8111	10.307	49.495	51.244	64.1315	473.158	2995.54	931.797	26.687
wHAXPI032591-31	29	1	single	live alone	primary school	Weinan	19.8347	SCZ	relapse	165	54	36.5	80	20	150	99	flour	often	hardly	hardly	hardly	hardly	smoking more than 10 cigarettes day or quit smoking failed	less than 1 hour a day	0.5774	7.335	45.8138	30.3469	54.5233	468.101	9458.96	1851.54	20.9185	wHAXPI037154-17	22.0386	60	risperidone+others
wHAXPI032592-32	26	2	married	famliy life	high school	Weinan	19.2277	SCZ	first-episode	158	48	36.5	72	19	100	60	flour	hardly	hardly	hardly	hardly	hardly	never smoke or occasional smoke	less than 1 hour a day	0.7708	8.856	77.2062	42.9869	29.9082	291.721	5936.64	1122.58	23.5304	wHAXPI043596-13	20.0288	50	risperidone
wHAXPI032593-34	49	2	married	famliy life	primary school	Xianyang	23.4375	SCZ	relapse	160	60	36.7	79	20	128	78	flour	hardly	hardly	hardly	hardly	hardly	never smoke or occasional smoke	4 hours a day	0.6296	7.493	91.2688	54.7854	11.3761	265.7	1427.07	218.016	22.4731	wHAXPI037174-45	23.4375	60	risperidone+others
wHAXPI032594-36	41	2	married	famliy life	primary school	Xianyang	25.6369	SCZ	first-episode	158	64	36.6	80	20	143	80	flour	often	twice or three times a week	hardly	hardly	hardly	never smoke or occasional smoke	less than 1 hour a day	NA	NA	NA	NA	NA	NA	NA	NA	NA
wHAXPI032595-39	24	1	single	live alone	junior high school	Xi'an	22.8571	HC	healthy	175	70	36.5	75	18	120	80	rice,flour,coarse food grain	often	hardly	often	hardly	hardly	intermittent smoking	less than 1 hour a day	1.4367	20.776	84.5301	77.1173	6.34735	179.974	951.976	144.313	27.0946
wHAXPI032596-40	26	2	single	group living	master degree or above	Xi'an	18.6667	HC	healthy	150	42	36.3	85	17	123	71	flour	often	hardly	hardly	hardly	hardly	never smoke or occasional smoke	almost none	1.4802	18.922	51.5867	74.7806	8.46559	305.921	1202.28	201.64	16.1179
wHAXPI032597-41	36	1	single	live alone	junior college	Xi'an	22.2291	HC	healthy	171	65	36.2	90	17	117	68	coarse food grain	often	twice or three times a week	hardly	hardly	hardly	smoking more than 10 cigarettes day or quit smoking failed	4 hours a day	1.164	14.257	77.267	56.2988	35.7578	398.972	2582.19	710.158	45.0672
wHAXPI032598-42	26	2	single	group living	college	Xi'an	21.2183	HC	healthy	161	55	36.2	75	18	110	70	rice,flour,coarse food grain	often	hardly	twice or three times a week	often	often	never smoke or occasional smoke	almost none	NA	NA	NA	NA	NA	NA	NA	NA	NA
wHAXPI032599-45	48	2	married	famliy life	junior college	Xi'an	20.8325	HC	healthy	161	54	36.3	84	21	110	60	rice	often	hardly	hardly	hardly	often	never smoke or occasional smoke	almost none	1.046	14.33	59.9371	56.88	13.1141	497.669	700.004	203.977	30.6313
wHAXPI032600-47	44	2	married	famliy life	junior college	Xi'an	21.048	HC	healthy	166	58	36.2	80	20	100	70	rice	often	twice or three times a week	twice or three times a week	hardly	every day	never smoke or occasional smoke	almost none	1.0896	13.859	62.7794	48.4654	25.0243	330.487	985.848	199.336	20.087
wHAXPI032601-50	45	2	married	famliy life	junior high school	Xi'an	22.1893	SCZ	relapse	156	54	36.3	72	18	112	74	flour	often	hardly	hardly	hardly	often	never smoke or occasional smoke	almost none	0.4602	6.137	50.6595	32.6109	8.70686	100.085	1570.38	216.866	43.5429	wHAXPI037156-34	23.0112	56	risperidone+others
wHAXPI032602-54	16	1	single	group living	high school	Xi'an	20.7008	SCZ	first-episode	163	55	36.2	72	17	115	70	rice	often	often	often	hardly	every day	never smoke or occasional smoke	2 to 4 hours a day	0.7758	8.815	84.6901	55.3242	4.92325	87.7242	964.418	192.607	21.4944	wHAXPI037148-13	20.3244	54	risperidone
wHAXPI032603-63	18	2	single	famliy life	high school	Xi'an	16.937	SCZ	first-episode	163	45	37.4	92	20	129	72	rice	hardly	hardly	hardly	hardly	often	never smoke or occasional smoke	almost none	0.3525	3.438	51.6033	33.2889	12.2691	371.443	2124.18	207.217	21.8534	wHAXPI037166-53	18.8189	50	risperidone
wHAXPI032604-74	32	1	married	famliy life	junior college	Xi'an	21.2585	SCZ	first-episode	168	60	35.8	60	17	146	84	rice,flour,coarse food grain	often	twice or three times a week	twice or three times a week	hardly	hardly	intermittent smoking	almost none	1.0148	11.858	69.5844	58.0665	9.82686	69.3878	888.544	302.506	25.4681
wHAXPI032605-75	36	1	single after divorced	famliy life	junior high school	Xi'an	23.1837	SCZ	first-episode	175	71	36.3	75	19	134	88	flour	often	hardly	hardly	hardly	hardly	never smoke or occasional smoke	almost none	NA	NA	NA	NA	NA	NA	NA	NA	NA
wHAXPI032606-80	20	1	single	famliy life	primary school	Weinan	24.2215	SCZ	first-episode	170	70	36.4	82	20	120	80	flour	twice or three times a week	hardly	hardly	hardly	hardly	never smoke or occasional smoke	4 hours a day	0.5231	7.24	35.9954	32.3325	7.93405	276.679	309.672	211.858	18.2322
wHAXPI032607-89	26	1	single	famliy life	junior high school	Weinan	22.3214	SCZ	relapse	168	63	36	66	19	110	70	flour	often	hardly	hardly	hardly	hardly	intermittent smoking	almost none	0.656	7.195	40.085	30.5345	73.6461	506.853	1047.58	1309.65	16.9636	wHAXPI037150-16	21.2585	60	risperidone+others
wHAXPI032608-111	49	2	married	famliy life	primary school	Weinan	22.0317	SCZ	relapse	158	55	37	66	18	100	70	flour	hardly	hardly	hardly	hardly	hardly	never smoke or occasional smoke	less than 1 hour a day	0.6351	7.215	41.5641	38.6585	41.8763	350.229	4749.12	2533.42	12.1838	wHAXPI037172-24	22.0317	55	risperidone+others
wHAXPI032609-18	53	2	married	group living	vocational high school	Weinan	21.1553	SCZ	relapse	167	59	36.7	88	20	110	70	flour	twice or three times a week	hardly	hardly	hardly	hardly	never smoke or occasional smoke	almost none	0.4515	4.894	49.7489	41.5945	15.9882	441.703	-9280.88	427.817	27.3942
wHAXPI032610-19	35	1	married	famliy life	junior high school	Weinan	26.1224	SCZ	relapse	175	80	36.5	99	20	110	70	flour	often	hardly	hardly	hardly	hardly	Smoking less than or equal to 4 cigarettes a day	less than 1 hour a day	0.627	7.346	52.1221	43.3743	16.4709	223.496	2656.24	473.49	41.208	wHAXPI037151-26	27.7551	85	risperidone+others
wHAXPI032611-21	32	2	single	famliy life	technical secondary school	Xianyang	21.2585	SCZ	relapse	168	60	36.7	78	20	127	70	flour	often	hardly	hardly	hardly	often	smoking 5 to 10 cigarettes a day	4 hours a day	NA	NA	NA	NA	NA	NA	NA	NA	NA
wHAXPI032612-22	28	2	single	famliy life	junior college	Xianyang	18.6453	SCZ	relapse	167	52	36.8	79	20	130	80	rice,flour,coarse food grain	often	often	often	hardly	hardly	intermittent smoking	less than 1 hour a day	0.5676	8.071	28.3901	32.0479	20.621	468.998	4528.52	395.159	13.4631
wHAXPI032613-23	30	2	married	famliy life	junior high school	Xianyang	20.3244	SCZ	relapse	163	54	36.7	88	20	124	71	rice	often	twice or three times a week	hardly	hardly	hardly	never smoke or occasional smoke	less than 1 hour a day	0.4827	5.12	45.4992	46.619	38.425	787.314	-4451.08	414.142	31.9195	wHAXPI037163-58	21.4536	57	risperidone+others
wHAXPI032614-24	34	2	single	famliy life	junior college	Xianyang	19.5717	SCZ	relapse	163	52	36.7	88	20	124	71	flour	often	hardly	hardly	hardly	hardly	never smoke or occasional smoke	almost none	0.7566	11.111	74.3584	54.8883	21.9196	234.089	6653.44	948.132	15.1051
wHAXPI032615-25	45	1	married	famliy life	junior high school	Xianyang	20.6193	SCZ	first-episode	172	61	36.3	89	21	134	85	flour	twice or three times a week	twice or three times a week	twice or three times a week	hardly	often	never smoke or occasional smoke	almost none	0.7204	8.592	60.2848	46.3285	42.8571	365.637	2763.35	558.809	18.8755	wHAXPI037167-59	22.0051	65.1	risperidone+others
wHAXPI032616-26	25	2	single	group living	master degree or above	Xi'an	22.0741	HC	healthy	152	51	36	70	18	100	60	rice	twice or three times a week	hardly	hardly	hardly	hardly	never smoke or occasional smoke	less than 1 hour a day	0.8504	10.094	56.0517	47.2244	17.2964	407.433	3660.82	207.653	13.0269
wHAXPI032617-27	24	2	single	group living	college	Xi'an	17.239	HC	healthy	172	51	36.2	72	18	120	80	flour	twice or three times a week	often	often	twice or three times a week	often	never smoke or occasional smoke	less than 1 hour a day	0.9073	11.65	53.6785	50.5357	12.8768	432.642	762.344	218.947	14.6007
wHAXPI032618-28	24	2	single	group living	college	Xi'an	18.2899	HC	healthy	162	48	36.5	90	18	115	75	flour	often	often	often	hardly	often	never smoke or occasional smoke	almost none	0.9887	13.567	85.7939	62.5885	14.1636	313.631	743.87	236.859	18.2726
wHAXPI032619-29	24	2	single	group living	master degree or above	Xi'an	19.5312	HC	healthy	160	50	37.3	72	18	112	74	rice	often	hardly	twice or three times a week	hardly	often	never smoke or occasional smoke	less than 1 hour a day	1.433	20.118	64.0929	71.0334	20.2068	451.038	1153.31	225.606	46.4312
wHAXPI032620-32	25	2	single	group living	college	Xi'an	22.0386	HC	healthy	165	60	36	75	18	120	80	rice	often	hardly	hardly	hardly	often	never smoke or occasional smoke	less than 1 hour a day	1.3547	19.197	79.4635	71.3421	22.4009	298.933	4074.64	359.926	10.312
wHAXPI032621-34	25	2	married	famliy life	junior college	Xi'an	17.5781	HC	healthy	160	45	36.4	82	20	90	56	flour	twice or three times a week	twice or three times a week	twice or three times a week	hardly	often	never smoke or occasional smoke	1 to 2 hours a day	1.3029	19.08	85.2586	65.803	15.136	323.163	931.9	243.157	12.5801
wHAXPI032622-36	38	1	married	famliy life	college	Xi'an	26.6749	HC	healthy	171	78	36.5	80	18	120	80	flour	often	twice or three times a week	twice or three times a week	hardly	hardly	never smoke or occasional smoke	almost none	1.5314	21.424	78.1003	67.6554	18.9877	507.01	469.342	332.445	17.7586
wHAXPI032659-39	35	1	married	group living	college	Xi'an	24.2587	HC	healthy	177	76	36.2	80	20	125	78	rice,flour,coarse food grain	twice or three times a week	twice or three times a week	twice or three times a week	hardly	hardly	smoking more than 10 cigarettes day or quit smoking failed	2 to 4 hours a day	0.9204	12.761	53.4301	53.7079	15.6069	76.0234	2316.51	198.838	43.6841
wHAXPI032660-40	26	2	single	live alone	college	Xi'an	20.4294	HC	healthy	158	51	36.7	81	19	92	68	rice	twice or three times a week	twice or three times a week	twice or three times a week	hardly	often	never smoke or occasional smoke	almost none	1.0586	12.947	66.2564	59.7918	8.102	121.073	3569.85	202.578	16.2742
wHAXPI032661-41	45	2	married	famliy life	junior college	Xi'an	20.7031	HC	healthy	160	53	36.5	70	19	118	80	coarse food grain	hardly	hardly	often	hardly	often	never smoke or occasional smoke	less than 1 hour a day	1.3149	20.218	71.0359	62.0558	17.4089	115.06	7931.48	268.315	28.9772
wHAXPI032662-42	24	1	single	group living	college	Xi'an	21.4533	HC	healthy	170	62	36.2	72	17	116	70	flour	twice or three times a week	twice or three times a week	twice or three times a week	hardly	hardly	never smoke or occasional smoke	less than 1 hour a day	1.2569	16.404	75.1366	57.0555	10.2802	138.979	3897.59	203.84	49.6417
wHAXPI032663-45	37	2	married	famliy life	technical secondary school	Xi'an	20.4491	HC	healthy	164	55	36.1	86	20	90	60	rice,flour,coarse food grain	often	twice or three times a week	twice or three times a week	hardly	every day	never smoke or occasional smoke	almost none	1.6271	23.356	95.5351	87.699	13.9716	87.974	2626.68	278.115	10.8808
wHAXPI032696-31	26	1	single	group living	college	Xi'an	23.6614	HC	healthy	172	70	36.5	76	19	117	80	rice,flour,coarse food grain	often	twice or three times a week	twice or three times a week	hardly	often	intermittent smoking	1 to 2 hours a day	1.1127	15.075	48.4961	52.9511	20.07	80.3522	984.532	214.213	49.2065
wHAXPI032697-24	22	1	single	famliy life	college	Xi'an	20.3704	SCZ	first-episode	180	66	36.5	66	16	103	75	rice,flour,coarse food grain	often	twice or three times a week	twice or three times a week	hardly	often	never smoke or occasional smoke	almost none	0.3729	3.848	59.4404	46.1771	16.409	132.476	1052.78	556.043	30.5659	wHAXPI037171-57	20.3704	66	risperidone+others
wHAXPI032780-47	37	1	married	famliy life	college	Xi'an	28.0664	HC	healthy	173	84	36.7	80	17	120	80	rice	often	often	hardly	hardly	hardly	smoking more than 10 cigarettes day or quit smoking failed	2 to 4 hours a day	1.0606	14.727	80.33	61.2083	27.04	266.021	2833.83	313.286	16.201
wHAXPI032781-50	37	2	married	famliy life	college	Xi'an	25.3902	HC	healthy	155	61	36.3	76	18	100	72	flour	often	hardly	hardly	hardly	often	never smoke or occasional smoke	1 to 2 hours a day	1.4513	19.263	73.6685	78.8728	19.7724	79.3351	4543.76	230.556	18.1728
wHAXPI032782-54	33	2	married	famliy life	college	Xi'an	23.4375	HC	healthy	160	60	36.5	84	20	124	75	rice	often	twice or three times a week	twice or three times a week	hardly	often	never smoke or occasional smoke	almost none	1.3319	17.953	47.0445	62.7096	31.3287	383.563	3816.6	380.63	16.5685
wHAXPI032783-63	28	1	married	famliy life	college	Xi'an	22.8571	HC	healthy	175	70	36.6	76	19	120	80	rice	often	twice or three times a week	twice or three times a week	hardly	often	never smoke or occasional smoke	almost none	1.3898	19.237	92.5934	81.5243	22.6674	299.463	2576.49	259.53	20.4566
wHAXPI032784-74	40	1	married	famliy life	college	Xi'an	25.8645	HC	healthy	168	73	36.2	75	18	120	80	rice	twice or three times a week	often	twice or three times a week	hardly	hardly	never smoke or occasional smoke	almost none	1.297	20.809	67.1339	73.8786	16.7659	284.56	4148.56	553.624	5.42109
wHAXPI032785-75	50	2	married	famliy life	junior high school	Lintong	20.2395	HC	healthy	154	48	36.3	72	17	89	50	flour	often	hardly	hardly	hardly	hardly	never smoke or occasional smoke	less than 1 hour a day	1.0628	16.095	51.0017	50.2391	46.0983	365.21	5577.76	884.005	14.0703
wHAXPI032786-80	47	2	married	famliy life	primary school	Lintong	26.7094	HC	healthy	156	65	36.7	75	18	102	64	flour	twice or three times a week	twice or three times a week	hardly	hardly	hardly	never smoke or occasional smoke	less than 1 hour a day	1.1158	16.679	40.9073	53.8955	17.2146	189.691	842.364	707.906	11.4312
wHAXPI032787-89	58	2	married	famliy life	high school	Lintong	25.0657	HC	healthy	156	61	37.2	76	17	101	67	flour	often	hardly	hardly	hardly	hardly	never smoke or occasional smoke	less than 1 hour a day	1.0383	15.026	44.8645	56.7407	24.7045	236.149	2341.26	566.647	19.7077
wHAXPI032788-111	49	2	married	famliy life	primary school	Lintong	24.0346	HC	healthy	158	60	36.5	77	18	125	70	flour	often	hardly	hardly	twice or three times a week	hardly	never smoke or occasional smoke	4 hours a day	1.2214	19.024	59.4238	63.6419	25.3381	172.874	1326.46	314.684	12.6487
wHAXPI032789-18	59	1	married	famliy life	junior high school	Lintong	24.281	HC	healthy	171	71	36.7	77	18	124	82	flour	often	hardly	hardly	hardly	hardly	smoking 5 to 10 cigarettes a day	almost none	1.264	14.814	41.7959	52.3458	52.8461	384.734	6199.4	1150.82	13.179
wHAXPI032790-19	54	1	married	famliy life	high school	Lintong	21.6713	HC	healthy	165	59	36.8	75	16	128	75	flour	twice or three times a week	often	hardly	hardly	often	smoking more than 10 cigarettes day or quit smoking failed	less than 1 hour a day	1.3869	20.167	55.7205	67.5767	28.4771	155.963	1933.98	775.46	34.5493
wHAXPI032791-21	49	2	married	famliy life	primary school	Lintong	21.7193	HC	healthy	162	57	36.6	80	16	125	70	flour	often	hardly	hardly	twice or three times a week	hardly	never smoke or occasional smoke	4 hours a day	0.7216	8.909	40.5983	44.2581	30.2701	253.27	3604.26	557.147	36.9097
wHAXPI032792-22	47	1	married	famliy life	primary school	Lintong	19.4444	HC	healthy	180	63	36.7	77	17	120	68	flour	often	hardly	hardly	hardly	hardly	smoking more than 10 cigarettes day or quit smoking failed	2 to 4 hours a day	1.3941	21.049	78.5087	69.1265	31.9265	257.099	5802.64	1147.95	8.45608
wHAXPI032793-23	64	1	married	famliy life	junior high school	Lintong	22.7732	HC	healthy	165	62	36.8	78	18	117	69	flour	often	hardly	hardly	hardly	often	smoking more than 10 cigarettes day or quit smoking failed	4 hours a day	1.1756	17.192	74.9048	62.298	70.989	501.906	19001.2	1254.55	16.9078
wHAXPI032794-24	49	1	married	famliy life	high school	Lintong	27.4529	HC	healthy	187	96	36.5	76	19	120	83	flour	often	twice or three times a week	hardly	hardly	hardly	smoking more than 10 cigarettes day or quit smoking failed	4 hours a day	1.1911	15.888	80.2473	68.1337	36.3998	276.055	7422.68	779.691	15.3486
wHAXPI032795-25	60	1	married	live alone	high school	Lintong	24.7475	HC	healthy	157	61	36.5	77	18	142	71	flour	often	hardly	hardly	hardly	hardly	smoking more than 10 cigarettes day or quit smoking failed	less than 1 hour a day	1.2446	16.373	150.731	62.8852	23.4019	200.696	3143.07	942.644	24.1933
wHAXPI032796-26	52	1	married	famliy life	junior high school	Lintong	27.0842	HC	healthy	174	82	36.6	74	19	157	87	flour	often	hardly	hardly	hardly	hardly	smoking more than 10 cigarettes day or quit smoking failed	4 hours a day	1.9494	29.047	97.9303	90.1386	28.1444	224.354	8877.84	858.436	18.4922
wHAXPI032797-27	59	2	married	famliy life	primary school	Lintong	22.0317	HC	healthy	158	55	36.7	78	20	133	68	rice,flour,coarse food grain	often	twice or three times a week	hardly	hardly	hardly	never smoke or occasional smoke	less than 1 hour a day	1.5156	22.886	83.3821	78.2069	19.5027	176.186	5688.68	831.065	16.5319
wHAXPI032798-28	47	2	married	famliy life	junior high school	Lintong	17.7462	HC	healthy	161	46	36.3	79	19	127	48	rice,flour,coarse food grain	often	twice or three times a week	hardly	hardly	hardly	never smoke or occasional smoke	almost none	1.2833	18.146	69.1098	73.0008	21.2525	180.72	2391.02	636.531	28.8959
wHAXPI032799-29	55	2	married	famliy life	primary school	Lintong	17.8506	HC	healthy	157	44	36.7	75	20	117	70	flour	often	hardly	hardly	hardly	hardly	never smoke or occasional smoke	1 to 2 hours a day	0.975	13.742	46.2719	46.5646	26.1799	221.367	2516.29	701.208	16.553
wHAXPI032800-31	48	1	married	famliy life	high school	Lintong	23.8367	HC	healthy	175	73	36.5	76	20	120	83	flour	often	twice or three times a week	hardly	hardly	often	intermittent smoking	less than 1 hour a day	1.3476	20.037	64.0819	72.6073	15.5515	156.518	443.33	270.698	24.9736
wHAXPI032801-32	50	2	married	famliy life	high school	Lintong	22.4323	HC	healthy	158	56	36.3	77	19	151	86	flour	often	hardly	hardly	hardly	hardly	never smoke or occasional smoke	4 hours a day	1.2573	19.406	54.5946	52.9269	21.9789	205.82	3231.74	904.37	20.8897
wHAXPI032802-34	30	2	married	famliy life	high school	Lintong	21.0938	HC	healthy	160	54	36.8	75	19	107	74	flour	often	hardly	hardly	hardly	often	never smoke or occasional smoke	4 hours a day	1.1361	16.141	57.6853	60.3184	16.3473	138.546	1240.23	846.02	7.61228
wHAXPI032803-36	36	2	married	famliy life	junior high school	Lintong	19.313	HC	healthy	156	47	36.5	75	20	98	61	coarse food grain	twice or three times a week	twice or three times a week	hardly	hardly	often	smoking 5 to 10 cigarettes a day	1 to 2 hours a day	1.0861	13.312	52.5581	57.7638	30.871	200.137	5609.16	1145.09	14.2686
wHAXPI032804-39	17	2	single	group living	high school	Xi'an	19.1001	SCZ	first-episode	165	52	37.2	78	18	95	61	flour	often	often	twice or three times a week	hardly	every day	never smoke or occasional smoke	almost none	0.8615	11.5	61.7473	40.7046	16.6022	166.318	3276.97	358.639	51.5416	wHAXPI037161-21	20.5693	56	risperidone+others
wHAXPI032806-41	18	1	single	group living	high school	Xi'an	21.9713	SCZ	first-episode	172	65	37	88	12	109	66	flour	often	often	hardly	hardly	often	never smoke or occasional smoke	almost none	1.12	12.179	57.6963	61.7713	3.09127	14.4057	222.018	269.115	18.8427	wHAXPI037165-43	30.4218	90	risperidone+others
wHAXPI032807-42	18	1	single	famliy life	high school	Xi'an	22.1453	SCZ	first-episode	170	64	36.6	79	18	126	63	rice	often	often	twice or three times a week	hardly	hardly	never smoke or occasional smoke	less than 1 hour a day	0.641	6.59	77.2946	62.4009	20.5568	184.718	1363.29	336.407	25.0755	wHAXPI047832-13	23.5294	68	others
wHAXPI032808-45	26	2	single	famliy life	junior college	Xi'an	18.2563	SCZ	relapse	157	45	36	92	20	95	61	rice,flour,coarse food grain	often	hardly	hardly	twice or three times a week	often	never smoke or occasional smoke	almost none	0.6323	6.802	55.7426	47.4302	18.558	188.33	4761.44	640.772	25.5248	wHAXPI037162-54	23.1247	57	others
wHAXPI032809-47	35	1	single after divorced	famliy life	junior high school	Weinan	28.3447	SCZ	relapse	168	80	36.5	80	20	110	80	flour	often	twice or three times a week	hardly	hardly	every day	smoking 5 to 10 cigarettes a day	1 to 2 hours a day	0.5903	7.61	70.484	46.0197	14.0299	321.911	1761.29	295.617	25.069	wHAXPI037170-18	29.4076	83	risperidone+others
wHAXPI032810-50	28	1	single	famliy life	junior high school	Weinan	24.7252	SCZ	relapse	173	74	37	92	20	110	70	flour	often	hardly	hardly	hardly	hardly	never smoke or occasional smoke	almost none	NA	NA	NA	NA	NA	NA	NA	NA	NA
wHAXPI032811-54	27	2	married	famliy life	vocational high school	Weinan	14.6788	SCZ	first-episode	163	39	36.5	80	20	110	70	rice,flour,coarse food grain	twice or three times a week	twice or three times a week	hardly	hardly	often	never smoke or occasional smoke	1 to 2 hours a day	NA	NA	NA	NA	NA	NA	NA	NA	NA	wHAXPI037644-45	16.937	45	risperidone+others
wHAXPI032812-63	25	2	single	famliy life	junior high school	Weinan	18.026	SCZ	relapse	158	45	36.3	76	20	110	70	flour	often	hardly	hardly	hardly	hardly	never smoke or occasional smoke	almost none	0.4481	5.054	48.5623	35.7346	35.838	661.311	1276.4	370.587	36.0298
wHAXPI032813-74	22	1	single	famliy life	technical secondary school	Xianyang	19.7232	SCZ	relapse	170	57	36.5	88	20	118	74	flour	twice or three times a week	often	hardly	hardly	hardly	smoking more than 10 cigarettes day or quit smoking failed	4 hours a day	0.4041	4.42	53.8771	34.7539	32.423	232.054	2076.72	822.806	21.8312	wHAXPI037159-60	22.4913	65	others
wHAXPI032814-75	26	1	single	famliy life	technical secondary school	Xianyang	19.7232	SCZ	first-episode	170	57	36.8	89	20	132	76	flour	twice or three times a week	hardly	hardly	hardly	often	intermittent smoking	less than 1 hour a day	0.6094	8.618	35.4214	36.3521	16.463	267.409	5185.2	422.381	19.4542	wHAXPI037168-47	22.2145	64.2	others
wHAXPI032815-80	27	1	single	famliy life	primary school	Baoji	18.7242	SCZ	relapse	176	58	36.3	90	18	160	80	flour	twice or three times a week	hardly	hardly	hardly	hardly	intermittent smoking	less than 1 hour a day	NA	NA	NA	NA	NA	NA	NA	NA	NA
wHAXPI032816-89	29	2	married	famliy life	high school	Baoji	18.9036	SCZ	first-episode	161	49	36	96	20	105	65	rice,flour,coarse food grain	often	twice or three times a week	hardly	hardly	often	never smoke or occasional smoke	almost none	0.788	8.423	57.2051	46.958	26.5408	543.146	-15900.4	285.412	18.9639
wHAXPI032817-111	40	2	single after divorced	live alone	primary school	Baoji	20.1951	SCZ	first-episode	162	53	36.5	83	19	110	70	flour	often	hardly	hardly	hardly	hardly	Smoking less than or equal to 4 cigarettes a day	4 hours a day	0.9399	10.643	61.0464	49.5672	17.5682	148.935	1926.36	916.892	20.8296
wHAXPI033593-26	31	1	married	famliy life	junior high school	Xi'an	23.5102	SCZ	first-episode	175	72	37.2	99	18	141	94	flour	often	twice or three times a week	hardly	hardly	hardly	never smoke or occasional smoke	2 to 4 hours a day	0.8503	9.463	94.078	63.5329	46.5183	305.371	10486.2	642.448	25.4732
wHAXPI033594-31	27	2	single after divorced	live alone	junior high school	Weinan	22.6562	SCZ	relapse	160	58	36	88	36	110	80	flour	twice or three times a week	hardly	hardly	hardly	hardly	never smoke or occasional smoke	almost none	0.8034	9.262	40.4713	45.487	63.1912	540.267	4753.52	809.207	24.3162	wHAXPI037155-23	23.4375	60	risperidone+others
wHAXPI033598-32	39	2	married	famliy life	primary school	Xianyang	22.4323	SCZ	first-episode	158	56	36.8	89	20	125	75	flour	twice or three times a week	twice or three times a week	hardly	hardly	often	never smoke or occasional smoke	almost none	0.7593	9.301	46.0787	42.7992	12.2964	278.22	666.986	175.021	33.033
wHAXPI033601-28	21	1	single	famliy life	junior high school	Xi'an	20.0474	SCZ	first-episode	173	60	36	90	18	106	63	flour	often	often	often	hardly	hardly	Smoking less than or equal to 4 cigarettes a day	4 hours a day	1.0173	10.325	83.7629	60.839	9.37538	108.649	548.608	195.497	56.0582
wHAXPI033605-29	36	2	married	famliy life	uneducated	Baoji	18.75	SCZ	first-episode	160	48	37	92	18	100	70	flour	hardly	hardly	hardly	hardly	hardly	never smoke or occasional smoke	1 to 2 hours a day	NA	NA	NA	NA	NA	NA	NA	NA	NA	wHAXPI037638-43	19.9219	51	risperidone
wHAXPI033606-30	42	1	married	famliy life	primary school	Weinan	23.5294	SCZ	relapse	170	68	36.8	72	20	120	70	flour	often	hardly	hardly	hardly	hardly	never smoke or occasional smoke	almost none	0.7583	9.745	34.9081	36.9211	59.4895	472.821	2983.6	1660.4	25.2214
wHAXPI033608-27	14	1	single	group living	high school	Xi'an	20.2449	SCZ	first-episode	175	62	36.9	90	18	116	67	rice	twice or three times a week	hardly	hardly	hardly	often	never smoke or occasional smoke	less than 1 hour a day	1.2598	15.479	83.8898	65.0342	5.80881	174.56	376.256	212.982	52.6281	wHAXPI037153-41	22.2041	68	risperidone
wHAXPI033632-52	33	2	single after divorced	famliy life	junior college	Hanzhong	22.9481	SCZ	relapse	167	64	36.5	88	20	120	79	rice	twice or three times a week	hardly	hardly	hardly	hardly	never smoke or occasional smoke	almost none	1.1032	15.121	40.9901	53.6776	6.11126	30.2014	4031.6	292.82	22.37	wHAXPI037623-35	23.3067	65	others
wHAXPI033633-76	19	2	single	famliy life	junior high school	Hanzhong	24.1672	SCZ	relapse	164	65	36.1	88	20	121	80	rice	twice or three times a week	twice or three times a week	hardly	hardly	hardly	never smoke or occasional smoke	2 to 4 hours a day	0.4949	6.714	30.6032	35.1414	41.4041	469.992	4277.76	1577.62	14.6543	wHAXPI037173-30	24.1672	65	risperidone+others
wHAXPI033634-77	28	1	single	famliy life	vocational high school	Hanzhong	21.7993	SCZ	first-episode	170	63	36.7	85	20	121	80	rice	often	twice or three times a week	twice or three times a week	often	often	never smoke or occasional smoke	less than 1 hour a day	0.7648	9.079	64.5179	49.7185	14.0249	139.279	924.54	303.592	29.4368
wHAXPI033635-78	36	2	married	famliy life	junior high school	Hanzhong	23.3726	HC	healthy	152	54	36.5	80	20	120	80	rice	often	hardly	hardly	hardly	hardly	never smoke or occasional smoke	almost none	1.1968	17.18	66.3392	70.8881	10.414	87.1571	4761.76	1001.06	8.95972
wHAXPI033636-79	38	1	single	famliy life	primary school	Hanzhong	22.8571	SCZ	relapse	175	70	36.5	87	20	120	80	rice	often	hardly	often	hardly	often	smoking 5 to 10 cigarettes a day	less than 1 hour a day	0.5408	6.226	41.2219	38.4345	10.7298	150.689	4548	259.492	32.597	wHAXPI037152-31	22.8571	70	risperidone
wHAXPI033788-13	27	2	single	group living	master degree or above	Xi'an	17.9089	HC	healthy	162	47	36.7	86	17	100	83	rice,flour,coarse food grain	often	often	often	hardly	often	never smoke or occasional smoke	less than 1 hour a day	1.1834	13.75	65.1471	65.5609	6.70882	242.499	876.188	139.432	43.3557
wHAXPI033789-15	27	2	single	live alone	junior college	Xi'an	21.0772	HC	healthy	163	56	36.7	73	19	118	80	rice	twice or three times a week	often	twice or three times a week	twice or three times a week	often	never smoke or occasional smoke	1 to 2 hours a day	1.5018	20.372	87.4883	78.1766	19.5867	316.446	4770.72	740.724	10.2479
wHAXPI033790-16	30	1	married	famliy life	junior high school	Xi'an	22.4913	SCZ	first-episode	170	65	36.5	82	17	112	82	flour	often	twice or three times a week	hardly	hardly	hardly	smoking 5 to 10 cigarettes a day	1 to 2 hours a day	0.4009	4.204	63.0554	40.184	31.4406	245.112	2484.17	493.476	22.5953	wHAXPI037164-37	26.2976	76	others
wHAXPI033791-18	47	1	married	famliy life	primary school	Xi'an	20.202	SCZ	first-episode	165	55	36.6	78	18	125	80	coarse food grain	often	twice or three times a week	twice or three times a week	hardly	often	smoking more than 10 cigarettes day or quit smoking failed	4 hours a day	0.764	8.373	58.3697	47.1518	22.0496	586.957	1031.51	170.26	28.1516
wHAXPI033792-19	13	1	single	famliy life	junior high school	Xi'an	17.6898	SCZ	first-episode	163	47	36.7	80	18	115	67	rice	twice or three times a week	twice or three times a week	hardly	hardly	often	never smoke or occasional smoke	almost none	1.0045	11.579	66.8414	49.7972	15.4745	132.012	5531.08	346.946	27.9041
wHAXPI033793-20	15	2	single	famliy life	high school	Xi'an	16.6933	SCZ	first-episode	166	46	36.3	46	18	130	64	coarse food grain	twice or three times a week	often	twice or three times a week	twice or three times a week	often	never smoke or occasional smoke	2 to 4 hours a day	0.4152	4.834	38.054	30.4679	8.86432	187.133	1939.68	178.793	31.04
wHAXPI033794-21	29	2	single	group living	college	Xi'an	13.6719	SCZ	first-episode	160	35	36	80	18	95	61	rice,flour,coarse food grain	often	hardly	hardly	hardly	often	never smoke or occasional smoke	almost none	0.497	6.238	35.0571	41.0255	8.20406	72.0476	2084.6	293.462	22.4	wHAXPI037656-37	15.625	40	others
wHAXPI033795-22	36	2	married	famliy life	junior high school	Xi'an	18.2563	SCZ	first-episode	157	45	36.2	72	18	120	80	flour	often	hardly	hardly	hardly	hardly	Smoking less than or equal to 4 cigarettes a day	almost none	0.6894	8.528	43.6338	39.6634	4.1502	44.9895	1058.39	204.474	30.6223
wHAXPI033796-23	28	1	single	famliy life	junior college	Baoji	19.257	SCZ	relapse	169	55	36.5	78	20	120	80	flour	often	hardly	hardly	hardly	hardly	Smoking less than or equal to 4 cigarettes a day	1 to 2 hours a day	0.36	3.075	44.1691	32.8107	37.648	564.726	4679.48	330.975	23.2088
wHAXPI033810-24	22	1	single	group living	high school	Weinan	17.9931	SCZ	relapse	170	52	36.5	80	20	110	70	flour	often	hardly	hardly	twice or three times a week	often	smoking more than 10 cigarettes day or quit smoking failed	4 hours a day	0.4374	4.554	43.5344	29.2996	23.613	600.383	2435.58	648.38	22.9699
wHAXPI033811-25	21	2	single	group living	college	Weinan	18.9745	SCZ	first-episode	154	45	36.5	86	18	110	70	rice	often	twice or three times a week	twice or three times a week	hardly	often	never smoke or occasional smoke	almost none	0.7328	9.409	31.8174	52.933	53.4996	821.857	4692.2	542.991	25.0599
wHAXPI033812-26	30	2	single	famliy life	high school	Weinan	14.8721	SCZ	relapse	164	40	36.1	92	20	110	70	rice,flour,coarse food grain	twice or three times a week	hardly	hardly	hardly	often	never smoke or occasional smoke	almost none	0.8056	11.251	40.245	48.6894	14.7701	172.483	2182.72	271.442	31.0347
wHAXPI033813-27	52	2	married	famliy life	primary school	Xianyang	25.9107	SCZ	relapse	162	68	37	79	20	172	99	flour	twice or three times a week	hardly	hardly	hardly	often	never smoke or occasional smoke	less than 1 hour a day	NA	NA	NA	NA	NA	NA	NA	NA	NA
wHAXPI033814-28	42	1	single	famliy life	high school	Xianyang	17.5556	SCZ	relapse	177	55	36.5	89	20	114	74	flour	often	twice or three times a week	hardly	hardly	hardly	never smoke or occasional smoke	1 to 2 hours a day	0.6638	7.785	44.561	44.3187	13.2464	180.788	4488.72	358.063	15.0712	wHAXPI043595-12	21.7051	68	risperidone+others
wHAXPI033815-29	19	1	single	group living	technical secondary school	Xi'an	17.9931	SCZ	first-episode	170	52	36.3	90	20	130	82	rice	often	twice or three times a week	hardly	hardly	often	Smoking less than or equal to 4 cigarettes a day	1 to 2 hours a day	1.0241	10.014	51.5481	64.3259	13.9794	233.831	4653.16	507.023	25.7689
wHAXPI033816-30	19	2	single	famliy life	high school	Xi'an	23.9224	SCZ	first-episode	153	56	36.5	92	20	102	81	rice	often	hardly	hardly	hardly	often	never smoke or occasional smoke	less than 1 hour a day	0.7177	8.892	39.2958	49.8335	6.13444	74.7317	3852.65	223.727	24.304
wHAXPI033817-31	24	1	single	famliy life	junior college	Xi'an	24.2123	SCZ	relapse	176	75	36.6	85	20	135	82	rice,flour,coarse food grain	often	often	often	hardly	often	never smoke or occasional smoke	almost none	0.8026	7.551	44.6548	48.3201	29.9538	171.164	2435.58	264.63	21.8804	wHAXPI037158-52	24.858	77	others
wHAXPI033818-32	17	1	single	famliy life	junior high school	Xi'an	17.3061	SCZ	first-episode	175	53	36	60	17	125	64	rice	often	twice or three times a week	twice or three times a week	hardly	every day	never smoke or occasional smoke	almost none	0.8161	7.815	65.688	53.163	10.8688	135.26	4025.76	274.528	25.2943
wHAXPI033819-34	39	1	single	famliy life	technical secondary school	Hanzhong	19.0311	SCZ	relapse	170	55	36.5	87	20	120	77	rice	often	hardly	hardly	hardly	hardly	Smoking less than or equal to 4 cigarettes a day	almost none	0.6644	7.164	32.0603	45.0572	20.6822	52.0468	4482.12	447.574	45.118
wHAXPI033820-35	32	1	married	famliy life	college	Hanzhong	22.3863	HC	healthy	173	67	36.3	80	20	125	88	rice	often	often	often	hardly	hardly	never smoke or occasional smoke	1 to 2 hours a day	1.4838	22.527	94.6796	83.4796	7.7089	93.2462	838.74	259.746	19.6787
wHAXPI033821-36	28	2	married	famliy life	junior college	Hanzhong	19.5312	HC	healthy	160	50	36.5	87	20	120	80	rice	often	hardly	hardly	hardly	hardly	never smoke or occasional smoke	almost none	1.0821	16.002	43.3964	60.0157	7.52136	215.053	1375.98	305.25	5.63055
wHAXPI033822-39	28	1	single	live alone	college	Hanzhong	23.6713	HC	healthy	178	75	36.5	88	20	120	75	rice	twice or three times a week	often	often	hardly	often	never smoke or occasional smoke	almost none	1.0893	14.484	48.7389	56.1233	21.3637	487.46	3953.02	246.117	17.7299
wHAXPI033823-40	31	2	married	famliy life	junior college	Hanzhong	24.3865	HC	healthy	162	64	36.5	78	19	100	60	rice	often	twice or three times a week	hardly	hardly	often	never smoke or occasional smoke	less than 1 hour a day	1.2093	16.008	79.022	61.4444	29.4137	543.597	3947.62	1265.16	4.3139
wHAXPI033824-41	18	2	single	famliy life	high school	Hanzhong	19.8347	HC	healthy	165	54	36.7	88	20	120	80	rice	often	often	hardly	hardly	often	never smoke or occasional smoke	almost none	1.224	17.693	85.4352	62.9094	15.2734	276.717	2133.31	299.124	15.4489
wHAXPI033825-42	18	2	single	famliy life	high school	Xi'an	20.4294	SCZ	first-episode	158	51	37.4	88	20	117	73	rice	often	twice or three times a week	twice or three times a week	hardly	often	never smoke or occasional smoke	almost none	0.6676	7.981	33.7877	44.3247	10.1186	144.717	4145.92	247.232	19.1413
wHAXPI033826-45	42	2	married	famliy life	junior high school	Hanzhong	23.4375	SCZ	relapse	160	60	36.7	89	20	121	77	rice,flour,coarse food grain	often	often	hardly	often	often	never smoke or occasional smoke	almost none	0.6328	6.841	44.9639	32.6654	25.5313	387.917	4780.28	366.528	59.6843	wHAXPI047831-12	26.5625	68	risperidone+others
wHAXPI033827-47	28	2	single	group living	vocational high school	Xi'an	18.1312	SCZ	first-episode	154	43	37.2	76	18	87	57	flour	often	hardly	hardly	hardly	hardly	never smoke or occasional smoke	almost none	NA	NA	NA	NA	NA	NA	NA	NA	NA
wHAXPI033828-50	23	1	single	group living	college	Xi'an	22.6474	SCZ	first-episode	172	67	37.1	80	17	137	77	rice	often	twice or three times a week	hardly	hardly	often	never smoke or occasional smoke	less than 1 hour a day	0.7674	8.455	61.0795	57.2492	16.1571	280.365	2940.23	120.135	24.4008
wHAXPI033829-54	21	1	single	group living	college	Xi'an	19.5312	SCZ	first-episode	160	50	36.4	96	18	98	74	flour	often	hardly	twice or three times a week	hardly	hardly	never smoke or occasional smoke	almost none	1.0982	13.705	66.0081	67.1651	8.26215	192.525	1276.4	172.711	48.9118
wHAXPI033830-58	28	1	single after divorced	live alone	junior high school	Xi'An Mental Health Center	23.3887	SCZ	relapse	173	70	36.5	98	20	120	80	flour	twice or three times a week	hardly	hardly	hardly	hardly	smoking 5 to 10 cigarettes a day	less than 1 hour a day	0.6386	7.388	26.9717	39.615	9.41698	24.1082	4778.48	228.887	13.8694
wHAXPI033831-59	26	1	single	famliy life	vocational high school	Xi'An Mental Health Center	21.3382	SCZ	relapse	162	56	36	80	20	120	80	flour	often	hardly	hardly	hardly	hardly	smoking 5 to 10 cigarettes a day	1 to 2 hours a day	NA	NA	NA	NA	NA	NA	NA	NA	NA
wHAXPI033832-61	31	1	single	live alone	master degree or above	Xi'an	23.5294	HC	healthy	170	68	36.7	79	20	120	79	flour	twice or three times a week	twice or three times a week	twice or three times a week	often	often	never smoke or occasional smoke	less than 1 hour a day	NA	NA	NA	NA	NA	NA	NA	NA	NA
wHAXPI033833-63	26	1	single	group living	college	Xi'an	23.9995	HC	healthy	172	71	36.3	83	18	131	80	rice	twice or three times a week	twice or three times a week	hardly	hardly	often	never smoke or occasional smoke	almost none	1.5671	21.614	100.414	75.7673	11.9657	130.197	3819.9	312.286	19.1448
wHAXPI034447-36	25	2	single	group living	college	Xi'an	20.8889	HC	healthy	150	47	36.5	70	12	120	80	flour	twice or three times a week	hardly	hardly	hardly	hardly	never smoke or occasional smoke	almost none	0.877	13.007	68.9387	59.2348	27.2801	308.086	1211.39	675.59	23.9508
wHAXPI034448-37	27	2	married	famliy life	junior college	Xi'an	19.1953	HC	healthy	163	51	36.3	72	18	112	80	rice	often	twice or three times a week	hardly	hardly	hardly	never smoke or occasional smoke	less than 1 hour a day	1.2956	19.843	47.9497	68.3153	5.69385	137.628	839.162	231.52	35.3219
wHAXPI034449-39	42	2	married	famliy life	college	Xi'an	20.202	HC	healthy	165	55	36.9	75	18	116	80	flour	often	hardly	hardly	hardly	often	never smoke or occasional smoke	almost none	1.2936	19.348	57.8619	72.795	8.49043	245.34	507.03	142.139	25.9564
wHAXPI034450-40	24	1	single	group living	college	Xi'an	20.7157	HC	healthy	173	62	36	75	20	120	80	rice	often	hardly	twice or three times a week	hardly	every day	never smoke or occasional smoke	almost none	1.2464	17.057	86.7984	67.7039	70.1609	1101.08	3011.2	385.624	13.9246
wHAXPI034451-47	22	1	single	group living	college	Xi'an	18.0427	HC	healthy	173	54	37	60	20	120	80	flour	often	hardly	hardly	hardly	often	never smoke or occasional smoke	almost none	1.5306	20.957	60.0088	63.993	58.873	663.199	1126.17	293.519	8.37043
wHAXPI034452-50	24	1	single	group living	college	Xi'an	19.5312	HC	healthy	160	50	37	60	20	120	80	flour	often	hardly	hardly	hardly	often	never smoke or occasional smoke	almost none	1.156	13.911	45.1901	58.9745	9.55651	275.657	485.172	321.945	10.7468
wHAXPI034453-52	23	2	single	group living	college	Xi'an	19.721	HC	healthy	167	55	37.3	70	17	119	76	flour	twice or three times a week	hardly	twice or three times a week	twice or three times a week	often	never smoke or occasional smoke	less than 1 hour a day	1.448	20.489	75.9313	66.8806	72.5307	1130.31	4687.44	981.388	15.3604
wHAXPI034454-53	22	1	single	group living	college	Xi'an	21.2245	HC	healthy	175	65	36.6	75	19	118	80	rice	twice or three times a week	hardly	hardly	hardly	hardly	never smoke or occasional smoke	less than 1 hour a day	1.065	14.608	60.3731	48.7378	10.4069	264.972	525.326	223.438	14.1827
wHAXPI034455-54	23	1	single	group living	college	Xi'an	22.5981	HC	healthy	176	70	36.7	70	20	116	80	rice	often	twice or three times a week	hardly	twice or three times a week	hardly	intermittent smoking	less than 1 hour a day	1.3229	20.764	56.2724	77.2989	82.6902	271.087	4034.52	334.475	10.3187
wHAXPI034456-57	29	2	married	famliy life	primary school	Xi'an	18.9036	SCZ	first-episode	161	49	36	64	18	117	89	rice	often	hardly	hardly	hardly	hardly	never smoke or occasional smoke	almost none	0.6398	7.634	38.1368	43.4772	7.7966	133.464	1411.89	191.747	26.3412	wHAXPI043597-14	22.3757	58	others
wHAXPI034457-58	20	2	single	famliy life	college	Xi'an	18.6709	SCZ	first-episode	162	49	36.1	80	20	120	70	rice	often	twice or three times a week	twice or three times a week	hardly	hardly	never smoke or occasional smoke	almost none	1.1034	14.104	57.012	52.4669	14.742	154.397	2837.76	438.389	21.8537
wHAXPI034458-59	30	2	married	famliy life	junior college	Xi'an	24.1415	SCZ	relapse	155	58	36.5	90	18	122	83	rice,flour,coarse food grain	often	twice or three times a week	twice or three times a week	hardly	often	never smoke or occasional smoke	almost none	0.8802	9.516	60.7484	68.2124	32.4184	215.403	4011.04	80.0733	47.9174
wHAXPI034459-60	22	1	single	group living	college	Xi'an	22.2222	HC	healthy	180	72	36.8	66	22	110	80	rice	often	often	often	hardly	hardly	never smoke or occasional smoke	1 to 2 hours a day	1.1971	19.429	60.2075	54.8823	14.2462	229.512	4777.44	413.197	12.2331
wHAXPI034460-61	22	1	single	group living	college	Xi'an	18.3058	HC	healthy	178	58	36.5	70	23	121	82	rice	often	twice or three times a week	twice or three times a week	hardly	often	never smoke or occasional smoke	almost none	0.9582	12.784	56.598	41.7701	63.515	697.819	4776.56	479.377	8.39018
wHAXPI034461-62	23	1	single	group living	college	Xi'an	21.7994	HC	healthy	174	66	36.2	78	20	120	80	rice	twice or three times a week	twice or three times a week	hardly	hardly	often	intermittent smoking	less than 1 hour a day	1.1698	16.65	49.8096	72.4983	34.8738	424.453	4521.08	437.88	25.8529
wHAXPI034462-63	21	1	single	famliy life	junior college	Xi'an	17.7154	HC	healthy	168	50	37.2	80	18	120	79	rice	often	often	hardly	hardly	often	never smoke or occasional smoke	2 to 4 hours a day	1.2352	17.214	76.2901	56.6802	58.8884	414.93	4179.92	458.288	15.817
wHAXPI034463-68	21	1	single	live alone	junior college	Xi'an	22.4913	HC	healthy	170	65	36.5	79	24	119	82	flour	often	twice or three times a week	hardly	hardly	hardly	smoking 5 to 10 cigarettes a day	less than 1 hour a day	1.1966	17.873	83.5532	62.8852	50.9378	499.267	4242.32	391.85	13.4791
wHAXPI034464-70	20	1	single	live alone	junior college	Xi'an	28.3937	HC	healthy	172	84	36.3	85	20	124	81	rice	often	twice or three times a week	twice or three times a week	hardly	hardly	Smoking less than or equal to 4 cigarettes a day	less than 1 hour a day	1.6365	26.825	81.2683	80.8584	27.5025	187.393	1716.89	180.606	30.3461
wHAXPI034465-71	18	1	single	famliy life	high school	Xi'an	21.6049	HC	healthy	180	70	36.8	75	18	117	76	flour	often	often	twice or three times a week	hardly	hardly	never smoke or occasional smoke	almost none	1.7384	28.998	65.4672	75.7007	22.6966	186.375	4102.56	272.794	10.8805
wHAXPI034466-72	18	1	single	famliy life	high school	Xi'an	21.7993	HC	healthy	170	63	36.2	82	26	120	80	rice,flour,coarse food grain	often	often	hardly	hardly	hardly	never smoke or occasional smoke	almost none	0.9815	12.842	69.2036	62.5098	65.0611	1143.69	2207.68	912.566	5.93082
wHAXPI034467-73	25	2	single	group living	college	Xi'an	20.3125	HC	healthy	160	52	36.1	70	20	120	80	rice,flour,coarse food grain	often	twice or three times a week	hardly	hardly	often	never smoke or occasional smoke	almost none	1.0988	16.646	71.7755	62.5462	27.006	258.89	1534.55	354.03	7.09682
wHAXPI034468-74	22	2	single	live alone	junior college	Xi'an	18.3391	HC	healthy	170	53	36.2	78	23	120	80	flour	twice or three times a week	twice or three times a week	hardly	hardly	often	never smoke or occasional smoke	1 to 2 hours a day	1.2087	14.55	64.7718	73.3277	70.0255	1063.85	4784.24	912.566	8.06336
wHAXPI034918-16	24	2	single	live alone	college	Xi'an	19.6283	HC	healthy	158	49	37.1	70	18	116	80	flour	often	often	twice or three times a week	hardly	often	never smoke or occasional smoke	less than 1 hour a day	1.2083	17.726	45.9573	56.5167	39.7238	233.383	4617.92	355.931	26.723
wHAXPI034919-17	21	1	single	group living	college	Xi'an	19.7531	HC	healthy	180	64	36.9	70	22	110	85	rice,flour,coarse food grain	twice or three times a week	twice or three times a week	often	hardly	hardly	never smoke or occasional smoke	almost none	1.0787	13.861	84.3314	54.6885	38.9467	419.438	4790.12	NA	16.2732
wHAXPI034920-8	21	1	single	famliy life	college	Xi'an	17.9902	HC	healthy	178	57	36.7	74	25	123	80	rice,flour,coarse food grain	often	often	often	twice or three times a week	often	Smoking less than or equal to 4 cigarettes a day	1 to 2 hours a day	0.878	11.979	76.2349	61.5776	79.643	699.643	4333.64	338.175	13.4831
wHAXPI034921-9	23	1	single	group living	college	Xi'an	23.0954	HC	healthy	179	74	36.6	72	16	120	70	rice,flour,coarse food grain	often	hardly	hardly	hardly	often	never smoke or occasional smoke	almost none	1.4027	19.003	92.3175	64.6952	17.7013	162.065	3595.15	332.168	66.8256
wHAXPI034922-11	21	1	single	group living	junior college	Xi'an	23.1481	HC	healthy	180	75	36.3	78	24	120	80	flour	often	twice or three times a week	hardly	hardly	hardly	intermittent smoking	2 to 4 hours a day	1.8492	27.063	91.4068	86.8939	60.3772	529.947	4685.88	554.15	11.2821
wHAXPI034923-12	22	1	single	group living	college	Xi'an	21.1327	HC	healthy	182	70	36.8	72	22	110	82	rice	often	often	twice or three times a week	often	often	never smoke or occasional smoke	less than 1 hour a day	1.3303	17.226	47.2156	62.3343	28.4112	369.401	4761.44	344.548	13.073
wHAXPI034924-13	32	1	married	live alone	junior high school	Xi'an	21.4533	SCZ	first-episode	170	62	36.1	82	19	100	61	flour	often	hardly	hardly	hardly	hardly	never smoke or occasional smoke	almost none	0.9649	12.478	46.8238	52.0976	5.1442	41.6359	2172.08	166.742	45.9782
wHAXPI034925-14	21	2	single	famliy life	junior college	Xi'an	18.026	SCZ	relapse	158	45	36.8	98	20	110	79	rice	often	hardly	hardly	hardly	often	never smoke or occasional smoke	almost none	0.5741	6.452	46.4926	38.0895	11.2626	106.15	3796.66	264.798	17.9077
wHAXPI034926-15	22	1	single	group living	college	Xi'an	19.8839	HC	healthy	178	63	37.1	65	18	112	70	rice,flour,coarse food grain	often	hardly	hardly	hardly	often	never smoke or occasional smoke	almost none	1.287	18.519	86.2354	81.4214	6.63609	114.889	3897.59	289.457	10.1758
wHAXPI037144-8	19	2	single	group living	high school	Xi'an	19.8347	SCZ	first-episode	165	54	36.1	73	21	107	74	flour	often	twice or three times a week	hardly	hardly	hardly	never smoke or occasional smoke	almost none	0.5418	6.964	26.1438	35.5651	12.7094	113.196	4275.44	288.068	40.0443	wHAXPI048671-92	22.0386	60	risperidone+others
wHAXPI037145-9	17	1	single	famliy life	high school	Xi'an	27.7698	SCZ	first-episode	177	87	36.3	80	19	137	79	rice	often	twice or three times a week	twice or three times a week	hardly	often	never smoke or occasional smoke	less than 1 hour a day	0.9639	14.288	62.1999	53.381	10.509	118.602	4766.2	255.29	30.9772
wHAXPI037146-11	20	2	single	group living	college	Xi'an	23.3091	SCZ	first-episode	155	56	36.2	70	18	120	80	flour	hardly	hardly	hardly	often	often	never smoke or occasional smoke	almost none	0.5741	6.321	41.7959	36.1826	21.2192	4.98287	1923.3	246.973	62.0995
wHAXPI037147-12	17	2	single	famliy life	high school	Xi'an	20.8117	SCZ	first-episode	155	50	37.3	72	18	115	85	flour	twice or three times a week	twice or three times a week	hardly	hardly	often	never smoke or occasional smoke	less than 1 hour a day	0.5274	6.201	41.233	36.007	12.6128	127.203	3697.82	262.799	21.939	wHAXPI047833-14	22.8928	55	others
wHAXPI043592-8	37	2	single	famliy life	high school	Hanzhong	19.92	SCZ	relapse	160	51	36.5	78	20	120	81	rice,flour,coarse food grain	twice or three times a week	hardly	twice or three times a week	hardly	often	never smoke or occasional smoke	almost none	0.7552	9.718	50.5657	40.5351	3.90823	71.2151	248.256	117.644	49.0861
wHAXPI043593-9	40	1	single	famliy life	junior high school	Xianyang	16.73	SCZ	relapse	172	49.5	36.5	78	18	117	78	flour	often	twice or three times a week	hardly	hardly	hardly	intermittent smoking	almost none	NA	NA	NA	NA	NA	NA	NA	NA	NA
wHAXPI043594-11	25	1	single	famliy life	high school	Xianyang	21.13	SCZ	relapse	182	70	36.7	82	19	125	83	flour	often	twice or three times a week	hardly	hardly	hardly	intermittent smoking	1 to 2 hours a day	NA	NA	NA	NA	NA	NA	NA	NA	NA
wHAXPI047830-11	39	2	single	famliy life	high school	Hanzhong	19.052	SCZ	relapse	162	50	36.5	80	20	120	80	flour	twice or three times a week	twice or three times a week	twice or three times a week	hardly	often	never smoke or occasional smoke	less than 1 hour a day	NA	NA	NA	NA	NA	NA	NA	NA	NA
wHAXPI048670-90	38	2	single	group living	junior high school	Hanzhong	20.4294	SCZ	relapse	158	51	36.5	80	20	120	80	flour	often	twice or three times a week	hardly	twice or three times a week	often	never smoke or occasional smoke	less than 1 hour a day	NA	NA	NA	NA	NA	NA	NA	NA	NA
