# Supplementary material for: Metagenome-wide association of gut microbiome features for schizophrenia
Source: Nat Commun. 2020 Mar 31;11:1612. doi: 10.1038/s41467-020-15457-9 (PMC7109134; doi:10.1038/s41467-020-15457-9)
Supplement: Supplementary file 5 — Supplementary Data 2 [file 41467_2020_15457_MOESM5_ESM.xlsx]

## Sheet: PANSS
Supplementary Table 2 POSITIVE AND NEGATIVE SYNDROME SCALE (PANSS) for SCZ patients.
ID	Delusions	Conceptual disorganization	Hallucinatory behaviour	Excitement	Grandiosity	Suspiciousness and persecution	Hostility	Blunted affect	Emotional withdrawal	Poor rapport	Passive/apathetic social withdrawal	Difficulty in abstract thinking	Lack of spontaneity	Stereotyped thinking	Somatic concern	Anxiety	Guilt feelings	Tension	Mannerism and posturing	Depression	Motor retardation	Uncooperativeness	Unusual thought content	Disorientation	Poor attention	Lack of judgment and insight	Disturbance of volition	Poor impulse control	Preoccupation	Active social avoidance
wHAXPI032583-21	5	3	1	3	1	5	4	3	3	2	3	2	2	1	1	1	1	1	1	1	1	3	3	1	3	6	3	4	3	5
wHAXPI032584-22	6	2	6	1	1	5	1	5	4	3	5	3	4	1	3	3	5	3	4	3	4	2	3	1	2	6	3	1	5	4
wHAXPI032585-23	4	4	1	4	1	4	5	3	1	2	4	1	3	1	1	1	1	1	1	1	3	5	1	1	3	5	3	4	1	1
wHAXPI032586-25	6	5	1	4	6	1	3	4	5	3	5	5	5	1	1	1	1	4	4	1	4	1	3	3	4	6	3	3	4	1
wHAXPI032587-26	6	1	4	3	1	6	1	3	1	3	3	3	2	1	1	1	1	3	1	1	3	1	4	1	4	6	1	1	1	3
wHAXPI032588-27	4	2	5	1	1	3	1	1	5	2	5	5	3	1	3	4	3	2	1	3	2	2	2	1	2	4	1	2	3	2
wHAXPI032589-28	2	4	2	3	1	2	1	1	3	1	4	2	2	3	2	3	2	3	2	2	1	1	1	1	3	4	2	2	1	2
wHAXPI032590-29	5	2	5	3	1	3	2	1	2	1	3	1	2	2	3	2	3	2	1	1	1	2	1	1	3	4	3	3	2	3
wHAXPI032591-31	4	4	5	3	1	3	3	1	2	4	4	5	1	3	1	4	1	4	2	1	1	2	2	3	3	3	4	3	1	4
wHAXPI032592-32	4	3	3	2	1	2	1	1	4	1	5	2	1	1	1	3	1	2	3	2	1	1	3	2	2	4	2	3	2	2
wHAXPI032593-34	4	5	3	2	2	4	3	4	4	4	5	5	5	3	3	3	3	3	3	4	5	3	3	3	3	5	5	3	3	5
wHAXPI032594-36	5	4	5	5	3	5	4	5	4	4	4	3	4	3	3	3	3	4	2	4	4	3	4	2	3	6	4	4	3	5
wHAXPI032601-50	5	1	1	1	1	5	1	4	4	3	4	3	4	1	3	1	4	3	3	4	4	1	3	1	3	5	1	1	4	3
wHAXPI032602-54	5	3	5	3	1	3	2	3	3	2	3	1	3	1	1	3	4	3	1	3	3	1	4	4	2	3	1	1	1	3
wHAXPI032603-63	4	6	5	5	4	4	3	4	5	5	5	7	6	1	1	4	1	4	4	1	3	6	5	5	6	7	1	3	6	4
wHAXPI032604-74	6	4	3	3	1	6	1	3	4	3	3	3	4	1	2	3	1	3	2	1	3	1	4	1	3	6	1	1	1	4
wHAXPI032605-75	5	3	4	1	1	6	4	4	3	4	3	1	4	1	1	2	2	2	1	3	3	3	1	3	4	4	4	1	1	2
wHAXPI032606-80	1	1	1	1	1	1	1	4	5	4	5	6	5	2	1	1	1	1	1	2	1	1	1	2	2	3	2	3	1	1
wHAXPI032607-89	2	1	3	1	1	2	1	3	4	2	5	2	2	1	2	3	1	3	1	2	3	1	1	1	3	3	2	2	1	1
wHAXPI032608-111	4	2	2	3	1	3	2	2	1	1	4	1	5	3	1	3	1	2	2	1	2	2	1	1	1	4	2	2	1	4
wHAXPI032609-18	4	2	3	2	1	2	2	2	1	2	4	1	2	1	1	3	1	3	1	2	3	2	1	1	3	3	2	2	1	4
wHAXPI032610-19	5	3	4	2	1	2	1	1	2	1	3	1	1	3	1	2	2	2	1	2	3	2	1	1	3	3	3	2	2	3
wHAXPI032611-21	4	2	4	4	3	5	3	3	3	3	2	2	3	3	2	2	3	3	3	4	2	4	2	1	4	3	5	3	2	3
wHAXPI032612-22	4	3	4	3	3	4	4	4	3	3	3	3	4	3	2	2	3	3	3	2	4	2	2	2	4	4	4	2	4	4
wHAXPI032613-23	4	3	2	3	3	5	4	4	4	4	4	3	4	2	3	3	3	3	2	3	3	2	2	4	4	4	4	3	3	4
wHAXPI032614-24	4	3	3	3	4	4	5	4	4	4	4	2	3	4	4	4	4	2	2	3	2	4	2	1	4	5	4	5	5	3
wHAXPI032615-25	5	3	5	3	4	3	4	3	4	3	5	3	4	5	5	3	4	3	3	4	2	3	4	1	3	3	3	4	4	4
wHAXPI032697-24	5	3	5	1	1	4	2	3	3	4	3	1	3	1	1	4	2	4	1	3	3	1	1	1	1	3	1	1	1	3
wHAXPI032804-39	5	2	4	2	1	4	3	1	3	2	3	1	1	1	1	4	4	4	1	5	3	1	1	2	3	5	3	3	3	1
wHAXPI032806-41	1	1	1	1	1	1	3	3	4	4	5	3	5	1	3	1	3	1	6	3	1	1	1	1	3	4	1	3	1	1
wHAXPI032807-42	4	1	4	1	1	1	1	5	5	5	6	3	5	1	3	1	1	3	1	3	5	1	1	1	3	6	1	3	3	3
wHAXPI032808-45	4	1	3	1	1	1	1	4	4	4	4	3	3	1	1	1	1	3	1	3	3	1	1	1	3	5	1	1	4	3
wHAXPI032809-47	3	3	2	2	1	3	2	2	3	1	3	5	1	2	1	3	3	3	2	3	1	2	3	1	3	3	3	1	2	1
wHAXPI032810-50	3	2	3	2	3	2	2	1	5	1	5	1	1	1	1	3	1	3	1	3	1	2	1	3	3	6	2	4	1	1
wHAXPI032811-54	5	2	3	3	1	4	2	1	1	1	3	5	1	1	2	2	1	2	3	3	3	1	1	1	1	4	2	1	1	3
wHAXPI032812-63	4	4	2	3	1	3	3	3	3	1	3	1	1	3	5	3	1	3	1	3	4	1	1	1	3	4	4	3	4	1
wHAXPI032813-74	5	5	2	4	4	5	3	3	3	3	4	4	4	3	4	5	3	3	3	3	2	3	4	2	4	3	3	3	4	4
wHAXPI032814-75	3	5	4	3	3	4	2	4	4	4	5	5	5	4	4	3	3	2	2	3	5	2	3	2	4	5	5	5	4	5
wHAXPI032815-80	5	4	5	1	1	4	1	4	4	4	3	3	4	1	1	1	1	3	1	1	1	1	4	1	4	6	4	1	3	4
wHAXPI032816-89	5	5	6	1	1	5	3	3	3	4	4	2	4	1	1	3	1	3	1	1	2	4	5	1	4	5	4	1	4	5
wHAXPI032817-111	5	5	5	2	1	6	3	2	3	4	2	3	2	1	4	4	1	1	1	1	1	3	5	1	4	4	4	1	4	4
wHAXPI033593-26	5	1	1	3	1	5	4	3	5	3	5	4	3	1	3	1	3	1	1	1	3	1	4	1	1	3	1	3	3	3
wHAXPI033594-31	4	3	2	1	1	3	2	4	4	5	4	3	5	1	1	3	3	3	1	3	3	1	1	1	4	4	5	3	1	2
wHAXPI033598-32	4	4	5	3	5	2	4	5	4	4	4	5	4	5	4	3	2	4	2	4	2	2	4	1	4	5	3	3	5	4
wHAXPI033601-28	1	1	3	1	1	1	3	4	6	5	6	2	3	1	1	1	1	1	1	1	4	1	1	1	3	4	1	3	4	1
wHAXPI033605-29	5	5	6	1	1	5	3	2	3	5	4	2	5	1	1	1	1	3	1	1	1	3	4	1	4	5	4	1	4	5
wHAXPI033606-30	6	2	4	3	1	4	2	1	1	1	3	6	1	2	1	3	1	3	1	1	1	2	1	1	2	3	1	2	1	3
wHAXPI033608-27	3	3	3	1	1	3	1	4	6	4	6	3	5	1	1	1	1	1	3	1	5	1	1	1	4	4	1	1	4	1
wHAXPI033632-52	5	5	5	5	4	5	5	4	5	5	5	3	4	3	3	3	4	3	3	4	4	4	3	3	5	5	5	4	2	5
wHAXPI033633-76	5	3	5	4	4	5	3	4	4	4	4	3	4	2	3	2	2	2	2	3	4	3	3	3	5	4	5	5	4	5
wHAXPI033634-77	5	3	3	5	3	5	3	4	4	4	4	3	3	3	4	4	4	3	3	3	3	3	3	5	5	4	4	5	4	3
wHAXPI033636-79	4	3	5	3	3	5	3	4	4	4	5	3	4	3	3	3	2	2	3	3	3	2	3	2	4	5	3	2	2	4
wHAXPI033790-16	4	1	1	1	1	4	1	4	4	3	4	4	4	1	1	1	1	3	3	1	4	1	3	3	5	6	3	1	4	4
wHAXPI033791-18	5	1	1	4	4	5	3	1	1	1	3	1	1	1	3	4	1	4	1	3	1	1	3	1	3	6	1	3	1	3
wHAXPI033792-19	4	3	3	1	1	4	3	4	4	3	4	1	4	1	3	1	1	3	1	1	3	3	1	1	3	6	1	3	5	3
wHAXPI033793-20	6	1	1	1	1	5	1	5	5	4	5	3	5	1	1	1	1	4	1	3	4	1	3	1	3	5	1	1	4	4
wHAXPI033794-21	5	4	5	1	1	4	3	1	1	1	1	5	1	3	2	3	4	3	1	1	3	1	5	1	1	3	3	1	1	1
wHAXPI033795-22	4	3	4	1	1	5	2	3	5	1	5	4	1	1	3	4	1	5	1	2	1	1	4	1	1	4	2	5	3	2
wHAXPI033796-23	5	4	6	1	1	6	3	2	2	3	3	2	3	1	1	1	1	3	1	1	1	3	5	1	4	5	4	3	3	4
wHAXPI033810-24	5	3	3	5	5	4	3	1	1	2	3	1	1	5	1	3	3	3	6	3	1	3	5	2	3	6	1	4	5	3
wHAXPI033811-25	5	2	1	3	3	5	2	1	1	1	3	1	1	2	1	3	4	1	1	2	1	1	1	1	1	6	1	1	2	3
wHAXPI033812-26	4	3	4	2	1	2	1	1	1	1	1	2	1	3	1	1	3	1	2	1	1	1	4	1	3	6	1	1	2	1
wHAXPI033813-27	5	6	2	3	2	5	3	6	6	5	5	6	6	5	4	2	4	2	3	4	6	3	2	4	4	6	6	4	3	6
wHAXPI033814-28	5	3	4	3	3	5	4	3	3	3	3	3	3	2	3	3	3	3	2	3	2	3	2	1	4	4	4	3	2	4
wHAXPI033815-29	6	1	5	1	1	5	1	5	5	6	5	3	6	1	1	1	3	3	1	1	5	3	4	3	4	6	1	1	5	4
wHAXPI033816-30	5	1	5	1	1	3	3	5	5	3	5	3	5	1	3	6	3	3	4	1	4	4	3	1	3	6	1	1	3	3
wHAXPI033817-31	1	1	1	1	1	1	1	5	6	6	6	3	6	1	1	3	3	3	3	1	5	1	1	1	3	6	1	1	5	1
wHAXPI033818-32	5	1	4	1	1	5	3	3	4	3	4	4	4	1	1	1	1	1	1	1	3	3	3	1	3	6	1	3	5	4
wHAXPI033819-34	5	4	5	3	3	5	5	4	4	5	4	5	4	3	4	3	3	3	5	3	4	3	3	2	4	4	4	3	3	3
wHAXPI033825-42	6	1	5	4	1	4	3	1	1	1	1	3	1	1	3	1	3	1	3	1	1	4	4	1	3	6	1	3	5	3
wHAXPI033826-45	4	5	2	2	3	5	4	4	4	4	4	4	5	3	3	3	4	3	2	4	5	2	2	3	5	3	5	3	2	5
wHAXPI033827-47	1	1	1	4	1	1	1	3	4	4	4	3	4	1	3	1	3	3	3	3	4	1	1	1	3	6	1	3	4	1
wHAXPI033828-50	5	3	3	1	1	5	3	4	4	4	4	3	4	1	1	4	3	1	3	1	4	3	4	1	4	6	1	1	4	1
wHAXPI033829-54	1	1	1	1	1	1	3	3	4	3	4	3	4	1	1	1	1	1	3	1	3	1	1	1	3	6	1	3	1	1
wHAXPI033830-58	5	5	5	1	1	5	1	2	2	2	2	2	4	1	1	1	1	3	1	1	1	1	4	1	4	5	4	1	3	4
wHAXPI033831-59	4	4	5	1	1	4	3	5	5	5	5	2	5	3	1	1	1	2	1	1	1	1	4	1	4	6	4	1	5	5
wHAXPI034456-57	2	4	1	1	1	1	4	5	5	5	4	4	4	3	3	1	3	1	1	3	5	4	4	1	3	5	4	2	1	3
wHAXPI034457-58	5	5	5	1	1	5	3	4	5	5	4	5	1	1	3	1	1	1	1	1	2	2	5	1	4	5	4	1	4	4
wHAXPI034458-59	1	1	3	3	3	1	1	1	1	1	1	5	1	1	2	2	3	3	1	1	1	1	1	1	1	5	2	3	1	1
wHAXPI034924-13	6	1	5	3	1	6	3	1	1	1	4	1	1	1	3	3	3	1	1	3	1	3	4	3	1	5	1	4	5	4
wHAXPI034925-14	3	1	1	1	1	1	3	5	4	3	5	2	5	1	2	1	1	3	1	3	4	3	1	1	4	4	1	4	5	1
wHAXPI037144-8	4	3	4	2	1	5	5	3	4	4	3	4	4	2	4	2	4	4	3	2	4	3	2	3	4	4	4	3	1	3
wHAXPI037145-9	5	3	4	4	4	5	4	3	1	4	1	3	4	2	1	1	1	1	2	1	1	4	5	3	3	5	4	3	3	1
wHAXPI037146-11	5	4	5	2	2	4	3	4	2	3	3	4	2	1	1	4	2	3	1	1	4	5	4	1	4	5	3	2	1	2
wHAXPI037147-12	4	5	4	4	2	4	4	2	4	3	4	4	4	3	3	4	3	5	2	1	3	4	4	1	4	5	4	4	2	2
wHAXPI043592-8	4	4	3	3	3	3	3	3	3	3	3	3	3	3	2	2	2	2	2	3	4	4	4	4	5	3	3	2	3	4
wHAXPI043593-9	3	3	2	2	3	5	5	3	2	3	2	2	3	3	3	2	4	2	3	4	3	5	3	1	3	5	5	3	4	5
wHAXPI043594-11	2	3	2	3	3	5	5	3	2	2	3	2	3	2	4	3	3	3	2	2	3	2	3	1	2	5	2	2	2	4
wHAXPI047830-11	2	2	3	4	4	5	3	2	2	2	2	3	2	5	2	2	2	3	2	2	2	2	4	2	2	5	3	3	3	2
wHAXPI048670-90	5	3	2	4	3	5	2	2	2	3	2	3	2	5	2	2	2	2	2	2	2	2	5	2	2	4	2	2	3	1
wHAXPI037148-13	1	1	1	1	1	1	1	1	1	1	1	3	1	1	1	1	1	1	1	1	1	1	1	1	1	4	1	1	1	1
wHAXPI037149-14	1	1	1	1	1	1	1	1	3	1	3	3	1	1	3	3	3	3	1	3	1	1	2	1	1	3	1	2	1	1
wHAXPI037150-16	1	2	1	1	1	1	1	2	2	1	2	4	1	1	1	1	1	1	1	1	3	1	1	1	1	4	1	1	1	1
wHAXPI037151-26	1	1	1	1	1	1	1	1	1	1	1	4	1	1	1	2	1	1	1	1	1	2	1	1	1	3	1	1	1	1
wHAXPI037152-31	1	1	1	2	1	2	1	3	3	3	3	1	2	1	1	1	1	1	1	2	3	1	1	1	2	2	3	1	1	2
wHAXPI037153-41	1	1	1	1	1	1	1	2	2	2	2	1	2	1	1	1	3	3	1	1	1	1	1	1	1	1	1	1	1	2
wHAXPI037154-17	1	1	1	1	1	1	1	1	1	1	1	5	1	1	1	1	1	1	1	1	1	1	1	2	2	5	1	1	1	1
wHAXPI037155-23	1	2	1	1	1	1	1	1	1	1	1	5	1	1	1	1	1	1	1	1	1	1	1	1	1	4	1	2	1	1
wHAXPI037156-34	1	1	1	1	1	1	1	3	2	1	2	1	1	1	3	3	3	2	1	1	3	1	1	1	2	2	1	1	1	2
wHAXPI037158-52	1	1	1	1	1	1	1	2	1	1	1	1	2	1	3	1	1	1	1	1	4	1	1	1	2	3	3	1	1	1
wHAXPI037159-60	1	1	1	1	1	2	2	3	3	3	4	1	3	1	2	2	1	1	1	3	1	1	1	1	2	4	2	2	1	4
wHAXPI037160-35	1	1	1	2	1	1	1	1	1	2	1	1	2	1	1	1	3	1	1	1	1	1	1	1	1	3	1	1	1	1
wHAXPI037161-21	1	1	1	1	1	1	1	2	3	2	3	1	2	1	3	4	3	3	1	3	3	1	1	3	1	3	1	1	1	2
wHAXPI037162-54	1	1	1	1	1	1	1	1	1	2	1	1	1	1	1	1	1	1	1	1	3	1	1	1	1	1	2	1	1	1
wHAXPI037163-58	1	1	1	1	1	1	1	2	3	3	3	2	1	2	2	2	2	1	1	2	3	1	1	1	2	1	2	1	1	3
wHAXPI037164-37	1	1	1	1	1	1	1	3	3	2	3	3	1	1	1	1	1	1	1	1	3	1	1	1	3	5	1	1	1	1
wHAXPI037165-43	1	1	1	3	1	1	1	3	3	1	3	1	2	1	1	3	3	3	1	3	3	1	1	1	3	3	3	1	1	2
wHAXPI037166-53	1	1	1	1	1	1	1	3	3	3	3	1	2	1	1	1	4	1	1	2	3	1	1	1	1	1	1	1	1	1
wHAXPI037167-59	1	1	1	1	1	1	1	2	2	2	2	1	2	1	2	2	2	1	1	2	2	1	1	1	2	1	2	1	1	2
wHAXPI037168-47	1	1	1	1	1	1	1	3	3	3	4	2	3	1	2	2	2	1	1	1	3	1	1	1	2	1	2	1	1	3
wHAXPI037169-15	1	1	1	1	1	1	1	1	1	1	1	3	1	1	1	1	2	1	1	1	1	1	1	1	1	2	1	1	1	1
wHAXPI037170-18	1	2	1	1	2	1	1	2	1	1	1	2	1	1	1	1	1	1	1	1	2	1	1	1	1	3	1	1	1	1
wHAXPI037171-57	1	1	3	1	1	1	1	3	3	1	3	1	1	1	2	6	5	6	1	5	5	1	1	1	6	1	5	1	1	5
wHAXPI037172-24	1	1	1	1	1	1	1	1	1	1	1	2	1	1	1	1	1	1	1	1	1	1	3	1	1	3	1	2	1	1
wHAXPI037173-30	1	1	1	1	1	1	1	2	1	2	1	2	1	1	2	1	2	2	1	2	1	2	1	1	1	2	1	1	1	2
wHAXPI037174-45	1	1	1	1	1	1	2	4	4	4	4	2	3	1	2	1	1	1	1	2	3	2	1	1	2	3	3	1	1	4
wHAXPI037175-32	1	1	1	1	1	1	1	1	1	1	1	3	1	1	1	1	1	1	1	1	1	1	1	1	1	4	1	1	1	1
wHAXPI037623-35	1	3	1	1	1	1	1	3	3	3	3	2	4	2	3	2	3	2	1	3	4	2	1	1	2	3	2	1	1	4
wHAXPI037638-43	1	1	1	1	1	1	1	3	2	1	3	2	3	1	1	1	3	1	1	1	1	1	1	1	1	3	3	1	1	2
wHAXPI037644-45	1	2	1	1	1	1	1	1	2	1	1	1	4	1	1	1	1	1	1	1	2	1	1	1	1	5	1	1	1	1
wHAXPI037656-37	1	1	1	2	1	1	1	1	1	1	1	1	1	1	3	1	1	1	1	1	1	1	1	1	2	3	3	1	1	1
wHAXPI043595-12	1	1	1	1	1	1	1	4	4	4	3	1	4	1	1	1	1	1	1	1	4	1	1	1	2	1	3	1	1	3
wHAXPI043596-13	1	2	1	1	1	1	1	1	2	1	1	1	4	1	1	1	1	1	1	1	2	1	1	1	1	5	1	1	1	1
wHAXPI043597-14	1	1	1	3	1	1	1	3	1	3	1	1	3	1	1	2	3	3	1	1	3	1	1	1	3	1	3	1	1	1
wHAXPI047831-12	1	1	1	1	1	1	3	3	3	3	3	2	3	2	2	2	3	2	1	2	3	1	1	1	3	3	3	1	1	3
wHAXPI047832-13	2	1	2	1	1	1	2	3	3	3	3	1	3	1	2	1	3	3	1	1	1	1	1	1	2	1	3	1	1	3
wHAXPI047833-14	1	1	1	3	1	1	1	3	1	2	1	1	1	1	2	3	3	1	1	1	3	1	1	1	3	1	3	1	1	2
wHAXPI048671-92	1	1	1	3	1	1	1	2	2	2	2	1	2	1	2	1	2	2	1	1	3	1	1	2	3	3	3	1	1	2
