# Supplementary material for: Metagenome-wide association of gut microbiome features for schizophrenia
Source: Nat Commun. 2020 Mar 31;11:1612. doi: 10.1038/s41467-020-15457-9 (PMC7109134; doi:10.1038/s41467-020-15457-9)
Supplement: Supplementary file 6 — Supplementary Data 3 [file 41467_2020_15457_MOESM6_ESM.xlsx]

## Sheet: MCCB
Supplementary Table 3 Cognitive assessment of participants by MATRICS consensus cognitive battery (MCCB).
ID	Hopkins Verbal Learning Test-Revised™ (HVLT-R™)	Wechsler Memory Scale-III (WMS III)	Neuropsychological Assessment Battery (NAB)	Brief Visuospatial Memory Test-Revised (BVMT-R)	Mayer-Salovey-Caruso Emotional Intelligence Test (MSCEIT™)	Trail Making Test (TMT)	Brief Assessment of Cognition in schizophrenia: Symbol Coding(BACS SC)	Category Fluency: Animal Naming (Fluency)
wHAXPI032581-18	50	35	63	49	46	49	48	43
wHAXPI032582-19	44	37	39	34	26	23	33	45
wHAXPI032583-21	45	61	42	25	24	24	38	35
wHAXPI032584-22	40	31	49	50	40	38	28	45
wHAXPI032585-23	43	26	51	27	56	30	25	41
wHAXPI032586-25	35	31	41	48	33	5	22	37
wHAXPI032587-26	31	29	59	33	27	38	25	41
wHAXPI032588-27	48	26	41	55	27	27	16	22
wHAXPI032589-28	40	33	35	36	29	34	29	49
wHAXPI032590-29	42	25	26	51	51	27	42	35
wHAXPI032591-31	21	24	27	19	42	17	5	19
wHAXPI032592-32	35	30	37	55	31	21	49	44
wHAXPI032593-34	31	31	23	29	NA	26	25	23
wHAXPI032594-36	72	51	49	62	NA	54	63	58
wHAXPI032595-39	46	31	39	34	43	42	22	61
wHAXPI032596-40	50	42	65	57	51	42	60	59
wHAXPI032597-41	41	47	70	62	64	60	52	62
wHAXPI032598-42	50	51	55	53	46	49	42	47
wHAXPI032599-45	NA	NA	NA	NA	NA	NA	NA	NA
wHAXPI032600-47	49	55	59	48	40	56	52	65
wHAXPI032601-50	51	36	43	40	51	50	36	15
wHAXPI032602-54	40	35	41	40	44	25	18	53
wHAXPI032603-63	33	18	37	47	41	43	30	16
wHAXPI032604-74	29	42	49	37	33	38	38	48
wHAXPI032605-75	51	27	38	41	36	32	23	39
wHAXPI032606-80	NA	NA	NA	NA	NA	NA	NA	NA
wHAXPI032607-89	14	48	48	10	37	25	37	35
wHAXPI032608-111	57	43	32	30	50	35	26	23
wHAXPI032609-18	23	25	36	45	51	29	30	41
wHAXPI032610-19	46	37	41	43	32	29	23	45
wHAXPI032611-21	26	32	24	42	20	22	31	47
wHAXPI032612-22	40	30	27	46	65	24	32	45
wHAXPI032613-23	NA	NA	NA	NA	NA	NA	NA	NA
wHAXPI032614-24	36	40	33	52	56	16	44	51
wHAXPI032615-25	47	41	35	52	32	39	28	47
wHAXPI032616-26	54	37	60	63	51	30	44	55
wHAXPI032617-27	58	39	26	78	67	44	42	36
wHAXPI032618-28	58	31	21	50	49	42	53	64
wHAXPI032619-29	49	45	52	76	41	46	65	67
wHAXPI032620-32	53	57	67	57	53	48	61	62
wHAXPI032621-34	47	28	44	51	39	55	50	32
wHAXPI032622-36	26	39	51	39	58	32	42	56
wHAXPI032659-39	44	33	58	39	45	50	44	61
wHAXPI032660-40	69	14	40	16	58	22	39	37
wHAXPI032661-41	41	40	39	52	48	35	51	44
wHAXPI032662-42	43	41	67	49	47	45	44	43
wHAXPI032663-45	56	34	56	67	51	61	71	69
wHAXPI032696-31	50	38	69	62	44	51	41	62
wHAXPI032697-24	46	57	54	37	46	33	34	47
wHAXPI032780-47	43	51	61	25	62	57	46	75
wHAXPI032781-50	NA	NA	NA	NA	NA	NA	NA	NA
wHAXPI032782-54	53	38	58	61	62	56	58	49
wHAXPI032783-63	NA	NA	NA	NA	NA	NA	NA	NA
wHAXPI032784-74	52	39	52	30	41	43	31	61
wHAXPI032785-75	NA	NA	NA	NA	NA	NA	NA	NA
wHAXPI032786-80	NA	NA	NA	NA	NA	NA	NA	NA
wHAXPI032787-89	NA	NA	NA	NA	NA	NA	NA	NA
wHAXPI032788-111	NA	NA	NA	NA	NA	NA	NA	NA
wHAXPI032789-18	NA	NA	NA	NA	NA	NA	NA	NA
wHAXPI032790-19	NA	NA	NA	NA	NA	NA	NA	NA
wHAXPI032791-21	NA	NA	NA	NA	NA	NA	NA	NA
wHAXPI032792-22	NA	NA	NA	NA	NA	NA	NA	NA
wHAXPI032793-23	NA	NA	NA	NA	NA	NA	NA	NA
wHAXPI032794-24	NA	NA	NA	NA	NA	NA	NA	NA
wHAXPI032795-25	NA	NA	NA	NA	NA	NA	NA	NA
wHAXPI032796-26	NA	NA	NA	NA	NA	NA	NA	NA
wHAXPI032797-27	NA	NA	NA	NA	NA	NA	NA	NA
wHAXPI032798-28	NA	NA	NA	NA	NA	NA	NA	NA
wHAXPI032799-29	NA	NA	NA	NA	NA	NA	NA	NA
wHAXPI032800-31	NA	NA	NA	NA	NA	NA	NA	NA
wHAXPI032801-32	NA	NA	NA	NA	NA	NA	NA	NA
wHAXPI032802-34	NA	NA	NA	NA	NA	NA	NA	NA
wHAXPI032803-36	NA	NA	NA	NA	NA	NA	NA	NA
wHAXPI032804-39	35	36	31	38	40	31	28	37
wHAXPI032806-41	37	32	49	46	40	46	24	47
wHAXPI032807-42	43	31	57	69	40	44	38	37
wHAXPI032808-45	27	22	46	47	44	44	42	38
wHAXPI032809-47	43	35	31	26	NA	23	26	48
wHAXPI032810-50	50	44	48	39	47	46	29	42
wHAXPI032811-54	23	16	30	35	24	26	35	22
wHAXPI032812-63	57	18	22	49	30	29	34	47
wHAXPI032813-74	37	32	51	46	16	22	26	49
wHAXPI032814-75	18	11	8	20	27	14	21	23
wHAXPI032815-80	NA	NA	NA	NA	NA	NA	NA	NA
wHAXPI032816-89	37	71	25	42	44	8	28	50
wHAXPI032817-111	NA	NA	NA	NA	NA	NA	NA	NA
wHAXPI033593-26	37	52	50	67	55	33	33	43
wHAXPI033594-31	62	19	31	28	45	12	39	45
wHAXPI033598-32	34	17	24	53	34	18	62	42
wHAXPI033601-28	43	18	44	37	52	33	34	54
wHAXPI033605-29	NA	NA	NA	NA	NA	NA	NA	NA
wHAXPI033606-30	48	28	41	39	41	35	27	34
wHAXPI033608-27	52	39	41	28	22	10	13	36
wHAXPI033632-52	36	29	37	24	55	29	17	28
wHAXPI033633-76	35	36	23	32	32	18	16	39
wHAXPI033634-77	40	46	42	40	45	33	41	44
wHAXPI033635-78	55	27	42	69	22	47	46	36
wHAXPI033636-79	48	37	48	58	37	27	29	52
wHAXPI033788-13	61	29	48	58	65	49	49	39
wHAXPI033789-15	NA	NA	NA	NA	NA	NA	NA	NA
wHAXPI033790-16	45	33	46	54	33	53	27	58
wHAXPI033791-18	48	26	55	61	53	38	46	64
wHAXPI033792-19	54	47	54	47	33	47	51	57
wHAXPI033793-20	NA	NA	NA	NA	NA	NA	NA	NA
wHAXPI033794-21	51	40	27	50	43	38	50	55
wHAXPI033795-22	80	41	32	58	65	41	43	55
wHAXPI033796-23	NA	NA	NA	NA	NA	NA	NA	NA
wHAXPI033810-24	41	33	39	33	48	35	16	57
wHAXPI033811-25	38	18	14	31	40	34	34	45
wHAXPI033812-26	29	36	28	43	27	25	45	48
wHAXPI033813-27	33	29	33	48	NA	36	43	20
wHAXPI033814-28	28	27	36	40	18	41	39	38
wHAXPI033815-29	30	30	30	43	31	25	18	36
wHAXPI033816-30	33	26	25	30	38	32	25	54
wHAXPI033817-31	30	28	46	42	39	39	21	35
wHAXPI033818-32	32	20	39	41	43	41	33	41
wHAXPI033819-34	36	47	48	34	27	31	30	39
wHAXPI033820-35	43	49	52	34	54	62	39	33
wHAXPI033821-36	54	31	30	39	38	39	63	43
wHAXPI033822-39	51	43	37	36	50	45	41	58
wHAXPI033823-40	58	36	27	44	27	39	64	36
wHAXPI033824-41	52	49	44	40	41	39	46	36
wHAXPI033825-42	NA	NA	NA	NA	NA	NA	NA	NA
wHAXPI033826-45	26	31	34	35	30	27	72	22
wHAXPI033827-47	65	35	40	58	53	50	34	44
wHAXPI033828-50	32	12	36	49	20	45	9	11
wHAXPI033829-54	43	42	66	56	43	52	38	75
wHAXPI033830-58	24	25	12	6	37	4	3	19
wHAXPI033831-59	29	13	10	18	44	30	20	32
wHAXPI033832-61	41	42	31	62	63	60	46	47
wHAXPI033833-63	53	38	48	55	44	55	52	40
wHAXPI034447-36	53	37	26	67	65	33	38	51
wHAXPI034448-37	NA	NA	NA	NA	NA	NA	NA	NA
wHAXPI034449-39	NA	NA	NA	NA	NA	NA	NA	NA
wHAXPI034450-40	39	41	46	56	48	39	32	55
wHAXPI034451-47	30	37	34	14	47	21	28	54
wHAXPI034452-50	NA	NA	NA	NA	NA	NA	NA	NA
wHAXPI034453-52	41	35	51	42	67	34	49	38
wHAXPI034454-53	30	37	42	40	47	33	38	35
wHAXPI034455-54	39	48	47	74	40	25	39	47
wHAXPI034456-57	26	25	34	20	36	17	34	33
wHAXPI034457-58	NA	NA	NA	NA	NA	NA	NA	NA
wHAXPI034458-59	NA	NA	NA	NA	NA	NA	NA	NA
wHAXPI034459-60	37	47	49	72	43	24	25	61
wHAXPI034460-61	48	42	48	31	57	36	69	46
wHAXPI034461-62	30	18	63	47	59	39	32	52
wHAXPI034462-63	48	44	50	47	45	51	36	60
wHAXPI034463-68	65	52	59	51	37	59	77	48
wHAXPI034464-70	47	29	46	38	37	27	35	63
wHAXPI034465-71	42	39	65	39	55	55	46	61
wHAXPI034466-72	46	73	60	60	59	55	46	57
wHAXPI034467-73	NA	NA	NA	NA	NA	NA	NA	NA
wHAXPI034468-74	52	41	63	47	37	43	57	48
wHAXPI034918-16	45	39	46	61	50	48	31	39
wHAXPI034919-17	29	36	45	43	40	40	16	46
wHAXPI034920-8	37	57	62	58	57	52	34	65
wHAXPI034921-9	47	59	37	51	58	35	41	51
wHAXPI034922-11	34	44	58	48	29	40	48	39
wHAXPI034923-12	51	10	50	52	58	32	42	46
wHAXPI034924-13	71	33	58	71	41	53	38	58
wHAXPI034925-14	20	31	28	52	42	42	28	35
wHAXPI034926-15	59	44	66	76	44	35	30	51
wHAXPI037144-8	39	46	57	41	36	42	29	47
wHAXPI037145-9	NA	NA	NA	NA	NA	NA	NA	NA
wHAXPI037146-11	50	27	34	39	50	36	35	25
wHAXPI037147-12	NA	NA	NA	NA	NA	NA	NA	NA
wHAXPI043592-8	48	51	49	50	27	52	52	41
wHAXPI043593-9	NA	NA	NA	NA	NA	NA	NA	NA
wHAXPI043594-11	NA	NA	NA	NA	NA	NA	NA	NA
wHAXPI047830-11	38	17	26	34	34	27	13	53
wHAXPI048670-90	24	24	13	21	38	14	38	37
wHAXPI037148-13	44	50	58	44	54	41	33	38
wHAXPI037149-14	48	26	41	25	23	39	22	52
wHAXPI037150-16	18	44	44	27	26	17	37	24
wHAXPI037151-26	46	34	53	52	21	37	33	49
wHAXPI037152-31	48	41	44	62	26	43	65	44
wHAXPI037153-41	47	34	69	49	25	33	23	51
wHAXPI037154-17	NA	NA	NA	NA	NA	NA	NA	NA
wHAXPI037155-23	NA	NA	NA	NA	NA	NA	NA	NA
wHAXPI037156-34	51	47	43	57	41	74	42	19
wHAXPI037158-52	34	50	58	33	49	43	37	46
wHAXPI037159-60	24	28	39	33	26	42	15	42
wHAXPI037160-35	39	42	57	61	40	36	43	48
wHAXPI037161-21	35	28	47	51	47	54	38	33
wHAXPI037162-54	62	45	42	47	37	32	37	34
wHAXPI037163-58	29	28	19	31	32	30	25	36
wHAXPI037164-37	45	59	58	45	44	61	48	39
wHAXPI037165-43	35	61	49	61	40	48	43	71
wHAXPI037166-53	46	37	46	59	48	47	35	35
wHAXPI037167-59	51	56	48	52	43	39	43	43
wHAXPI037168-47	26	30	25	41	30	42	37	31
wHAXPI037169-15	28	36	44	23	46	42	45	46
wHAXPI037170-18	47	23	44	39	31	43	31	48
wHAXPI037171-57	50	64	54	37	60	49	29	51
wHAXPI037172-24	NA	NA	NA	NA	NA	NA	NA	NA
wHAXPI037173-30	35	39	19	44	NA	22	21	47
wHAXPI037174-45	36	32	35	55	32	31	46	30
wHAXPI037175-32	56	49	51	48	38	50	35	45
wHAXPI037623-35	29	25	20	20	17	20	19	7
wHAXPI037638-43	NA	NA	NA	NA	NA	NA	NA	NA
wHAXPI037644-45	49	16	30	44	27	54	30	37
wHAXPI037656-37	55	48	27	67	50	34	45	59
wHAXPI043595-12	37	42	32	61	22	33	28	23
wHAXPI043596-13	NA	NA	NA	NA	NA	NA	NA	NA
wHAXPI043597-14	43	33	26	32	29	25	39	29
wHAXPI047831-12	43	46	26	52	33	31	41	26
wHAXPI047832-13	43	42	66	65	61	56	22	30
wHAXPI047833-14	45	36	44	48	34	44	31	40
wHAXPI048671-92	40	38	29	41	31	36	27	33
