# Supplementary material for: Metagenome-wide association of gut microbiome features for schizophrenia
Source: Nat Commun. 2020 Mar 31;11:1612. doi: 10.1038/s41467-020-15457-9 (PMC7109134; doi:10.1038/s41467-020-15457-9)
Supplement: Supplementary file 7 — Supplementary Data 4 [file 41467_2020_15457_MOESM7_ESM.xlsx]

## Sheet: shotgun
Supplementary Table 4 Statistics for the metagenomic shot-gun sequencing data.
Samples ID	Raw Reads Count	Raw Base Count(G)	Low Quality Reads Count	Low Quality(%)	Human Reads Count	Human Reads(%)	High Quality Reads Count	High Quality Base Count (G)	High Quality Reads Count (%)	Map to 11.4M GeneSet reads count	Map to 11.4M GeneSet reads count (%)
wHAXPI032581-18	61946738	9.3	1602969	0.0258766	204642	0.00339127	60139127	9.02	0.97082	41953379	0.697605
wHAXPI032582-19	57268860	8.6	1358499	0.0237214	167528	0.00299637	55742833	8.36	0.973353	40270213	0.722429
wHAXPI032583-21	60316200	9.04	1675085	0.0277717	206785	0.00352628	58434330	8.77	0.9688	43048072	0.736691
wHAXPI032584-22	61655494	9.24	1439327	0.0233447	165544	0.00274916	60050623	9.01	0.97397	43163880	0.718792
wHAXPI032585-23	66849068	10.02	2260894	0.0338209	265373	0.00410869	64322801	9.65	0.962209	47432701	0.737417
wHAXPI032586-25	67669300	10.16	1863505	0.0275384	256945	0.0039046	65548850	9.83	0.968665	47356457	0.722461
wHAXPI032587-26	58519296	8.78	1748957	0.0298868	219146	0.00386022	56551193	8.48	0.966368	39525575	0.698934
wHAXPI032588-27	53331460	8	1494624	0.0280252	180798	0.00348783	51656038	7.75	0.968585	38289950	0.741248
wHAXPI032589-28	53629528	8.04	1549081	0.0288849	208637	0.00400605	51871810	7.78	0.967225	37731627	0.727401
wHAXPI032590-29	58482172	8.78	1567308	0.0267998	208899	0.00367038	56705965	8.51	0.969628	41452818	0.731013
wHAXPI032591-31	78941946	11.84	1789129	0.0226639	6387	8.27838e-05	77146430	11.57	0.977255	54664679	0.708583
wHAXPI032592-32	90202762	13.54	1852238	0.0205342	214494	0.00242776	88136030	13.22	0.977088	65597403	0.744275
wHAXPI032593-34	95431374	14.32	2137729	0.0224007	8247	8.83983e-05	93285398	13.99	0.977513	66330226	0.711046
wHAXPI032594-36	80183900	12.02	1753907	0.0218736	11697	0.000149139	78418296	11.76	0.977981	60646364	0.77337
wHAXPI032595-39	64615670	9.7	1233836	0.019095	4737	7.47375e-05	63377097	9.51	0.980832	45849969	0.723447
wHAXPI032596-40	82880676	12.44	1697225	0.0204779	12180	0.000150031	81171271	12.18	0.979375	59070411	0.727726
wHAXPI032597-41	71426148	10.72	1695462	0.0237373	13692	0.000196355	69716994	10.46	0.976071	53249467	0.763795
wHAXPI032598-42	83347196	12.5	1744552	0.0209311	341074	0.00417969	81261570	12.19	0.974977	59218209	0.728736
wHAXPI032599-45	75537256	11.34	1976597	0.0261672	61673	0.000838397	73498986	11.02	0.973016	54678024	0.743929
wHAXPI032600-47	81764760	12.26	2028181	0.0248051	31095	0.000389972	79705484	11.96	0.974815	57472578	0.721062
wHAXPI032601-50	109455578	16.42	2453217	0.0224129	46204	0.000431804	106956157	16.04	0.977165	80019667	0.748154
wHAXPI032602-54	72548688	10.88	1822933	0.025127	7527	0.000106425	70718228	10.61	0.974769	52838723	0.747173
wHAXPI032603-63	75108286	11.26	1632016	0.0217288	30251	0.000411711	73446019	11.02	0.977868	54447246	0.741323
wHAXPI032604-74	89585380	13.44	1478179	0.0165002	7085	8.04134e-05	88100116	13.22	0.983421	59411928	0.674368
wHAXPI032605-75	73242630	10.98	1605774	0.021924	5245	7.32165e-05	71631611	10.74	0.978004	54049398	0.754547
wHAXPI032606-80	88662658	13.3	1199602	0.01353	28309	0.000323668	87434747	13.12	0.986151	63434387	0.725505
wHAXPI032607-89	72769808	10.92	1407701	0.0193446	55432	0.000776771	71306675	10.7	0.979894	50899860	0.713816
wHAXPI032608-111	84053718	12.6	1684107	0.0200361	5987	7.26846e-05	82363624	12.35	0.979893	62709936	0.761379
wHAXPI032609-18	90791928	13.62	1573758	0.0173337	117882	0.00132128	89100288	13.37	0.981368	52723857	0.591736
wHAXPI032610-19	88164406	13.22	1704615	0.0193345	53268	0.000616101	86406523	12.96	0.980061	62769637	0.726446
wHAXPI032611-21	86572502	12.98	1401618	0.0161901	33105	0.000388689	85137779	12.77	0.983427	54137162	0.635877
wHAXPI032612-22	92908682	13.94	1822661	0.0196178	54107	0.000594021	91031914	13.65	0.9798	57017609	0.626347
wHAXPI032613-23	89549624	13.44	1231921	0.0137569	7250	8.209e-05	88310453	13.25	0.986162	63926639	0.723885
wHAXPI032614-24	91188842	13.68	1530519	0.0167841	5171	5.76745e-05	89653152	13.45	0.983159	66897114	0.746177
wHAXPI032615-25	79542840	11.94	1386944	0.0174364	71604	0.000916169	78084292	11.71	0.981663	47168960	0.604077
wHAXPI032616-26	78974968	11.84	1746267	0.0221117	197810	0.00256135	77030891	11.55	0.975384	55373991	0.718854
wHAXPI032617-27	79861998	11.98	1560089	0.0195348	18915	0.000241565	78282994	11.74	0.980228	54289614	0.693505
wHAXPI032618-28	84881582	12.74	1780219	0.020973	152043	0.00182961	82949320	12.44	0.977236	61147153	0.737163
wHAXPI032619-29	77914812	11.68	1578014	0.0202531	9224	0.000120833	76327574	11.45	0.979629	56141796	0.735538
wHAXPI032620-32	86345408	12.96	1744774	0.0202069	29390	0.000347397	84571244	12.69	0.979453	61771183	0.730404
wHAXPI032621-34	71229640	10.68	941610	0.0132194	19384	0.00027578	70268646	10.54	0.986509	49832631	0.709173
wHAXPI032622-36	74433816	11.16	1302777	0.0175025	3494	4.77773e-05	73127545	10.97	0.982451	46146655	0.631043
wHAXPI032659-39	70609414	10.6	916306	0.0129771	357865	0.00513487	69335243	10.4	0.981955	47628817	0.686935
wHAXPI032660-40	69595464	10.44	1416268	0.02035	22679	0.000332638	68156517	10.22	0.979324	51647437	0.757777
wHAXPI032661-41	89836894	13.48	1602994	0.0178434	9620	0.000109028	88224280	13.23	0.98205	64893042	0.735546
wHAXPI032662-42	76740148	11.52	1263530	0.016465	5032	6.66697e-05	75471586	11.32	0.983469	56429554	0.747693
wHAXPI032663-45	68833826	10.32	1375873	0.0199883	6425	9.52445e-05	67451528	10.12	0.979918	48383000	0.7173
wHAXPI032696-31	93985234	14.1	1250864	0.0133092	25944	0.000279767	92708426	13.91	0.986415	67015640	0.722865
wHAXPI032697-24	106819328	16.02	1578037	0.014773	184697	0.00175499	105056594	15.76	0.983498	78036833	0.742808
wHAXPI032780-47	98673552	14.8	1874521	0.0189972	36909	0.000381295	96762122	14.51	0.980629	70002020	0.723444
wHAXPI032781-50	105336598	15.8	1843564	0.0175016	94220	0.000910399	103398814	15.51	0.981604	72609679	0.702229
wHAXPI032782-54	105088044	15.76	2025799	0.0192772	12129	0.000117686	103050116	15.46	0.980607	74350409	0.721498
wHAXPI032783-63	85606218	12.84	1416976	0.0165523	13652	0.000162158	84175590	12.63	0.983288	61193237	0.726971
wHAXPI032784-74	98876340	14.84	2041790	0.0206499	10495	0.000108381	96824055	14.52	0.979244	70100513	0.723999
wHAXPI032785-75	82027616	12.3	1706951	0.0208095	70526	0.000878055	80250139	12.04	0.978331	60039194	0.748151
wHAXPI032786-80	75504656	11.32	1557925	0.0206335	56742	0.000767336	73889989	11.08	0.978615	51509488	0.697111
wHAXPI032787-89	76023704	11.4	1474931	0.0194009	421300	0.00565133	74127473	11.12	0.975057	51838933	0.699321
wHAXPI032788-111	79431282	11.92	1773490	0.0223273	67599	0.000870473	77590193	11.64	0.976822	57009079	0.734746
wHAXPI032789-18	97027410	14.56	2191980	0.0225913	35834	0.000377855	94799596	14.22	0.977039	72371677	0.763418
wHAXPI032790-19	90379628	13.56	2846083	0.0314903	165954	0.00189589	87367591	13.11	0.966673	61546517	0.704455
wHAXPI032791-21	90486296	13.58	1934865	0.021383	137653	0.0015545	88413778	13.26	0.977096	67604718	0.76464
wHAXPI032792-22	87391594	13.1	1568508	0.017948	47333	0.000551518	85775753	12.87	0.98151	60728946	0.707997
wHAXPI032793-23	74889102	11.24	1568670	0.0209466	15191	0.000207186	73305241	11	0.978851	52787117	0.7201
wHAXPI032794-24	98121546	14.72	2961715	0.0301841	153740	0.0016156	95006091	14.25	0.968249	66267521	0.697508
wHAXPI032795-25	81862206	12.28	2451983	0.0299526	3589408	0.0452008	75820815	11.37	0.9262	52868497	0.697282
wHAXPI032796-26	86589544	12.98	1675093	0.0193452	137157	0.00161524	84777294	12.72	0.979071	62440954	0.736529
wHAXPI032797-27	93294926	14	1655979	0.0177499	123651	0.00134933	91515296	13.73	0.980925	67163390	0.733903
wHAXPI032798-28	89932664	13.48	1819839	0.0202356	123147	0.00139761	87989678	13.2	0.978395	68142770	0.77444
wHAXPI032799-29	85534802	12.84	1884826	0.0220358	114421	0.00136785	83535555	12.53	0.976627	58006245	0.69439
wHAXPI032800-31	93101196	13.96	2001358	0.0214966	85772	0.000941516	91014066	13.65	0.977582	64325178	0.706761
wHAXPI032801-32	84390026	12.66	1522096	0.0180364	13352	0.000161124	82854578	12.43	0.981805	59050167	0.712696
wHAXPI032802-34	81217018	12.18	1848327	0.0227579	108914	0.00137225	79259777	11.89	0.975901	60399226	0.762041
wHAXPI032803-36	76005834	11.4	1367899	0.0179973	8243	0.00011044	74629692	11.19	0.981894	56357987	0.755168
wHAXPI032804-39	83461576	12.52	1638010	0.0196259	8907	0.000108856	81814659	12.27	0.980267	58838630	0.71917
wHAXPI032806-41	86797514	13.02	1984505	0.0228636	6483	7.64387e-05	84806526	12.72	0.977062	61417072	0.724202
wHAXPI032807-42	82760892	12.42	1420551	0.0171645	7133	8.76933e-05	81333208	12.2	0.982749	59036403	0.725859
wHAXPI032808-45	84161728	12.62	1664443	0.0197767	5850	7.09114e-05	82491435	12.37	0.980154	61536684	0.745977
wHAXPI032809-47	86756782	13.02	1331372	0.015346	189457	0.00221781	85235953	12.79	0.98247	52150527	0.611837
wHAXPI032810-50	95047508	14.26	1621737	0.0170624	48176	0.000515661	93377595	14.01	0.982431	62461042	0.668908
wHAXPI032811-54	79176096	11.88	1354818	0.0171115	238162	0.00306037	77583116	11.64	0.979881	51065523	0.658204
wHAXPI032812-63	83109314	12.46	1923524	0.0231445	79236	0.000975984	81106554	12.17	0.975902	59173910	0.729582
wHAXPI032813-74	75451924	11.32	1508677	0.0199952	139854	0.00189137	73803393	11.07	0.978151	52389959	0.709858
wHAXPI032814-75	83820476	12.58	1941693	0.0231649	80410	0.000982061	81798373	12.27	0.975876	59783671	0.730866
wHAXPI032815-80	86668006	13	2570014	0.0296535	112357	0.00133602	83985635	12.6	0.96905	55709799	0.663325
wHAXPI032816-89	87814894	13.18	1989014	0.0226501	36846	0.000429311	85789034	12.87	0.97693	56143738	0.65444
wHAXPI032817-111	47858396	7.18	840142	0.0175547	55509	0.00118058	46962745	7.04	0.981285	32194777	0.685539
wHAXPI033593-26	83727174	12.56	1580935	0.018882	317731	0.00386787	81828508	12.27	0.977323	63480854	0.775779
wHAXPI033594-31	81907138	12.28	1524267	0.0186097	350016	0.00435436	80032855	12	0.977117	58814690	0.734882
wHAXPI033598-32	82197026	12.32	1225922	0.0149144	331025	0.00408819	80640079	12.1	0.981058	60831140	0.754354
wHAXPI033601-28	82172458	12.32	1709369	0.0208022	487804	0.00606246	79975285	12	0.973261	56422676	0.705501
wHAXPI033605-29	82457106	12.36	1714919	0.0207977	364886	0.00451915	80377301	12.06	0.974777	60572973	0.753608
wHAXPI033606-30	75841930	11.38	1272616	0.0167798	323442	0.00433747	74245872	11.14	0.978955	52640999	0.709009
wHAXPI033608-27	75295640	11.3	1450057	0.0192582	1759953	0.0238329	72085630	10.81	0.957368	52523596	0.728628
wHAXPI033632-52	63736364	9.56	1529997	0.0240051	57754	0.000928426	62148613	9.32	0.975089	45425397	0.730916
wHAXPI033633-76	56331448	8.44	1643941	0.0291834	42069	0.000769262	54645438	8.2	0.97007	40681980	0.744472
wHAXPI033634-77	65305068	9.8	2002531	0.0306643	83872	0.00132494	63218665	9.48	0.968051	47045391	0.744169
wHAXPI033635-78	68640194	10.3	1787374	0.0260398	61446	0.000919124	66791374	10.02	0.973065	50654420	0.758398
wHAXPI033636-79	72609202	10.9	1733191	0.0238701	51789	0.000730699	70824222	10.62	0.975417	51677522	0.729659
wHAXPI033788-13	75184884	12.38	1923901	0.0255889	111167	0.00151741	73149816	10.97	0.972932	53670681	0.733709
wHAXPI033789-15	69225212	10.38	1788087	0.02583	85346	0.00126556	67351779	10.1	0.972937	48666558	0.722573
wHAXPI033790-16	84287960	12.64	2559316	0.030364	561458	0.00686978	81167186	12.18	0.962975	56046448	0.690506
wHAXPI033791-18	75227100	11.28	1713127	0.0227727	690956	0.00939898	72823017	10.92	0.968042	54530679	0.748811
wHAXPI033792-19	88628330	13.3	2220744	0.0250568	184371	0.00213374	86223215	12.93	0.972863	63763742	0.739519
wHAXPI033793-20	62401046	9.36	1460136	0.0233992	63330	0.0010392	60877580	9.13	0.975586	46146366	0.758019
wHAXPI033794-21	65276364	9.8	1586531	0.0243048	59692	0.00093723	63630141	9.54	0.974781	45098261	0.708756
wHAXPI033795-22	67399666	10.1	1604210	0.0238015	79884	0.00121413	65715572	9.86	0.975013	49338937	0.750795
wHAXPI033796-23	108747874	16.32	2696360	0.0247946	22690	0.000213953	106028824	15.9	0.974997	81180799	0.765648
wHAXPI033810-24	106064138	15.9	2688267	0.0253457	33669	0.000325695	103342202	15.5	0.974337	68293398	0.660847
wHAXPI033811-25	94901722	14.24	2322998	0.0244779	971665	0.0104956	91607059	13.74	0.965283	67006848	0.731459
wHAXPI033812-26	87470344	13.12	2437122	0.0278623	6041	7.10428e-05	85027181	12.75	0.972069	63890373	0.751411
wHAXPI033813-27	79977834	12	1590095	0.0198817	23470	0.000299409	78364269	11.75	0.979825	53917502	0.688037
wHAXPI033814-28	77939360	11.7	1955105	0.025085	6708	8.82814e-05	75977547	11.4	0.974829	55387656	0.729
wHAXPI033815-29	78613970	11.8	2210029	0.0281124	23261	0.000304448	76380680	11.46	0.971592	53186408	0.696333
wHAXPI033816-30	72906812	10.94	2321952	0.0318482	15005	0.000212581	70569855	10.59	0.967946	52825701	0.748559
wHAXPI033817-31	77572674	11.64	1811549	0.0233529	4293	5.66649e-05	75756832	11.36	0.976592	56075974	0.74021
wHAXPI033818-32	66060938	9.9	1548111	0.0234346	5229	8.10536e-05	64507598	9.68	0.976486	49091854	0.761024
wHAXPI033819-34	76027476	11.4	2723636	0.0358244	22072	0.000301103	73281768	10.99	0.963885	53915716	0.735732
wHAXPI033820-35	51918718	7.78	1250816	0.0240918	3882	7.66166e-05	50664020	7.6	0.975833	36667958	0.723748
wHAXPI033821-36	45519970	6.82	1326143	0.0291332	6631	0.000150044	44187196	6.63	0.970721	31854743	0.720904
wHAXPI033822-39	56563856	8.48	1495803	0.0264445	2222	4.03501e-05	55065831	8.26	0.973516	39086261	0.70981
wHAXPI033823-40	52692936	7.9	1507508	0.0286093	9248	0.000180676	51176180	7.68	0.971215	38331690	0.749014
wHAXPI033824-41	60268070	9.04	1698042	0.0281748	11458	0.000195629	58558570	8.78	0.971635	37114049	0.633794
wHAXPI033825-42	51941642	7.8	1380014	0.0265685	2750	5.43891e-05	50558878	7.58	0.973379	37060619	0.733019
wHAXPI033826-45	52020202	7.8	1922885	0.0369642	34665	0.000691953	50062652	7.51	0.962369	35156680	0.702254
wHAXPI033827-47	85958848	12.9	1956029	0.0227554	15270	0.00018178	83987549	12.6	0.977067	59772940	0.711688
wHAXPI033828-50	76376198	11.46	2299399	0.0301062	14542	0.00019631	74062257	11.11	0.969703	57250743	0.773008
wHAXPI033829-54	79571748	11.94	2256720	0.0283608	9658	0.000124917	77305370	11.6	0.971518	55430084	0.717028
wHAXPI033830-58	85169606	12.78	2604963	0.0305856	71415	0.000864959	82493228	12.37	0.968576	59633092	0.722885
wHAXPI033831-59	54824780	8.22	1501882	0.0273942	286118	0.00536576	53036780	7.96	0.967387	38470084	0.725347
wHAXPI033832-61	91368358	13.7	2154373	0.023579	459578	0.00515141	88754407	13.31	0.971391	66245241	0.746388
wHAXPI033833-63	100935188	15.14	3627425	0.0359382	1041286	0.010701	96266477	14.44	0.953745	70277237	0.730028
wHAXPI034447-36	57314754	8.6	1581351	0.0275906	237715	0.00426522	55495688	8.32	0.968262	38333390	0.690745
wHAXPI034448-37	54593748	8.18	1512469	0.0277041	192929	0.0036346	52888350	7.93	0.968762	39064620	0.738624
wHAXPI034449-39	62345280	9.36	1665684	0.0267171	771166	0.0127088	59908430	8.99	0.960914	43356210	0.723708
wHAXPI034450-40	58234316	8.74	1528262	0.0262433	165846	0.00292466	56540208	8.48	0.970909	41647025	0.736591
wHAXPI034451-47	74312418	11.14	1310025	0.0176286	252214	0.00345487	72750179	10.91	0.978977	51123851	0.702732
wHAXPI034452-50	73534572	11.04	1046172	0.0142269	79663	0.00109898	72408737	10.86	0.98469	56680596	0.782787
wHAXPI034453-52	75464586	11.32	1487313	0.0197088	248355	0.00335718	73728918	11.06	0.977	54646382	0.74118
wHAXPI034454-53	84321910	12.64	1266953	0.0150252	51397	0.000618831	83003560	12.45	0.984365	60118795	0.724292
wHAXPI034455-54	83844766	12.58	1337955	0.0159575	52210	0.000632796	82454601	12.37	0.98342	61497195	0.745831
wHAXPI034456-57	67154618	10.08	1185853	0.0176585	252933	0.00383413	65715832	9.86	0.978575	50474914	0.768078
wHAXPI034457-58	94016378	14.1	1640239	0.0174463	109283	0.00118302	92266856	13.84	0.981391	66315143	0.718732
wHAXPI034458-59	63356288	9.5	2396662	0.0378283	297457	0.00487957	60662169	9.1	0.957477	43172135	0.711681
wHAXPI034459-60	76106284	11.42	1552010	0.0203927	18976	0.000254526	74535298	11.18	0.979358	54018847	0.724742
wHAXPI034460-61	105134984	15.78	2181688	0.0207513	38650	0.000375413	102914646	15.44	0.978881	76271125	0.741111
wHAXPI034461-62	106777932	16.02	2711377	0.0253927	294551	0.00283041	103772004	15.57	0.971849	73484196	0.708131
wHAXPI034462-63	73955460	11.1	2588927	0.0350066	434566	0.00608921	70931967	10.64	0.959117	52269280	0.736893
wHAXPI034463-68	56850272	8.54	2348333	0.0413073	232430	0.00426462	54269509	8.14	0.954604	38966274	0.718014
wHAXPI034464-70	64773132	9.72	2528225	0.039032	286514	0.00460301	61958393	9.29	0.956545	44831878	0.72358
wHAXPI034465-71	70748668	10.62	3197450	0.0451945	384970	0.00569893	67166248	10.07	0.949364	46437285	0.691378
wHAXPI034466-72	41684502	6.26	2213740	0.053107	322965	0.00818239	39147797	5.87	0.939145	25402755	0.648894
wHAXPI034467-73	43570952	6.54	2054478	0.0471525	377875	0.00910181	41138599	6.17	0.944175	29164987	0.708945
wHAXPI034468-74	98194236	14.72	2528222	0.0257472	56844	0.000594192	95609170	14.34	0.973674	68138757	0.71268
wHAXPI034918-16	71212368	10.68	987179	0.0138625	22313	0.000317735	70202876	10.53	0.985824	50461388	0.718794
wHAXPI034919-17	83583860	12.54	1051484	0.01258	7352	8.90802e-05	82525024	12.38	0.987332	63247011	0.766398
wHAXPI034920-8	80750056	12.12	1521772	0.0188455	38569	0.000486808	79189715	11.88	0.980677	59439816	0.7506
wHAXPI034921-9	74365990	11.16	905408	0.012175	11957	0.000162768	73448625	11.02	0.987664	55186881	0.751367
wHAXPI034922-11	91139540	13.68	1169238	0.0128291	21118	0.000234722	89949184	13.49	0.986939	68677282	0.763512
wHAXPI034923-12	102923036	15.44	1036091	0.0100667	333101	0.00326932	101553844	15.23	0.986697	75183194	0.740328
wHAXPI034924-13	101527848	15.22	1184914	0.0116708	39597	0.000394617	100303337	15.05	0.987939	71907987	0.716905
wHAXPI034925-14	93569086	14.04	1271199	0.0135857	12849	0.000139212	92285038	13.84	0.986277	68998295	0.747665
wHAXPI034926-15	85871808	12.88	1088015	0.0126702	7109	8.38486e-05	84776684	12.72	0.987247	66531054	0.78478
wHAXPI037144-8	68773640	10.32	590151	0.00858106	24369	0.000357403	68159120	10.22	0.991065	49023318	0.719248
wHAXPI037145-9	74506764	11.18	853860	0.0114602	32325	0.000438883	73620579	11.04	0.988106	49613660	0.67391
wHAXPI037146-11	76792512	11.52	600881	0.00782473	70891	0.00093043	76120740	11.42	0.991252	58121969	0.76355
wHAXPI037147-12	68386688	10.26	623870	0.00912268	17360	0.000256188	67745458	10.16	0.990623	50189834	0.740859
wHAXPI043592-8	84831478	12.72	709120	0.00835916	51571	0.000613047	84070787	12.61	0.991033	60444079	0.718966
wHAXPI043593-9	88502564	13.28	711716	0.00804176	5201	5.92431e-05	87785647	13.17	0.991899	66332764	0.755622
wHAXPI043594-11	82034914	12.31	833399	0.0101591	17689	0.000217841	81183826	12.18	0.989625	60564573	0.746018
wHAXPI047830-11	62330750	9.35	532597	0.00854469	114798	0.00185763	61683355	9.25	0.989614	45641556	0.739933
wHAXPI048670-90	56631426	8.5	410641	0.00725112	119013	0.00211689	56101772	8.42	0.990647	40355440	0.719326
Average	7.82525e+07	11.7453	1.68731e+06	0.0215623	153741	0.00200798	7.64114e+07	11.4618	0.975892	5.52591e+07	0.723101
Samples ID	Raw Reads Count	Raw Base Count(G)	Low Quality Reads Count	Low Quality(%)	Human Reads Count	Human Reads(%)	High Quality Reads Count	High Quality Base Count (G)	High Quality Reads Count (%)	Map to 11.4M GeneSet reads count	Map to 11.4M GeneSet reads count (%)
wHAXPI037148-13	89482346	13.4224	633276	0.00707711	14665	0.000165055	88834405	13.3252	0.992759	67695440	0.762041
wHAXPI037149-14	78906792	11.836	666085	0.00844142	60982	0.000779415	78179725	11.727	0.990786	58740586	0.751353
wHAXPI037150-16	90312970	13.5469	807041	0.00893605	18470	0.000206355	89487459	13.4231	0.990859	65073548	0.727181
wHAXPI037151-26	81555918	12.2334	619159	0.00759183	12981	0.000160384	80923778	12.1386	0.992249	57875346	0.715183
wHAXPI037152-31	64425068	9.66376	578568	0.00898048	16927	0.00026512	63829573	9.57444	0.990757	46438752	0.727543
wHAXPI037153-41	88286214	13.2429	591783	0.00670301	76289	0.000869941	87618142	13.1427	0.992433	62225262	0.710187
wHAXPI037154-17	89042106	13.3563	626144	0.007032	21828	0.000246878	88394134	13.2591	0.992723	64468129	0.729326
wHAXPI037155-23	80044024	12.0066	606918	0.0075823	1718399	0.0216322	77718707	11.6578	0.97095	56590261	0.728142
wHAXPI037156-34	86604418	12.9907	624169	0.00720713	26457	0.00030771	85953792	12.8931	0.992487	63784234	0.742076
wHAXPI037158-52	76713020	11.507	755965	0.00985445	40384	0.000531669	75916671	11.3875	0.989619	49559950	0.65282
wHAXPI037159-60	77666762	11.65	487825	0.006281	11648	0.000150922	77167289	11.5751	0.993569	54189675	0.702236
wHAXPI037160-35	82405600	12.3608	632963	0.00768107	280841	0.00343441	81491796	12.2238	0.988911	62855346	0.771309
wHAXPI037161-21	75077250	11.2616	660553	0.00879831	548629	0.00737239	73868068	11.0802	0.983894	56952167	0.770998
wHAXPI037162-54	74014506	11.1022	523206	0.00706897	58784	0.000799877	73432516	11.0149	0.992137	54501266	0.742195
wHAXPI037163-58	80804824	12.1207	625495	0.00774081	23966	0.000298905	80155363	12.0233	0.991963	60083498	0.749588
wHAXPI037164-37	83326412	12.499	583874	0.00700707	42084	0.000508614	82700454	12.4051	0.992488	58305208	0.705017
wHAXPI037165-43	73672728	11.0509	476417	0.00646667	82984	0.00113372	73113327	10.967	0.992407	52922532	0.723842
wHAXPI037166-53	87252932	13.0879	605743	0.00694238	184811	0.00213291	86462378	12.9694	0.99094	64963153	0.751346
wHAXPI037167-59	70654264	10.5981	689564	0.00975969	22077	0.000315545	69942623	10.4914	0.989928	51285782	0.733255
wHAXPI037168-47	67237908	10.0857	418912	0.00623029	20018	0.000299585	66798978	10.0198	0.993472	49904328	0.747082
wHAXPI037169-15	86785750	13.0179	612080	0.00705277	16661	0.000193342	86157009	12.9236	0.992755	63231630	0.733912
wHAXPI037170-18	80485970	12.0729	889132	0.011047	87860	0.00110381	79508978	11.9263	0.987861	58876970	0.740507
wHAXPI037171-57	77497214	11.6246	444738	0.00573876	16947	0.000219941	77035529	11.5553	0.994043	57508426	0.746518
wHAXPI037172-24	80775852	12.1164	545002	0.00674709	12179	0.000151799	80218671	12.0328	0.993102	61655339	0.768591
wHAXPI037173-30	84786552	12.718	623952	0.00735909	28255	0.000335719	84134345	12.6202	0.992308	62334909	0.740897
wHAXPI037174-45	75755830	11.3634	411754	0.00543528	36333	0.000482228	75307743	11.2962	0.994085	55614830	0.738501
wHAXPI037175-32	79853184	11.978	538924	0.00674894	12695	0.000160059	79301565	11.8952	0.993092	57683849	0.727399
wHAXPI037623-35	81674894	12.2512	1398360	0.0171211	484695	0.00603782	79791839	11.9688	0.976945	58464866	0.732717
wHAXPI037638-43	85592806	12.8389	802031	0.00937031	812578	0.00958333	83978197	12.5967	0.981136	59926930	0.713601
wHAXPI037644-45	76828774	11.5243	1433910	0.0186637	199048	0.00264007	75195816	11.2794	0.978745	55781438	0.741816
wHAXPI037656-37	80901328	12.1352	995620	0.0123066	254296	0.00318245	79651412	11.9477	0.98455	55824521	0.70086
wHAXPI043595-12	89669410	13.4504	1012521	0.0112917	21098	0.000237974	88635791	13.2954	0.988473	59200554	0.667908
wHAXPI043596-13	82370794	12.3556	649539	0.00788555	80107	0.000980247	81641148	12.2462	0.991142	59024678	0.722977
wHAXPI043597-14	97438668	14.6158	614689	0.00630847	24897	0.000257137	96799082	14.5199	0.993436	74148260	0.766002
wHAXPI047831-12	62574082	9.38611	593075	0.00947797	59817	0.000965086	61921190	9.28818	0.989566	41560672	0.671187
wHAXPI047832-13	64522154	9.67832	562606	0.00871958	32739	0.00051187	63926809	9.58902	0.990773	42674111	0.667546
wHAXPI047833-14	66737634	10.0106	448970	0.00672739	12714	0.000191797	66275950	9.94139	0.993082	47272147	0.713262
wHAXPI048671-92	61000002	9.15	460212	0.00754446	85821	0.0014176	60453969	9.0681	0.991049	41644121	0.688857
Average	7.92826e+07	11.8924	664494	0.00839284	146367	0.00184905	7.84717e+07	11.7708	0.989776	5.71274e+07	0.726994
