# Supplementary material for: Metagenome-wide association of gut microbiome features for schizophrenia
Source: Nat Commun. 2020 Mar 31;11:1612. doi: 10.1038/s41467-020-15457-9 (PMC7109134; doi:10.1038/s41467-020-15457-9)
Supplement: Supplementary file 8 — Supplementary Data 5 [file 41467_2020_15457_MOESM8_ESM.xlsx]

## Sheet: stab5
Supplementary Table 5a Significantly differentially enriched mOTU between SCZ patients and healthy controls.
mOTU	Pvalue	Qvalue	Pvalue(spcor, BMI, AGE, GENDER, DIET)	Significant Enrichment(0:HC;1:SCZ;2:No)	Mean rank		Mean abundance	Occurance	Occurance		Mean abundance		Odds Ratio (95% CI)	Included in SZ classifier	Superkingdom	Phylum	Class	Order	Family	Genus	SpeciesCluster	species
					SCZ	HC			SCZ	HC	SCZ	HC
[Clostridium] bartlettii	0.4867	0.48071	0.0605698	2	83.5111	88.7654	0.000415915	0.77193	0.777778	0.765432	0.000299879	0.000544845	0.7248 (0.3566,1.0791 )	N	Bacteria	Firmicutes	Clostridia	Clostridiales	Peptostreptococcaceae	undef	[Clostridium] bartlettii	[Clostridium] bartlettii
[Ruminococcus] gnavus	0.1314	0.247051	5.90032e-05	2	91.4056	79.9938	0.00199924	0.812865	0.855556	0.765432	0.00242396	0.00152733	1.2025 (0.8763,1.8104 )	N	Bacteria	Firmicutes	Clostridia	Clostridiales	Lachnospiraceae	undef	[Ruminococcus] gnavus	[Ruminococcus] gnavus
[Ruminococcus] obeum	0.27	0.360539	0.00345468	2	89.9667	81.5926	0.000513399	0.923977	0.9	0.950617	0.000550702	0.000471951	1.1159 (0.8225,1.5701 )	N	Bacteria	Firmicutes	Clostridia	Clostridiales	Lachnospiraceae	Blautia	[Ruminococcus] obeum	[Ruminococcus] obeum
[Ruminococcus] torques	0.4311	0.452305	0.0368504	2	88.8333	82.8519	0.00254723	0.982456	0.977778	0.987654	0.00309419	0.0019395	1.2828 (0.9143,2.0574 )	N	Bacteria	Firmicutes	Clostridia	Clostridiales	Lachnospiraceae	Blautia	[Ruminococcus] torques	[Ruminococcus] torques
Acidaminococcus intestini	0.0021	0.0448671	1.76573e-16	1	90.5	81	0.000108903	0.0584795	0.111111	0	0.000206915	0	2.3691E+167(0,NA)	N	Bacteria	Firmicutes	Negativicutes	Selenomonadales	Acidaminococcaceae	Acidaminococcus	Acidaminococcus intestini	Acidaminococcus intestini
Actinomyces odontolyticus	0.3587	0.416818	0.0138568	2	88.7556	82.9383	4.21108e-05	0.327485	0.355556	0.296296	4.87494e-05	3.47346e-05	1.2282 (0.9047,1.6999 )	N	Bacteria	Actinobacteria	Actinobacteria (class)	Actinomycetales	Actinomycetaceae	Actinomyces	Actinomyces odontolyticus	Actinomyces odontolyticus
Actinomyces viscosus	0.4092	0.439728	0.0292831	2	88.0222	83.7531	2.07269e-05	0.187135	0.211111	0.160494	2.33811e-05	1.77779e-05	1.1287 (0.8338,1.5539 )	N	Bacteria	Actinobacteria	Actinobacteria (class)	Actinomycetales	Actinomycetaceae	Actinomyces	Actinomyces viscosus	Actinomyces viscosus
Aggregatibacter segnis	0.2017	0.309825	0.000720685	2	83.6778	88.5802	1.34561e-05	0.0935673	0.0666667	0.123457	8.42466e-06	1.90467e-05	0.7967 (0.5307,1.0942 )	N	Bacteria	Proteobacteria	Gammaproteobacteria	Pasteurellales	Pasteurellaceae	Aggregatibacter	Aggregatibacter segnis	Aggregatibacter segnis
Akkermansia muciniphila	0.0001	0.00470036	7.0939e-28	1	99.5111	70.9877	0.00330149	0.491228	0.622222	0.345679	0.00577286	0.000555513	5.7370 (0.9807,265.0534 )	Y	Bacteria	Verrucomicrobia	Verrucomicrobiae	Verrucomicrobiales	Verrucomicrobiaceae	Akkermansia	Akkermansia muciniphila	Akkermansia muciniphila
Alistipes putredinis	0.6493	0.552889	0.22691	2	87.6389	84.179	0.0209407	0.988304	0.988889	0.987654	0.0221663	0.0195789	1.0917 (0.8067,1.4985 )	N	Bacteria	Bacteroidetes	Bacteroidia	Bacteroidales	Rikenellaceae	Alistipes	Alistipes putredinis	Alistipes putredinis
Alistipes shahii	0.586	0.530237	0.149526	2	87.9611	83.821	0.00570537	0.906433	0.922222	0.888889	0.00642568	0.00490503	1.1900 (0.8757,1.6675 )	N	Bacteria	Bacteroidetes	Bacteroidia	Bacteroidales	Rikenellaceae	Alistipes	Alistipes shahii	Alistipes shahii
Alistipes sp. HGB5	0.4903	0.48071	0.0651058	2	83.5889	88.679	0.000906521	0.614035	0.577778	0.654321	0.000813889	0.00100945	0.9117 (0.6616,1.2360 )	N	Bacteria	Bacteroidetes	Bacteroidia	Bacteroidales	Rikenellaceae	Alistipes	Alistipes sp. HGB5	Alistipes sp. HGB5
Alkaliphilus oremlandii	0.008	0.0648326	1.53078e-12	1	93.0778	78.1358	3.06305e-05	0.233918	0.311111	0.148148	3.82028e-05	2.22169e-05	1.2876 (0.9182,1.9855 )	Y	Bacteria	Firmicutes	Clostridia	Clostridiales	Clostridiaceae	Alkaliphilus	Alkaliphilus oremlandii	Alkaliphilus oremlandii
Anaerostipes caccae	0.2144	0.320942	0.000856559	2	88.6	83.1111	5.32979e-05	0.128655	0.155556	0.0987654	7.38916e-05	3.04161e-05	1.1577 (0.8304,2.2765 )	N	Bacteria	Firmicutes	Clostridia	Clostridiales	Lachnospiraceae	Anaerostipes	Anaerostipes caccae	Anaerostipes caccae
Anaerotruncus colihominis	0.0094	0.0727798	3.09667e-12	1	94.4722	76.5864	0.00016548	0.438596	0.522222	0.345679	0.000257096	6.36854e-05	5.7856 (1.2058,54.8318 )	N	Bacteria	Firmicutes	Clostridia	Clostridiales	Ruminococcaceae	Anaerotruncus	Anaerotruncus colihominis	Anaerotruncus colihominis
Bacillus anthracis/cereus/thuringiensis	0.0654	0.162309	1.14055e-06	2	92.1222	79.1975	0.00012963	0.473684	0.511111	0.432099	0.00015138	0.000105464	1.2303 (0.8868,1.8816 )	Y	Bacteria	Firmicutes	Bacilli	Bacillales	Bacillaceae	Bacillus	Bacillus anthracis/cereus/thuringiensis	Bacillus anthracis/cereus/thuringiensis
Bacteroides caccae	0.9494	0.640674	0.858361	2	86.2333	85.7407	0.00631947	0.982456	0.988889	0.975309	0.00716077	0.00538471	1.1470 (0.8398,1.7054 )	N	Bacteria	Bacteroidetes	Bacteroidia	Bacteroidales	Bacteroidaceae	Bacteroides	Bacteroides caccae	Bacteroides caccae
Bacteroides clarus	0.8075	0.606303	0.520927	2	86.6778	85.2469	0.000382743	0.25731	0.266667	0.246914	0.000366344	0.000400965	0.9831 (0.7109,1.3590 )	N	Bacteria	Bacteroidetes	Bacteroidia	Bacteroidales	Bacteroidaceae	Bacteroides	Bacteroides clarus	Bacteroides clarus
Bacteroides coprocola	0.2464	0.346547	0.00211249	2	81.8333	90.6296	0.0199224	0.894737	0.933333	0.851852	0.0154918	0.0248452	0.8352 (0.5980,1.1323 )	Y	Bacteria	Bacteroidetes	Bacteroidia	Bacteroidales	Bacteroidaceae	Bacteroides	Bacteroides coprocola	Bacteroides coprocola
Bacteroides coprophilus	0.6617	0.555398	0.243622	2	84.5056	87.6605	0.0044207	0.532164	0.522222	0.54321	0.00460483	0.00421611	1.0226 (0.7505,1.4181 )	N	Bacteria	Bacteroidetes	Bacteroidia	Bacteroidales	Bacteroidaceae	Bacteroides	Bacteroides coprophilus	Bacteroides coprophilus
Bacteroides dorei/vulgatus	0.0381	0.121896	3.60333e-08	0	78.5444	94.284	0.102285	1	1	1	0.0779239	0.129353	0.6452 (0.4422,0.8980 )	Y	Bacteria	Bacteroidetes	Bacteroidia	Bacteroidales	Bacteroidaceae	Bacteroides	Bacteroides dorei/vulgatus	Bacteroides dorei/vulgatus
Bacteroides eggerthii	0.0749	0.172807	1.92723e-06	2	79.7833	92.9074	0.00432384	0.614035	0.544444	0.691358	0.00322613	0.00554351	0.8931 (0.5759,1.2244 )	N	Bacteria	Bacteroidetes	Bacteroidia	Bacteroidales	Bacteroidaceae	Bacteroides	Bacteroides eggerthii	Bacteroides eggerthii
Bacteroides finegoldii	0.0132	0.0816379	3.56682e-11	0	77.2	95.7778	0.00268542	0.71345	0.655556	0.777778	0.00209212	0.00334463	0.8414 (0.5615,1.1505 )	Y	Bacteria	Bacteroidetes	Bacteroidia	Bacteroidales	Bacteroidaceae	Bacteroides	Bacteroides finegoldii	Bacteroides finegoldii
Bacteroides fragilis	0.0954	0.200185	9.0881e-06	2	80.0056	92.6605	0.00737113	0.929825	0.944444	0.91358	0.00565105	0.00928234	0.8517 (0.5598,1.1671 )	N	Bacteria	Bacteroidetes	Bacteroidia	Bacteroidales	Bacteroidaceae	Bacteroides	Bacteroides fragilis	Bacteroides fragilis
Bacteroides intestinalis	0.0072	0.0648326	6.81431e-13	0	76.6556	96.3827	0.00140128	0.602339	0.511111	0.703704	0.00138425	0.0014202	0.9920 (0.7238,1.3655 )	Y	Bacteria	Bacteroidetes	Bacteroidia	Bacteroidales	Bacteroidaceae	Bacteroides	Bacteroides intestinalis	Bacteroides intestinalis
Bacteroides ovatus	0.1171	0.23306	2.84814e-05	2	91.6333	79.7407	0.0167746	0.994152	1	0.987654	0.0202837	0.0128755	1.3129 (0.9481,1.9541 )	N	Bacteria	Bacteroidetes	Bacteroidia	Bacteroidales	Bacteroidaceae	Bacteroides	Bacteroides ovatus	Bacteroides ovatus
Bacteroides plebeius	0.0038	0.0494775	9.01601e-15	1	96.4	74.4444	0.0602411	0.988304	1	0.975309	0.0582537	0.0624493	0.9666 (0.7121,1.3117 )	Y	Bacteria	Bacteroidetes	Bacteroidia	Bacteroidales	Bacteroidaceae	Bacteroides	Bacteroides plebeius	Bacteroides plebeius
Bacteroides stercoris	0.9766	0.646463	0.906711	2	86.1111	85.8765	0.0371759	0.994152	0.988889	1	0.0287325	0.0465574	0.7749 (0.5467,1.0560 )	N	Bacteria	Bacteroidetes	Bacteroidia	Bacteroidales	Bacteroidaceae	Bacteroides	Bacteroides stercoris	Bacteroides stercoris
Bacteroides thetaiotaomicron	0.1372	0.249957	6.8428e-05	2	91.3444	80.0617	0.0068671	0.994152	1	0.987654	0.00876307	0.00476046	1.4614 (1.0155,2.4138 )	N	Bacteria	Bacteroidetes	Bacteroidia	Bacteroidales	Bacteroidaceae	Bacteroides	Bacteroides thetaiotaomicron	Bacteroides thetaiotaomicron
Bacteroides uniformis	0.7001	0.574623	0.306335	2	84.6111	87.5432	0.0328931	1	1	1	0.0319607	0.0339291	0.9552 (0.7029,1.2951 )	N	Bacteria	Bacteroidetes	Bacteroidia	Bacteroidales	Bacteroidaceae	Bacteroides	Bacteroides uniformis	Bacteroides uniformis
Bacteroides xylanisolvens	0.0715	0.172666	1.42965e-06	2	92.4778	78.8025	0.0114586	1	1	1	0.0135518	0.00913286	1.2595 (0.9101,1.9334 )	N	Bacteria	Bacteroidetes	Bacteroidia	Bacteroidales	Bacteroidaceae	Bacteroides	Bacteroides xylanisolvens	Bacteroides xylanisolvens
Bifidobacterium adolescentis	0.0149	0.0844946	8.40248e-11	1	94.7444	76.284	0.00775667	0.888889	0.933333	0.839506	0.0104241	0.00479283	1.3774 (0.9277,2.7218 )	Y	Bacteria	Actinobacteria	Actinobacteria (class)	Bifidobacteriales	Bifidobacteriaceae	Bifidobacterium	Bifidobacterium adolescentis	Bifidobacterium adolescentis
Bifidobacterium angulatum	0.0377	0.121896	3.19742e-08	1	91.2667	80.1481	0.000259226	0.204678	0.266667	0.135802	0.000449082	4.82748e-05	3.9208 (1.1490,53.4413 )	N	Bacteria	Actinobacteria	Actinobacteria (class)	Bifidobacteriales	Bifidobacteriaceae	Bifidobacterium	Bifidobacterium angulatum	Bifidobacterium angulatum
Bifidobacterium bifidum	0.0114	0.0765488	1.5819e-11	1	94.7333	76.2963	0.00203837	0.573099	0.644444	0.493827	0.00309882	0.000860104	2.4442 (1.3447,5.5636 )	N	Bacteria	Actinobacteria	Actinobacteria (class)	Bifidobacteriales	Bifidobacteriaceae	Bifidobacterium	Bifidobacterium bifidum	Bifidobacterium bifidum
Bifidobacterium breve	0.1049	0.216258	1.29675e-05	2	82.7444	89.6173	0.000166726	0.116959	0.0777778	0.160494	4.45743e-05	0.000302451	0.7371 (0.2016,1.0958 )	N	Bacteria	Actinobacteria	Actinobacteria (class)	Bifidobacteriales	Bifidobacteriaceae	Bifidobacterium	Bifidobacterium breve	Bifidobacterium breve
Bifidobacterium catenulatum-Bifidobacterium pseudocatenulatum complex	0.0338	0.1182	1.67194e-08	1	93.6278	77.5247	0.00907453	0.964912	0.966667	0.962963	0.01308	0.00462396	1.9303 (1.2198,3.6385 )	N	Bacteria	Actinobacteria	Actinobacteria (class)	Bifidobacteriales	Bifidobacteriaceae	Bifidobacterium	Bifidobacterium catenulatum-Bifidobacterium pseudocatenulatum complex	Bifidobacterium catenulatum-Bifidobacterium pseudocatenulatum complex
Bifidobacterium dentium	0.0212	0.0998827	8.37841e-10	1	91.7056	79.6605	4.50993e-05	0.192982	0.255556	0.123457	6.87676e-05	1.88013e-05	1.8399 (1.1551,3.5121 )	N	Bacteria	Actinobacteria	Actinobacteria (class)	Bifidobacteriales	Bifidobacteriaceae	Bifidobacterium	Bifidobacterium dentium	Bifidobacterium dentium
Bifidobacterium longum	0.0075	0.0648326	9.38139e-13	1	95.6056	75.3272	0.00605364	0.988304	0.988889	0.987654	0.00779231	0.00412177	1.5061 (1.0355,2.5276 )	Y	Bacteria	Actinobacteria	Actinobacteria (class)	Bifidobacteriales	Bifidobacteriaceae	Bifidobacterium	Bifidobacterium longum	Bifidobacterium longum
Bilophila wadsworthia	0.5793	0.527698	0.150345	2	84.0056	88.216	0.00187725	0.871345	0.877778	0.864198	0.0019074	0.00184376	1.0182 (0.7448,1.4154 )	N	Bacteria	Proteobacteria	Deltaproteobacteria	Desulfovibrionales	Desulfovibrionaceae	Bilophila	Bilophila wadsworthia	Bilophila wadsworthia
Blautia hansenii	0.2219	0.325941	0.00121745	2	83.7778	88.4691	5.46733e-05	0.0935673	0.0666667	0.123457	1.95451e-05	9.37046e-05	0.7090 (0.2524,1.0696 )	N	Bacteria	Firmicutes	Clostridia	Clostridiales	Lachnospiraceae	undef	Blautia hansenii	Blautia hansenii
Butyrate-producing bacterium	0.0933	0.199338	7.39108e-06	2	79.9667	92.7037	0.00334856	0.988304	0.977778	1	0.00270192	0.00406705	0.7756 (0.5301,1.0631 )	N	Bacteria	Firmicutes	Clostridia	Clostridiales	Lachnospiraceae	undef	butyrate-producing bacterium	butyrate-producing bacterium
Butyrate-producing bacterium SS3/4	0.1525	0.26837	0.000144577	2	80.8556	91.716	0.00161951	0.982456	0.966667	1	0.00122189	0.00206132	0.6727 (0.4121,0.9654 )	N	Bacteria	Firmicutes	Clostridia	Clostridiales			butyrate-producing bacterium SS3/4	butyrate-producing bacterium SS3/4
Butyrivibrio crossotus	0.0096	0.0727798	3.84503e-12	0	81.8778	90.5802	0.000171584	0.0701754	0.0222222	0.123457	1.72346e-06	0.000360318	6.8723E-13(1.8197E-29,0.0070 )	N	Bacteria	Firmicutes	Clostridia	Clostridiales	Lachnospiraceae	Butyrivibrio	Butyrivibrio crossotus	Butyrivibrio crossotus
Campylobacter concisus	0.8167	0.606303	0.552491	2	86.3278	85.6358	6.87156e-06	0.0526316	0.0555556	0.0493827	8.57167e-06	4.98256e-06	1.1226 (0.8247,1.6430 )	N	Bacteria	Proteobacteria	Epsilonproteobacteria	Campylobacterales	Campylobacteraceae	Campylobacter	Campylobacter concisus	Campylobacter concisus
Capnocytophaga sp. oral taxon 329	0.814	0.606303	0.514804	2	85.1889	86.9012	0.00243172	0.549708	0.555556	0.54321	0.00237961	0.00248962	0.9790 (0.7192,1.3334 )	N	Bacteria	Bacteroidetes	Flavobacteriia	Flavobacteriales	Flavobacteriaceae	Capnocytophaga	Capnocytophaga sp. oral taxon 329	Capnocytophaga sp. oral taxon 329
Citrobacter sp. 30_2	0.0274	0.104242	3.90436e-09	1	93.0667	78.1481	0.000299446	0.409357	0.477778	0.333333	0.000462537	0.000118234	2.1808 (1.1568,5.8535 )	N	Bacteria	Proteobacteria	Gammaproteobacteria	Enterobacteriales	Enterobacteriaceae	Citrobacter	unnamed Citrobacter sp. 30_2	Citrobacter sp. 30_2
Citrobacter youngae	0.3103	0.388905	0.00730023	2	88.1667	83.5926	2.48254e-05	0.134503	0.155556	0.111111	3.71497e-05	1.11318e-05	1.5931 (1.0348,2.9420 )	N	Bacteria	Proteobacteria	Gammaproteobacteria	Enterobacteriales	Enterobacteriaceae	Citrobacter	Citrobacter youngae	Citrobacter youngae
Clostridiales bacterium 1_7_47FAA	0.0128	0.0813036	2.37886e-11	1	91.9333	79.4074	2.05696e-05	0.175439	0.244444	0.0987654	2.87435e-05	1.14874e-05	1.4761 (1.0578,2.1946 )	N	Bacteria	Firmicutes	Clostridia	Clostridiales	undef	undef	unnamed Clostridiales bacterium 1_7_47FAA	Clostridiales bacterium 1_7_47FAA
Clostridium bolteae	0.0146	0.0844946	5.69782e-11	1	94.5	76.5556	0.000259855	0.602339	0.666667	0.530864	0.000373729	0.000133328	1.9366 (1.0487,5.0972 )	N	Bacteria	Firmicutes	Clostridia	Clostridiales	Clostridiaceae	Clostridium	Clostridium bolteae	Clostridium bolteae
Clostridium leptum	0.3883	0.432038	0.0213634	2	88.7444	82.9506	0.000375256	0.397661	0.444444	0.345679	0.000491398	0.000246209	1.1650 (0.8352,2.1647 )	N	Bacteria	Firmicutes	Clostridia	Clostridiales	Clostridiaceae	Clostridium	Clostridium leptum	Clostridium leptum
Clostridium perfringens	0.0014	0.0365584	5.18796e-18	0	78.5778	94.2469	5.95952e-05	0.163743	0.0777778	0.259259	9.48627e-06	0.000115272	0.0256 (0.0008,0.3653 )	N	Bacteria	Firmicutes	Clostridia	Clostridiales	Clostridiaceae	Clostridium	Clostridium perfringens	Clostridium perfringens
Clostridium ramosum	0.0176	0.08992	2.12698e-10	1	93.2	78	0.00011169	0.339181	0.422222	0.246914	0.000159388	5.8693e-05	1.6804 (1.1081,3.0254 )	N	Bacteria	Firmicutes	Erysipelotrichi	Erysipelotrichales	Erysipelotrichaceae	Coprobacillus	Clostridium ramosum	Clostridium ramosum
Clostridium scindens	0.03	0.10847	6.61326e-09	1	90.3556	81.1605	1.34464e-05	0.116959	0.166667	0.0617284	2.01182e-05	6.03318e-06	1.5244 (1.0757,2.3761 )	N	Bacteria	Firmicutes	Clostridia	Clostridiales	Lachnospiraceae	undef	Clostridium scindens	Clostridium scindens
Clostridium sp. HGF2	0.1261	0.24247	4.60694e-05	2	91.1111	80.321	0.00014605	0.48538	0.511111	0.45679	0.000204178	8.14637e-05	1.6503 (1.0776,3.0991 )	N	Bacteria	Firmicutes	Clostridia	Clostridiales	Clostridiaceae	Clostridium	Clostridium sp. HGF2	Clostridium sp. HGF2
Clostridium sp. L2-50	0.3148	0.391287	0.00828314	2	89.3611	82.2654	0.000907183	0.48538	0.544444	0.419753	0.000775703	0.00105327	0.9146 (0.6423,1.2466 )	N	Bacteria	Firmicutes	Clostridia	Clostridiales	Clostridiaceae	Clostridium	Clostridium sp. L2-50	Clostridium sp. L2-50
Clostridium spiroforme	0.6593	0.555367	0.232854	2	85.2667	86.8148	8.001e-06	0.0760234	0.0666667	0.0864198	7.30393e-06	8.77552e-06	0.9543 (0.6913,1.3025 )	N	Bacteria	Firmicutes	Erysipelotrichi	Erysipelotrichales	Erysipelotrichaceae	undef	Clostridium spiroforme	Clostridium spiroforme
Clostridium symbiosum	0.0166	0.0886659	1.24194e-10	1	93.0111	78.2099	8.6812e-05	0.304094	0.366667	0.234568	0.00014059	2.70585e-05	6.3078 (1.6629,36.4934 )	Y	Bacteria	Firmicutes	Clostridia	Clostridiales	Clostridiaceae	Clostridium	Clostridium symbiosum	Clostridium symbiosum
Collinsella aerofaciens	0.5036	0.4911	0.078178	2	88.4	83.3333	0.00189877	0.812865	0.8	0.82716	0.00231703	0.00143404	1.4088 (1.0010,2.1643 )	N	Bacteria	Actinobacteria	Actinobacteria (class)	Coriobacteriales	Coriobacteriaceae	Collinsella	Collinsella aerofaciens	Collinsella aerofaciens
Coprobacillus sp. 29_1	0.0328	0.116797	1.19814e-08	1	91.2222	80.1975	4.69253e-05	0.187135	0.244444	0.123457	7.2602e-05	1.83956e-05	1.8014 (1.1581,3.4080 )	N	Bacteria	Firmicutes	Erysipelotrichi	Erysipelotrichales	Erysipelotrichaceae	Coprobacillus	Coprobacillus sp. 29_1	Coprobacillus sp. 29_1
Coprococcus catus	0.9441	0.640674	0.821224	2	85.7444	86.284	0.00045167	0.760234	0.722222	0.802469	0.000395262	0.000514346	0.8619 (0.6007,1.1719 )	N	Bacteria	Firmicutes	Clostridia	Clostridiales	Lachnospiraceae	Coprococcus	Coprococcus catus	Coprococcus catus
Coprococcus comes	0.3328	0.401098	0.00959562	2	82.5333	89.8519	0.000839292	0.783626	0.711111	0.864198	0.000834471	0.00084465	0.9927 (0.7244,1.3656 )	N	Bacteria	Firmicutes	Clostridia	Clostridiales	Lachnospiraceae	Coprococcus	Coprococcus comes	Coprococcus comes
Coprococcus eutactus	0.6152	0.545597	0.200472	2	87.5444	84.284	0.000780221	0.350877	0.366667	0.333333	0.000961476	0.000578827	1.1948 (0.8665,1.8308 )	N	Bacteria	Firmicutes	Clostridia	Clostridiales	Lachnospiraceae	Coprococcus	Coprococcus eutactus	Coprococcus eutactus
Cronobacter sakazakii/turicensis	0.0387	0.121896	4.41261e-08	1	92.0111	79.321	5.25335e-05	0.298246	0.355556	0.234568	6.22022e-05	4.17906e-05	1.2203 (0.8837,1.8309 )	Y	Bacteria	Proteobacteria	Gammaproteobacteria	Enterobacteriales	Enterobacteriaceae	Cronobacter	Cronobacter sakazakii/turicensis	Cronobacter sakazakii/turicensis
Desulfovibrio piger	0.6744	0.562043	0.254985	2	85.2111	86.8765	0.000271175	0.0994152	0.0888889	0.111111	0.000283057	0.000257972	1.0177 (0.7387,1.4400 )	N	Bacteria	Proteobacteria	Deltaproteobacteria	Desulfovibrionales	Desulfovibrionaceae	Desulfovibrio	Desulfovibrio piger	Desulfovibrio piger
Dialister invisus	0.0237	0.103408	1.80424e-09	1	93.9444	77.1728	0.00558859	0.643275	0.744444	0.530864	0.00777957	0.00315415	1.3885 (0.9627,2.3552 )	N	Bacteria	Firmicutes	Negativicutes	Selenomonadales	Veillonellaceae	Dialister	Dialister invisus	Dialister invisus
Dorea formicigenerans	0.0217	0.0998827	8.55255e-10	1	94.2444	76.8395	0.000576356	0.900585	0.888889	0.91358	0.000675999	0.000465643	1.4478 (1.0446,2.1009 )	N	Bacteria	Firmicutes	Clostridia	Clostridiales	Lachnospiraceae	Dorea	Dorea formicigenerans	Dorea formicigenerans
Dorea longicatena	0.3679	0.416818	0.0173137	2	89.2389	82.4012	0.00124847	0.94152	0.944444	0.938272	0.00145739	0.00101634	1.3373 (0.9572,2.0524 )	N	Bacteria	Firmicutes	Clostridia	Clostridiales	Lachnospiraceae	Dorea	Dorea longicatena	Dorea longicatena
Eggerthella lenta	0.0953	0.200185	9.21595e-06	2	91.9333	79.4074	0.000229246	0.725146	0.766667	0.679012	0.0003264	0.000121298	2.6312 (1.3315,6.8117 )	N	Bacteria	Actinobacteria	Actinobacteria (class)	Coriobacteriales	Coriobacteriaceae	Eggerthella	Eggerthella lenta	Eggerthella lenta
Enhydrobacter aerosaccus	0.119	0.23306	3.51108e-05	2	88.1722	83.5864	5.24068e-06	0.0526316	0.0777778	0.0246914	8.06415e-06	2.1035e-06	1.3687 (0.9675,2.2766 )	N	Bacteria	Proteobacteria	Gammaproteobacteria	Pseudomonadales	Moraxellaceae	Enhydrobacter	Enhydrobacter aerosaccus	Enhydrobacter aerosaccus
Enterobacter aerogenes	0.756	0.600249	0.407673	2	86.6	85.3333	2.42792e-05	0.105263	0.111111	0.0987654	2.99409e-05	1.79885e-05	1.1421 (0.8358,1.7133 )	N	Bacteria	Proteobacteria	Gammaproteobacteria	Enterobacteriales	Enterobacteriaceae	Enterobacter	Enterobacter aerogenes	Enterobacter aerogenes
Enterobacter asburiae	0.9723	0.645503	0.918119	2	86.0667	85.9259	2.24281e-05	0.0877193	0.0888889	0.0864198	1.48605e-05	3.08366e-05	0.8462 (0.5420,1.1619 )	N	Bacteria	Proteobacteria	Gammaproteobacteria	Enterobacteriales	Enterobacteriaceae	Enterobacter	Enterobacter asburiae	Enterobacter asburiae
Enterobacter cancerogenus	0.9463	0.640674	0.855631	2	86.1167	85.8704	3.60326e-05	0.0760234	0.0777778	0.0740741	3.97581e-05	3.18933e-05	1.0388 (0.7499,1.5399 )	N	Bacteria	Proteobacteria	Gammaproteobacteria	Enterobacteriales	Enterobacteriaceae	Enterobacter	Enterobacter cancerogenus	Enterobacter cancerogenus
Enterobacter cloacae	0.8549	0.61789	0.618783	2	86.5333	85.4074	0.000122898	0.292398	0.3	0.283951	7.91732e-05	0.00017148	0.8044 (0.5084,1.1082 )	N	Bacteria	Proteobacteria	Gammaproteobacteria	Enterobacteriales	Enterobacteriaceae	Enterobacter	Enterobacter cloacae	Enterobacter cloacae
Enterobacter hormaechei/cloacae	0.5866	0.530237	0.152907	2	84.2611	87.9321	0.000261971	0.403509	0.388889	0.419753	0.000267622	0.000255692	1.0131 (0.7366,1.4199 )	N	Bacteria	Proteobacteria	Gammaproteobacteria	Enterobacteriales	Enterobacteriaceae	Enterobacter	Enterobacter hormaechei/cloacae	Enterobacter hormaechei/cloacae
Enterococcus faecalis	0.6573	0.555367	0.234606	2	86.7111	85.2099	1.90449e-05	0.0701754	0.0777778	0.0617284	3.04154e-05	6.4111e-06	1.4783 (0.8994,5.7532 )	N	Bacteria	Firmicutes	Bacilli	Lactobacillales	Enterococcaceae	Enterococcus	Enterococcus faecium	Enterococcus faecalis
Enterococcus faecium	0.0035	0.0494775	6.00393e-15	1	95.5444	75.3951	8.78185e-05	0.444444	0.544444	0.333333	0.000104492	6.92919e-05	1.2798 (0.9229,1.9211 )	Y	Bacteria	Firmicutes	Bacilli	Lactobacillales	Enterococcaceae	Enterococcus	Enterococcus gallinarum	Enterococcus faecium
Erysipelotrichaceae bacterium 3_1_53	0.2399	0.343786	0.0019895	2	87.7222	84.0864	8.54283e-06	0.0584795	0.0777778	0.037037	1.34747e-05	3.06297e-06	1.4413 (0.9687,2.8727 )	N	Bacteria	Firmicutes	Erysipelotrichi	Erysipelotrichales	Erysipelotrichaceae	undef	unnamed Erysipelotrichaceae bacterium 3_1_53	Erysipelotrichaceae bacterium 3_1_53
Erysipelotrichaceae bacterium 5_2_54FAA	0.3111	0.388905	0.00646356	2	87.8944	83.8951	2.28394e-05	0.0994152	0.122222	0.0740741	2.75868e-05	1.75646e-05	1.1022 (0.8068,1.6673 )	N	Bacteria	Firmicutes	Erysipelotrichi	Erysipelotrichales	Erysipelotrichaceae		Erysipelotrichaceae bacterium 5_2_54FAA	Erysipelotrichaceae bacterium 5_2_54FAA
Escherichia coli	0.837	0.60901	0.594238	2	85.2556	86.8272	0.0108977	1	1	1	0.00940702	0.012554	0.8848 (0.6122,1.2052 )	N	Bacteria	Proteobacteria	Gammaproteobacteria	Enterobacteriales	Enterobacteriaceae	Escherichia	Escherichia coli	Escherichia coli
Eubacterium biforme	0.64	0.551566	0.209266	2	87.4222	84.4198	0.000616279	0.339181	0.355556	0.320988	0.000656073	0.000572064	1.0497 (0.7746,1.4467 )	N	Bacteria	Firmicutes	Erysipelotrichi	Erysipelotrichales	Erysipelotrichaceae	undef	Eubacterium biforme	Eubacterium biforme
Eubacterium eligens	0.2529	0.347579	0.00217928	2	81.8889	90.5679	0.00777963	0.923977	0.922222	0.925926	0.00877946	0.00666872	1.0981 (0.8047,1.6334 )	N	Bacteria	Firmicutes	Clostridia	Clostridiales	Eubacteriaceae	Eubacterium	Eubacterium eligens	Eubacterium eligens
Eubacterium hallii	0.5681	0.52598	0.120559	2	83.9444	88.284	0.00198502	0.935673	0.944444	0.925926	0.00232999	0.00160172	1.1791 (0.8589,1.8387 )	N	Bacteria	Firmicutes	Clostridia	Clostridiales	Eubacteriaceae	Eubacterium	Eubacterium hallii	Eubacterium hallii
Eubacterium rectale	0.295	0.376795	0.00501289	2	82.2333	90.1852	0.0128675	0.994152	1	0.987654	0.010765	0.0152035	0.7933 (0.5343,1.0922 )	N	Bacteria	Firmicutes	Clostridia	Clostridiales	Eubacteriaceae	Eubacterium	Eubacterium rectale	Eubacterium rectale
Eubacterium siraeum	0.0008	0.0268592	1.77947e-19	1	96.5556	74.2716	0.00102436	0.380117	0.511111	0.234568	0.00169123	0.000283389	1.9891 (1.0396,7.2622 )	Y	Bacteria	Firmicutes	Clostridia	Clostridiales	Eubacteriaceae	Eubacterium	Eubacterium siraeum	Eubacterium siraeum
Eubacterium ventriosum	0.8171	0.606303	0.550563	2	86.8333	85.0741	0.00106442	0.807018	0.8	0.814815	0.00121914	0.00089251	1.1785 (0.8650,1.6881 )	N	Bacteria	Firmicutes	Clostridia	Clostridiales	Eubacteriaceae	Eubacterium	Eubacterium ventriosum	Eubacterium ventriosum
Faecalibacterium prausnitzii	0.5577	0.524278	0.115716	2	88.1111	83.6543	0.0116851	1	1	1	0.0120284	0.0113037	1.0511 (0.7726,1.4682 )	N	Bacteria	Firmicutes	Clostridia	Clostridiales	Ruminococcaceae	Faecalibacterium	Faecalibacterium prausnitzii	Faecalibacterium prausnitzii
Fusobacterium mortiferum	0.1624	0.270688	0.000195483	2	82.9111	89.4321	0.00083621	0.146199	0.111111	0.185185	0.000131853	0.00161883	0.4474 (0.0199,1.1837 )	N	Bacteria	Fusobacteria	Fusobacteriia	Fusobacteriales	Fusobacteriaceae	Fusobacterium	Fusobacterium mortiferum	Fusobacterium mortiferum
Fusobacterium periodonticum	0.6318	0.551566	0.198096	2	85.15	86.9444	7.90239e-06	0.0877193	0.0777778	0.0987654	7.1695e-06	8.71671e-06	0.9434 (0.6906,1.2805 )	N	Bacteria	Fusobacteria	Fusobacteriia	Fusobacteriales	Fusobacteriaceae	Fusobacterium	Fusobacterium periodonticum	Fusobacterium periodonticum
Fusobacterium ulcerans	0.87	0.61789	0.644444	2	86.2556	85.716	2.73473e-05	0.0643275	0.0666667	0.0617284	3.16718e-05	2.25424e-05	1.0563 (0.7683,1.5846 )	N	Bacteria	Fusobacteria	Fusobacteriia	Fusobacteriales	Fusobacteriaceae	Fusobacterium	Fusobacterium ulcerans	Fusobacterium ulcerans
Fusobacterium varium	0.4125	0.439728	0.0268759	2	87.1444	84.7284	2.78777e-05	0.0526316	0.0666667	0.037037	2.69833e-05	2.88714e-05	0.9888 (0.7086,1.3821 )	N	Bacteria	Fusobacteria	Fusobacteriia	Fusobacteriales	Fusobacteriaceae	Fusobacterium	Fusobacterium varium	Fusobacterium varium
Gemella sanguinis	0.7345	0.591167	0.358586	2	85.3	86.7778	1.30444e-05	0.122807	0.111111	0.135802	1.40091e-05	1.19725e-05	1.0559 (0.7798,1.4502 )	N	Bacteria	Firmicutes	Bacilli	Bacillales	undef	Gemella	Gemella sanguinis	Gemella sanguinis
Geobacillus thermoleovorans	0.2808	0.368676	0.00424931	2	83.9833	88.2407	1.05289e-05	0.0994152	0.0777778	0.123457	6.46167e-06	1.5048e-05	0.7744 (0.5222,1.0645 )	N	Bacteria	Firmicutes	Bacilli	Bacillales	Bacillaceae	Geobacillus	Geobacillus thermoleovorans	Geobacillus thermoleovorans
Granulicatella adiacens	0.4904	0.48071	0.0688494	2	87.5778	84.2469	1.67249e-05	0.157895	0.177778	0.135802	1.79786e-05	1.5332e-05	1.0628 (0.7849,1.4614 )	N	Bacteria	Firmicutes	Bacilli	Lactobacillales	Carnobacteriaceae	Granulicatella	Granulicatella adiacens	Granulicatella adiacens
Haemophilus haemolyticus	0.318	0.391287	0.00763499	2	83.3333	88.963	4.28805e-05	0.233918	0.2	0.271605	3.78236e-05	4.84993e-05	0.8938 (0.6533,1.2096 )	N	Bacteria	Proteobacteria	Gammaproteobacteria	Pasteurellales	Pasteurellaceae	Haemophilus	Haemophilus haemolyticus	Haemophilus haemolyticus
Haemophilus influenzae	0.1509	0.26837	0.000128014	2	82.1667	90.2593	8.69073e-05	0.233918	0.188889	0.283951	6.8621e-05	0.000107225	0.8369 (0.5928,1.1363 )	N	Bacteria	Proteobacteria	Gammaproteobacteria	Pasteurellales	Pasteurellaceae	Haemophilus	Haemophilus influenzae	Haemophilus influenzae
Haemophilus parainfluenzae	0.0637	0.160975	7.82563e-07	2	79.3556	93.3827	0.000645426	0.812865	0.8	0.82716	0.000554841	0.000746076	0.8700 (0.6190,1.1801 )	N	Bacteria	Proteobacteria	Gammaproteobacteria	Pasteurellales	Pasteurellaceae	Haemophilus	Haemophilus parainfluenzae	Haemophilus parainfluenzae
Haemophilus pittmaniae	0.0658	0.162309	9.09339e-07	2	82.6556	89.716	3.58658e-05	0.0935673	0.0555556	0.135802	1.4206e-05	5.99322e-05	0.6630 (0.3771,0.9588 )	N	Bacteria	Proteobacteria	Gammaproteobacteria	Pasteurellales	Pasteurellaceae	Haemophilus	Haemophilus pittmaniae	Haemophilus pittmaniae
Holdemania filiformis	0.8717	0.61789	0.67553	2	85.5	86.5556	7.25735e-05	0.350877	0.333333	0.37037	9.36869e-05	4.91143e-05	1.3279 (0.9354,2.2620 )	N	Bacteria	Firmicutes	Erysipelotrichi	Erysipelotrichales	Erysipelotrichaceae	Holdemania	Holdemania filiformis	Holdemania filiformis
Klebsiella oxytoca	0.0793	0.179201	2.9757e-06	2	90.5444	80.9506	9.36053e-05	0.216374	0.266667	0.160494	8.19454e-05	0.000106561	0.9588 (0.6397,1.3487 )	N	Bacteria	Proteobacteria	Gammaproteobacteria	Enterobacteriales	Enterobacteriaceae	Klebsiella	Klebsiella oxytoca	Klebsiella oxytoca
Klebsiella variicola/pneumoniae	0.8526	0.61789	0.635341	2	85.3333	86.7407	0.00185072	0.736842	0.711111	0.765432	0.00208164	0.00159414	1.1039 (0.8147,1.5385 )	N	Bacteria	Proteobacteria	Gammaproteobacteria	Enterobacteriales	Enterobacteriaceae	Klebsiella	Klebsiella variicola/pneumoniae	Klebsiella variicola/pneumoniae
Lachnospiraceae bacterium 1_4_56FAA	0.4393	0.456829	0.0373972	2	88.2222	83.5309	8.26355e-05	0.28655	0.311111	0.259259	0.000103359	5.96091e-05	1.1959 (0.8524,2.1344 )	N	Bacteria	Firmicutes	Clostridia	Clostridiales	Lachnospiraceae		Lachnospiraceae bacterium 1_4_56FAA	Lachnospiraceae bacterium 1_4_56FAA
Lachnospiraceae bacterium 3_1_57FAA_CT1	0.0144	0.0844946	4.75636e-11	1	91.6667	79.7037	4.75133e-05	0.163743	0.222222	0.0987654	8.32048e-05	7.85604e-06	36.3046 (3.3374,907.2701 )	N	Bacteria	Firmicutes	Clostridia	Clostridiales	Lachnospiraceae		Lachnospiraceae bacterium 3_1_57FAA_CT1	Lachnospiraceae bacterium 3_1_57FAA_CT1
Lactobacillus acidophilus	0.0021	0.0448671	9.78401e-17	0	80.2611	92.3765	0.000224242	0.0994152	0.0333333	0.17284	4.16055e-06	0.000468777	5.7265E-16(4.8583E-32,0.0064 )	N	Bacteria	Firmicutes	Bacilli	Lactobacillales	Lactobacillaceae	Lactobacillus	Lactobacillus acidophilus	Lactobacillus acidophilus
Lactobacillus amylovorus	0.1538	0.26837	0.00013378	2	83.9111	88.321	0.000150361	0.0584795	0.0333333	0.0864198	1.69359e-05	0.000298611	0.7410 (NA,1.1553 )	N	Bacteria	Firmicutes	Bacilli	Lactobacillales	Lactobacillaceae	Lactobacillus	Lactobacillus amylovorus	Lactobacillus amylovorus
Lactobacillus crispatus	0.011	0.0760353	1.36439e-11	1	90.7444	80.7284	9.67962e-05	0.0994152	0.155556	0.037037	0.000179565	4.83066e-06	2774.7047 (3.5365,1.8740E+09)	N	Bacteria	Firmicutes	Bacilli	Lactobacillales	Lactobacillaceae	Lactobacillus	Lactobacillus crispatus	Lactobacillus crispatus
Lactobacillus delbrueckii	0.1209	0.234824	3.56008e-05	2	88.1611	83.5988	1.59117e-05	0.0526316	0.0777778	0.0246914	2.76389e-05	2.88134e-06	3.0227 (0.8889,36.2045 )	N	Bacteria	Firmicutes	Bacilli	Lactobacillales	Lactobacillaceae	Lactobacillus	Lactobacillus delbrueckii	Lactobacillus delbrueckii
Lactobacillus fermentum	0.0026	0.0494775	6.21429e-16	1	92.4278	78.858	7.62062e-05	0.134503	0.211111	0.0493827	0.000133063	1.30319e-05	7.3207 (1.1894,273.4770 )	N	Bacteria	Firmicutes	Bacilli	Lactobacillales	Lactobacillaceae	Lactobacillus	Lactobacillus fermentum	Lactobacillus fermentum
Lactobacillus gasseri	0.1658	0.273698	0.000253184	2	88.1222	83.642	3.54876e-05	0.0643275	0.0888889	0.037037	6.19345e-05	6.10203e-06	3.2857 (0.8972,51.2760 )	N	Bacteria	Firmicutes	Bacilli	Lactobacillales	Lactobacillaceae	Lactobacillus	Lactobacillus gasseri	Lactobacillus gasseri
Lactobacillus johnsonii	0.0061	0.060713	1.30804e-13	0	81.4667	91.037	8.14391e-05	0.0760234	0.0222222	0.135802	2.22214e-06	0.000169458	1.0033E-08(1.1532E-17,0.1707 )	N	Bacteria	Firmicutes	Bacilli	Lactobacillales	Lactobacillaceae	Lactobacillus	Lactobacillus johnsonii	Lactobacillus johnsonii
Lactobacillus oris	0.0275	0.104242	4.31724e-09	1	89.5111	82.0988	2.13866e-05	0.0701754	0.111111	0.0246914	3.71304e-05	3.89355e-06	3.2180 (1.0777,23.3582 )	N	Bacteria	Firmicutes	Bacilli	Lactobacillales	Lactobacillaceae	Lactobacillus	Lactobacillus oris	Lactobacillus oris
Lactobacillus plantarum	0.1304	0.247051	5.29374e-05	2	88.4111	83.321	1.15622e-05	0.0701754	0.1	0.037037	1.07341e-05	1.24823e-05	0.9690 (0.6879,1.3423 )	N	Bacteria	Firmicutes	Bacilli	Lactobacillales	Lactobacillaceae	Lactobacillus	Lactobacillus plantarum	Lactobacillus plantarum
Lactobacillus rhamnosus	0.4135	0.439728	0.0276376	2	84.8	87.3333	1.06121e-05	0.0584795	0.0444444	0.0740741	1.16744e-05	9.43164e-06	1.0415 (0.7610,1.4893 )	N	Bacteria	Firmicutes	Bacilli	Lactobacillales	Lactobacillaceae	Lactobacillus	Lactobacillus rhamnosus	Lactobacillus rhamnosus
Lactobacillus ruminis	0.0342	0.1182	1.7841e-08	1	91.7	79.6667	0.000552767	0.239766	0.311111	0.160494	0.000823714	0.000251714	1.2859 (0.8991,2.6708 )	N	Bacteria	Firmicutes	Bacilli	Lactobacillales	Lactobacillaceae	Lactobacillus	Lactobacillus ruminis	Lactobacillus ruminis
Lactobacillus salivarius	0.0748	0.172807	2.59896e-06	2	89.8	81.7778	0.000681747	0.134503	0.177778	0.0864198	0.00126806	3.02897e-05	28.3776 (1.4989,2.2848E+08)	N	Bacteria	Firmicutes	Bacilli	Lactobacillales	Lactobacillaceae	Lactobacillus	Lactobacillus salivarius	Lactobacillus salivarius
Lactobacillus sanfranciscensis	0.9338	0.637965	0.863793	2	86.2111	85.7654	4.30955e-05	0.192982	0.2	0.185185	3.60154e-05	5.09624e-05	0.8971 (0.6279,1.2205 )	N	Bacteria	Firmicutes	Bacilli	Lactobacillales	Lactobacillaceae	Lactobacillus	Lactobacillus sanfranciscensis	Lactobacillus sanfranciscensis
Lactococcus garvieae	0.261	0.354565	0.00275944	2	84.2778	87.9136	1.73396e-05	0.0643275	0.0444444	0.0864198	5.07125e-06	3.09711e-05	0.5479 (0.1289,1.0782 )	N	Bacteria	Firmicutes	Bacilli	Lactobacillales	Streptococcaceae	Lactococcus	Lactococcus garvieae	Lactococcus garvieae
Lactococcus lactis	0.0204	0.0998827	6.21885e-10	0	78.7556	94.0494	4.5351e-05	0.374269	0.3	0.45679	3.76982e-05	5.38541e-05	0.8003 (0.5765,1.0858 )	N	Bacteria	Firmicutes	Bacilli	Lactobacillales	Streptococcaceae	Lactococcus	Lactococcus lactis	Lactococcus lactis
Leuconostoc citreum	0.445	0.460038	0.0444132	2	84.5333	87.6296	1.26602e-05	0.105263	0.0888889	0.123457	1.08574e-05	1.46633e-05	0.9169 (0.6557,1.2467 )	N	Bacteria	Firmicutes	Bacilli	Lactobacillales	Leuconostocaceae	Leuconostoc	Leuconostoc citreum	Leuconostoc citreum
Leuconostoc gasicomitatum	0.3451	0.409924	0.0120827	2	84.0611	88.1543	1.56345e-05	0.122807	0.1	0.148148	1.31539e-05	1.83908e-05	0.8930 (0.6494,1.2091 )	N	Bacteria	Firmicutes	Bacilli	Lactobacillales	Leuconostocaceae	Leuconostoc	Leuconostoc gasicomitatum	Leuconostoc gasicomitatum
Leuconostoc gelidum	0.012	0.0783394	1.57239e-11	0	82	90.4444	8.70069e-06	0.0701754	0.0222222	0.123457	4.76682e-06	1.30717e-05	0.7764 (0.5042,1.0724 )	N	Bacteria	Firmicutes	Bacilli	Lactobacillales	Leuconostocaceae	Leuconostoc	Leuconostoc gelidum	Leuconostoc gelidum
Leuconostoc lactis	0.8839	0.61789	0.699028	2	86.3333	85.6296	2.72668e-05	0.152047	0.155556	0.148148	2.9252e-05	2.5061e-05	1.0535 (0.7763,1.4619 )	N	Bacteria	Firmicutes	Bacilli	Lactobacillales	Leuconostocaceae	Leuconostoc	Leuconostoc lactis	Leuconostoc lactis
Megasphaera elsdenii	0.6918	0.570475	0.288908	2	87.1722	84.6975	0.000700856	0.309942	0.322222	0.296296	0.00084122	0.000544896	1.1194 (0.8222,1.6382 )	N	Bacteria	Firmicutes	Negativicutes	Selenomonadales	Veillonellaceae	Megasphaera	Megasphaera elsdenii	Megasphaera elsdenii
Megasphaera micronuciformis	0.0262	0.104242	2.41793e-09	1	91.0722	80.3642	5.96497e-05	0.157895	0.211111	0.0987654	0.000104272	1.00688e-05	6.0251 (1.4825,47.7274 )	N	Bacteria	Firmicutes	Negativicutes	Selenomonadales	Veillonellaceae	Megasphaera	Megasphaera micronuciformis	Megasphaera micronuciformis
Methanobrevibacter smithii	0.0176	0.08992	2.21008e-10	1	91.1556	80.2716	0.000207505	0.140351	0.2	0.0740741	0.000219961	0.000193665	1.0201 (0.7308,1.4880 )	N	Archaea	Euryarchaeota	Methanobacteria	Methanobacteriales	Methanobacteriaceae	Methanobrevibacter	Methanobrevibacter smithii	Methanobrevibacter smithii
Mitsuokella multacida	0.3572	0.416818	0.0145978	2	83.7444	88.5062	0.00074929	0.187135	0.155556	0.222222	0.00127501	0.000165152	1.6251 (0.9897,5.0208 )	N	Bacteria	Firmicutes	Negativicutes	Selenomonadales	Veillonellaceae	Mitsuokella	Mitsuokella multacida	Mitsuokella multacida
mOTU-103	0.8899	0.61789	0.739811	2	86.4889	85.4568	0.0023455	0.619883	0.688889	0.54321	0.00176679	0.00298851	0.8408 (0.5797,1.1455 )	N	Bacteria	Firmicutes	Clostridia	NA	NA	NA	NA	NA
mOTU-104	0.7488	0.599856	0.401223	2	87.1556	84.716	0.0120437	0.964912	0.977778	0.950617	0.0116311	0.0125022	0.9563 (0.7026,1.2979 )	N	Bacteria	Firmicutes	Clostridia	Clostridiales	NA	NA	NA	NA
mOTU-113	0	0	1.16872e-32	0	77.4944	95.4506	0.000237191	0.111111	0.0111111	0.222222	1.84635e-06	0.000498685	3.5227E-22(6.3639E-43,9.2524E-10)	Y	Bacteria	NA	NA	NA	NA	NA	NA	NA
mOTU-115	0.072	0.172666	1.58919e-06	2	79.5333	93.1852	0.013639	0.935673	0.922222	0.950617	0.0105108	0.0171147	0.8207 (0.5707,1.1172 )	N	Bacteria	Firmicutes	Clostridia	Clostridiales	NA	NA	NA	NA
mOTU-118	0.2174	0.323373	0.00108195	2	81.8667	90.5926	0.000925335	0.491228	0.455556	0.530864	0.000742614	0.00112836	0.8709 (0.6000,1.1864 )	N	Bacteria	Bacteroidetes	Bacteroidia	Bacteroidales	Bacteroidaceae	Bacteroides	NA	NA
mOTU-120	0.6918	0.570475	0.294299	2	85.15	86.9444	0.000253397	0.134503	0.122222	0.148148	0.000422928	6.50296e-05	1.3944 (0.9208,4.4851 )	N	Bacteria	Firmicutes	NA	NA	NA	NA	NA	NA
mOTU-122	0.1677	0.273698	0.000279738	2	89.6111	81.9877	0.000445759	0.222222	0.266667	0.17284	0.000672036	0.000194339	1.3574 (0.9151,2.9172 )	N	Bacteria	Firmicutes	Clostridia	NA	NA	NA	NA	NA
mOTU-126	0.578	0.527698	0.126859	2	84.0111	88.2099	0.0020684	0.754386	0.711111	0.802469	0.00250212	0.00158649	1.2373 (0.9057,1.7765 )	N	Bacteria	Firmicutes	Clostridia	Clostridiales	NA	NA	NA	NA
mOTU-127	0.7866	0.606303	0.491548	2	86.9778	84.9136	0.00508338	0.947368	0.944444	0.950617	0.00536884	0.00476619	1.0688 (0.7883,1.4839 )	N	Bacteria	Firmicutes	Clostridia	Clostridiales	Ruminococcaceae	Subdoligranulum	Subdoligranulum variabile	NA
mOTU-131	0.0663	0.162309	9.7223e-07	2	92.6	78.6667	0.00706865	0.929825	0.977778	0.876543	0.00922027	0.00467795	1.4527 (1.0363,2.1919 )	N	Bacteria	Bacteroidetes	Bacteroidia	Bacteroidales	Rikenellaceae	Alistipes	Alistipes sp. HGB5	NA
mOTU-134	0.6559	0.555367	0.225922	2	84.45	87.7222	0.0034637	0.590643	0.566667	0.617284	0.00279776	0.00420363	0.9078 (0.6145,1.2421 )	N	Bacteria	Firmicutes	Clostridia	Clostridiales	NA	NA	NA	NA
mOTU-135	0.8897	0.61789	0.719553	2	86.5	85.4444	0.0028065	0.754386	0.777778	0.728395	0.00309077	0.00249064	1.1338 (0.8369,1.5709 )	N	Bacteria	Bacteroidetes	Bacteroidia	Bacteroidales	NA	NA	NA	NA
mOTU-136	0.2586	0.353347	0.0026971	2	87.6556	84.1605	0.000132383	0.0584795	0.0777778	0.037037	0.000221326	3.35582e-05	1.3324 (0.8870,4.9616 )	N	Bacteria	Firmicutes	NA	NA	NA	NA	NA	NA
mOTU-14	0.0036	0.0494775	4.68931e-15	0	78.1	94.7778	0.00139479	0.245614	0.155556	0.345679	0.000455609	0.00243833	0.7598 (0.3741,1.0834 )	N	Bacteria	Bacteroidetes	NA	NA	NA	NA	NA	NA
mOTU-140	0.64	0.551566	0.22689	2	87.3556	84.4938	0.000752692	0.292398	0.311111	0.271605	0.000916045	0.000571188	1.0994 (0.8043,1.6778 )	N	Bacteria	Firmicutes	Clostridia	Clostridiales	NA	NA	NA	NA
mOTU-142	0.7504	0.599856	0.372227	2	85.0111	87.0988	0.000692371	0.362573	0.355556	0.37037	0.000846057	0.000521609	1.1386 (0.8332,1.7229 )	N	Bacteria	Firmicutes	NA	NA	NA	NA	NA	NA
mOTU-145	0.0904	0.194914	5.3938e-06	2	82.6	89.7778	0.000134842	0.116959	0.0777778	0.160494	6.96485e-05	0.000207279	0.8370 (0.5164,1.1493 )	N	Bacteria	Firmicutes	Clostridia	Clostridiales	NA	NA	NA	NA
mOTU-151	0.1182	0.23306	3.23433e-05	2	80.9389	91.6235	0.000806438	0.426901	0.366667	0.493827	0.000785472	0.000829734	0.9810 (0.7184,1.3405 )	N	Bacteria	Firmicutes	NA	NA	NA	NA	NA	NA
mOTU-158	0.2857	0.369094	0.00432364	2	82.2111	90.2099	0.00645481	0.701754	0.688889	0.716049	0.00391085	0.00928144	0.7290 (0.4439,1.0298 )	N	Bacteria	Bacteroidetes	Bacteroidia	Bacteroidales	Bacteroidaceae	Bacteroides	NA	NA
mOTU-161	0.0102	0.074912	5.57982e-12	0	80.8444	91.7284	0.000202577	0.116959	0.0555556	0.185185	3.97492e-05	0.000383498	0.4491 (0.0570,0.9601 )	N	NA	NA	NA	NA	NA	NA	NA	NA
mOTU-164	0.8185	0.606303	0.552668	2	85.5556	86.4938	0.000913785	0.105263	0.1	0.111111	0.000631851	0.00122704	0.9295 (0.5949,1.2878 )	N	Bacteria	Bacteroidetes	Bacteroidia	Bacteroidales	Prevotellaceae	Prevotella	NA	NA
mOTU-168	0.7038	0.574623	0.293381	2	87.2222	84.642	0.00945432	0.409357	0.422222	0.395062	0.0102629	0.0085559	1.0269 (0.7439,1.4822 )	N	Bacteria	Bacteroidetes	Bacteroidia	Bacteroidales	Prevotellaceae	Prevotella	Prevotella copri	NA
mOTU-176	0.8778	0.61789	0.669868	2	86.5556	85.3827	0.0120088	0.80117	0.777778	0.82716	0.0123198	0.0116632	1.0192 (0.7472,1.4121 )	N	Bacteria	Firmicutes	Negativicutes	Selenomonadales	Veillonellaceae	NA	NA	NA
mOTU-177	0.6148	0.545597	0.171157	2	84.5944	87.5617	0.000631584	0.263158	0.255556	0.271605	0.000320512	0.00097722	0.8128 (0.4889,1.1235 )	N	Bacteria	Firmicutes	Clostridia	Clostridiales	NA	NA	NA	NA
mOTU-18	0.7629	0.601662	0.442148	2	86.7778	85.1358	0.000754479	0.210526	0.211111	0.209877	0.00109882	0.000371875	1.1862 (0.8603,1.9644 )	N	Bacteria	NA	NA	NA	NA	NA	NA	NA
mOTU-182	0.7954	0.606303	0.472017	2	85.4222	86.642	0.00157658	0.146199	0.133333	0.160494	0.00263847	0.000396711	1.2325 (0.8443,NA)	N	Bacteria	Firmicutes	Negativicutes	Selenomonadales	Veillonellaceae	Dialister	Dialister invisus	NA
mOTU-190	0.024	0.103408	1.40421e-09	0	78.1333	94.7407	0.00191743	0.608187	0.522222	0.703704	0.00120199	0.00271235	0.7383 (0.4401,1.0409 )	N	Bacteria	Firmicutes	Clostridia	Clostridiales	Eubacteriaceae	Eubacterium	NA	NA
mOTU-192	0.0014	0.0365584	7.28928e-18	0	80.3556	92.2716	0.000553532	0.0877193	0.0222222	0.160494	2.27393e-06	0.00116604	1.2328E-47(1.3556E-102,4.9563E-11)	N	Bacteria	NA	NA	NA	NA	NA	NA	NA
mOTU-206	0.6349	0.551566	0.224506	2	87.7111	84.0988	0.00503996	0.97076	0.977778	0.962963	0.00643066	0.00349474	1.3533 (0.9544,2.1706 )	N	Bacteria	Firmicutes	Clostridia	Clostridiales	Lachnospiraceae	NA	NA	NA
mOTU-207	0.6272	0.551566	0.187336	2	85	87.1111	0.000184364	0.122807	0.111111	0.135802	8.92546e-05	0.000290042	0.7654 (0.4223,1.0882 )	N	Bacteria	NA	NA	NA	NA	NA	NA	NA
mOTU-209	0.2833	0.369094	0.00412493	2	84.3556	87.8272	0.000131815	0.0643275	0.0444444	0.0864198	0.000191025	6.60255e-05	1.1640 (0.8376,2.1409 )	N	Bacteria	Firmicutes	NA	NA	NA	NA	NA	NA
mOTU-212	0.2424	0.345263	0.00223155	2	90	81.5556	0.00154825	0.54386	0.6	0.481481	0.00203901	0.00100295	1.2936 (0.9272,2.0383 )	N	Bacteria	Firmicutes	Clostridia	Clostridiales	NA	NA	NA	NA
mOTU-217	0.3053	0.387843	0.00648642	2	83.8111	88.4321	0.000287459	0.134503	0.111111	0.160494	0.000275248	0.000301027	0.9795 (0.7083,1.3503 )	N	Bacteria	Firmicutes	Clostridia	Clostridiales	NA	NA	NA	NA
mOTU-218	0.1902	0.30203	0.000435744	2	83.9111	88.321	4.92508e-05	0.0701754	0.0444444	0.0987654	6.4329e-05	3.24973e-05	1.1112 (0.8037,1.9213 )	N	Bacteria	Firmicutes	NA	NA	NA	NA	NA	NA
mOTU-224	0.9567	0.640674	0.90127	2	86.1167	85.8704	0.00064441	0.122807	0.122222	0.123457	0.00113958	9.4219e-05	2.2032 (0.9504,29.3978 )	N	Bacteria	Firmicutes	Clostridia	NA	NA	NA	NA	NA
mOTU-225	0.4554	0.463321	0.0462362	2	83.3333	88.963	0.00203162	0.754386	0.733333	0.777778	0.001526	0.00259341	0.8252 (0.5596,1.1269 )	N	Bacteria	Bacteroidetes	Bacteroidia	Bacteroidales	Bacteroidaceae	Bacteroides	NA	NA
mOTU-226	0.0249	0.10349	2.18305e-09	1	89.1222	82.5309	0.000102839	0.0526316	0.0888889	0.0123457	0.000194641	8.37699e-07	1.0401E+07(12.0060 ,4.8124E+24)	N	Bacteria	Firmicutes	Clostridia	Clostridiales	NA	NA	NA	NA
mOTU-228	0.8793	0.61789	0.665974	2	86.2167	85.7593	8.05278e-05	0.0526316	0.0555556	0.0493827	9.23994e-05	6.73371e-05	1.0437 (0.7539,1.5713 )	N	Bacteria	NA	NA	NA	NA	NA	NA	NA
mOTU-230	0.0213	0.0998827	8.92336e-10	1	91.3333	80.0741	0.000882769	0.163743	0.222222	0.0987654	0.00166503	1.35848e-05	2.9002E+09(15.3462 ,7.5836E+26)	N	Bacteria	Bacteroidetes	NA	NA	NA	NA	NA	NA
mOTU-233	0.0466	0.134132	1.21319e-07	1	89.7167	81.8704	0.000236873	0.0994152	0.144444	0.0493827	0.000310525	0.000155038	1.0944 (0.7940,1.8144 )	N	Bacteria	NA	NA	NA	NA	NA	NA	NA
mOTU-234	0.2191	0.323852	0.00113308	2	82.3556	90.0494	0.00103963	0.315789	0.277778	0.358025	0.00122283	0.000836073	1.0951 (0.8055,1.5781 )	N	Bacteria	Bacteroidetes	Bacteroidia	Bacteroidales	Bacteroidaceae	Bacteroides	NA	NA
mOTU-238	0.076	0.173411	1.93436e-06	2	80.2944	92.3395	0.000580948	0.415205	0.366667	0.469136	0.000286473	0.000908144	0.6284 (0.3547,0.9293 )	N	Bacteria	Firmicutes	Clostridia	Clostridiales	NA	NA	NA	NA
mOTU-24	0.0501	0.139371	1.6693e-07	2	90.1778	81.358	0.000839559	0.134503	0.177778	0.0864198	0.00158895	6.90232e-06	8.2485E+32(1109683.4230 ,9.8018E+70)	N	Bacteria	Firmicutes	Negativicutes	Selenomonadales	Veillonellaceae	Dialister	Dialister invisus	NA
mOTU-240	0.006	0.060713	2.31614e-13	1	91.6278	79.7469	0.00040677	0.122807	0.188889	0.0493827	0.000712745	6.67969e-05	1.4492 (0.9010,10.4938 )	N	Bacteria	Firmicutes	Clostridia	NA	NA	NA	NA	NA
mOTU-241	0.9617	0.640674	0.893977	2	85.8222	86.1975	0.00240042	0.842105	0.844444	0.839506	0.00168884	0.00319106	0.6844 (0.3006,1.0706 )	N	Bacteria	Firmicutes	Clostridia	Clostridiales	Ruminococcaceae	Faecalibacterium	Faecalibacterium prausnitzii	NA
mOTU-243	0.8136	0.606303	0.52209	2	85.5667	86.4815	0.000189077	0.0935673	0.0888889	0.0987654	0.000102722	0.000285027	0.8466 (0.5122,1.1651 )	N	Bacteria	Firmicutes	Clostridia	NA	NA	NA	NA	NA
mOTU-244	0.4625	0.466506	0.051159	2	88.0333	83.7407	0.000510419	0.25731	0.288889	0.222222	0.000574065	0.000439701	1.0723 (0.7892,1.5157 )	N	Bacteria	Firmicutes	NA	NA	NA	NA	NA	NA
mOTU-253	0.7541	0.600249	0.398186	2	86.6333	85.2963	0.000369111	0.116959	0.122222	0.111111	0.000591543	0.000121963	1.2615 (0.8650,3.4778 )	N	Bacteria	Firmicutes	Clostridia	Clostridiales	NA	NA	NA	NA
mOTU-254	0.0056	0.060713	1.48156e-13	1	95.3889	75.5679	0.00193413	0.520468	0.622222	0.407407	0.00297035	0.000782771	2.7749 (1.2221,8.0654 )	N	Bacteria	Firmicutes	Clostridia	Clostridiales	NA	NA	NA	NA
mOTU-258	0.1985	0.306915	0.000646507	2	90.5944	80.8951	0.00279241	0.766082	0.811111	0.716049	0.00349252	0.00201451	1.3634 (0.9848,2.0129 )	N	Bacteria	Firmicutes	Clostridia	Clostridiales	Ruminococcaceae	Oscillibacter	NA	NA
mOTU-260	0.7799	0.606303	0.443803	2	85.0722	87.0309	0.00120044	0.461988	0.455556	0.469136	0.00131104	0.00107755	1.0727 (0.7904,1.5027 )	N	Bacteria	Firmicutes	Clostridia	Clostridiales	NA	NA	NA	NA
mOTU-265	0.5769	0.527698	0.129251	2	84.0667	88.1481	0.0026893	0.578947	0.577778	0.580247	0.00253955	0.00285569	0.9444 (0.6903,1.2825 )	N	Bacteria	Bacteroidetes	Flavobacteriia	Flavobacteriales	Flavobacteriaceae	Capnocytophaga	Capnocytophaga sp. oral taxon 329	NA
mOTU-268	0.1692	0.274242	0.00029947	2	90.7389	80.7346	0.00159077	0.567251	0.633333	0.493827	0.00206829	0.00106019	1.3045 (0.9225,2.0996 )	N	Bacteria	Firmicutes	Clostridia	Clostridiales	NA	NA	NA	NA
mOTU-270	0.0507	0.139371	2.13149e-07	2	91.5667	79.8148	0.000545447	0.280702	0.344444	0.209877	0.000858674	0.000197417	2.2724 (1.1737,5.8270 )	N	Bacteria	Firmicutes	Clostridia	Clostridiales	Ruminococcaceae	Ruminococcus	NA	NA
mOTU-273	0.0001	0.00470036	1.14826e-26	0	72.9667	100.481	0.00194326	0.467836	0.311111	0.641975	0.0015864	0.00233978	0.8923 (0.6299,1.2126 )	Y	Bacteria	Proteobacteria	Betaproteobacteria	Burkholderiales	Sutterellaceae	Sutterella	Sutterella wadsworthensis	NA
mOTU-274	0.7974	0.606303	0.477721	2	85.0889	87.0123	0.00043155	0.672515	0.666667	0.679012	0.000446403	0.000415046	1.0278 (0.7476,1.4601 )	N	Bacteria	Firmicutes	Clostridia	Clostridiales	NA	NA	NA	NA
mOTU-277	0.3102	0.388905	0.00797736	2	89.2778	82.358	0.000957466	0.421053	0.466667	0.37037	0.000933509	0.000984084	0.9847 (0.7183,1.3516 )	N	Bacteria	Firmicutes	Clostridia	Clostridiales	NA	NA	NA	NA
mOTU-280	0.9218	0.63263	0.780227	2	86.1556	85.8272	5.93852e-05	0.0643275	0.0666667	0.0617284	5.02772e-05	6.95052e-05	0.9454 (0.6715,1.2945 )	N	Bacteria	Firmicutes	NA	NA	NA	NA	NA	NA
mOTU-281	0.762	0.601662	0.425781	2	84.9111	87.2099	0.0184551	0.80117	0.777778	0.82716	0.0184282	0.0184849	0.9981 (0.7359,1.3589 )	N	Bacteria	Bacteroidetes	Bacteroidia	Bacteroidales	Bacteroidaceae	Bacteroides	NA	NA
mOTU-282	0.5247	0.503802	0.0871711	2	84.1222	88.0864	0.000744337	0.309942	0.288889	0.333333	0.00115938	0.000283174	1.5384 (0.9575,4.0843 )	N	Bacteria	Firmicutes	NA	NA	NA	NA	NA	NA
mOTU-284	0.3923	0.432038	0.0220614	2	89.0778	82.5802	0.00733234	0.964912	1	0.925926	0.00843762	0.00610425	1.2314 (0.9052,1.7225 )	N	Bacteria	Firmicutes	Negativicutes	Selenomonadales	Acidaminococcaceae	NA	NA	NA
mOTU-288	0.051	0.139371	2.08596e-07	2	92.9889	78.2346	0.00178254	0.807018	0.811111	0.802469	0.00250274	0.000982312	2.1126 (1.3778,3.5874 )	Y	Bacteria	Firmicutes	Clostridia	Clostridiales	NA	NA	NA	NA
mOTU-289	0.9875	0.646463	0.972658	2	86.0556	85.9383	0.00150191	0.409357	0.422222	0.395062	0.00140859	0.00160559	0.9668 (0.6988,1.3258 )	N	Bacteria	NA	NA	NA	NA	NA	NA	NA
mOTU-290	0.113	0.22894	2.43588e-05	2	80.3056	92.3272	0.00645599	0.894737	0.877778	0.91358	0.00512206	0.00793815	0.8785 (0.5844,1.1994 )	N	Bacteria	Firmicutes	Clostridia	Clostridiales	Eubacteriaceae	Eubacterium	NA	NA
mOTU-295	0.5707	0.52598	0.132231	2	87.2778	84.5802	0.000404964	0.152047	0.166667	0.135802	0.000687268	9.12934e-05	1.4995 (0.9560,5.8897 )	N	Bacteria	NA	NA	NA	NA	NA	NA	NA
mOTU-297	0.1347	0.24732	8.3375e-05	2	89.5667	82.037	0.00136507	0.175439	0.211111	0.135802	0.00256732	2.92285e-05	806.3183 (2.9113,1.7065E+16)	N	Bacteria	Bacteroidetes	NA	NA	NA	NA	NA	NA
mOTU-3	0.7853	0.606303	0.462131	2	85.5	86.5556	0.00110446	0.0935673	0.0888889	0.0987654	0.000453851	0.00182736	0.8621 (0.3641,1.2077 )	N	Bacteria	Firmicutes	NA	NA	NA	NA	NA	NA
mOTU-301	0.1096	0.223982	2.11832e-05	2	91.6333	79.7407	0.00208308	0.654971	0.722222	0.580247	0.00267671	0.00142348	1.3701 (0.9852,2.0497 )	N	Bacteria	Bacteroidetes	Bacteroidia	Bacteroidales	Rikenellaceae	Alistipes	NA	NA
mOTU-302	0.2631	0.355364	0.00320027	2	87.9778	83.8025	0.000136343	0.0877193	0.111111	0.0617284	0.000160189	0.000109848	1.0545 (0.7697,1.5510 )	N	Bacteria	Firmicutes	NA	NA	NA	NA	NA	NA
mOTU-306	0.5976	0.53811	0.155885	2	87.5778	84.2469	0.000660621	0.321637	0.333333	0.308642	0.000763919	0.000545845	1.0816 (0.7935,1.5775 )	N	Bacteria	Firmicutes	Clostridia	Clostridiales	NA	NA	NA	NA
mOTU-307	0.4013	0.438664	0.0277191	2	87.6111	84.2099	5.53126e-05	0.105263	0.122222	0.0864198	9.5688e-05	1.04511e-05	3.8992 (1.0723,43.9201 )	N	Bacteria	Firmicutes	Clostridia	Clostridiales	NA	NA	NA	NA
mOTU-308	0.8822	0.61789	0.732801	2	86.4944	85.4506	0.00113448	0.461988	0.455556	0.469136	0.00146363	0.000768762	1.2193 (0.8634,2.1680 )	N	Bacteria	Firmicutes	Clostridia	Clostridiales	Lachnospiraceae	Coprococcus	Coprococcus eutactus	NA
mOTU-310	0	0	4.24449e-31	1	101.022	69.3086	0.00382481	0.660819	0.8	0.506173	0.00640128	0.00096208	2.3355 (1.3380,5.9022 )	Y	Bacteria	Firmicutes	Clostridia	Clostridiales	NA	NA	NA	NA
mOTU-316	0.0062	0.060713	2.02183e-13	0	76.1722	96.9198	0.00548061	0.988304	0.988889	0.987654	0.00400888	0.00711587	0.7350 (0.4791,1.0214 )	Y	Bacteria	Firmicutes	Clostridia	Clostridiales	NA	NA	NA	NA
mOTU-320	0.061	0.155827	5.65284e-07	2	79.3556	93.3827	0.000856129	0.701754	0.633333	0.777778	0.000662239	0.00107156	0.7682 (0.5410,1.0476 )	N	Bacteria	Firmicutes	Clostridia	Clostridiales	NA	NA	NA	NA
mOTU-324	0.1459	0.261749	0.000105776	2	82.0833	90.3519	0.000304822	0.239766	0.188889	0.296296	0.000207275	0.000413207	0.8161 (0.5636,1.1121 )	N	Bacteria	Bacteroidetes	Bacteroidia	Bacteroidales	Porphyromonadaceae	Odoribacter	Odoribacter splanchnicus	NA
mOTU-325	0.8586	0.61789	0.667202	2	86.6444	85.284	0.00385304	0.847953	0.844444	0.851852	0.00428773	0.00337004	1.0795 (0.7927,1.5592 )	N	Bacteria	Firmicutes	Clostridia	Clostridiales	Lachnospiraceae	NA	NA	NA
mOTU-327	0.3934	0.432038	0.0245541	2	88.4167	83.3148	0.000308185	0.274854	0.3	0.246914	0.000292354	0.000325775	0.9710 (0.6976,1.3382 )	N	Bacteria	Firmicutes	Clostridia	Clostridiales	NA	NA	NA	NA
mOTU-33	0.0075	0.0648326	5.5858e-13	0	80.3	92.3333	0.000220323	0.134503	0.0666667	0.209877	6.83552e-05	0.000389176	0.6406 (0.2751,0.9780 )	N	Bacteria	Firmicutes	NA	NA	NA	NA	NA	NA
mOTU-333	0.1416	0.255989	9.54473e-05	2	91.1444	80.284	0.00619164	0.625731	0.688889	0.555556	0.00364627	0.00901982	0.8480 (0.5134,1.1653 )	N	Bacteria	Firmicutes	Clostridia	Clostridiales	NA	NA	NA	NA
mOTU-342	0.1189	0.23306	3.18095e-05	2	82.9389	89.4012	0.000232934	0.111111	0.0777778	0.148148	0.000234688	0.000230985	1.0020 (0.7097,1.4435 )	N	Bacteria	Firmicutes	NA	NA	NA	NA	NA	NA
mOTU-346	0.2136	0.320942	0.00101279	2	90.1889	81.3457	0.00123914	0.502924	0.555556	0.444444	0.00147176	0.000980679	1.1135 (0.8133,1.6982 )	N	Bacteria	Firmicutes	Clostridia	Clostridiales	NA	NA	NA	NA
mOTU-348	0.0001	0.00470036	8.11039e-27	0	73.5	99.8889	0.00121694	0.397661	0.266667	0.54321	0.000360933	0.00216805	0.5534 (0.2200,0.9274 )	Y	Bacteria	Firmicutes	Clostridia	Clostridiales	NA	NA	NA	NA
mOTU-349	0.4212	0.444954	0.0329429	2	88.8944	82.784	0.00143925	0.94152	0.922222	0.962963	0.00144231	0.00143584	1.0045 (0.7416,1.3652 )	N	Bacteria	Firmicutes	Clostridia	Clostridiales	NA	NA	NA	NA
mOTU-357	0.6641	0.555429	0.245099	2	85.2778	86.8025	9.20231e-05	0.0760234	0.0666667	0.0864198	0.000150024	2.75781e-05	1.4092 (0.8942,5.3922 )	N	Bacteria	Verrucomicrobia	Verrucomicrobiae	Verrucomicrobiales	Verrucomicrobiaceae	Akkermansia	Akkermansia muciniphila	NA
mOTU-362	0.982	0.646463	0.941846	2	85.9222	86.0864	0.000613914	0.409357	0.4	0.419753	0.000524058	0.000713755	0.9211 (0.6484,1.2561 )	N	Bacteria	Firmicutes	Clostridia	NA	NA	NA	NA	NA
mOTU-366	0.8074	0.606303	0.522493	2	86.8778	85.0247	0.00176605	0.807018	0.8	0.814815	0.00202355	0.00147993	1.1992 (0.8677,1.8486 )	N	Bacteria	Firmicutes	Clostridia	Clostridiales	Ruminococcaceae	Oscillibacter	NA	NA
mOTU-376	0.8785	0.61789	0.701951	2	86.4889	85.4568	0.000769596	0.391813	0.377778	0.407407	0.00106668	0.000439504	1.3078 (0.9288,2.2125 )	N	Bacteria	Firmicutes	Clostridia	Clostridiales	NA	NA	NA	NA
mOTU-379	0.0251	0.10349	2.39928e-09	1	93.9444	77.1728	0.00991616	0.701754	0.8	0.592593	0.00905281	0.0108754	0.9502 (0.6883,1.2955 )	Y	Bacteria	Bacteroidetes	Bacteroidia	Bacteroidales	Prevotellaceae	Prevotella	NA	NA
mOTU-383	0.075	0.172807	2.38299e-06	2	90.6111	80.8765	0.000230219	0.216374	0.266667	0.160494	0.000379953	6.38476e-05	2.2188 (1.0707,8.8391 )	N	Bacteria	Firmicutes	Clostridia	NA	NA	NA	NA	NA
mOTU-385	0.0833	0.182963	3.44361e-06	2	82.1722	90.2531	0.000212621	0.146199	0.1	0.197531	0.000128757	0.000305804	0.8111 (0.5176,1.1174 )	N	Bacteria	Firmicutes	NA	NA	NA	NA	NA	NA
mOTU-386	0.2874	0.369094	0.00395672	2	82.9667	89.3704	0.000300783	0.280702	0.244444	0.320988	0.000218905	0.000391759	0.8792 (0.5910,1.1990 )	N	Bacteria	Firmicutes	NA	NA	NA	NA	NA	NA
mOTU-389	0.0294	0.107961	7.31441e-09	1	89.8444	81.7284	0.000291222	0.0877193	0.133333	0.037037	0.000518635	3.85405e-05	1.3087 (0.8516,NA)	N	Bacteria	NA	NA	NA	NA	NA	NA	NA
mOTU-391	0.3606	0.416818	0.0173743	2	89.2889	82.3457	0.00631772	0.959064	0.955556	0.962963	0.00653782	0.00607316	1.0509 (0.7763,1.4389 )	N	Bacteria	Firmicutes	Clostridia	Clostridiales	Ruminococcaceae	Subdoligranulum	Subdoligranulum variabile	NA
mOTU-394	0.3466	0.409924	0.0134116	2	89.1556	82.4938	0.00088409	0.491228	0.544444	0.432099	0.00106372	0.0006845	1.1131 (0.8158,1.6578 )	N	Bacteria	Firmicutes	Clostridia	Clostridiales	NA	NA	NA	NA
mOTU-398	0.0815	0.182419	2.98543e-06	2	82.8333	89.5185	0.000110897	0.0935673	0.0555556	0.135802	7.53647e-05	0.000150376	0.8838 (0.5773,1.2102 )	N	Bacteria	Firmicutes	NA	NA	NA	NA	NA	NA
mOTU-404	0.4583	0.464262	0.0525377	2	84.9111	87.2099	0.000137108	0.0584795	0.0444444	0.0740741	0.000244839	1.74067e-05	1.6183 (0.8870,142.2831 )	N	Bacteria	Bacteroidetes	Bacteroidia	Bacteroidales	Rikenellaceae	Alistipes	NA	NA
mOTU-407	0.7074	0.574623	0.294864	2	84.6667	87.4815	0.00105477	0.690058	0.666667	0.716049	0.000950807	0.00117029	0.9073 (0.6474,1.2326 )	N	Bacteria	Firmicutes	Clostridia	Clostridiales	Ruminococcaceae	Faecalibacterium	Faecalibacterium prausnitzii	NA
mOTU-411	0.0164	0.0886659	1.47556e-10	1	92.0833	79.2407	0.000235777	0.204678	0.277778	0.123457	0.000356055	0.000102135	1.3239 (0.9183,2.7036 )	N	Bacteria	Firmicutes	Clostridia	Clostridiales	NA	NA	NA	NA
mOTU-414	0.0386	0.121896	3.69961e-08	1	92.9444	78.284	0.000806027	0.497076	0.577778	0.407407	0.00107267	0.000509757	1.4059 (0.9958,2.1997 )	N	Bacteria	Bacteroidetes	Bacteroidia	Bacteroidales	Rikenellaceae	Alistipes	NA	NA
mOTU-415	0.6454	0.551566	0.235397	2	87.5	84.3333	0.000475973	0.432749	0.455556	0.407407	0.000517003	0.000430384	1.0457 (0.7554,1.5642 )	N	Bacteria	Firmicutes	Clostridia	Clostridiales	NA	NA	NA	NA
mOTU-42	0.0459	0.134132	1.27022e-07	0	82.2722	90.142	0.00010003	0.0994152	0.0555556	0.148148	0.000116683	8.1526e-05	1.0567 (0.7618,1.6560 )	N	Bacteria	Firmicutes	Clostridia	Erysipelotrichales	Erysipelotrichaceae	Clostridium	NA	NA
mOTU-430	0.4832	0.48071	0.0575407	2	84.7222	87.4198	0.000653373	0.0935673	0.0777778	0.111111	0.00115543	9.55282e-05	2.2507 (0.9477,39.7497 )	N	Bacteria	Firmicutes	Clostridia	NA	NA	NA	NA	NA
mOTU-431	0.2526	0.347579	0.00239857	2	82.0556	90.3827	0.000689816	0.567251	0.533333	0.604938	0.000613069	0.00077509	0.8773 (0.6329,1.1887 )	N	Bacteria	Bacteroidetes	Bacteroidia	Bacteroidales	Porphyromonadaceae	Odoribacter	Odoribacter splanchnicus	NA
mOTU-437	0.9444	0.640674	0.855858	2	86.2556	85.716	0.00571328	0.865497	0.855556	0.876543	0.00559224	0.00584777	0.9751 (0.7177,1.3251 )	N	Bacteria	Proteobacteria	Betaproteobacteria	Burkholderiales	Sutterellaceae	NA	NA	NA
mOTU-439	0.6451	0.551566	0.217836	2	87.4556	84.3827	0.000666457	0.385965	0.411111	0.358025	0.000861087	0.000450202	1.1635 (0.8313,2.2541 )	N	Bacteria	Firmicutes	Clostridia	Clostridiales	Lachnospiraceae	NA	NA	NA
mOTU-443	0.8829	0.61789	0.699296	2	85.4667	86.5926	0.00118886	0.830409	0.822222	0.839506	0.001769	0.000544269	2.4985 (0.9221,19.7991 )	N	Bacteria	Firmicutes	Clostridia	NA	NA	NA	NA	NA
mOTU-45	0.0565	0.145918	3.54763e-07	2	89.4667	82.1481	0.000307656	0.0935673	0.133333	0.0493827	0.000541513	4.78137e-05	1.9534 (0.9832,11.8438 )	N	Bacteria	Proteobacteria	Betaproteobacteria	Burkholderiales	Sutterellaceae	Sutterella	NA	NA
mOTU-450	0.5252	0.503802	0.0944532	2	83.7333	88.5185	0.0015533	0.736842	0.711111	0.765432	0.00162537	0.00147323	1.0399 (0.7627,1.4573 )	N	Bacteria	Firmicutes	Clostridia	Clostridiales	NA	NA	NA	NA
mOTU-451	0.329	0.399046	0.00983111	2	84.3833	87.7963	6.94944e-05	0.0760234	0.0555556	0.0987654	8.8481e-05	4.83981e-05	1.1145 (0.8155,1.7109 )	N	Bacteria	Firmicutes	Clostridia	NA	NA	NA	NA	NA
mOTU-452	0.0221	0.0998827	1.15275e-09	1	93.5333	77.6296	0.000661813	0.45614	0.533333	0.37037	0.00100201	0.00028382	1.4377 (0.8823,6.5412 )	N	Bacteria	Firmicutes	Clostridia	Clostridiales	NA	NA	NA	NA
mOTU-456	0.1269	0.24247	4.59044e-05	2	91.4556	79.9383	0.00113232	0.77193	0.788889	0.753086	0.00155052	0.000667657	1.7174 (1.1000,3.2116 )	N	Bacteria	Firmicutes	Clostridia	Clostridiales	Ruminococcaceae	Oscillibacter	NA	NA
mOTU-457	0.5487	0.519978	0.10936	2	84.5667	87.5926	0.000146335	0.175439	0.155556	0.197531	0.00018041	0.000108475	1.1584 (0.8488,1.7128 )	N	Bacteria	Firmicutes	Clostridia	Clostridiales	NA	NA	NA	NA
mOTU-458	0.3689	0.416818	0.0165757	2	84.4111	87.7654	0.000120435	0.0877193	0.0666667	0.111111	0.000149493	8.81483e-05	1.1078 (0.8129,1.6501 )	N	Bacteria	Firmicutes	NA	NA	NA	NA	NA	NA
mOTU-460	0.8212	0.606303	0.547989	2	86.4778	85.4691	4.79009e-05	0.128655	0.133333	0.123457	5.78673e-05	3.68272e-05	1.1226 (0.8189,1.7296 )	N	Bacteria	Firmicutes	Clostridia	Clostridiales	NA	NA	NA	NA
mOTU-463	0.5576	0.524278	0.12339	2	87.0389	84.8457	7.35595e-05	0.0877193	0.1	0.0740741	0.000109042	3.4135e-05	1.2753 (0.8709,2.9426 )	N	Bacteria	Firmicutes	NA	NA	NA	NA	NA	NA
mOTU-47	0.1932	0.304427	0.000514785	2	88.3667	83.3704	0.000211331	0.0935673	0.122222	0.0617284	0.000275854	0.000139639	1.0798 (0.7789,1.8432 )	N	Bacteria	Firmicutes	Clostridia	Clostridiales	NA	NA	NA	NA
mOTU-470	0.4463	0.460038	0.0385085	2	83.7	88.5556	0.000256064	0.333333	0.311111	0.358025	0.000248698	0.00026425	0.9847 (0.7122,1.3615 )	N	Bacteria	Firmicutes	Clostridia	Clostridiales	NA	NA	NA	NA
mOTU-471	0.2447	0.346439	0.0021244	2	88.4833	83.2407	0.000457732	0.134503	0.166667	0.0987654	0.00035075	0.000576602	0.8898 (0.6192,1.2108 )	N	Bacteria	Proteobacteria	Betaproteobacteria	Burkholderiales	Sutterellaceae	Sutterella	NA	NA
mOTU-474	0.8261	0.606303	0.579013	2	86.7444	85.1728	0.000984676	0.502924	0.5	0.506173	0.00114101	0.00081097	1.1542 (0.8502,1.6228 )	N	Bacteria	Bacteroidetes	Bacteroidia	Bacteroidales	NA	NA	NA	NA
mOTU-481	0.008	0.0648326	1.00716e-12	1	90.0556	81.4938	2.52061e-05	0.0643275	0.111111	0.0123457	4.7243e-05	7.2073e-07	372.2964 (3.2840,1.3222E+07)	N	Bacteria	Firmicutes	NA	NA	NA	NA	NA	NA
mOTU-486	0.1597	0.269599	0.000158384	2	83.2389	89.0679	0.000159738	0.111111	0.0777778	0.148148	0.000150666	0.000169818	0.9778 (0.6990,1.3573 )	N	Bacteria	Firmicutes	Clostridia	Clostridiales	Lachnospiraceae	NA	NA	NA
mOTU-49	0.0032	0.0494775	1.75521e-15	0	81.4944	91.0062	7.34877e-05	0.0643275	0.0111111	0.123457	3.85432e-05	0.000112315	0.8873 (0.4945,1.2278 )	N	Bacteria	Firmicutes	NA	NA	NA	NA	NA	NA
mOTU-490	0.0555	0.145918	3.29769e-07	2	79.1222	93.642	0.00158631	0.883041	0.844444	0.925926	0.00110336	0.00212293	0.6389 (0.3713,0.9538 )	N	Bacteria	Firmicutes	Erysipelotrichi	Erysipelotrichales	Erysipelotrichaceae	Coprobacillus	NA	NA
mOTU-491	0.2065	0.313105	0.0008249	2	89.9111	81.6543	0.000424501	0.362573	0.4	0.320988	0.000598657	0.000230994	1.4996 (1.0488,2.4166 )	N	Bacteria	Bacteroidetes	Bacteroidia	Bacteroidales	Rikenellaceae	Alistipes	NA	NA
mOTU-495	0.3733	0.419772	0.0170227	2	83.6444	88.6173	8.79568e-05	0.22807	0.2	0.259259	6.72459e-05	0.000110969	0.8531 (0.5830,1.1622 )	N	Bacteria	Bacteroidetes	Bacteroidia	Bacteroidales	NA	NA	NA	NA
mOTU-496	0.3269	0.399046	0.00824591	2	84.2667	87.9259	9.26611e-05	0.0877193	0.0666667	0.111111	2.35001e-05	0.000169507	0.6683 (0.1188,1.1014 )	N	Bacteria	Firmicutes	Clostridia	Clostridiales	Lachnospiraceae	Roseburia	NA	NA
mOTU-497	0.6906	0.570475	0.294259	2	84.6889	87.4568	0.000203026	0.450292	0.422222	0.481481	0.000230961	0.000171987	1.1315 (0.8300,1.6553 )	N	Bacteria	Bacteroidetes	Bacteroidia	Bacteroidales	Bacteroidaceae	Bacteroides	NA	NA
mOTU-498	0.1576	0.269599	0.000173266	2	82.1944	90.2284	0.000306543	0.239766	0.188889	0.296296	0.000316231	0.000295779	1.0154 (0.7366,1.4342 )	N	Bacteria	Bacteroidetes	Bacteroidia	Bacteroidales	NA	NA	NA	NA
mOTU-502	0.0556	0.145918	3.89599e-07	2	92.0056	79.3272	0.00017539	0.380117	0.455556	0.296296	0.000242487	0.000100839	1.4972 (0.9501,3.6412 )	N	Bacteria	Firmicutes	Clostridia	Clostridiales	NA	NA	NA	NA
mOTU-504	0.6063	0.543861	0.1766	2	86.9667	84.9259	2.77883e-05	0.0994152	0.111111	0.0864198	3.25333e-05	2.2516e-05	1.0878 (0.7963,1.6106 )	N	Bacteria	Firmicutes	Clostridia	Clostridiales	NA	NA	NA	NA
mOTU-507	0.7115	0.574623	0.321416	2	87.2667	84.5926	0.000426873	0.538012	0.566667	0.506173	0.000508802	0.000335839	1.1818 (0.8643,1.7452 )	N	Bacteria	Bacteroidetes	Bacteroidia	Bacteroidales	Rikenellaceae	Alistipes	NA	NA
mOTU-508	0.56	0.524343	0.126252	2	87.8778	83.9136	0.00141865	0.415205	0.444444	0.382716	0.0014634	0.00136892	1.0120 (0.7278,1.4483 )	N	Bacteria	Firmicutes	Clostridia	Clostridiales	Ruminococcaceae	Oscillibacter	NA	NA
mOTU-51	0.1668	0.273698	0.000211657	2	83.6333	88.6296	0.00019198	0.0818713	0.0555556	0.111111	0.000300484	7.14204e-05	1.1611 (0.8215,NA)	N	Bacteria	Firmicutes	NA	NA	NA	NA	NA	NA
mOTU-510	0.9874	0.646463	0.982202	2	86.0611	85.9321	0.000525114	0.649123	0.677778	0.617284	0.000663342	0.000371527	1.2120 (0.8518,2.4537 )	N	Bacteria	Firmicutes	Clostridia	Clostridiales	Ruminococcaceae	Faecalibacterium	Faecalibacterium prausnitzii	NA
mOTU-517	0.1757	0.282827	0.000296231	2	82.4556	89.9383	8.35511e-05	0.222222	0.177778	0.271605	8.85107e-05	7.80403e-05	1.0312 (0.7539,1.4548 )	N	Bacteria	Firmicutes	Clostridia	Clostridiales	NA	NA	NA	NA
mOTU-520	0.8159	0.606303	0.535576	2	86.8389	85.0679	0.00122496	0.812865	0.833333	0.790123	0.00152927	0.000886845	1.3851 (0.9927,2.0752 )	N	Bacteria	Firmicutes	Clostridia	Clostridiales	NA	NA	NA	NA
mOTU-525	0.3656	0.416818	0.017051	2	88.9333	82.7407	0.00153411	0.426901	0.466667	0.382716	0.00247651	0.000486995	1.9387 (0.8483,22.6900 )	N	Bacteria	Firmicutes	Clostridia	Clostridiales	NA	NA	NA	NA
mOTU-528	0.6351	0.551566	0.205491	2	85.2111	86.8765	2.38884e-05	0.0760234	0.0666667	0.0864198	1.81971e-05	3.0212e-05	0.8948 (0.6045,1.2226 )	N	Bacteria	Firmicutes	NA	NA	NA	NA	NA	NA
mOTU-529	0.7096	0.574623	0.315028	2	85.3	86.7778	2.76936e-05	0.0994152	0.0888889	0.111111	3.42341e-05	2.04263e-05	1.1454 (0.8380,1.7110 )	N	Bacteria	Firmicutes	NA	NA	NA	NA	NA	NA
mOTU-531	0.275	0.36309	0.00364118	2	87.6	84.2222	1.75652e-05	0.0584795	0.0777778	0.037037	1.35661e-05	2.20085e-05	0.9205 (0.6286,1.2599 )	N	Bacteria	Firmicutes	NA	NA	NA	NA	NA	NA
mOTU-536	0.8913	0.61789	0.719491	2	85.5111	86.5432	0.00792143	0.690058	0.655556	0.728395	0.00864481	0.00711768	1.1114 (0.8175,1.5833 )	N	Bacteria	Bacteroidetes	Bacteroidia	Bacteroidales	Bacteroidaceae	Bacteroides	NA	NA
mOTU-548	0.4493	0.461108	0.043104	2	87.1611	84.7099	0.0001456	0.0643275	0.0777778	0.0493827	0.000215859	6.75341e-05	1.2174 (0.8747,2.1175 )	N	Bacteria	Bacteroidetes	Bacteroidia	Bacteroidales	Rikenellaceae	Alistipes	NA	NA
mOTU-550	0.385	0.430867	0.0198371	2	83.0444	89.284	0.00332507	0.526316	0.488889	0.567901	0.00121086	0.00567419	0.7432 (0.1904,1.1340 )	N	Bacteria	Firmicutes	Clostridia	Clostridiales	NA	NA	NA	NA
mOTU-551	0.6371	0.551566	0.207352	2	87.7	84.1111	0.00199916	0.982456	0.977778	0.987654	0.00195619	0.0020469	0.9757 (0.7151,1.3303 )	N	Bacteria	Firmicutes	Clostridia	Clostridiales	NA	NA	NA	NA
mOTU-552	0.0289	0.10781	4.77322e-09	0	78.1556	94.716	0.000969954	0.865497	0.822222	0.91358	0.000657125	0.00131754	0.5944 (0.3730,0.8606 )	N	Bacteria	Firmicutes	Clostridia	Clostridiales	NA	NA	NA	NA
mOTU-559	0.3642	0.416818	0.0168829	2	89.1556	82.4938	0.000519249	0.596491	0.588889	0.604938	0.00072093	0.00029516	1.7971 (1.0756,3.7292 )	N	Bacteria	Firmicutes	Clostridia	Clostridiales	NA	NA	NA	NA
mOTU-562	0.186	0.29737	0.000383854	2	82.8889	89.4568	7.92132e-05	0.169591	0.133333	0.209877	5.07707e-05	0.000110816	0.7824 (0.4922,1.0870 )	N	Bacteria	Bacteroidetes	Bacteroidia	Bacteroidales	NA	NA	NA	NA
mOTU-565	0.0109	0.0760353	7.41489e-12	0	81.9444	90.5062	7.15601e-05	0.0701754	0.0222222	0.123457	9.061e-06	0.000141004	0.4523 (0.0159,1.0794 )	N	Bacteria	Firmicutes	NA	NA	NA	NA	NA	NA
mOTU-566	0.0409	0.123535	4.36472e-08	0	81.9889	90.4568	0.000103139	0.111111	0.0666667	0.160494	3.78618e-05	0.000175668	0.7051 (0.3681,1.0210 )	N	Bacteria	Firmicutes	NA	NA	NA	NA	NA	NA
mOTU-568	0.3632	0.416818	0.0150248	2	83.6667	88.5926	3.73343e-05	0.210526	0.188889	0.234568	2.88989e-05	4.67071e-05	0.8038 (0.5794,1.0902 )	N	Bacteria	NA	NA	NA	NA	NA	NA	NA
mOTU-573	0.0242	0.103408	1.56774e-09	0	78.1556	94.716	0.000262229	0.602339	0.555556	0.654321	0.000223367	0.000305408	0.8207 (0.5884,1.1132 )	N	Bacteria	Firmicutes	Clostridia	Clostridiales	NA	NA	NA	NA
mOTU-574	0.9623	0.640674	0.895887	2	86.0778	85.9136	1.4679e-05	0.0643275	0.0666667	0.0617284	8.66858e-06	2.13572e-05	0.8268 (0.5145,1.1397 )	N	Bacteria	NA	NA	NA	NA	NA	NA	NA
mOTU-585	0.2492	0.346547	0.00230506	2	88.7111	82.9877	0.000908568	0.169591	0.2	0.135802	0.00082048	0.00100644	0.9743 (0.6756,1.3724 )	N	Bacteria	Firmicutes	Clostridia	Clostridiales	NA	NA	NA	NA
mOTU-586	0.4089	0.439728	0.0272961	2	83.6111	88.6543	0.00022723	0.292398	0.266667	0.320988	0.000191179	0.000267286	0.8860 (0.6349,1.2013 )	N	Bacteria	Firmicutes	Clostridia	Clostridiales	Eubacteriaceae	Eubacterium	NA	NA
mOTU-588	0.4815	0.48071	0.061133	2	88.5333	83.1852	0.00092641	0.935673	0.922222	0.950617	0.000859017	0.00100129	0.9094 (0.6272,1.2425 )	N	Bacteria	Firmicutes	Clostridia	Clostridiales	Ruminococcaceae	Ruminococcus	NA	NA
mOTU-592	0.2248	0.328149	0.00134243	2	90.0111	81.5432	0.000998985	0.461988	0.511111	0.407407	0.00130851	0.000655065	1.2541 (0.9101,1.8842 )	N	Bacteria	Firmicutes	Clostridia	Clostridiales	NA	NA	NA	NA
mOTU-600	0.0275	0.104242	3.08974e-09	0	78.1889	94.679	0.000328708	0.695906	0.644444	0.753086	0.000222633	0.000446569	0.5737 (0.3314,0.8971 )	N	Bacteria	Firmicutes	Clostridia	Clostridiales	NA	NA	NA	NA
mOTU-611	0.9158	0.631172	0.790281	2	86.3556	85.6049	0.000768154	0.467836	0.5	0.432099	0.000837035	0.00069162	1.0359 (0.7527,1.5030 )	N	Bacteria	Firmicutes	Clostridia	Clostridiales	Ruminococcaceae	Faecalibacterium	Faecalibacterium prausnitzii	NA
mOTU-613	0.7965	0.606303	0.476841	2	86.5444	85.3951	7.8717e-05	0.128655	0.133333	0.123457	9.61148e-05	5.93862e-05	1.1533 (0.8481,1.6516 )	N	Bacteria	Firmicutes	Erysipelotrichi	Erysipelotrichales	Erysipelotrichaceae		Eubacterium biforme	NA
mOTU-617	0.3425	0.409924	0.0133595	2	84.4278	87.7469	1.48872e-05	0.0760234	0.0555556	0.0987654	1.59367e-05	1.3721e-05	1.0384 (0.7644,1.4393 )	N	Bacteria	Bacteroidetes	Bacteroidia	Bacteroidales	NA	NA	NA	NA
mOTU-622	0.2736	0.36309	0.00343377	2	84.3222	87.8642	1.72609e-05	0.0643275	0.0444444	0.0864198	1.63747e-05	1.82455e-05	0.9786 (0.6958,1.3638 )	N	Bacteria	Firmicutes	Clostridia	Clostridiales	NA	NA	NA	NA
mOTU-624	0.0057	0.060713	1.22988e-13	1	95.8	75.1111	0.00058646	0.701754	0.722222	0.679012	0.000944403	0.000188747	9.3932 (2.1725,71.9565 )	Y	Bacteria	Firmicutes	Clostridia	Clostridiales	Ruminococcaceae	NA	NA	NA
mOTU-625	0.041	0.123535	4.32253e-08	0	82.1833	90.2407	7.03605e-05	0.0994152	0.0555556	0.148148	3.00454e-05	0.000115155	0.7060 (0.4015,1.0177 )	N	Bacteria	Firmicutes	NA	NA	NA	NA	NA	NA
mOTU-63	0.0007	0.0268592	1.08002e-19	1	97.8111	72.8765	0.00466061	0.625731	0.755556	0.481481	0.0070169	0.00204252	1.5343 (0.9955,3.1001 )	Y	Bacteria	Bacteroidetes	Bacteroidia	Bacteroidales	NA	NA	NA	NA
mOTU-634	0.8283	0.606303	0.5489	2	85.5	86.5556	4.09628e-05	0.157895	0.155556	0.160494	4.75861e-05	3.36036e-05	1.0840 (0.7856,1.7390 )	N	Bacteria	NA	NA	NA	NA	NA	NA	NA
mOTU-636	0.0565	0.145918	3.9181e-07	2	89.4667	82.1481	7.1524e-05	0.0935673	0.133333	0.0493827	0.000127116	9.75528e-06	3.4833 (1.0927,60.3215 )	N	Bacteria	Firmicutes	Clostridia	Clostridiales	Oscillospiraceae	NA	NA	NA
mOTU-638	0.5638	0.525806	0.130058	2	87.8667	83.9259	0.000823239	0.421053	0.444444	0.395062	0.00103339	0.000589741	1.2285 (0.8957,1.8255 )	N	Bacteria	Firmicutes	Clostridia	Clostridiales	Ruminococcaceae	Oscillibacter	NA	NA
mOTU-644	0.4222	0.444954	0.0325613	2	84.8222	87.3086	0.000153572	0.0584795	0.0444444	0.0740741	0.000116771	0.000194462	0.9329 (0.6281,1.2845 )	N	Bacteria	Firmicutes	Clostridia	Clostridiales	NA	NA	NA	NA
mOTU-646	0.1606	0.269599	0.000170383	2	80.9556	91.6049	0.000664372	0.947368	0.922222	0.975309	0.000619396	0.000714345	0.9226 (0.6607,1.2548 )	N	Bacteria	Firmicutes	Clostridia	Clostridiales			butyrate-producing bacterium SS3/4	NA
mOTU-651	0.0898	0.194914	6.79855e-06	2	90.9667	80.4815	0.000646921	0.304094	0.366667	0.234568	0.00100693	0.000246916	1.5691 (1.0040,3.4514 )	N	Bacteria	Firmicutes	Clostridia	Clostridiales	NA	NA	NA	NA
mOTU-652	0.3491	0.410224	0.013418	2	88.0722	83.6975	0.000129253	0.146199	0.166667	0.123457	0.000177563	7.55751e-05	1.2348 (0.8682,2.3946 )	N	Bacteria	Firmicutes	Clostridia	Clostridiales	NA	NA	NA	NA
mOTU-666	0.7945	0.606303	0.473744	2	85.35	86.7222	7.4045e-05	0.192982	0.188889	0.197531	6.16915e-05	8.7771e-05	0.8792 (0.6265,1.1928 )	N	Bacteria	Firmicutes	Clostridia	Clostridiales	NA	NA	NA	NA
mOTU-672	0.159	0.269599	0.000199138	2	89.6111	81.9877	0.000513463	0.210526	0.255556	0.160494	0.000482729	0.000547611	0.9814 (0.6872,1.3859 )	N	Bacteria	Firmicutes	Clostridia	Clostridiales	NA	NA	NA	NA
mOTU-678	0.2859	0.369094	0.00494248	2	88.4	83.3333	0.00023725	0.152047	0.177778	0.123457	0.000382827	7.54983e-05	1.6386 (0.9688,5.3348 )	N	Bacteria	Firmicutes	Clostridia	Clostridiales	NA	NA	NA	NA
mOTU-691	0.3294	0.399046	0.010066	2	88.7611	82.9321	0.000130242	0.274854	0.3	0.246914	0.000180863	7.39961e-05	1.2671 (0.9025,2.2011 )	N	Bacteria	Firmicutes	Clostridia	Clostridiales	Lachnospiraceae	NA	NA	NA
mOTU-696	0.0425	0.126434	7.06533e-08	1	91.9	79.4444	5.73903e-05	0.298246	0.355556	0.234568	7.43178e-05	3.85819e-05	1.4392 (1.0420,2.0728 )	N	Bacteria	Firmicutes	Clostridia	Clostridiales	NA	NA	NA	NA
mOTU-7	0.4765	0.478573	0.0585665	2	88.0167	83.7593	0.00387827	0.274854	0.3	0.246914	0.00174979	0.00624325	0.8377 (0.4503,1.1667 )	N	Bacteria	Firmicutes	Clostridia	Clostridiales	Lachnospiraceae	Blautia	[Ruminococcus] obeum	NA
mOTU-70	0.0407	0.123535	5.46561e-08	0	78.65	94.1667	0.00613257	0.871345	0.877778	0.864198	0.00510347	0.00727602	0.8379 (0.6061,1.1350 )	Y	Bacteria	Bacteroidetes	Bacteroidia	Bacteroidales	Prevotellaceae	Prevotella	Prevotella copri	NA
mOTU-701	0.0734	0.172807	1.71053e-06	2	89.1611	82.4877	1.35014e-05	0.0877193	0.122222	0.0493827	2.17231e-05	4.36619e-06	1.6585 (1.0994,3.0615 )	N	Bacteria	Firmicutes	Clostridia	Clostridiales	NA	NA	NA	NA
mOTU-703	0.772	0.606303	0.4325	2	86.7222	85.1975	4.80076e-05	0.192982	0.2	0.185185	5.25293e-05	4.29836e-05	1.0546 (0.7723,1.5149 )	N	Bacteria	Actinobacteria	Actinobacteria	Coriobacteriales	Coriobacteriaceae	NA	NA	NA
mOTU-712	0.2398	0.343786	0.00194378	2	90.2222	81.3086	0.000733522	0.865497	0.866667	0.864198	0.000609861	0.000870924	0.8525 (0.5361,1.1755 )	N	Bacteria	Firmicutes	Clostridia	Clostridiales	Peptostreptococcaceae	NA	NA	NA
mOTU-771	0.5405	0.516371	0.10946	2	87.3333	84.5185	9.17246e-05	0.140351	0.155556	0.123457	0.000118776	6.16675e-05	1.1603 (0.8452,1.8394 )	N	Bacteria	Firmicutes	Clostridia	Clostridiales	NA	NA	NA	NA
mOTU-786	0.2658	0.356959	0.00285648	2	87.9667	83.8148	3.36595e-05	0.0877193	0.111111	0.0617284	5.47453e-05	1.02309e-05	1.7653 (0.8426,14.1716 )	N	Bacteria	Firmicutes	Clostridia	NA	NA	NA	NA	NA
mOTU-837	0.2484	0.346547	0.00211954	2	89.2667	82.3704	0.000429157	0.274854	0.311111	0.234568	0.000612741	0.000225174	1.4359 (0.9756,2.6447 )	N	Bacteria	Firmicutes	Negativicutes	Selenomonadales	Veillonellaceae	Veillonella	NA	NA
Odoribacter splanchnicus	0.8733	0.61789	0.674013	2	85.4222	86.642	0.00224117	0.865497	0.911111	0.814815	0.00208337	0.00241649	0.8948 (0.6572,1.2102 )	N	Bacteria	Bacteroidetes	Bacteroidia	Bacteroidales	Porphyromonadaceae	Odoribacter	Odoribacter splanchnicus	Odoribacter splanchnicus
Oxalobacter formigenes	0.1943	0.304427	0.000596871	2	83.7778	88.4691	5.1575e-05	0.0818713	0.0555556	0.111111	2.88201e-05	7.68583e-05	0.8276 (0.4800,1.1509 )	N	Bacteria	Proteobacteria	Betaproteobacteria	Burkholderiales	Oxalobacteraceae	Oxalobacter	Oxalobacter formigenes	Oxalobacter formigenes
Parabacteroides distasonis	0.4132	0.439728	0.0321506	2	83.0556	89.2716	0.0115258	1	1	1	0.0139537	0.00882811	1.2780 (0.9044,2.2056 )	N	Bacteria	Bacteroidetes	Bacteroidia	Bacteroidales	Porphyromonadaceae	Parabacteroides	Parabacteroides distasonis	Parabacteroides distasonis
Parabacteroides merdae	0.1347	0.24732	6.57604e-05	2	91.3778	80.0247	0.00697691	0.959064	0.988889	0.925926	0.00855037	0.00522862	1.4545 (1.0446,2.1349 )	N	Bacteria	Bacteroidetes	Bacteroidia	Bacteroidales	Porphyromonadaceae	Parabacteroides	Parabacteroides merdae	Parabacteroides merdae
Paraprevotella xylaniphila	0.0482	0.13648	1.16396e-07	0	82.1222	90.3086	0.000210733	0.111111	0.0666667	0.160494	4.50728e-05	0.0003948	0.5973 (0.2097,0.9644 )	N	Bacteria	Bacteroidetes	Bacteroidia	Bacteroidales	Prevotellaceae	Paraprevotella	Paraprevotella xylaniphila	Paraprevotella xylaniphila
Parasutterella excrementihominis	0.8307	0.606303	0.548697	2	86.7722	85.142	0.00279378	0.859649	0.855556	0.864198	0.00336101	0.00216351	1.1754 (0.8431,2.0282 )	N	Bacteria	Proteobacteria	Betaproteobacteria	Burkholderiales	Sutterellaceae	undef	Parasutterella excrementihominis	Parasutterella excrementihominis
Phascolarctobacterium succinatutens	0.9233	0.63263	0.767384	2	85.6778	86.358	0.00222195	0.45614	0.466667	0.444444	0.00257073	0.00183442	1.1059 (0.8137,1.5792 )	N	Bacteria	Firmicutes	Negativicutes	Selenomonadales	Acidaminococcaceae	Phascolarctobacterium	Phascolarctobacterium succinatutens	Phascolarctobacterium succinatutens
Prevotella bivia	0.8939	0.61789	0.728698	2	85.7667	86.2593	3.83383e-05	0.0818713	0.0777778	0.0864198	2.49988e-05	5.31599e-05	0.9024 (0.5279,1.2487 )	N	Bacteria	Bacteroidetes	Bacteroidia	Bacteroidales	Prevotellaceae	Prevotella	Prevotella bivia	Prevotella bivia
Prevotella copri	1	0.652828	0.97647	2	85.9944	86.0062	0.201662	0.976608	0.966667	0.987654	0.208451	0.194117	1.0496 (0.7765,1.4240 )	N	Bacteria	Bacteroidetes	Bacteroidia	Bacteroidales	Prevotellaceae	Prevotella	Prevotella copri	Prevotella copri
Prevotella timonensis	0.6129	0.545597	0.18011	2	86.7444	85.1728	7.92378e-06	0.0584795	0.0666667	0.0493827	1.07068e-05	4.83158e-06	1.1923 (0.8597,1.9367 )	N	Bacteria	Bacteroidetes	Bacteroidia	Bacteroidales	Prevotellaceae	Prevotella	Prevotella timonensis	Prevotella timonensis
Pseudoflavonifractor capillosus	0.0032	0.0494775	2.40876e-15	1	93.6278	77.5247	4.07641e-05	0.216374	0.3	0.123457	6.61394e-05	1.25694e-05	3.0337 (1.5069,7.5097 )	N	Bacteria	Firmicutes	Clostridia	Clostridiales	undef	Pseudoflavonifractor	Pseudoflavonifractor capillosus	Pseudoflavonifractor capillosus
Pseudomonas fluorescens	0.8291	0.606303	0.562488	2	86.3056	85.6605	5.32507e-06	0.0526316	0.0555556	0.0493827	6.67325e-06	3.82709e-06	1.1276 (0.8278,1.6559 )	N	Bacteria	Proteobacteria	Gammaproteobacteria	Pseudomonadales	Pseudomonadaceae	Pseudomonas	Pseudomonas fluorescens	Pseudomonas fluorescens
Pyramidobacter piscolens	0.8859	0.61789	0.701669	2	85.6889	86.3457	3.42818e-05	0.134503	0.133333	0.135802	2.40402e-05	4.56615e-05	0.8586 (0.5304,1.1824 )	N	Bacteria	Synergistetes	Synergistia	Synergistales	Synergistaceae	Pyramidobacter	Pyramidobacter piscolens	Pyramidobacter piscolens
Roseburia hominis	0.5695	0.52598	0.135355	2	88.0444	83.7284	0.00209457	0.842105	0.877778	0.802469	0.002892	0.00120854	1.5075 (0.9116,3.7883 )	N	Bacteria	Firmicutes	Clostridia	Clostridiales	Lachnospiraceae	Roseburia	Roseburia hominis	Roseburia hominis
Roseburia intestinalis	0.0974	0.202573	9.21355e-06	2	80.0444	92.6173	0.00447314	0.900585	0.866667	0.938272	0.00374297	0.00528444	0.8538 (0.6057,1.1588 )	N	Bacteria	Firmicutes	Clostridia	Clostridiales	Lachnospiraceae	Roseburia	Roseburia intestinalis	Roseburia intestinalis
Roseburia inulinivorans	0.3169	0.391287	0.00779045	2	82.4	90	0.00616973	0.994152	1	0.987654	0.0058963	0.00647354	0.9416 (0.6893,1.2777 )	N	Bacteria	Firmicutes	Clostridia	Clostridiales	Lachnospiraceae	Roseburia	Roseburia inulinivorans	Roseburia inulinivorans
Rothia mucilaginosa	0.6416	0.551566	0.223062	2	87.2222	84.642	2.62159e-05	0.222222	0.244444	0.197531	2.50974e-05	2.74587e-05	0.9594 (0.7054,1.3021 )	N	Bacteria	Actinobacteria	Actinobacteria (class)	Actinomycetales	Micrococcaceae	Rothia	Rothia mucilaginosa	Rothia mucilaginosa
Ruminococcaceae bacterium D16	0.2368	0.343533	0.00158041	2	87.7333	84.0741	6.9161e-06	0.0584795	0.0777778	0.037037	1.09556e-05	2.42777e-06	1.4737 (0.9786,2.9290 )	N	Bacteria	Firmicutes	Clostridia	Clostridiales	Ruminococcaceae	undef	unnamed Ruminococcaceae bacterium D16	Ruminococcaceae bacterium D16
Ruminococcus bromii	0.7759	0.606303	0.464292	2	87.0278	84.858	0.00907438	0.906433	0.9	0.91358	0.0109242	0.00701903	1.2977 (0.9332,1.9555 )	N	Bacteria	Firmicutes	Clostridia	Clostridiales	Ruminococcaceae	Ruminococcus	Ruminococcus bromii	Ruminococcus bromii
Ruminococcus lactaris	0.0832	0.182963	3.22534e-06	2	80.5167	92.0926	0.00077844	0.391813	0.344444	0.444444	0.000299665	0.00131041	0.4349 (0.1509,0.9107 )	N	Bacteria	Firmicutes	Clostridia	Clostridiales	Ruminococcaceae	Ruminococcus	Ruminococcus lactaris	Ruminococcus lactaris
Ruminococcus sp. 5_1_39BFAA	0.1965	0.305835	0.000605818	2	81.3556	91.1605	0.00335312	1	1	1	0.00292745	0.00382608	0.7955 (0.5476,1.0893 )	N	Bacteria	Firmicutes	Clostridia	Clostridiales	Ruminococcaceae	Ruminococcus	Ruminococcus sp. 5_1_39BFAA	Ruminococcus sp. 5_1_39BFAA
Ruminococcus sp. SR1/5	0.1551	0.26837	0.000145337	2	80.8889	91.679	0.00182539	0.935673	0.933333	0.938272	0.00181768	0.00183396	0.9954 (0.7198,1.3841 )	N	Bacteria	Firmicutes	Clostridia	Clostridiales	Ruminococcaceae	Ruminococcus	unnamed Ruminococcus sp. SR1/5	Ruminococcus sp. SR1/5
Solobacterium moorei	0.5203	0.50321	0.0865062	2	87.0667	84.8148	6.37175e-06	0.0760234	0.0888889	0.0617284	7.2001e-06	5.45137e-06	1.0785 (0.7959,1.5003 )	N	Bacteria	Firmicutes	Erysipelotrichi	Erysipelotrichales	Erysipelotrichaceae	Solobacterium	Solobacterium moorei	Solobacterium moorei
Stenotrophomonas maltophilia	0.0549	0.145918	2.88315e-07	2	89.4889	82.1235	1.31361e-05	0.0935673	0.133333	0.0493827	2.00794e-05	5.42138e-06	1.5090 (1.0539,2.4485 )	N	Bacteria	Proteobacteria	Gammaproteobacteria	Xanthomonadales	Xanthomonadaceae	Stenotrophomonas	Stenotrophomonas maltophilia	Stenotrophomonas maltophilia
Streptococcus agalactiae	0.2058	0.313105	0.000695414	2	83.1556	89.1605	1.6577e-05	0.152047	0.122222	0.185185	1.20074e-05	2.16544e-05	0.7991 (0.5643,1.0877 )	N	Bacteria	Firmicutes	Bacilli	Lactobacillales	Streptococcaceae	Streptococcus	Streptococcus agalactiae	Streptococcus agalactiae
Streptococcus anginosus	0.0377	0.121896	3.92934e-08	1	91.2667	80.1481	2.86595e-05	0.204678	0.266667	0.135802	3.91121e-05	1.70455e-05	1.4967 (0.9808,2.6476 )	N	Bacteria	Firmicutes	Bacilli	Lactobacillales	Streptococcaceae	Streptococcus	Streptococcus anginosus	Streptococcus anginosus
Streptococcus australis	0.9619	0.640674	0.907021	2	85.8778	86.1358	2.43392e-05	0.187135	0.177778	0.197531	2.98328e-05	1.82351e-05	1.2043 (0.8661,1.9154 )	N	Bacteria	Firmicutes	Bacilli	Lactobacillales	Streptococcaceae	Streptococcus	Streptococcus australis	Streptococcus australis
Streptococcus gallolyticus	0.0151	0.0844946	6.93362e-11	1	92.0889	79.2346	0.000183664	0.19883	0.277778	0.111111	0.000304986	4.88625e-05	1.4774 (0.8403,33.9030 )	N	Bacteria	Firmicutes	Bacilli	Lactobacillales	Streptococcaceae	Streptococcus	Streptococcus gallolyticus	Streptococcus gallolyticus
Streptococcus gordonii	0.5184	0.50321	0.0908344	2	87.3	84.5556	1.41048e-05	0.116959	0.133333	0.0987654	1.68408e-05	1.10648e-05	1.1293 (0.8264,1.6799 )	N	Bacteria	Firmicutes	Bacilli	Lactobacillales	Streptococcaceae	Streptococcus	Streptococcus gordonii	Streptococcus gordonii
Streptococcus infantarius	0.4909	0.48071	0.0666579	2	84.4	87.7778	6.64321e-05	0.163743	0.144444	0.185185	5.68422e-05	7.70876e-05	0.9313 (0.6456,1.2759 )	N	Bacteria	Firmicutes	Bacilli	Lactobacillales	Streptococcaceae	Streptococcus	Streptococcus infantarius	Streptococcus infantarius
Streptococcus infantis	0.5466	0.519978	0.109006	2	84.2667	87.9259	3.3431e-05	0.28655	0.266667	0.308642	3.27317e-05	3.42079e-05	0.9766 (0.7191,1.3266 )	N	Bacteria	Firmicutes	Bacilli	Lactobacillales	Streptococcaceae	Streptococcus	Streptococcus infantis	Streptococcus infantis
Streptococcus mitis	0.3914	0.432038	0.022602	2	84.0111	88.2099	1.47585e-05	0.163743	0.144444	0.185185	1.34395e-05	1.6224e-05	0.9311 (0.6720,1.2664 )	N	Bacteria	Firmicutes	Bacilli	Lactobacillales	Streptococcaceae	Streptococcus	Streptococcus mitis	Streptococcus mitis
Streptococcus mutans	0.0468	0.134132	1.12343e-07	1	89.4	82.2222	1.06352e-05	0.0818713	0.122222	0.037037	1.50677e-05	5.71025e-06	1.3008 (0.9335,2.0492 )	N	Bacteria	Firmicutes	Bacilli	Lactobacillales	Streptococcaceae	Streptococcus	Streptococcus mutans	Streptococcus mutans
Streptococcus oralis	0.3471	0.409924	0.0115583	2	87.6111	84.2099	2.46597e-05	0.0818713	0.1	0.0617284	4.18404e-05	5.56992e-06	2.9534 (0.9345,45.8876 )	N	Bacteria	Firmicutes	Bacilli	Lactobacillales	Streptococcaceae	Streptococcus	Streptococcus oralis	Streptococcus oralis
Streptococcus parasanguinis	0.404	0.439571	0.0263524	2	88.8889	82.7901	0.000102557	0.578947	0.622222	0.530864	0.000117945	8.54602e-05	1.2610 (0.9172,1.8403 )	N	Bacteria	Firmicutes	Bacilli	Lactobacillales	Streptococcaceae	Streptococcus	Streptococcus parasanguinis	Streptococcus parasanguinis
Streptococcus pneumoniae	0.1344	0.24732	6.67977e-05	2	82.8667	89.4815	1.73749e-05	0.128655	0.0888889	0.17284	1.81031e-05	1.65658e-05	1.0225 (0.7394,1.4621 )	N	Bacteria	Firmicutes	Bacilli	Lactobacillales	Streptococcaceae	Streptococcus	Streptococcus pneumoniae	Streptococcus pneumoniae
Streptococcus salivarius	0.0389	0.121896	3.23931e-08	1	93.4111	77.7654	0.000561482	0.847953	0.888889	0.802469	0.000764925	0.000335435	1.6194 (1.0544,3.2025 )	N	Bacteria	Firmicutes	Bacilli	Lactobacillales	Streptococcaceae	Streptococcus	Streptococcus salivarius	Streptococcus salivarius
Streptococcus sanguinis	0.0267	0.104242	3.06189e-09	1	89.9111	81.6543	1.59032e-05	0.0877193	0.133333	0.037037	2.69048e-05	3.67927e-06	3.9693 (1.0758,24.7872 )	N	Bacteria	Firmicutes	Bacilli	Lactobacillales	Streptococcaceae	Streptococcus	Streptococcus sanguinis	Streptococcus sanguinis
Streptococcus sp. C150	0.4381	0.456829	0.0420532	2	87.4889	84.3457	3.14264e-05	0.105263	0.122222	0.0864198	4.1645e-05	2.00725e-05	1.1801 (0.8448,2.1139 )	N	Bacteria	Firmicutes	Bacilli	Lactobacillales	Streptococcaceae	Streptococcus	unnamed Streptococcus sp. C150	Streptococcus sp. C150
Streptococcus thermophilus	0.9604	0.640674	0.893613	2	85.8222	86.1975	0.000246698	0.590643	0.6	0.580247	0.000180501	0.000320252	0.8025 (0.5155,1.1077 )	N	Bacteria	Firmicutes	Bacilli	Lactobacillales	Streptococcaceae	Streptococcus	Streptococcus thermophilus	Streptococcus thermophilus
Streptococcus vestibularis	0.0036	0.0494775	4.9778e-15	1	94.6333	76.4074	8.39778e-05	0.315789	0.411111	0.209877	0.000128825	3.4148e-05	2.2361 (1.3096,4.7217 )	Y	Bacteria	Firmicutes	Bacilli	Lactobacillales	Streptococcaceae	Streptococcus	Streptococcus vestibularis	Streptococcus vestibularis
Sutterella wadsworthensis	0.1553	0.26837	0.000148866	2	80.9667	91.5926	0.00274603	0.690058	0.677778	0.703704	0.00146237	0.00417233	0.6219 (0.3945,0.8981 )	N	Bacteria	Proteobacteria	Betaproteobacteria	Burkholderiales	Sutterellaceae	Sutterella	Sutterella wadsworthensis	Sutterella wadsworthensis
Turicibacter sanguinis	0.7061	0.574623	0.324762	2	86.7778	85.1358	1.68018e-05	0.122807	0.133333	0.111111	1.6933e-05	1.6656e-05	1.0052 (0.7384,1.3793 )	N	Bacteria	Firmicutes	Erysipelotrichi	Erysipelotrichales	Erysipelotrichaceae	Turicibacter	Turicibacter sanguinis	Turicibacter sanguinis
unclassified Lachnospiraceae	0.7815	0.606303	0.443173	2	86.7	85.2222	0.00012908	0.19883	0.211111	0.185185	0.000129254	0.000128886	1.0006 (0.7156,1.4181 )	N	Bacteria	Firmicutes	Clostridia	Clostridiales	Lachnospiraceae	undef	unclassified Lachnospiraceae	unclassified Lachnospiraceae
Veillonella atypica	0.0184	0.0920071	3.19477e-10	1	94.1333	76.963	0.000442904	0.573099	0.633333	0.506173	0.000692405	0.000165681	3.7428 (1.1049,23.0340 )	N	Bacteria	Firmicutes	Negativicutes	Selenomonadales	Veillonellaceae	Veillonella	Veillonella atypica	Veillonella atypica
Veillonella dispar	0.0383	0.121896	3.2663e-08	1	92.8222	78.4198	0.00056913	0.45614	0.533333	0.37037	0.00090642	0.000194363	2.1798 (1.0751,8.3180 )	N	Bacteria	Firmicutes	Negativicutes	Selenomonadales	Veillonellaceae	Veillonella	Veillonella dispar	Veillonella dispar
Veillonella parvula	0.004	0.0494775	1.02498e-14	1	96.2889	74.5679	0.0023322	0.789474	0.822222	0.753086	0.00369851	0.000814063	1.4316 (0.9216,5.3643 )	Y	Bacteria	Firmicutes	Negativicutes	Selenomonadales	Veillonellaceae	Veillonella	Veillonella parvula	Veillonella parvula
Veillonella sp. oral taxon 158	0.4521	0.461964	0.0466051	2	83.4778	88.8025	0.000218189	0.491228	0.444444	0.54321	0.000229393	0.000205739	1.0456 (0.7682,1.4624 )	N	Bacteria	Firmicutes	Negativicutes	Selenomonadales	Veillonellaceae	Veillonella	Veillonella sp. oral taxon 158	Veillonella sp. oral taxon 158
Victivallis vadensis	0.824	0.606303	0.544429	2	85.4722	86.5864	0.000112376	0.169591	0.166667	0.17284	4.22433e-05	0.000190301	0.7149 (0.1824,1.1200 )	N	Bacteria	Lentisphaerae	undef	undef	Victivallaceae	Victivallis	Victivallis vadensis	Victivallis vadensis
Weissella cibaria	0.9855	0.646463	0.963569	2	85.9444	86.0617	5.58257e-05	0.25731	0.266667	0.246914	4.60785e-05	6.66559e-05	0.8776 (0.6023 ,1.1956)	N	Bacteria	Firmicutes	Bacilli	Lactobacillales	Leuconostocaceae	Weissella	Weissella cibaria	Weissella cibaria
Supplementary Table 5b Significantly differentially enriched genus between SCZ patients and healthy controls.
Genus	Pvalue	Qvalue	Significant Enrichment(0:HC;1:SCZ;2: No)	Mean abundance	Occurance	Mean rank		Occurance		Mean abundance
						HC	SCZ	HC	SCZ	HC	SCZ
Achromobacter	0.404975	0.618712	2	6.01541e-07	0.0467836	87.2222	84.9	0.0617284	0.0333333	6.8788e-07	5.23837e-07
Acidaminococcus	1.19362e-06	0.0002618	1	0.000178083	0.134503	74.5	96.35	0	0.255556	0	0.000338358
Acidithiobacillus	0.297235	0.576918	2	2.79882e-08	0.00584795	86.5556	85.5	0.0123457	0	5.90863e-08	0
Acidovorax	0.181133	0.576918	2	1.2975e-07	0.0116959	85	86.9	0	0.0222222	0	2.46525e-07
Acinetobacter	0.765488	0.906763	2	8.48859e-06	0.298246	86.9691	85.1278	0.296296	0.3	1.33243e-05	4.13645e-06
Actinobacillus	0.149312	0.576918	2	2.06846e-06	0.140351	89.4815	82.8667	0.185185	0.1	2.35017e-06	1.81492e-06
Actinomyces	0.0753914	0.505336	2	7.14327e-05	0.836257	78.9136	92.3778	0.82716	0.844444	6.31913e-05	7.885e-05
Actinosynnema	0.181133	0.576918	2	1.80912e-08	0.0116959	85	86.9	0	0.0222222	0	3.43734e-08
Aeromonas	0.19627	0.576918	2	0.000211984	0.105263	88.7531	83.5222	0.135802	0.0777778	0.000442783	4.26446e-06
Aggregatibacter	0.10789	0.576918	2	1.81298e-05	0.368421	91.5556	81	0.432099	0.311111	2.16589e-05	1.49536e-05
Agrobacterium	0.297235	0.576918	2	4.91276e-08	0.00584795	86.5556	85.5	0.0123457	0	1.03714e-07	0
Ahrensia	0.348773	0.576918	2	1.37732e-07	0.00584795	85.5	86.45	0	0.0111111	0	2.6169e-07
Akkermansia	4.73541e-06	0.0005214	1	0.00397649	0.701754	67.9753	102.222	0.580247	0.811111	0.000745193	0.00688466
Algoriphagus	0.143536	0.576918	2	5.29627e-07	0.0292398	87.7099	84.4611	0.0493827	0.0111111	9.40407e-07	1.59925e-07
Alicycliphilus	0.0997553	0.562993	2	2.39422e-07	0.0175439	84.5	87.35	0	0.0333333	0	4.54903e-07
Alistipes	0.555641	0.773677	2	0.0424189	1	83.642	88.1222	1	1	0.038501	0.0459449
Alkaliphilus	0.290719	0.576918	2	4.09428e-05	0.333333	82.4568	89.1889	0.333333	0.333333	2.55202e-05	5.48232e-05
Allochromatium	0.619518	0.806474	2	2.21288e-07	0.0175439	85.5432	86.4111	0.0123457	0.0222222	1.11979e-07	3.19667e-07
Alloprevotella	0.766627	0.906763	2	3.35065e-07	0.0292398	85.6481	86.3167	0.0246914	0.0333333	3.72161e-07	3.01678e-07
Alteromonas	0.328438	0.576918	2	3.63364e-07	0.157895	88.4815	83.7667	0.185185	0.133333	4.7185e-07	2.65727e-07
Aminomonas	0.181133	0.576918	2	1.37953e-07	0.0116959	85	86.9	0	0.0222222	0	2.62112e-07
Amycolatopsis	0.181133	0.576918	2	2.69583e-07	0.0116959	85	86.9	0	0.0222222	0	5.12208e-07
Anaerococcus	0.602308	0.803077	2	2.31822e-06	0.0584795	85.1481	86.7667	0.0493827	0.0666667	2.56991e-06	2.09171e-06
Anaerofustis	0.566142	0.778445	2	2.39295e-06	0.0877193	84.8704	87.0167	0.0740741	0.1	2.07005e-06	2.68355e-06
Anaerolinea	0.348773	0.576918	2	8.44162e-08	0.00584795	85.5	86.45	0	0.0111111	0	1.60391e-07
Anaerostipes	0.418052	0.629941	2	5.0616e-05	0.239766	83.5741	88.1833	0.222222	0.255556	2.98291e-05	6.93243e-05
Anaerotruncus	0.000745374	0.0327965	1	0.000230315	0.631579	72.8765	97.8111	0.493827	0.755556	8.88948e-05	0.000357594
Anoxybacillus	0.137072	0.576918	2	8.92334e-08	0.0116959	87.1111	85	0.0246914	0	1.88382e-07	0
Arcobacter	0.953635	0.962384	2	1.40235e-07	0.0116959	86.0494	85.9556	0.0123457	0.0111111	1.26376e-07	1.52707e-07
Arthrobacter	0.348773	0.576918	2	4.69882e-08	0.00584795	85.5	86.45	0	0.0111111	0	8.92776e-08
Atopobium	0.0909962	0.562993	2	3.15333e-05	0.269006	80.7284	90.7444	0.209877	0.322222	5.75584e-05	8.11065e-06
Azorhizobium	0.348773	0.576918	2	7.74894e-08	0.00584795	85.5	86.45	0	0.0111111	0	1.4723e-07
Azospira	0.94041	0.96228	2	1.2873e-07	0.0116959	86.0617	85.9444	0.0123457	0.0111111	1.38823e-07	1.19647e-07
Azotobacter	0.274409	0.576918	2	1.54232e-07	0.0233918	87.1481	84.9667	0.037037	0.0111111	9.95739e-08	2.03423e-07
Bacillus	0.0719757	0.505336	2	0.000297341	0.555556	79.1358	92.1778	0.530864	0.577778	0.000193804	0.000390524
Bacteroides	0.0541344	0.505336	2	0.448698	1	93.6914	79.0778	1	1	0.496079	0.406054
Bifidobacterium	0.00621382	0.195291	1	0.0381153	1	75.0741	95.8333	1	1	0.0229668	0.0517489
Bilophila	0.744133	0.901002	2	0.00309455	0.959064	87.3086	84.8222	0.950617	0.966667	0.00330114	0.00290862
Blautia	0.124546	0.576918	2	0.00703254	1	79.8642	91.5222	1	1	0.00523385	0.00865137
Bordetella	0.882379	0.96228	2	7.61639e-07	0.0467836	86.2222	85.8	0.0493827	0.0444444	7.3092e-07	7.89286e-07
Brachyspira	0.264167	0.576918	2	9.20476e-06	0.0233918	87.1728	84.9444	0.037037	0.0111111	1.92744e-05	1.42072e-07
Bradyrhizobium	0.929385	0.96228	2	1.6815e-07	0.0233918	86.0988	85.9111	0.0246914	0.0222222	1.65039e-07	1.7095e-07
Brevibacillus	0.804277	0.931268	2	5.12176e-07	0.0409357	85.6543	86.3111	0.037037	0.0444444	4.54386e-07	5.64186e-07
Brevundimonas	0.368437	0.587363	2	8.66576e-07	0.0526316	84.6049	87.2556	0.037037	0.0666667	4.07676e-07	1.27959e-06
Bulleidia	0.282384	0.576918	2	1.69783e-06	0.0877193	83.8889	87.9	0.0617284	0.111111	1.57849e-06	1.80523e-06
Burkholderia	0.904546	0.96228	2	1.03054e-06	0.0526316	85.8086	86.1722	0.0493827	0.0555556	1.31967e-06	7.70316e-07
Butyrivibrio	4.51494e-05	0.00330733	0	0.000347492	0.134503	95.6605	77.3056	0.246914	0.0333333	0.00073207	1.37209e-06
Campylobacter	0.577087	0.77889	2	1.27634e-05	0.321637	87.8519	84.3333	0.358025	0.288889	9.54803e-06	1.56572e-05
Candidatus_Arthromitus	0.348773	0.576918	2	4.29652e-08	0.00584795	85.5	86.45	0	0.0111111	0	8.16338e-08
Candidatus_Nitrosoarchaeum	0.348773	0.576918	2	1.47075e-07	0.00584795	85.5	86.45	0	0.0111111	0	2.79443e-07
Capnocytophaga	0.560714	0.77583	2	0.00306137	0.818713	88.321	83.9111	0.839506	0.8	0.00310372	0.00302325
Cardiobacterium	0.0703064	0.505336	2	4.66293e-07	0.0350877	88.3086	83.9222	0.0617284	0.0111111	9.08776e-07	6.80591e-08
Catonella	0.538521	0.754616	2	4.49237e-06	0.233918	87.8272	84.3556	0.246914	0.222222	5.03408e-06	4.00484e-06
Caulobacter	0.394527	0.611238	2	7.42077e-07	0.0526316	84.679	87.1889	0.037037	0.0666667	5.30639e-07	9.3237e-07
Cellulomonas	0.629146	0.807447	2	7.39621e-08	0.0175439	85.5556	86.4	0.0123457	0.0222222	3.52533e-08	1.088e-07
Chlorobaculum	0.297235	0.576918	2	6.05819e-08	0.00584795	86.5556	85.5	0.0123457	0	1.27895e-07	0
Chromobacterium	0.14646	0.576918	2	1.07912e-07	0.0292398	87.6975	84.4722	0.0493827	0.0111111	9.96602e-08	1.15338e-07
Citrobacter	0.0174424	0.341051	1	0.000512289	0.654971	76.7037	94.3667	0.555556	0.744444	0.000194599	0.000798211
Clavibacter	0.0244164	0.413201	1	7.73038e-07	0.0526316	82.5185	89.1333	0.0123457	0.0888889	1.20107e-07	1.36068e-06
Clostridium	0.645948	0.821437	2	0.00298566	0.994152	84.1605	87.6556	1	0.988889	0.00271566	0.00322866
Collinsella	0.412306	0.625568	2	0.00243517	0.953216	82.7222	88.95	0.962963	0.944444	0.00180308	0.00300405
Comamonas	0.0284561	0.417356	1	3.66322e-06	0.0877193	81.7037	89.8667	0.037037	0.133333	1.55886e-06	5.55715e-06
Coprobacillus	0.00585322	0.195291	1	7.56572e-05	0.450292	75.9506	95.0444	0.358025	0.533333	2.27274e-05	0.000123294
Coprococcus	0.885617	0.96228	2	0.00261673	0.982456	86.5802	85.4778	1	0.966667	0.00249187	0.00272911
Corynebacterium	0.997919	0.997919	2	1.74022e-06	0.134503	86.0123	85.9889	0.135802	0.133333	1.70555e-06	1.77142e-06
Cronobacter	0.148311	0.576918	2	6.92327e-05	0.426901	80.7963	90.6833	0.419753	0.433333	4.11872e-05	9.44736e-05
Cryptobacterium	0.0186028	0.341051	1	5.55512e-07	0.0350877	83	88.7	0	0.0666667	0	1.05547e-06
Cupriavidus	0.348773	0.576918	2	1.4531e-07	0.00584795	85.5	86.45	0	0.0111111	0	2.76089e-07
Dechloromonas	0.348773	0.576918	2	1.48522e-07	0.00584795	85.5	86.45	0	0.0111111	0	2.82192e-07
Delftia	0.124	0.576918	2	9.47611e-07	0.0350877	84.037	87.7667	0.0123457	0.0555556	1.17146e-07	1.69503e-06
Desulfobulbus	0.348773	0.576918	2	3.9588e-08	0.00584795	85.5	86.45	0	0.0111111	0	7.52173e-08
Desulfovibrio	0.847724	0.952211	2	0.000669274	0.444444	85.2963	86.6333	0.432099	0.455556	0.000533825	0.000791178
Dialister	0.00876594	0.241063	1	0.00705718	0.736842	75.6296	95.3333	0.62963	0.833333	0.0049965	0.00891179
Dickeya	0.93878	0.96228	2	2.03469e-07	0.0233918	86.0864	85.9222	0.0246914	0.0222222	1.86533e-07	2.18711e-07
Dinoroseobacter	0.319865	0.576918	2	2.29377e-07	0.0350877	87.2716	84.8556	0.0493827	0.0222222	3.9683e-07	7.86701e-08
Dorea	0.06704	0.505336	2	0.00262634	0.988304	78.6852	92.5833	0.987654	0.988889	0.00204709	0.00314765
Dyadobacter	0.953635	0.962384	2	1.30877e-07	0.0116959	86.0494	85.9556	0.0123457	0.0111111	1.03571e-07	1.55453e-07
Edwardsiella	0.818253	0.94249	2	4.13303e-07	0.0409357	85.679	86.2889	0.037037	0.0444444	3.97315e-07	4.27691e-07
Eggerthella	0.0758004	0.505336	2	0.000299829	0.883041	78.9136	92.3778	0.851852	0.911111	0.000156964	0.000428408
Eikenella	0.120908	0.576918	2	1.26453e-06	0.0526316	83.5988	88.1611	0.0246914	0.0777778	3.27589e-07	2.10778e-06
Enhydrobacter	0.745374	0.901002	2	3.83149e-06	0.204678	86.9198	85.1722	0.222222	0.188889	3.08737e-06	4.5012e-06
Enterobacter	0.868649	0.96228	2	0.000818962	0.74269	85.3395	86.5944	0.740741	0.744444	0.00091131	0.000735849
Enterococcus	0.0464735	0.505336	1	0.000139969	0.695906	78.1605	93.0556	0.679012	0.711111	0.000106895	0.000169735
Erwinia	0.131277	0.576918	2	3.71171e-07	0.0350877	84.0741	87.7333	0.0123457	0.0555556	1.69578e-07	5.52605e-07
Escherichia	0.902743	0.96228	2	0.0157539	1	86.4938	85.5556	1	1	0.0172379	0.0144184
Ethanoligenens	0.629146	0.807447	2	2.35558e-07	0.0175439	85.5556	86.4	0.0123457	0.0222222	1.64175e-07	2.99803e-07
Eubacterium	0.686423	0.860024	2	0.0341805	1	84.3827	87.4556	1	1	0.0344404	0.0339465
Exiguobacterium	0.348773	0.576918	2	8.60193e-08	0.00584795	85.5	86.45	0	0.0111111	0	1.63437e-07
Faecalibacterium	0.378791	0.595243	2	0.0550247	1	82.4815	89.1667	1	1	0.0533902	0.0564957
Ferrimonas	0.297235	0.576918	2	1.48408e-08	0.00584795	86.5556	85.5	0.0123457	0	3.13306e-08	0
Finegoldia	0.888092	0.96228	2	3.97281e-06	0.0350877	86.1852	85.8333	0.037037	0.0333333	7.58701e-06	7.20019e-07
Frankia	0.297235	0.576918	2	5.48205e-08	0.00584795	86.5556	85.5	0.0123457	0	1.15732e-07	0
Fusobacterium	0.316866	0.576918	2	0.00135668	0.666667	89.9259	82.4667	0.716049	0.622222	0.00255608	0.000277213
Gallibacterium	0.848333	0.952211	2	1.32771e-06	0.116959	85.5679	86.3889	0.111111	0.122222	1.8665e-06	8.42796e-07
Gardnerella	0.742472	0.901002	2	1.52318e-05	0.0818713	85.3704	86.5667	0.0740741	0.0888889	2.70902e-05	4.5593e-06
Gemella	0.0109008	0.266463	0	2.12342e-05	0.555556	95.7099	77.2611	0.666667	0.455556	2.58905e-05	1.70436e-05
Geobacillus	0.155187	0.576918	2	7.78354e-06	0.309942	90.6543	81.8111	0.358025	0.266667	9.92289e-06	5.85812e-06
Geobacter	0.348773	0.576918	2	5.52172e-08	0.00584795	85.5	86.45	0	0.0111111	0	1.04913e-07
Granulibacter	0.348773	0.576918	2	2.94727e-08	0.00584795	85.5	86.45	0	0.0111111	0	5.59982e-08
Granulicatella	0.760689	0.906763	2	1.81047e-05	0.48538	84.8642	87.0222	0.45679	0.511111	1.90038e-05	1.72956e-05
Granulicella	0.297235	0.576918	2	5.62301e-08	0.00584795	86.5556	85.5	0.0123457	0	1.18708e-07	0
Haemophilus	0.104653	0.575589	2	0.0012514	0.947368	92.4815	80.1667	0.938272	0.955556	0.00153067	0.00100006
Helicobacter	0.209096	0.576918	2	3.066e-07	0.0292398	84.5309	87.3222	0.0123457	0.0444444	8.25805e-08	5.08217e-07
Herbaspirillum	0.297235	0.576918	2	1.34327e-08	0.00584795	86.5556	85.5	0.0123457	0	2.83579e-08	0
Hoeflea	0.434709	0.650585	2	7.85213e-07	0.105263	84.3333	87.5	0.0864198	0.122222	4.51503e-07	1.08555e-06
Holdemania	0.45066	0.665404	2	8.27899e-05	0.538012	88.8642	83.4222	0.617284	0.466667	5.11962e-05	0.000111224
Hyphomonas	0.348773	0.576918	2	4.59467e-08	0.00584795	85.5	86.45	0	0.0111111	0	8.72987e-08
Isoptericola	0.378708	0.595243	2	1.53324e-07	0.0233918	85.0741	86.8333	0.0123457	0.0333333	1.88148e-07	1.21982e-07
Kingella	0.133775	0.576918	2	3.84654e-07	0.0350877	84.0864	87.7222	0.0123457	0.0555556	2.67844e-07	4.89783e-07
Klebsiella	0.961749	0.966141	2	0.00296554	0.929825	86.1975	85.8222	0.925926	0.933333	0.00238287	0.00348995
Kocuria	0.181133	0.576918	2	1.14976e-07	0.0116959	85	86.9	0	0.0222222	0	2.18455e-07
Kordia	0.89574	0.96228	2	1.54427e-06	0.0467836	86.1975	85.8222	0.0493827	0.0444444	1.72049e-06	1.38567e-06
Lachnoanaerobaculum	0.297235	0.576918	2	8.1321e-08	0.00584795	86.5556	85.5	0.0123457	0	1.71678e-07	0
Lactobacillus	0.0266283	0.417356	1	0.00302414	0.853801	77.1605	93.9556	0.82716	0.877778	0.00177315	0.00415004
Lactococcus	0.513106	0.72828	2	8.65424e-05	0.795322	88.6049	83.6556	0.777778	0.811111	0.000105558	6.94284e-05
Laribacter	0.297235	0.576918	2	5.39014e-08	0.00584795	86.5556	85.5	0.0123457	0	1.13792e-07	0
Lautropia	0.0998034	0.562993	2	2.03004e-06	0.128655	89.8272	82.5556	0.17284	0.0888889	2.73645e-06	1.39428e-06
Leptothrix	0.297235	0.576918	2	7.83942e-08	0.00584795	86.5556	85.5	0.0123457	0	1.65499e-07	0
Leptotrichia	0.297235	0.576918	2	5.12179e-08	0.00584795	86.5556	85.5	0.0123457	0	1.08127e-07	0
Leuconostoc	0.12923	0.576918	2	8.37997e-05	0.77193	92.0247	80.5778	0.790123	0.755556	8.57871e-05	8.2011e-05
Macrococcus	0.61381	0.806474	2	1.20244e-06	0.0409357	86.6975	85.3722	0.0493827	0.0333333	6.93086e-07	1.66085e-06
Marvinbryantia	0.297235	0.576918	2	4.04176e-08	0.00584795	86.5556	85.5	0.0123457	0	8.53261e-08	0
Megasphaera	0.0603506	0.505336	2	0.00144736	0.707602	78.5926	92.6667	0.654321	0.755556	0.000956179	0.00188942
Mesorhizobium	0.297235	0.576918	2	9.1212e-08	0.00584795	86.5556	85.5	0.0123457	0	1.92559e-07	0
Methanobrevibacter	0.0160645	0.341051	1	0.000419181	0.269006	78.4938	92.7556	0.185185	0.344444	0.000383252	0.000451516
Methanosaeta	0.297235	0.576918	2	5.94769e-08	0.00584795	86.5556	85.5	0.0123457	0	1.25562e-07	0
Methanosphaera	0.366042	0.587363	2	5.07648e-06	0.0233918	85.0494	86.8556	0.0123457	0.0333333	6.20782e-07	9.08661e-06
Methylibium	0.181133	0.576918	2	9.0844e-08	0.0116959	85	86.9	0	0.0222222	0	1.72604e-07
Methylobacterium	0.297235	0.576918	2	5.16763e-08	0.00584795	86.5556	85.5	0.0123457	0	1.09094e-07	0
Methyloversatilis	0.274409	0.576918	2	1.22317e-07	0.0233918	87.1481	84.9667	0.037037	0.0111111	8.21589e-08	1.58459e-07
Micrococcus	0.758547	0.906763	2	2.79315e-07	0.0292398	85.6358	86.3278	0.0246914	0.0333333	3.41208e-07	2.23612e-07
Mitsuokella	0.223958	0.576918	2	0.00128989	0.298246	89.9321	82.4611	0.345679	0.255556	0.000530166	0.00197364
Mobiluncus	0.505041	0.721488	2	2.48865e-07	0.0175439	86.6111	85.45	0.0246914	0.0111111	3.7524e-07	1.35127e-07
Mycobacterium	0.209096	0.576918	2	3.79115e-05	0.0292398	84.5309	87.3222	0.0123457	0.0444444	1.50448e-05	5.84916e-05
Mycoplasma	0.216884	0.576918	2	7.71122e-07	0.0292398	84.5556	87.3	0.0123457	0.0444444	1.26966e-07	1.35086e-06
Nakamurella	0.797312	0.928088	2	4.80714e-07	0.0409357	85.642	86.3222	0.037037	0.0444444	1.29432e-07	7.96868e-07
Neisseria	0.0624566	0.505336	2	9.5117e-06	0.315789	92.1358	80.4778	0.382716	0.255556	1.38813e-05	5.5791e-06
Nocardia	0.94041	0.96228	2	8.79774e-08	0.0116959	86.0617	85.9444	0.0123457	0.0111111	1.09807e-07	6.83309e-08
Nocardioides	0.348773	0.576918	2	5.4829e-08	0.00584795	85.5	86.45	0	0.0111111	0	1.04175e-07
Oceanithermus	0.348773	0.576918	2	5.46233e-08	0.00584795	85.5	86.45	0	0.0111111	0	1.03784e-07
Odoribacter	0.844263	0.952211	2	0.00361691	0.982456	86.7901	85.2889	0.987654	0.977778	0.00383356	0.00342193
Olsenella	0.0562752	0.505336	2	3.28952e-06	0.152047	81.2346	90.2889	0.0987654	0.2	2.02915e-06	4.42386e-06
Oribacterium	0.699846	0.869865	2	2.92891e-06	0.128655	86.9012	85.1889	0.135802	0.122222	3.86044e-06	2.09052e-06
Oscillibacter	0.574861	0.77889	2	2.62077e-06	0.140351	87.358	84.7778	0.160494	0.122222	2.02433e-06	3.15756e-06
Oxalobacter	0.521389	0.735293	2	0.000103694	0.169591	87.679	84.4889	0.185185	0.155556	0.000160507	5.25625e-05
Pantoea	0.0608256	0.505336	2	7.90396e-07	0.0526316	88.9012	83.3889	0.0864198	0.0222222	1.41922e-06	2.24455e-07
Parabacteroides	0.0526069	0.505336	2	0.0119038	1	78.2593	92.9667	1	1	0.00858906	0.014887
Paraprevotella	0.47241	0.688279	2	0.000540113	0.614035	88.7901	83.4889	0.62963	0.6	0.000696795	0.0003991
Parascardovia	0.217969	0.576918	2	3.09415e-06	0.0760234	83.7346	88.0389	0.0493827	0.1	4.71764e-06	1.63302e-06
Parasutterella	0.846449	0.952211	2	0.0013399	0.853801	85.2222	86.7	0.839506	0.866667	0.000896601	0.00173887
Parvimonas	0.138466	0.576918	2	3.87463e-06	0.134503	89.5123	82.8389	0.17284	0.1	5.5948e-06	2.32649e-06
Pasteurella	0.348773	0.576918	2	3.63758e-08	0.00584795	85.5	86.45	0	0.0111111	0	6.9114e-08
Pediococcus	0.846191	0.952211	2	6.56904e-06	0.0584795	86.321	85.7111	0.0617284	0.0555556	1.99521e-06	1.06855e-05
Pelobacter	0.0672963	0.505336	2	2.87458e-07	0.0175439	87.6667	84.5	0.037037	0	6.06855e-07	0
Peptoniphilus	0.0378957	0.490415	1	3.40683e-06	0.116959	81.3704	90.1667	0.0617284	0.166667	3.15825e-06	3.63055e-06
Peptostreptococcus	0.490102	0.709359	2	1.82137e-06	0.116959	87.5432	84.6111	0.135802	0.1	2.09013e-06	1.57948e-06
Phascolarctobacterium	0.688019	0.860024	2	0.00336634	0.672515	84.4198	87.4222	0.62963	0.711111	0.00271538	0.00395221
Phenylobacterium	0.496389	0.713762	2	3.5727e-08	0.0175439	86.6235	85.4389	0.0246914	0.0111111	6.9069e-08	5.71918e-09
Polaromonas	0.953635	0.962384	2	7.94989e-08	0.0116959	86.0494	85.9556	0.0123457	0.0111111	5.61098e-08	1.00549e-07
Porphyromonas	0.585493	0.785417	2	1.85203e-05	0.239766	84.3642	87.4722	0.222222	0.255556	2.47637e-05	1.29012e-05
Prevotella	0.932203	0.96228	2	0.241079	0.994152	85.6543	86.3111	1	0.988889	0.231492	0.249707
Propionibacterium	0.797312	0.928088	2	5.33864e-07	0.0409357	85.642	86.3222	0.037037	0.0444444	4.71797e-07	5.89725e-07
Proteus	0.364055	0.587363	2	1.34462e-05	0.0818713	84.2716	87.5556	0.0617284	0.1	7.07095e-06	1.9184e-05
Providencia	0.901263	0.96228	2	4.1532e-07	0.0233918	86.1358	85.8778	0.0246914	0.0222222	6.96672e-07	1.62102e-07
Pseudoalteromonas	0.297235	0.576918	2	7.45842e-08	0.00584795	86.5556	85.5	0.0123457	0	1.57455e-07	0
Pseudoflavonifractor	6.29324e-05	0.0034595	1	4.90929e-05	0.824561	70.0679	100.339	0.790123	0.855556	2.70906e-05	6.8895e-05
Pseudogulbenkiania	0.0672963	0.505336	2	4.91711e-08	0.0175439	87.6667	84.5	0.037037	0	1.03806e-07	0
Pseudomonas	0.685846	0.860024	2	1.13692e-05	0.467836	84.5062	87.3444	0.45679	0.477778	1.0091e-05	1.25196e-05
Pseudoramibacter	0.181133	0.576918	2	1.71639e-07	0.0116959	85	86.9	0	0.0222222	0	3.26115e-07
Pseudoxanthomonas	0.297235	0.576918	2	1.15261e-08	0.00584795	86.5556	85.5	0.0123457	0	2.43329e-08	0
Psychrobacter	0.0563579	0.505336	2	3.07694e-07	0.0233918	84	87.8	0	0.0444444	0	5.84619e-07
Pyramidobacter	0.438937	0.652474	2	6.00139e-05	0.321637	88.5679	83.6889	0.358025	0.288889	9.31347e-05	3.02051e-05
Rahnella	0.181133	0.576918	2	1.57936e-07	0.0116959	85	86.9	0	0.0222222	0	3.00078e-07
Ralstonia	0.90913	0.96228	2	6.92737e-07	0.0467836	86.1728	85.8444	0.0493827	0.0444444	4.22977e-07	9.35522e-07
Ramlibacter	0.0997553	0.562993	2	1.23273e-07	0.0175439	84.5	87.35	0	0.0333333	0	2.34218e-07
Rhodococcus	0.888092	0.96228	2	2.66035e-07	0.0350877	86.1852	85.8333	0.037037	0.0333333	1.88659e-07	3.35674e-07
Rhodopseudomonas	0.297235	0.576918	2	1.20713e-07	0.00584795	86.5556	85.5	0.0123457	0	2.54839e-07	0
Rhodothermus	0.181133	0.576918	2	8.61631e-08	0.0116959	85	86.9	0	0.0222222	0	1.6371e-07
Rickettsia	0.348773	0.576918	2	5.39765e-08	0.00584795	85.5	86.45	0	0.0111111	0	1.02555e-07
Roseburia	0.574466	0.77889	2	0.0174486	1	88.2469	83.9778	1	1	0.017251	0.0176264
Roseobacter	0.348773	0.576918	2	1.46018e-07	0.00584795	85.5	86.45	0	0.0111111	0	2.77434e-07
Rothia	0.361079	0.587363	2	3.11933e-05	0.561404	82.5062	89.1444	0.530864	0.588889	3.65052e-05	2.64126e-05
Rubrivivax	0.348773	0.576918	2	1.53172e-08	0.00584795	85.5	86.45	0	0.0111111	0	2.91027e-08
Ruminococcus	0.85396	0.953661	2	0.0233947	1	85.2593	86.6667	1	1	0.0208597	0.0256763
Salmonella	0.119385	0.576918	2	2.54225e-05	0.309942	80.9012	90.5889	0.259259	0.355556	9.64632e-06	3.96211e-05
Scardovia	0.619518	0.806474	2	5.36268e-07	0.0175439	85.5432	86.4111	0.0123457	0.0222222	9.01001e-08	9.3782e-07
Selenomonas	0.631276	0.807447	2	2.41594e-06	0.134503	84.858	87.0278	0.123457	0.144444	1.96659e-06	2.82036e-06
Serratia	0.732656	0.900471	2	1.6611e-06	0.0818713	85.3457	86.5889	0.0740741	0.0888889	1.22929e-06	2.04973e-06
Shewanella	0.344041	0.576918	2	1.26566e-07	0.0350877	87.2099	84.9111	0.0493827	0.0222222	2.42765e-07	2.19864e-08
Shigella	0.365647	0.587363	2	0.000182707	0.608187	82.4938	89.1556	0.555556	0.655556	0.000125005	0.000234639
Shuttleworthia	0.340483	0.576918	2	1.05776e-06	0.0818713	84.1852	87.6333	0.0617284	0.1	6.08238e-07	1.46232e-06
Slackia	0.210332	0.576918	2	2.51461e-06	0.157895	82.821	88.8611	0.123457	0.188889	1.87011e-06	3.09465e-06
Solobacterium	0.729266	0.900471	2	5.90005e-06	0.274854	87.0926	85.0167	0.296296	0.255556	6.02372e-06	5.78875e-06
Sorangium	0.261844	0.576918	2	7.98212e-07	0.0584795	84.1728	87.6444	0.037037	0.0777778	4.90044e-07	1.07556e-06
Sphingomonas	0.348773	0.576918	2	6.75885e-08	0.00584795	85.5	86.45	0	0.0111111	0	1.28418e-07
Staphylococcus	0.0706799	0.505336	2	3.19367e-06	0.0760234	82.679	88.9889	0.037037	0.111111	8.32224e-07	5.31897e-06
Starkeya	0.348773	0.576918	2	3.83516e-08	0.00584795	85.5	86.45	0	0.0111111	0	7.2868e-08
Stenotrophomonas	0.400641	0.616372	2	1.29608e-05	0.181287	83.7407	88.0333	0.160494	0.2	5.36754e-06	1.97947e-05
Streptococcus	0.295017	0.576918	2	0.00231966	0.994152	81.8148	89.7667	0.987654	1	0.00168296	0.00289269
Streptomyces	0.0997553	0.562993	2	2.9805e-08	0.0175439	84.5	87.35	0	0.0333333	0	5.66295e-08
Subdoligranulum	0.0968896	0.562993	2	3.06058e-05	0.654971	79.5062	91.8444	0.604938	0.7	2.4396e-05	3.61946e-05
Sutterella	0.250043	0.576918	2	0.00377103	0.836257	90.5864	81.8722	0.814815	0.855556	0.00561239	0.00211381
Synechococcus	0.297235	0.576918	2	8.69568e-08	0.00584795	86.5556	85.5	0.0123457	0	1.83576e-07	0
Thauera	0.1898	0.576918	2	1.97473e-07	0.0409357	87.8025	84.3778	0.0617284	0.0222222	3.20944e-07	8.63487e-08
Thermaerobacter	0.181133	0.576918	2	1.56268e-07	0.0116959	85	86.9	0	0.0222222	0	2.96908e-07
Thermomonospora	0.94041	0.96228	2	4.44074e-08	0.0116959	86.0617	85.9444	0.0123457	0.0111111	8.18821e-08	1.06802e-08
Thermovibrio	0.348773	0.576918	2	2.87542e-08	0.00584795	85.5	86.45	0	0.0111111	0	5.4633e-08
Thioalkalivibrio	0.297235	0.576918	2	4.88257e-08	0.00584795	86.5556	85.5	0.0123457	0	1.03077e-07	0
Treponema	0.348773	0.576918	2	5.1802e-08	0.00584795	85.5	86.45	0	0.0111111	0	9.84239e-08
Tropheryma	0.348773	0.576918	2	7.32765e-08	0.00584795	85.5	86.45	0	0.0111111	0	1.39225e-07
Turicibacter	0.786128	0.924856	2	2.38788e-05	0.280702	85.1358	86.7778	0.271605	0.288889	2.02173e-05	2.71742e-05
Ureaplasma	0.619518	0.806474	2	2.28999e-07	0.0175439	85.5432	86.4111	0.0123457	0.0222222	1.51594e-07	2.98664e-07
Variovorax	0.94041	0.96228	2	1.34588e-07	0.0116959	86.0617	85.9444	0.0123457	0.0111111	1.5717e-07	1.14264e-07
Veillonella	0.0317936	0.437162	1	0.00501492	0.964912	77.4259	93.7167	0.938272	0.988889	0.00219198	0.00755556
Verminephrobacter	0.181133	0.576918	2	1.78909e-07	0.0116959	85	86.9	0	0.0222222	0	3.39926e-07
Vibrio	0.339794	0.576918	2	8.33232e-06	0.385965	82.6543	89.0111	0.37037	0.4	8.28223e-06	8.3774e-06
Victivallis	0.460974	0.676095	2	0.000158629	0.292398	88.3704	83.8667	0.320988	0.266667	0.000260006	6.73897e-05
Weissella	0.394347	0.611238	2	7.95476e-05	0.508772	89.1975	83.1222	0.555556	0.466667	8.91481e-05	7.09072e-05
Xylanimonas	0.94041	0.96228	2	2.17261e-08	0.0116959	86.0617	85.9444	0.0123457	0.0111111	3.4841e-08	9.92274e-09
Yersinia	0.348773	0.576918	2	4.70639e-08	0.00584795	85.5	86.45	0	0.0111111	0	8.94214e-08
