# Supplementary material for: Metagenome-wide association of gut microbiome features for schizophrenia
Source: Nat Commun. 2020 Mar 31;11:1612. doi: 10.1038/s41467-020-15457-9 (PMC7109134; doi:10.1038/s41467-020-15457-9)
Supplement: Supplementary file 9 — Supplementary Data 6 [file 41467_2020_15457_MOESM9_ESM.xlsx]

## Sheet: STable 6a and b
Supplementary Table 6a: Kyoto Encyclopedia of Genes and Genomes (KEGG) functional modules differentially enriched in gut microbiota between SCZ patients and controls
Module	Annotation	Total KO Number	SCZ VS HC								Medcation VS Baseline								Report score(HC Vs Medication;mean 100)	Pathway	Pathway Annotation
			Report score(SCZ >0)	Mapped KO number	SCZ-Enrichment Number	SCZ-Enrichment Rate	HC-Enrichment Number	HC-Enrichment Rate	SCZ-Enrichment KO list	HC-Enrichment KO list	Report score(Baseline >0)	Mapped KO number	Medication-Enrichment Number	Medication-Enrichment Rate	Baseline-Enrichment Number	Baseline-Enrichment Rate	Medication-Enrichment KO list	Baseline-Enrichment KO list	Report score(medication >0)
M00001	Glycolysis (Embden-Meyerhof pathway), glucose => pyruvate	27	2.07165	27	20	0.740741	7	0.259259	K00844 K00845 K00886 K00918 K01810 K06859 K13810 K00918 K01623 K01624 K16305 K16306 K01803 K00134 K00150 K00927 K01834 K15634 K01689 K00873	K08074 K15916 K00850 K16370 K11645 K15633 K15635	3.02551	27	6	0.222222	21	0.777778	K06859 K16370 K11645 K16306 K01689 K00873	K00844 K00845 K00886 K08074 K00918 K01810 K13810 K15916 K00850 K00918 K01623 K01624 K16305 K01803 K00134 K00150 K00927 K01834 K15633 K15634 K15635	-1.57712	map01200	Metabolism; Overview;Carbon metabolism
M00002	Glycolysis, core module involving three-carbon compounds	10	0.19425	10	8	0.8	2	0.2	K01803 K00134 K00150 K00927 K01834 K15634 K01689 K00873	K15633 K15635	2.9978	10	2	0.2	8	0.8	K01689 K00873	K01803 K00134 K00150 K00927 K01834 K15633 K15634 K15635	-1.77454	map01230	Metabolism; Overview;Biosynthesis of amino acids
M00003	Gluconeogenesis, oxaloacetate => fructose-6P	20	0.599355	20	13	0.65	7	0.35	K01596 K01610 K01689 K01834 K15634 K00927 K00134 K00150 K01803 K01623 K01624 K02446 K01622	K15633 K15635 K11645 K03841 K11532 K01086 K04041	2.75239	20	6	0.3	14	0.7	K01596 K01689 K11645 K03841 K02446 K11532	K01610 K01834 K15633 K15634 K15635 K00927 K00134 K00150 K01803 K01623 K01624 K01086 K04041 K01622	-1.19437	map00020	Metabolism; Carbohydrate metabolism;Citrate cycle (TCA cycle)
M00004	Pentose phosphate pathway (Pentose phosphate cycle)	15	-0.326679	15	10	0.666667	5	0.333333	K19243 K00033 K01783 K01807 K01808 K00615 K00616 K01810 K06859 K13810	K13937 K00036 K01057 K07404 K15916	0.993503	15	8	0.533333	7	0.466667	K13937 K00036 K07404 K01807 K01808 K00615 K00616 K06859	K19243 K01057 K00033 K01783 K01810 K13810 K15916	-1.09171	map01200	Metabolism; Overview;Carbon metabolism
M00005	PRPP biosynthesis, ribose 5P => PRPP	1	2.16065	1	1	1	0	0	K00948		2.09093	1	0	0	1	1		K00948	-0.527262	map01230	Metabolism; Overview;Biosynthesis of amino acids
M00006	Pentose phosphate pathway, oxidative phase, glucose 6P => ribulose 5P	6	-1.72473	6	2	0.333333	4	0.666667	K19243 K00033	K13937 K00036 K01057 K07404	0.568772	6	3	0.5	3	0.5	K13937 K00036 K07404	K19243 K01057 K00033	-1.97499	map01200	Metabolism; Overview;Carbon metabolism
M00007	Pentose phosphate pathway, non-oxidative phase, fructose 6P => ribose 5P	6	0.867469	6	6	1	0	0	K00615 K00616 K13810 K01783 K01807 K01808		0.654585	6	4	0.666667	2	0.333333	K00615 K00616 K01807 K01808	K13810 K01783	0.0438178	map01230	Metabolism; Overview;Biosynthesis of amino acids
M00008	Entner-Doudoroff pathway, glucose-6P => glyceraldehyde-3P + pyruvate	5	-1.15393	5	1	0.2	4	0.8	K01690	K00036 K01057 K07404 K01625	0.122832	5	3	0.6	2	0.4	K00036 K07404 K01690	K01057 K01625	-1.49198	map01200	Metabolism; Overview;Carbon metabolism
M00009	Citrate cycle (TCA cycle, Krebs cycle)	36	-0.491319	36	20	0.555556	16	0.444444	K01647 K01681 K01682 K00030 K00164 K00658 K00382 K01902 K01903 K01899 K00234 K00239 K00242 K00247 K01679 K01677 K01678 K00026 K00025 K00116	K00031 K00174 K00175 K00177 K00176 K01900 K18118 K00235 K00237 K00240 K00241 K00244 K00245 K00246 K01676 K00024	-1.02938	36	21	0.583333	15	0.416667	K01682 K00031 K00164 K00658 K00382 K01902 K01903 K01900 K00234 K00235 K00237 K00242 K00244 K00245 K00246 K00247 K01676 K01679 K01678 K00026 K00116	K01647 K01681 K00030 K00174 K00175 K00177 K00176 K01899 K18118 K00239 K00240 K00241 K01677 K00025 K00024	0.631845	map01200	Metabolism; Overview;Carbon metabolism
M00010	Citrate cycle, first carbon oxidation, oxaloacetate => 2-oxoglutarate	5	0.196193	5	4	0.8	1	0.2	K01647 K01681 K01682 K00030	K00031	0.467451	5	2	0.4	3	0.6	K01682 K00031	K01647 K01681 K00030	-0.689004	map01230	Metabolism; Overview;Biosynthesis of amino acids
M00011	Citrate cycle, second carbon oxidation, 2-oxoglutarate => oxaloacetate	31	-0.578097	31	16	0.516129	15	0.483871	K00164 K00658 K00382 K01902 K01903 K01899 K00234 K00239 K00242 K00247 K01679 K01677 K01678 K00026 K00025 K00116	K00174 K00175 K00177 K00176 K01900 K18118 K00235 K00237 K00240 K00241 K00244 K00245 K00246 K01676 K00024	-1.24505	31	19	0.612903	12	0.387097	K00164 K00658 K00382 K01902 K01903 K01900 K00234 K00235 K00237 K00242 K00244 K00245 K00246 K00247 K01676 K01679 K01678 K00026 K00116	K00174 K00175 K00177 K00176 K01899 K18118 K00239 K00240 K00241 K01677 K00025 K00024	0.955587	map01200	Metabolism; Overview;Carbon metabolism
M00012	Glyoxylate cycle	8	-0.668926	8	6	0.75	2	0.25	K01647 K01681 K01682 K01638 K00026 K00025	K01637 K00024	-1.33682	8	4	0.5	4	0.5	K01682 K01637 K01638 K00026	K01647 K01681 K00025 K00024	0.381314	map01200	Metabolism; Overview;Carbon metabolism
M00013	Malonate semialdehyde pathway, propanoyl-CoA => acetyl-CoA	5	-0.786993	5	3	0.6	2	0.4	K07515 K05605 K00140	K00249 K07511	-0.540918	5	4	0.8	1	0.2	K07511 K07515 K05605 K00140	K00249	0.427424	map01200	Metabolism; Overview;Carbon metabolism
M00014	Glucuronate pathway (uronate pathway)	11	0.844094	11	10	0.909091	1	0.0909091	K00012 K12447 K16190 K00699 K00002 K13247 K03331 K05351 K00008 K00854	K01195	0.914134	11	4	0.363636	7	0.636364	K12447 K16190 K13247 K03331	K00012 K00699 K01195 K00002 K05351 K00008 K00854	-0.762745	map00040	Metabolism; Carbohydrate metabolism;Pentose and glucuronate interconversions
M00015	Proline biosynthesis, glutamate => proline	4	0.958087	4	3	0.75	1	0.25	K00931 K00147 K00286	K12657	3.09156	4	0	0	4	1		K00931 K00147 K12657 K00286	-1.20952	map01230	Metabolism; Overview;Biosynthesis of amino acids
M00016	Lysine biosynthesis, succinyl-DAP pathway, aspartate => lysine	14	0.529208	14	11	0.785714	3	0.214286	K00928 K12525 K00133 K01714 K00215 K00674 K00821 K14267 K01439 K01778 K01586	K12524 K12526 K12526	1.02173	14	7	0.5	7	0.5	K12525 K12526 K00133 K01714 K00674 K00821 K12526	K00928 K12524 K00215 K14267 K01439 K01778 K01586	-0.2257	map01230	Metabolism; Overview;Biosynthesis of amino acids
M00017	Methionine biosynthesis, apartate => homoserine => methionine	13	0.782941	13	10	0.769231	3	0.230769	K00928 K12525 K00133 K00003 K12525 K00651 K01739 K01760 K00548 K00549	K12524 K12526 K12524	1.30453	13	6	0.461538	7	0.538462	K12525 K12526 K00133 K12525 K01739 K00549	K00928 K12524 K00003 K12524 K00651 K01760 K00548	-0.605328	map01230	Metabolism; Overview;Biosynthesis of amino acids
M00018	Threonine biosynthesis, aspartate => homoserine => threonine	12	0.261168	12	8	0.666667	4	0.333333	K00928 K12525 K00133 K00003 K12525 K00872 K02203 K01733	K12524 K12526 K12524 K02204	0.510709	12	6	0.5	6	0.5	K12525 K12526 K00133 K12525 K02204 K02203	K00928 K12524 K00003 K12524 K00872 K01733	-0.0472204	map01230	Metabolism; Overview;Biosynthesis of amino acids
M00019	Valine/isoleucine biosynthesis, pyruvate => valine / 2-oxobutanoate => isoleucine	6	1.09744	6	4	0.666667	2	0.333333	K01652 K01653 K00053 K01687	K11258 K00826	0.388424	6	3	0.5	3	0.5	K01652 K01653 K11258	K00053 K01687 K00826	-0.641038	map01230	Metabolism; Overview;Biosynthesis of amino acids
M00020	Serine biosynthesis, glycerate-3P => serine	3	1.13669	3	2	0.666667	1	0.333333	K00058 K00831	K01079	1.25509	3	1	0.333333	2	0.666667	K01079	K00058 K00831	-0.216717	map01230	Metabolism; Overview;Biosynthesis of amino acids
M00021	Cysteine biosynthesis, serine => cysteine	4	1.27851	4	3	0.75	1	0.25	K01738 K12339 K17069	K00640	0.341248	4	2	0.5	2	0.5	K01738 K12339	K00640 K17069	0.693895	map01230	Metabolism; Overview;Biosynthesis of amino acids
M00022	Shikimate pathway, phosphoenolpyruvate + erythrose-4P => chorismate	15	0.38794	15	9	0.6	6	0.4	K01626 K03856 K13853 K01735 K13829 K13830 K13829 K13830 K01736	K03785 K03786 K00014 K13832 K00891 K00800	1.5808	15	7	0.466667	8	0.533333	K01626 K03785 K00014 K13832 K13830 K00891 K13830	K03856 K13853 K01735 K13829 K03786 K13829 K00800 K01736	-0.532936	map01230	Metabolism; Overview;Biosynthesis of amino acids
M00023	Tryptophan biosynthesis, chorismate => tryptophan	16	-0.957302	16	8	0.5	8	0.5	K01657 K01656 K01656 K13498 K01695 K01696 K06001 K01694	K01658 K13503 K13501 K00766 K13497 K01817 K01609 K13501	1.78551	16	9	0.5625	7	0.4375	K13503 K13501 K01656 K13497 K01817 K01656 K13498 K13501 K01695	K01657 K01658 K00766 K01609 K01696 K06001 K01694	-2.45575	map01230	Metabolism; Overview;Biosynthesis of amino acids
M00024	Phenylalanine biosynthesis, chorismate => phenylalanine	13	-0.327976	13	8	0.615385	5	0.384615	K04092 K04093 K06208 K06209 K13853 K14170 K00832 K00838	K01850 K14187 K04516 K01713 K04518	1.56562	13	6	0.461538	7	0.538462	K04093 K06208 K01713 K14170 K00832 K00838	K01850 K04092 K14187 K04516 K06209 K13853 K04518	-1.64873	map01230	Metabolism; Overview;Biosynthesis of amino acids
M00025	Tyrosine biosynthesis, chorismate => tyrosine	14	0.220459	14	9	0.642857	5	0.357143	K04092 K14170 K04093 K06208 K06209 K13853 K04517 K00832 K00838	K01850 K04516 K00210 K14187 K00815	2.55757	14	5	0.357143	9	0.642857	K14170 K04093 K06208 K00832 K00838	K01850 K04092 K04516 K06209 K13853 K00210 K04517 K14187 K00815	-2.00157	map01230	Metabolism; Overview;Biosynthesis of amino acids
M00026	Histidine biosynthesis, PRPP => histidine	19	1.46562	19	16	0.842105	3	0.157895	K00765 K02502 K01523 K01496 K11755 K14152 K01814 K02501 K02500 K01693 K00817 K04486 K05602 K18649 K00817 K14152	K01663 K01089 K00013	1.48684	19	8	0.421053	11	0.578947	K02502 K01814 K02500 K01663 K00817 K05602 K18649 K00817	K00765 K01523 K01496 K11755 K14152 K02501 K01693 K04486 K01089 K00013 K14152	-0.660697	map01230	Metabolism; Overview;Biosynthesis of amino acids
M00027	GABA (gamma-Aminobutyrate) shunt	6	2.16302	4	4	0.666667	0	0	K13524 K07250 K00823 K16871		-0.991262	4	4	0.666667	0	0	K13524 K07250 K00823 K16871		2.66886	map00250	Metabolism; Amino acid metabolism;Alanine, aspartate and glutamate metabolism
M00028	Ornithine biosynthesis, glutamate => ornithine	12	-0.169309	12	8	0.666667	4	0.333333	K00619 K00620 K14682 K00145 K12659 K00821 K14677 K00620	K14681 K00930 K00818 K01438	0.374256	12	6	0.5	6	0.5	K00619 K14681 K14682 K00818 K00821 K01438	K00620 K00930 K00145 K12659 K14677 K00620	-0.717624	map01230	Metabolism; Overview;Biosynthesis of amino acids
M00029	Urea cycle	6	-0.286545	6	4	0.666667	2	0.333333	K01948 K00611 K01755 K01476	K01940 K14681	1.30387	6	4	0.666667	2	0.333333	K00611 K01755 K14681 K01476	K01948 K01940	-1.15009	map01230	Metabolism; Overview;Biosynthesis of amino acids
M00030	Lysine biosynthesis, AAA pathway, 2-oxoglutarate => 2-aminoadipate => lysine	10	-0.313386	10	6	0.6	4	0.4	K01655 K17450 K01705 K00825 K00838 K14085	K05824 K00143 K00293 K00290	0.98746	10	5	0.5	5	0.5	K00825 K00838 K00143 K14085 K00293	K01655 K17450 K01705 K05824 K00290	-0.159264	map01230	Metabolism; Overview;Biosynthesis of amino acids
M00031	Lysine biosynthesis, mediated by LysW, 2-aminoadipate => lysine	6	0.11615	6	4	0.666667	2	0.333333	K05827 K05828 K05829 K05830	K05826 K05831	0.756901	6	3	0.5	3	0.5	K05827 K05828 K05830	K05826 K05829 K05831	-0.136033	map01230	Metabolism; Overview;Biosynthesis of amino acids
M00032	Lysine degradation, lysine => saccharopine => acetoacetyl-CoA	16	-0.41475	16	9	0.5625	7	0.4375	K14085 K00825 K00164 K00658 K00252 K01782 K01692 K07515 K00022	K00290 K00292 K00293 K14157 K00143 K01825 K07511	-2.61458	16	14	0.875	2	0.125	K00293 K14157 K00143 K14085 K00825 K00164 K00658 K00252 K01825 K01782 K01692 K07515 K07511 K00022	K00290 K00292	2.76553	map00310	Metabolism; Amino acid metabolism;Lysine degradation
M00033	Ectoine biosynthesis, aspartate => ectoine	5	2.00085	5	4	0.8	1	0.2	K00928 K00133 K00836 K06720	K06718	0.494313	5	3	0.6	2	0.4	K00133 K00836 K06720	K00928 K06718	0.249339	map01230	Metabolism; Overview;Biosynthesis of amino acids
M00034	Methionine salvage pathway	18	0.469806	18	13	0.722222	5	0.277778	K00789 K00797 K18284 K00899 K00772 K08963 K08964 K09880 K08965 K08967 K08969 K00832 K00838	K01611 K01243 K01244 K08966 K00815	-0.44315	18	11	0.611111	7	0.388889	K01611 K00797 K18284 K01244 K08963 K08964 K09880 K08966 K08967 K00832 K00838	K00789 K01243 K00899 K00772 K08965 K00815 K08969	1.14351	map00270	Metabolism; Amino acid metabolism;Cysteine and methionine metabolism
M00035	Methionine degradation	6	2.45485	6	6	1	0	0	K00789 K00558 K17398 K01251 K01697 K10150		0.740571	6	2	0.333333	4	0.666667	K17398 K01251	K00789 K00558 K01697 K10150	0.746807	map00270	Metabolism; Amino acid metabolism;Cysteine and methionine metabolism
M00036	Leucine degradation, leucine => acetoacetate + acetyl-CoA	13	1.95374	13	9	0.692308	4	0.307692	K00166 K00167 K11381 K09699 K00382 K00253 K01969 K05607 K01640	K00826 K00249 K01968 K13766	0.299833	13	7	0.538462	6	0.461538	K00166 K11381 K09699 K00382 K00253 K01968 K13766	K00826 K00167 K00249 K01969 K05607 K01640	1.01224	map00280	Metabolism; Amino acid metabolism;Valine, leucine and isoleucine degradation
M00037	Melatonin biosynthesis, tryptophan => serotonin => melatonin	2	0.0712139	2	2	1	0	0	K01593 K00543		0.397995	2	1	0.5	1	0.5	K00543	K01593	-0.221	map00380	Metabolism; Amino acid metabolism;Tryptophan metabolism
M00038	Tryptophan metabolism, tryptophan => kynurenine => 2-aminomuconate	10	0.0280691	10	5	0.5	5	0.5	K01432 K14263 K07130 K03392 K10217	K00453 K00463 K00486 K01556 K00452	0.493315	10	4	0.4	6	0.6	K00463 K00486 K03392 K10217	K00453 K01432 K14263 K07130 K01556 K00452	-0.597412	map00380	Metabolism; Amino acid metabolism;Tryptophan metabolism
M00039	Monolignol biosynthesis, phenylalanine/tyrosine => monolignol	4	-0.990373	4	1	0.25	3	0.75	K10775	K01904 K00588 K00083	0.849846	4	2	0.5	2	0.5	K01904 K00083	K10775 K00588	-0.463561	map00940	Metabolism; Biosynthesis of other secondary metabolites;Phenylpropanoid biosynthesis
M00040	Tyrosine biosynthesis, prephanate => pretyrosine => tyrosine	4	3.33329	4	4	1	0	0	K00832 K15849 K00220 K15226		0.699618	4	2	0.5	2	0.5	K00832 K00220	K15849 K15226	1.32949	map01230	Metabolism; Overview;Biosynthesis of amino acids
M00042	Catecholamine biosynthesis, tyrosine => dopamine => noradrenaline => adrenaline	3	-1.05295	3	1	0.333333	2	0.666667	K01593	K00505 K01592	0.754934	3	1	0.333333	2	0.666667	K00505	K01592 K01593	-1.15835	map00350	Metabolism; Amino acid metabolism;Tyrosine metabolism
M00044	Tyrosine degradation, tyrosine => homogentisate	5	-0.202123	5	2	0.4	3	0.6	K00457 K16171	K00451 K01800 K01555	-0.277541	5	2	0.4	3	0.6	K01800 K16171	K00457 K00451 K01555	1.23499	map00350	Metabolism; Amino acid metabolism;Tyrosine metabolism
M00045	Histidine degradation, histidine => N-formiminoglutamate => glutamate	4	-1.13296	4	1	0.25	3	0.75	K01479	K01745 K01712 K01468	-0.90878	4	4	1	0	0	K01745 K01712 K01468 K01479		0.449851	map00340	Metabolism; Amino acid metabolism;Histidine metabolism
M00046	Pyrimidine degradation, uracil => beta-alanine, thymine => 3-aminoisobutanoate	6	0.859667	6	5	0.833333	1	0.166667	K17722 K17723 K01464 K01431 K06016	K00207	0.642105	6	4	0.666667	2	0.333333	K00207 K17722 K17723 K06016	K01464 K01431	0.586772	map00240	Metabolism; Nucleotide metabolism;Pyrimidine metabolism
M00047	Creatine pathway	2	0.210329	2	1	0.5	1	0.5	K00613	K00933	-0.190823	2	2	1	0	0	K00613 K00933		0.694564	map00330	Metabolism; Amino acid metabolism;Arginine and proline metabolism
M00048	Inosine monophosphate biosynthesis, PRPP + glutamine => IMP	25	2.21365	25	21	0.84	4	0.16	K00764 K01945 K11787 K11788 K13713 K00601 K08289 K11787 K01952 K01933 K11787 K11788 K01587 K11808 K01589 K01923 K01587 K13713 K01756 K06863 K11176	K11175 K01588 K00602 K01492	3.54583	25	6	0.24	19	0.76	K11788 K01952 K11788 K01589 K01588 K01923	K00764 K01945 K11787 K13713 K00601 K11175 K08289 K11787 K01933 K11787 K01587 K11808 K01587 K13713 K01756 K00602 K01492 K06863 K11176	-0.634775	map00230	Metabolism; Nucleotide metabolism;Purine metabolism
M00049	Adenine ribonucleotide biosynthesis, IMP => ADP,ATP	8	-0.243275	8	6	0.75	2	0.25	K01939 K01756 K00939 K18532 K00944 K00873	K18533 K00940	0.261513	8	5	0.625	3	0.375	K18532 K18533 K00944 K00940 K00873	K01939 K01756 K00939	-0.299517	map00230	Metabolism; Nucleotide metabolism;Purine metabolism
M00050	Guanine ribonucleotide biosynthesis IMP => GDP,GTP	5	0.321355	5	4	0.8	1	0.2	K00088 K01951 K00942 K00873	K00940	-0.405703	5	4	0.8	1	0.2	K01951 K00942 K00940 K00873	K00088	-0.212453	map00230	Metabolism; Nucleotide metabolism;Purine metabolism
M00051	Uridine monophosphate biosynthesis, glutamine (+ PRPP) => UMP	16	1.23652	16	12	0.75	4	0.25	K11540 K11541 K01465 K01956 K00609 K00610 K00608 K01465 K00254 K17828 K00762 K01591	K01954 K01955 K00226 K13421	4.23147	16	4	0.25	12	0.75	K11540 K01465 K01465 K00254	K11541 K01954 K01955 K01956 K00609 K00610 K00608 K00226 K17828 K13421 K00762 K01591	-2.08561	map00240	Metabolism; Nucleotide metabolism;Pyrimidine metabolism
M00052	Pyrimidine ribonucleotide biosynthesis, UMP => UDP/UTP,CDP/CTP	6	-0.383801	6	4	0.666667	2	0.333333	K13800 K00945 K13799 K01937	K00940 K18533	-0.224379	6	4	0.666667	2	0.333333	K13800 K00940 K18533 K01937	K00945 K13799	-0.280191	map00240	Metabolism; Nucleotide metabolism;Pyrimidine metabolism
M00053	Pyrimidine deoxyribonuleotide biosynthesis, CDP/CTP => dCDP/dCTP,dTDP/dTTP	14	0.186541	14	8	0.571429	6	0.428571	K00524 K10807 K10808 K00527 K01494 K01520 K13998 K00943	K00525 K00526 K00940 K18533 K00560 K00940	-0.834003	14	9	0.642857	5	0.357143	K00524 K00940 K18533 K01494 K01520 K00560 K13998 K00943 K00940	K00525 K00526 K10807 K10808 K00527	0.403018	map00240	Metabolism; Nucleotide metabolism;Pyrimidine metabolism
M00055	N-glycan precursor biosynthesis	14	-0.766845	14	4	0.285714	10	0.714286	K07432 K03843 K03845 K00729	K01001 K07441 K03842 K03844 K03846 K03847 K03846 K03848 K03849 K03850	-1.41129	14	12	0.857143	2	0.142857	K01001 K07432 K07441 K03842 K03843 K03844 K03846 K03847 K03846 K00729 K03849 K03850	K03845 K03848	1.24245	map00510	Metabolism; Glycan biosynthesis and metabolism;N-Glycan biosynthesis
M00056	O-glycan biosynthesis, mucin type core	1	-0.692528	1	0	0	1	1		K00710	1.22129	1	0	0	1	1		K00710	-1.98298	map00512	Metabolism; Glycan biosynthesis and metabolism;Mucin type O-Glycan biosynthesis
M00057	Glycosaminoglycan biosynthesis, linkage tetrasaccharide	2	1.35046	2	1	0.5	1	0.5	K00771	K00734	0.00350763	2	1	0.5	1	0.5	K00734	K00771	0.726616	map00532	Metabolism; Glycan biosynthesis and metabolism;Glycosaminoglycan biosynthesis - chondroitin sulfate / dermatan sulfate
M00059	Glycosaminoglycan biosynthesis, heparan sulfate backbone	1	-0.605274	1	0	0	1	1		K01793	0.520167	1	0	0	1	1		K01793	-0.616153	map00534	Metabolism; Glycan biosynthesis and metabolism;Glycosaminoglycan biosynthesis - heparan sulfate / heparin
M00060	Lipopolysaccharide biosynthesis, KDO2-lipid A	10	-2.90796	10	2	0.2	8	0.8	K02535 K02560	K00677 K16363 K02536 K03269 K00748 K00912 K02527 K02517	1.05618	10	3	0.3	7	0.7	K02535 K00748 K02560	K00677 K16363 K02536 K03269 K00912 K02527 K02517	-1.02578	map00540	Metabolism; Glycan biosynthesis and metabolism;Lipopolysaccharide biosynthesis
M00061	D-Glucuronate degradation, D-glucuronate => pyruvate + D-glyceraldehyde 3P	7	-1.82898	7	3	0.428571	4	0.571429	K00040 K08323 K17463	K01812 K01686 K00874 K01625	-0.450038	7	3	0.428571	4	0.571429	K00040 K08323 K17463	K01812 K01686 K00874 K01625	-1.41779	map00040	Metabolism; Carbohydrate metabolism;Pentose and glucuronate interconversions
M00063	CMP-KDO biosynthesis	4	-2.0866	4	0	0	4	1		K06041 K01627 K03270 K00979	0.995931	4	2	0.5	2	0.5	K06041 K03270	K01627 K00979	-1.28	map00540	Metabolism; Glycan biosynthesis and metabolism;Lipopolysaccharide biosynthesis
M00064	ADP-L-glycero-D-manno-heptose biosynthesis	4	-1.43615	4	3	0.75	1	0.25	K03271 K03272 K03273	K03274	-3.59781	4	4	1	0	0	K03271 K03272 K03273 K03274		0.906832	map00540	Metabolism; Glycan biosynthesis and metabolism;Lipopolysaccharide biosynthesis
M00065	GPI-anchor biosynthesis, core oligosaccharide	7	-0.521294	6	2	0.285714	4	0.571429	K07542 K05286	K03857 K03434 K05284 K05285	-0.530251	6	4	0.571429	2	0.285714	K03857 K05284 K05285 K05286	K03434 K07542	0.453482	map00563	Metabolism; Glycan biosynthesis and metabolism;Glycosylphosphatidylinositol(GPI)-anchor biosynthesis
M00066	Lactosylceramide biosynthesis	1	0.0107354	1	1	1	0	0	K00720		-0.697192	1	1	1	0	0	K00720		0.27782	map00600	Metabolism; Lipid metabolism;Sphingolipid metabolism
M00073	N-glycan precursor trimming	3	-0.267576	3	1	0.333333	2	0.666667	K01228	K05546 K01230	0.502429	3	2	0.666667	1	0.333333	K05546 K01230	K01228	-0.0923549	map00510	Metabolism; Glycan biosynthesis and metabolism;N-Glycan biosynthesis
M00074	N-glycan biosynthesis, high-mannose type	5	-0.0732327	5	2	0.4	3	0.6	K05528 K05534	K05546 K01230 K05535	0.561914	5	2	0.4	3	0.6	K05546 K01230	K05528 K05534 K05535	-0.916866	map00513	Metabolism; Glycan biosynthesis and metabolism;Various types of N-glycan biosynthesis
M00075	N-glycan biosynthesis, complex type	2	-0.865269	2	1	0.5	1	0.5	K00737	K01231	-1.05584	2	2	1	0	0	K01231 K00737		1.15757	map00510	Metabolism; Glycan biosynthesis and metabolism;N-Glycan biosynthesis
M00076	Dermatan sulfate degradation	5	-0.776575	5	2	0.4	3	0.6	K01217 K01197	K01136 K01135 K01195	1.36877	5	0	0	5	1		K01136 K01217 K01135 K01197 K01195	-2.32029	map00531	Metabolism; Glycan biosynthesis and metabolism;Glycosaminoglycan degradation
M00077	Chondroitin sulfate degradation	4	-1.87281	4	1	0.25	3	0.75	K01197	K01135 K01195 K01132	1.09804	4	0	0	4	1		K01135 K01197 K01195 K01132	-2.84778	map00531	Metabolism; Glycan biosynthesis and metabolism;Glycosaminoglycan degradation
M00078	Heparan sulfate degradation	8	-1.43718	8	2	0.25	6	0.75	K07964 K01217	K01136 K01565 K10532 K01205 K01195 K01137	1.14628	8	1	0.125	7	0.875	K07964	K01136 K01217 K01565 K10532 K01205 K01195 K01137	-2.74646	map00531	Metabolism; Glycan biosynthesis and metabolism;Glycosaminoglycan degradation
M00079	Keratan sulfate degradation	4	-2.22288	4	0	0	4	1		K01132 K12309 K01137 K12373	0.496225	4	1	0.25	3	0.75	K12309	K01132 K01137 K12373	-2.21739	map00531	Metabolism; Glycan biosynthesis and metabolism;Glycosaminoglycan degradation
M00080	Lipopolysaccharide biosynthesis, inner core => outer core => O-antigen	12	-2.98194	12	4	0.333333	8	0.666667	K02843 K02848 K02849 K02847	K02527 K02841 K02850 K02844 K02840 K03278 K03279 K03280	0.168222	12	4	0.333333	8	0.666667	K02850 K02848 K03280 K02847	K02527 K02841 K02843 K02849 K02844 K02840 K03278 K03279	-1.84879	map00540	Metabolism; Glycan biosynthesis and metabolism;Lipopolysaccharide biosynthesis
M00081	Pectin degradation	3	-4.73213	3	0	0	3	1		K01051 K01184 K01213	1.4125	3	0	0	3	1		K01051 K01184 K01213	-4.01538	map00040	Metabolism; Carbohydrate metabolism;Pentose and glucuronate interconversions
M00082	Fatty acid biosynthesis, initiation	13	-0.17768	13	8	0.615385	5	0.384615	K11262 K01962 K01963 K18472 K00667 K11533 K00645 K00648	K02160 K01961 K11263 K00668 K18473	0.742033	13	5	0.384615	8	0.615385	K11262 K01962 K01963 K18472 K18473	K02160 K01961 K11263 K00667 K00668 K11533 K00645 K00648	-0.776525	map01212	Metabolism; Overview;Fatty acid metabolism
M00083	Fatty acid biosynthesis, elongation	14	-1.42472	14	5	0.357143	9	0.642857	K00667 K11533 K00648 K02372 K10780	K00668 K00647 K09458 K00059 K01716 K16363 K00208 K02371 K00209	0.82269	14	7	0.5	7	0.5	K00647 K00059 K02372 K01716 K02371 K10780 K00209	K00667 K00668 K11533 K09458 K00648 K16363 K00208	-1.4017	map01212	Metabolism; Overview;Fatty acid metabolism
M00085	Fatty acid biosynthesis, elongation, mitochondria	6	-0.251549	6	5	0.833333	1	0.166667	K07508 K07509 K00022 K07515 K07512	K07511	-0.559471	6	4	0.666667	2	0.333333	K00022 K07511 K07515 K07512	K07508 K07509	0.739481	map01212	Metabolism; Overview;Fatty acid metabolism
M00086	beta-Oxidation, acyl-CoA synthesis	2	-0.0187985	2	2	1	0	0	K01897 K15013		1.76864	2	0	0	2	1		K01897 K15013	-1.03814	map01212	Metabolism; Overview;Fatty acid metabolism
M00087	beta-Oxidation	17	-0.360469	17	12	0.705882	5	0.294118	K00255 K06445 K01692 K00022 K07516 K01782 K07515 K10527 K00632 K07508 K07509 K07513	K00232 K00249 K07511 K13767 K01825	-2.01286	17	11	0.647059	6	0.352941	K00255 K06445 K01692 K07511 K13767 K00022 K07516 K01825 K01782 K07515 K00632	K00232 K00249 K10527 K07508 K07509 K07513	1.61751	map01212	Metabolism; Overview;Fatty acid metabolism
M00088	Ketone body biosynthesis, acetyl-CoA => acetoacetate/3-hydroxybutyrate/acetone	5	1.28327	5	5	1	0	0	K00626 K01641 K01640 K00019 K01574		-0.313192	5	3	0.6	2	0.4	K00626 K00019 K01574	K01641 K01640	1.0814	map00072	Metabolism; Lipid metabolism;Synthesis and degradation of ketone bodies
M00089	Triacylglycerol biosynthesis	15	-1.31202	14	2	0.133333	12	0.8	K03621 K08591	K13507 K00631 K00655 K13509 K13513 K13517 K13519 K13523 K14674 K00635 K11155 K18851	-2.61517	14	12	0.8	2	0.133333	K13507 K00631 K03621 K08591 K00655 K13509 K13513 K13517 K13519 K13523 K11155 K18851	K14674 K00635	1.40725	map00561	Metabolism; Lipid metabolism;Glycerolipid metabolism
M00090	Phosphatidylcholine (PC) biosynthesis, choline => PC	5	-1.08659	5	2	0.4	3	0.6	K14156 K00968	K00866 K00994 K13644	-0.831547	5	5	1	0	0	K00866 K14156 K00968 K00994 K13644		0.226526	map00564	Metabolism; Lipid metabolism;Glycerophospholipid metabolism
M00091	Phosphatidylcholine (PC) biosynthesis, PE => PC	3	-0.742356	2	1	0.333333	1	0.333333	K00570	K16369	0.487997	2	1	0.333333	1	0.333333	K00570	K16369	-0.855925	map00564	Metabolism; Lipid metabolism;Glycerophospholipid metabolism
M00092	Phosphatidylethanolamine (PE) biosynthesis, ethanolamine => PE	5	-0.4786	5	2	0.4	3	0.6	K00894 K14156	K00967 K00993 K13644	-0.00487212	5	4	0.8	1	0.2	K00894 K14156 K00993 K13644	K00967	0.265677	map00564	Metabolism; Lipid metabolism;Glycerophospholipid metabolism
M00093	Phosphatidylethanolamine (PE) biosynthesis, PA => PS => PE	4	-0.969698	4	1	0.25	3	0.75	K00981	K00998 K17103 K01613	0.52098	4	2	0.5	2	0.5	K00998 K01613	K00981 K17103	-1.03922	map00564	Metabolism; Lipid metabolism;Glycerophospholipid metabolism
M00094	Ceramide biosynthesis	4	-0.275146	4	1	0.25	3	0.75	K04708	K00654 K04709 K04710	0.478391	4	1	0.25	3	0.75	K00654	K04708 K04709 K04710	0.735292	map00600	Metabolism; Lipid metabolism;Sphingolipid metabolism
M00095	C5 isoprenoid biosynthesis, mevalonate pathway	8	1.75061	8	7	0.875	1	0.125	K00626 K01641 K00021 K00869 K00938 K13273 K01597	K01823	-0.190882	8	4	0.5	4	0.5	K00626 K00021 K01597 K01823	K01641 K00869 K00938 K13273	0.499646	map00900	Metabolism; Metabolism of terpenoids and polyketides;Terpenoid backbone biosynthesis
M00096	C5 isoprenoid biosynthesis, non-mevalonate pathway	10	-0.0298825	10	8	0.8	2	0.2	K00099 K00991 K12506 K00919 K01770 K12506 K03526 K03527	K01662 K01823	3.24456	10	1	0.1	9	0.9	K01823	K01662 K00099 K00991 K12506 K00919 K01770 K12506 K03526 K03527	-1.46906	map00900	Metabolism; Metabolism of terpenoids and polyketides;Terpenoid backbone biosynthesis
M00097	beta-Carotene biosynthesis, GGAP => beta-carotene	5	-2.16208	5	1	0.2	4	0.8	K02291	K02293 K15744 K00514 K09835	-0.408556	5	5	1	0	0	K02291 K02293 K15744 K00514 K09835		-0.974302	map00906	Metabolism; Metabolism of terpenoids and polyketides;Carotenoid biosynthesis
M00099	Sphingosine biosynthesis	5	1.06717	5	2	0.4	3	0.6	K04708 K12349	K00654 K04709 K04710	0.879522	5	1	0.2	4	0.8	K00654	K04708 K04709 K04710 K12349	0.844686	map00600	Metabolism; Lipid metabolism;Sphingolipid metabolism
M00100	Sphingosine degradation	2	1.14133	2	1	0.5	1	0.5	K04718	K01634	1.27634	2	0	0	2	1		K04718 K01634	-0.147988	map00600	Metabolism; Lipid metabolism;Sphingolipid metabolism
M00102	Ergocalciferol biosynthesis	3	0.0457068	3	2	0.666667	1	0.333333	K00559 K00227	K00223	0.564439	3	1	0.333333	2	0.666667	K00223	K00559 K00227	-0.601651	map00100	Metabolism; Lipid metabolism;Steroid biosynthesis
M00104	Bile acid biosynthesis, cholesterol => cholate/chenodeoxycholate	3	1.28768	3	2	0.666667	1	0.333333	K01796 K12405	K08764	0.475326	3	1	0.333333	2	0.666667	K01796	K12405 K08764	0.285969	map00120	Metabolism; Lipid metabolism;Primary bile acid biosynthesis
M00107	Steroid hormone biosynthesis, cholesterol => prognenolone => progesterone	2	-0.307865	1	1	0.5	0	0	K01822		-1.5778	1	1	0.5	0	0	K01822		2.25777	map00140	Metabolism; Lipid metabolism;Steroid hormone biosynthesis
M00110	C19/C18-Steroid hormone biosynthesis, pregnenolone => androstenedione => estrone	2	-0.307865	1	1	0.5	0	0	K01822		-1.5778	1	1	0.5	0	0	K01822		2.25777	map00140	Metabolism; Lipid metabolism;Steroid hormone biosynthesis
M00112	Tocopherol/tocotorienol biosynthesis	4	-0.960616	4	1	0.25	3	0.75	K09834	K12502 K18534 K05928	-0.162358	4	3	0.75	1	0.25	K12502 K18534 K09834	K05928	-0.790704	map00130	Metabolism; Metabolism of cofactors and vitamins;Ubiquinone and other terpenoid-quinone biosynthesis
M00113	Jasmonic acid biosynthesis	5	1.09502	5	4	0.8	1	0.2	K05894 K10527 K00632 K07513	K00232	-0.379522	5	2	0.4	3	0.6	K05894 K00632	K00232 K10527 K07513	0.742467	map00592	Metabolism; Lipid metabolism;alpha-Linolenic acid metabolism
M00115	NAD biosynthesis, aspartate => NAD	7	-0.656004	7	4	0.571429	3	0.428571	K00278 K00969 K01916 K01950	K03517 K00767 K06210	0.718642	7	3	0.428571	4	0.571429	K00278 K06210 K01916	K03517 K00767 K00969 K01950	-0.538666	map00760	Metabolism; Metabolism of cofactors and vitamins;Nicotinate and nicotinamide metabolism
M00116	Menaquinone biosynthesis, chorismate => menaquinone	12	-1.34361	12	5	0.416667	7	0.583333	K01851 K02552 K08680 K12073 K03183	K02361 K02551 K02549 K01911 K01661 K19222 K02548	-0.586264	12	9	0.75	3	0.25	K01851 K02552 K08680 K02549 K01911 K12073 K19222 K02548 K03183	K02361 K02551 K01661	0.0326855	map00130	Metabolism; Metabolism of cofactors and vitamins;Ubiquinone and other terpenoid-quinone biosynthesis
M00117	Ubiquinone biosynthesis, prokaryotes, chorismate => ubiquinone	11	-0.0484534	11	8	0.727273	3	0.272727	K18240 K03179 K03182 K03186 K18800 K03185 K03183 K03184	K03181 K00568 K00568	-1.97577	11	8	0.727273	3	0.272727	K03181 K03179 K03182 K03186 K18800 K03185 K03183 K03184	K18240 K00568 K00568	2.29511	map00130	Metabolism; Metabolism of cofactors and vitamins;Ubiquinone and other terpenoid-quinone biosynthesis
M00118	Glutathione biosynthesis, glutamate => glutathione	3	1.11692	3	3	1	0	0	K11204 K01919 K01920		-2.30423	3	3	1	0	0	K11204 K01919 K01920		1.64246	map00480	Metabolism; Metabolism of other amino acids;Glutathione metabolism
M00119	Pantothenate biosynthesis, valine/L-aspartate => pantothenate	6	-0.46264	6	3	0.5	3	0.5	K01579 K01918 K13799	K00826 K00606 K00077	0.776898	6	2	0.333333	4	0.666667	K00077 K01918	K00826 K00606 K01579 K13799	-0.381245	map00770	Metabolism; Metabolism of cofactors and vitamins;Pantothenate and CoA biosynthesis
M00120	Coenzyme A biosynthesis, pantothenate => CoA	11	0.49305	11	9	0.818182	2	0.181818	K00867 K03525 K01922 K01598 K13038 K02318 K00954 K02201 K00859	K09680 K01947	0.370575	11	5	0.454545	6	0.545455	K00867 K01922 K01598 K02318 K02201	K03525 K09680 K01947 K13038 K00954 K00859	-0.28874	map00770	Metabolism; Metabolism of cofactors and vitamins;Pantothenate and CoA biosynthesis
M00121	Heme biosynthesis, glutamate => protoheme/siroheme	23	0.746753	23	18	0.782609	5	0.217391	K01885 K14163 K02492 K01845 K01698 K01749 K13542 K01599 K00228 K02495 K00230 K00231 K02302 K00589 K02303 K02496 K13542 K02304	K01719 K13543 K01772 K13543 K03794	-0.543509	23	15	0.652174	8	0.347826	K14163 K02492 K01845 K01698 K01749 K13543 K01599 K00228 K02495 K00230 K00231 K01772 K02302 K02496 K13543	K01885 K01719 K13542 K00589 K02303 K13542 K02304 K03794	0.675195	map00860	Metabolism; Metabolism of cofactors and vitamins;Porphyrin and chlorophyll metabolism
M00122	Cobalamin biosynthesis, cobinamide => cobalamin	9	-3.22394	9	1	0.111111	8	0.888889	K19221	K00798 K02232 K02225 K02227 K02231 K00768 K02226 K02233	-0.336774	9	8	0.888889	1	0.111111	K00798 K19221 K02232 K02227 K02231 K00768 K02226 K02233	K02225	-2.29708	map00860	Metabolism; Metabolism of cofactors and vitamins;Porphyrin and chlorophyll metabolism
M00123	Biotin biosynthesis, pimeloyl-ACP/CoA => biotin	6	-2.32324	6	1	0.166667	5	0.833333	K19563	K00652 K00833 K01935 K19562 K01012	-0.22204	6	4	0.666667	2	0.333333	K00833 K01935 K19562 K01012	K00652 K19563	-2.04044	map00780	Metabolism; Metabolism of cofactors and vitamins;Biotin metabolism
M00124	Pyridoxal biosynthesis, erythrose-4P => pyridoxal-5P	6	-0.624539	6	4	0.666667	2	0.333333	K03472 K00831 K00097 K00275	K03473 K03474	-0.617515	6	5	0.833333	1	0.166667	K03472 K03473 K00097 K03474 K00275	K00831	0.219451	map00750	Metabolism; Metabolism of cofactors and vitamins;Vitamin B6 metabolism
M00125	Riboflavin biosynthesis, GTP => riboflavin/FMN/FAD	12	-0.837474	12	6	0.5	6	0.5	K01498 K00082 K11752 K00861 K00953 K11753	K01497 K14652 K02858 K14652 K00794 K00793	1.94436	12	4	0.333333	8	0.666667	K01497 K00082 K02858 K00861	K14652 K01498 K11752 K14652 K00794 K00793 K00953 K11753	-0.924385	map00740	Metabolism; Metabolism of cofactors and vitamins;Riboflavin metabolism
M00126	Tetrahydrofolate biosynthesis, GTP => THF	24	0.23676	24	21	0.875	3	0.125	K09007 K01077 K01113 K13939 K13940 K00796 K18974 K18824 K18825 K01633 K00796 K18974 K18824 K18825 K01633 K13941 K11754 K20457 K00287 K13998 K13938	K01495 K00950 K01930	-0.665583	24	17	0.708333	7	0.291667	K01495 K09007 K01113 K13939 K00796 K18974 K18824 K01633 K00796 K18974 K18824 K01633 K13941 K01930 K00287 K13998 K13938	K01077 K13940 K18825 K00950 K18825 K11754 K20457	0.878513	map00790	Metabolism; Metabolism of cofactors and vitamins;Folate biosynthesis
M00127	Thiamine biosynthesis, AIR => thiamine-P/thiamine-2P	10	0.847573	10	8	0.8	2	0.2	K03147 K00877 K14153 K00878 K14154 K00788 K14153 K14154	K00941 K00946	2.99499	10	2	0.2	8	0.8	K14154 K14154	K03147 K00877 K00941 K14153 K00878 K00788 K14153 K00946	-2.16699	map00730	Metabolism; Metabolism of cofactors and vitamins;Thiamine metabolism
M00129	Ascorbate biosynthesis, animals, glucose-1P => ascorbate	6	0.0584889	6	4	0.666667	2	0.333333	K00963 K00012 K00699 K01053	K01195 K00103	0.468649	6	2	0.333333	4	0.666667	K00963 K01053	K00012 K00699 K01195 K00103	-0.49895	map00053	Metabolism; Carbohydrate metabolism;Ascorbate and aldarate metabolism
M00131	Inositol phosphate metabolism, Ins(1,3,4,5)P4 => Ins(1,3,4)P3 => myo-inositol	6	0.0950023	6	3	0.5	3	0.5	K01092 K10047 K18649	K01106 K15422 K01109	-1.60799	6	5	0.833333	1	0.166667	K01106 K01109 K01092 K10047 K18649	K15422	1.34735	map00562	Metabolism; Carbohydrate metabolism;Inositol phosphate metabolism
M00133	Polyamine biosynthesis, arginine => agmatine => putrescine => spermidine	7	-0.976472	7	3	0.428571	4	0.571429	K01583 K01584 K00797	K01585 K02626 K01480 K01611	-0.465482	7	4	0.571429	3	0.428571	K01584 K02626 K01611 K00797	K01583 K01585 K01480	-0.434923	map00330	Metabolism; Amino acid metabolism;Arginine and proline metabolism
M00134	Polyamine biosynthesis, arginine => ornithine => putrescine	2	0.487712	2	2	1	0	0	K01476 K01581		0.0876074	2	2	1	0	0	K01476 K01581		0.398142	map00330	Metabolism; Amino acid metabolism;Arginine and proline metabolism
M00136	GABA biosynthesis, prokaryotes, putrescine => GABA	4	-0.115822	4	3	0.75	1	0.25	K09470 K09471 K09473	K09472	-3.24196	4	4	1	0	0	K09470 K09471 K09472 K09473		2.53908	map00330	Metabolism; Amino acid metabolism;Arginine and proline metabolism
M00137	Flavanone biosynthesis, phenylalanine => naringenin	4	0.161393	2	1	0.25	1	0.25	K10775	K01904	0.663194	2	1	0.25	1	0.25	K01904	K10775	-0.334107	map00941	Metabolism; Biosynthesis of other secondary metabolites;Flavonoid biosynthesis
M00138	Flavonoid biosynthesis, naringenin => pelargonidin	1	0.178552	1	1	1	0	0	K05277		-1.85421	1	1	1	0	0	K05277		2.73694	map00941	Metabolism; Biosynthesis of other secondary metabolites;Flavonoid biosynthesis
M00140	C1-unit interconversion, prokaryotes	3	1.61881	3	3	1	0	0	K00600 K01491 K01938		2.18602	3	0	0	3	1		K00600 K01491 K01938	-0.121535	map00670	Metabolism; Metabolism of cofactors and vitamins;One carbon pool by folate
M00142	NADH:ubiquinone oxidoreductase, mitochondria	7	0.965221	7	3	0.428571	4	0.571429	K03878 K03879 K03881	K03880 K03882 K03883 K03884	-1.09831	7	4	0.571429	3	0.428571	K03878 K03879 K03881 K03883	K03880 K03882 K03884	1.58546	map00190	Metabolism; Energy metabolism;Oxidative phosphorylation
M00143	NADH dehydrogenase (ubiquinone) Fe-S protein/flavoprotein complex, mitochondria	7	1.3936	7	6	0.857143	1	0.142857	K03934 K03935 K03936 K03940 K03941 K03943	K03942	-0.949261	7	5	0.714286	2	0.285714	K03934 K03936 K03940 K03942 K03943	K03935 K03941	1.34194	map00190	Metabolism; Energy metabolism;Oxidative phosphorylation
M00144	NADH:quinone oxidoreductase, prokaryotes	18	-4.36961	18	5	0.277778	13	0.722222	K00332 K00334 K00335 K00336 K15863	K00330 K00331 K00333 K00331 K13378 K13380 K00337 K00338 K00339 K00340 K00341 K00342 K00343	0.670865	18	9	0.5	9	0.5	K00331 K00332 K00331 K13378 K00334 K00335 K00336 K00340 K15863	K00330 K00333 K13380 K00337 K00338 K00339 K00341 K00342 K00343	-1.69266	map00190	Metabolism; Energy metabolism;Oxidative phosphorylation
M00145	NAD(P)H:quinone oxidoreductase, chloroplasts and cyanobacteria	11	-2.21666	11	5	0.454545	6	0.545455	K05582 K05581 K05579 K05580 K05575	K05574 K05572 K05578 K05576 K05577 K05573	-0.126466	11	6	0.545455	5	0.454545	K05582 K05581 K05579 K05572 K05575 K05573	K05574 K05580 K05578 K05576 K05577	-0.727785	map00190	Metabolism; Energy metabolism;Oxidative phosphorylation
M00148	Succinate dehydrogenase (ubiquinone)	3	0.634377	3	1	0.333333	2	0.666667	K00234	K00237 K00235	-1.46232	3	3	1	0	0	K00237 K00234 K00235		1.17724	map00190	Metabolism; Energy metabolism;Oxidative phosphorylation
M00149	Succinate dehydrogenase, prokaryotes	4	-0.969046	4	2	0.5	2	0.5	K00242 K00239	K00241 K00240	0.517772	4	1	0.25	3	0.75	K00242	K00241 K00239 K00240	-0.0144281	map00190	Metabolism; Energy metabolism;Oxidative phosphorylation
M00150	Fumarate reductase, prokaryotes	4	-1.78081	4	1	0.25	3	0.75	K00247	K00244 K00245 K00246	-2.81884	4	4	1	0	0	K00244 K00245 K00246 K00247		1.58897	map00190	Metabolism; Energy metabolism;Oxidative phosphorylation
M00151	Cytochrome bc1 complex respiratory unit	9	2.59777	9	7	0.777778	2	0.222222	K00412 K00413 K00410 K00411 K03886 K03887 K03891	K03888 K03889	-0.870158	9	6	0.666667	3	0.333333	K00412 K00413 K00411 K03886 K03887 K03891	K00410 K03888 K03889	1.35427	map00190	Metabolism; Energy metabolism;Oxidative phosphorylation
M00152	Cytochrome bc1 complex	6	1.94718	5	4	0.666667	1	0.166667	K00412 K00413 K00410 K00411	K00414	-0.664361	5	3	0.5	2	0.333333	K00412 K00413 K00411	K00410 K00414	1.1003	map00190	Metabolism; Energy metabolism;Oxidative phosphorylation
M00153	Cytochrome d ubiquinol oxidase	2	-1.12954	2	0	0	2	1		K00425 K00426	-0.428218	2	2	1	0	0	K00425 K00426		-0.0144208	map00190	Metabolism; Energy metabolism;Oxidative phosphorylation
M00154	Cytochrome c oxidase	8	-0.515616	6	2	0.25	4	0.5	K02262 K02256	K02257 K02261 K02258 K02259	-0.734533	6	4	0.5	2	0.25	K02262 K02256 K02261 K02259	K02257 K02258	0.0247374	map00190	Metabolism; Energy metabolism;Oxidative phosphorylation
M00155	Cytochrome c oxidase, prokaryotes	5	0.70658	5	3	0.6	2	0.4	K02274 K02276 K02277	K02275 K15408	-1.17747	5	4	0.8	1	0.2	K02275 K02274 K02276 K02277	K15408	0.809042	map00190	Metabolism; Energy metabolism;Oxidative phosphorylation
M00156	Cytochrome c oxidase, cbb3-type	5	-0.213049	5	1	0.2	4	0.8	K00405	K00404 K15862 K00407 K00406	-1.52163	5	4	0.8	1	0.2	K00404 K00405 K15862 K00406	K00407	2.03397	map00190	Metabolism; Energy metabolism;Oxidative phosphorylation
M00157	F-type ATPase, prokaryotes and chloroplasts	8	0.423318	8	7	0.875	1	0.125	K02111 K02112 K02113 K02114 K02115 K02109 K02110	K02108	2.10288	8	1	0.125	7	0.875	K02110	K02111 K02112 K02113 K02114 K02115 K02108 K02109	-2.5512	map00195	Metabolism; Energy metabolism;Photosynthesis
M00159	V/A-type ATPase, prokaryotes	9	0.956889	9	9	1	0	0	K02117 K02118 K02119 K02120 K02121 K02122 K02107 K02123 K02124		1.5842	9	0	0	9	1		K02117 K02118 K02119 K02120 K02121 K02122 K02107 K02123 K02124	-1.63921	map00190	Metabolism; Energy metabolism;Oxidative phosphorylation
M00161	Photosystem II	5	1.21051	5	5	1	0	0	K02703 K02706 K02705 K02704 K02707		-1.74022	5	5	1	0	0	K02703 K02706 K02705 K02704 K02707		0.710507	map00195	Metabolism; Energy metabolism;Photosynthesis
M00162	Cytochrome b6f complex	5	1.14353	5	3	0.6	2	0.4	K02635 K02637 K02636	K02634 K02640	-0.385553	5	3	0.6	2	0.4	K02635 K02637 K02634	K02636 K02640	0.622521	map00195	Metabolism; Energy metabolism;Photosynthesis
M00163	Photosystem I	3	0.127863	3	1	0.333333	2	0.666667	K02689	K02690 K02691	-2.33043	3	2	0.666667	1	0.333333	K02689 K02690	K02691	1.72785	map00195	Metabolism; Energy metabolism;Photosynthesis
M00165	Reductive pentose phosphate cycle (Calvin cycle)	20	0.445384	20	13	0.65	7	0.35	K01601 K00927 K00150 K00134 K01623 K01624 K02446 K00615 K01623 K01624 K00615 K01807 K01808	K00855 K03841 K11532 K01086 K04041 K11532 K01086	1.06844	20	9	0.45	11	0.55	K00855 K03841 K02446 K11532 K00615 K11532 K00615 K01807 K01808	K01601 K00927 K00150 K00134 K01623 K01624 K01086 K04041 K01623 K01624 K01086	0.116901	map01200	Metabolism; Overview;Carbon metabolism
M00166	Reductive pentose phosphate cycle, ribulose-5P => glyceraldehyde-3P	5	0.671597	5	4	0.8	1	0.2	K01601 K00927 K00150 K00134	K00855	1.36216	5	1	0.2	4	0.8	K00855	K01601 K00927 K00150 K00134	0.185083	map01200	Metabolism; Overview;Carbon metabolism
M00167	Reductive pentose phosphate cycle, glyceraldehyde-3P => ribulose-5P	15	0.120793	15	9	0.6	6	0.4	K01623 K01624 K02446 K00615 K01623 K01624 K00615 K01807 K01808	K03841 K11532 K01086 K04041 K11532 K01086	0.42639	15	8	0.533333	7	0.466667	K03841 K02446 K11532 K00615 K11532 K00615 K01807 K01808	K01623 K01624 K01086 K04041 K01623 K01624 K01086	0.026098	map01200	Metabolism; Overview;Carbon metabolism
M00168	CAM (Crassulacean acid metabolism), dark	4	-0.312931	4	3	0.75	1	0.25	K01595 K00025 K00026	K00024	-0.116388	4	2	0.5	2	0.5	K01595 K00026	K00025 K00024	-0.459467	map01200	Metabolism; Overview;Carbon metabolism
M00169	CAM (Crassulacean acid metabolism), light	2	0.0197445	2	2	1	0	0	K00029 K01006		1.15705	2	0	0	2	1		K00029 K01006	-0.304042	map01200	Metabolism; Overview;Carbon metabolism
M00170	C4-dicarboxylic acid cycle, phosphoenolpyruvate carboxykinase type	4	0.198539	4	3	0.75	1	0.25	K01595 K14454 K01610	K14455	0.111854	4	3	0.75	1	0.25	K01595 K14454 K14455	K01610	0.473575	map01200	Metabolism; Overview;Carbon metabolism
M00171	C4-dicarboxylic acid cycle, NAD - malic enzyme type	9	0.0974305	9	7	0.777778	2	0.222222	K01595 K14454 K00025 K00026 K00814 K14272 K01006	K14455 K00028	-0.778963	9	7	0.777778	2	0.222222	K01595 K14454 K14455 K00026 K00028 K00814 K14272	K00025 K01006	1.11202	map01200	Metabolism; Overview;Carbon metabolism
M00172	C4-dicarboxylic acid cycle, NADP - malic enzyme type	3	0.862661	3	3	1	0	0	K01595 K00029 K01006		0.839458	3	1	0.333333	2	0.666667	K01595	K00029 K01006	-0.0434934	map01200	Metabolism; Overview;Carbon metabolism
M00173	Reductive citrate cycle (Arnon-Buchanan cycle)	42	-0.935251	42	24	0.571429	18	0.428571	K00169 K00170 K00171 K00172 K03737 K01006 K01595 K01679 K01677 K01678 K00239 K00242 K00247 K18556 K18557 K18559 K18560 K01902 K01903 K01681 K01682 K15230 K15233 K15234	K01007 K01959 K01960 K01958 K00024 K01676 K00240 K00241 K00244 K00245 K00246 K00174 K00175 K00177 K00176 K00031 K15231 K15232	1.79688	42	20	0.47619	22	0.52381	K00169 K00170 K00171 K00172 K01007 K01595 K01676 K01679 K01678 K00242 K00244 K00245 K00246 K00247 K18557 K01902 K01903 K00031 K01682 K15232	K03737 K01006 K01959 K01960 K01958 K00024 K01677 K00239 K00240 K00241 K18556 K18559 K18560 K00174 K00175 K00177 K00176 K01681 K15230 K15231 K15233 K15234	-1.79385	map01200	Metabolism; Overview;Carbon metabolism
M00174	Methane oxidation, methanotroph, methane => formaldehyde	3	0.472088	3	2	0.666667	1	0.333333	K16161 K17066	K14028	-0.714326	3	2	0.666667	1	0.333333	K14028 K17066	K16161	0.337621	map01220	Metabolism; Overview;Degradation of aromatic compounds
M00175	Nitrogen fixation, nitrogen => ammonia	4	2.56693	4	3	0.75	1	0.25	K02588 K02586 K02591	K00531	-0.14703	4	3	0.75	1	0.25	K02588 K02586 K02591	K00531	0.234053	map00910	Metabolism; Energy metabolism;Nitrogen metabolism
M00176	Assimilatory sulfate reduction, sulfate => H2S	12	-3.83902	12	3	0.25	9	0.75	K13811 K00958 K00392	K00860 K00955 K00957 K00956 K00957 K00860 K00390 K00380 K00381	-1.25558	12	10	0.833333	2	0.166667	K00958 K00860 K00955 K00957 K00956 K00957 K00860 K00390 K00380 K00381	K13811 K00392	-1.83513	map00920	Metabolism; Energy metabolism;Sulfur metabolism
M00178	Ribosome, bacteria	55	3.53111	55	48	0.872727	7	0.127273	K02946 K02906 K02926 K02892 K02886 K02965 K02890 K02982 K02878 K02904 K02961 K02874 K02895 K02931 K02954 K02994 K02933 K02881 K02988 K02907 K02876 K02919 K02952 K02948 K02986 K02879 K02871 K02996 K02992 K02950 K07590 K02864 K02863 K02867 K02967 K02956 K02916 K02887 K02939 K02963 K02990 K02888 K02899 K02911 K02897 K02959 K02884 K02945	K02935 K02914 K02902 K02913 K02909 K02968 K02970	8.0754	55	13	0.236364	42	0.763636	K02954 K02881 K02919 K02996 K02950 K02935 K02956 K02914 K02990 K02902 K02909 K02959 K02970	K02946 K02906 K02926 K02892 K02886 K02965 K02890 K02982 K02878 K02904 K02961 K02874 K02895 K02931 K02994 K02933 K02988 K02907 K02876 K02952 K02948 K02986 K02879 K02871 K02992 K07590 K02864 K02863 K02867 K02967 K02916 K02887 K02939 K02963 K02888 K02899 K02913 K02911 K02897 K02884 K02968 K02945	-3.08731	map03010	Genetic Information Processing; Translation;Ribosome
M00179	Ribosome, archaea	65	4.30732	65	48	0.738462	17	0.261538	K02946 K02906 K02892 K02886 K02965 K02890 K02982 K02904 K02961 K02874 K02895 K02987 K02931 K02954 K02994 K02933 K02912 K02885 K02881 K02988 K02907 K02876 K02952 K02948 K02986 K02883 K02871 K02996 K02992 K02950 K02936 K02864 K02863 K02867 K02967 K02956 K02929 K02877 K02984 K02991 K02977 K02866 K02889 K02921 K02995 K02966 K02927 K02873	K02930 K02979 K02896 K02869 K02978 K02974 K02962 K02910 K02924 K02922 K02944 K02976 K02983 K02917 K02915 K02875 K02908	3.63666	65	31	0.476923	34	0.523077	K02930 K02987 K02954 K02912 K02885 K02881 K02883 K02996 K02950 K02979 K02896 K02869 K02956 K02877 K02984 K02991 K02974 K02977 K02962 K02910 K02889 K02922 K02995 K02966 K02927 K02944 K02976 K02873 K02915 K02875 K02908	K02946 K02906 K02892 K02886 K02965 K02890 K02982 K02904 K02961 K02874 K02895 K02931 K02994 K02933 K02988 K02907 K02876 K02952 K02948 K02986 K02871 K02992 K02936 K02864 K02863 K02867 K02967 K02978 K02929 K02924 K02866 K02921 K02983 K02917	0.656096	map03010	Genetic Information Processing; Translation;Ribosome
M00183	RNA polymerase, bacteria	6	1.93337	6	6	1	0	0	K03040 K03043 K03046 K13797 K03060 K03048		2.6416	6	2	0.333333	4	0.666667	K13797 K03060	K03040 K03043 K03046 K03048	-0.705099	map03020	Genetic Information Processing; Transcription;RNA polymerase
M00184	RNA polymerase, archaea	14	3.71151	14	7	0.5	7	0.5	K03042 K03041 K03044 K03045 K13798 K03047 K03049	K03053 K03055 K03058 K03050 K03056 K03059 K03051	-1.78125	14	10	0.714286	4	0.285714	K03042 K03041 K03044 K13798 K03053 K03055 K03047 K03049 K03056 K03051	K03045 K03058 K03050 K03059	3.16401	map03020	Genetic Information Processing; Transcription;RNA polymerase
M00185	Sulfate transport system	4	-1.85597	4	0	0	4	1		K02048 K02046 K02047 K02045	-1.94345	4	4	1	0	0	K02048 K02046 K02047 K02045		0.386779	map02010	Environmental Information Processing; Membrane transport;ABC transporters
M00186	Tungstate transport system	3	0.645059	3	3	1	0	0	K05772 K05773 K06857		-0.224734	3	2	0.666667	1	0.333333	K05772 K05773	K06857	-0.197027	map02010	Environmental Information Processing; Membrane transport;ABC transporters
M00189	Molybdate transport system	4	-0.678163	4	3	0.75	1	0.25	K02020 K02018 K02017	K05776	0.575302	4	2	0.5	2	0.5	K02020 K02017	K02018 K05776	-0.726771	map02010	Environmental Information Processing; Membrane transport;ABC transporters
M00190	Iron(III) transport system	3	3.66599	3	3	1	0	0	K02012 K02011 K02010		0.714163	3	0	0	3	1		K02012 K02011 K02010	1.48577	map02010	Environmental Information Processing; Membrane transport;ABC transporters
M00191	Thiamine transport system	3	-0.926935	3	1	0.333333	2	0.666667	K02063	K02064 K02062	-2.81974	3	3	1	0	0	K02064 K02063 K02062		1.80526	map02010	Environmental Information Processing; Membrane transport;ABC transporters
M00194	Maltose/maltodextrin transport system	5	0.689162	5	4	0.8	1	0.2	K10108 K10109 K10111 K10112	K10110	-2.56875	5	4	0.8	1	0.2	K10108 K10109 K10110 K10111	K10112	2.36792	map02010	Environmental Information Processing; Membrane transport;ABC transporters
M00196	Raffinose/stachyose/melibiose transport system	4	2.27818	4	4	1	0	0	K10117 K10118 K10119 K10112		1.97751	4	0	0	4	1		K10117 K10118 K10119 K10112	-1.24505	map02010	Environmental Information Processing; Membrane transport;ABC transporters
M00198	Putative sn-glycerol-phosphate transport system	4	0.426148	4	4	1	0	0	K05813 K05814 K05815 K05816		-2.37036	4	4	1	0	0	K05813 K05814 K05815 K05816		1.66659	map02010	Environmental Information Processing; Membrane transport;ABC transporters
M00199	L-Arabinose/lactose transport system	4	0.157976	4	4	1	0	0	K10188 K10189 K10190 K10191		1.02726	4	0	0	4	1		K10188 K10189 K10190 K10191	-1.69733	map02010	Environmental Information Processing; Membrane transport;ABC transporters
M00200	Putative sorbitol/mannitol transport system	5	1.97158	5	5	1	0	0	K10227 K10228 K10229 K10111 K10112		0.987037	5	1	0.2	4	0.8	K10111	K10227 K10228 K10229 K10112	-0.355084	map02010	Environmental Information Processing; Membrane transport;ABC transporters
M00201	alpha-Glucoside transport system	5	0.31577	5	4	0.8	1	0.2	K10233 K10234 K10235 K10112	K10232	1.51082	5	1	0.2	4	0.8	K10235	K10232 K10233 K10234 K10112	-1.63657	map02010	Environmental Information Processing; Membrane transport;ABC transporters
M00202	Oligogalacturonide transport system	4	-0.719684	4	2	0.5	2	0.5	K10192 K10194	K10193 K10195	-0.455333	4	2	0.5	2	0.5	K10193 K10195	K10192 K10194	-0.343916	map02010	Environmental Information Processing; Membrane transport;ABC transporters
M00203	Glucose/arabinose transport system	2	0.817074	2	1	0.5	1	0.5	K10199	K10198	1.61948	2	0	0	2	1		K10198 K10199	-0.378101	map02010	Environmental Information Processing; Membrane transport;ABC transporters
M00204	Trehalose/maltose transport system	4	0.516796	4	3	0.75	1	0.25	K10237 K10238 K10111	K10236	0.254379	4	2	0.5	2	0.5	K10236 K10111	K10237 K10238	-0.810923	map02010	Environmental Information Processing; Membrane transport;ABC transporters
M00205	N-Acetylglucosamine transport system	3	0.705862	3	3	1	0	0	K10200 K10201 K10202		1.67812	3	0	0	3	1		K10200 K10201 K10202	-1.80863	map02010	Environmental Information Processing; Membrane transport;ABC transporters
M00206	Cellobiose transport system	4	1.36286	4	4	1	0	0	K10240 K10241 K10242 K10112		0.909907	4	0	0	4	1		K10240 K10241 K10242 K10112	-0.906593	map02010	Environmental Information Processing; Membrane transport;ABC transporters
M00208	Glycine betaine/proline transport system	3	-2.19078	3	0	0	3	1		K02002 K02001 K02000	-1.21823	3	3	1	0	0	K02002 K02001 K02000		-1.04316	map02010	Environmental Information Processing; Membrane transport;ABC transporters
M00209	Osmoprotectant transport system	3	3.48427	3	3	1	0	0	K05845 K05846 K05847		-0.650046	3	3	1	0	0	K05845 K05846 K05847		2.28275	map02010	Environmental Information Processing; Membrane transport;ABC transporters
M00210	Phospholipid transport system	5	-1.76635	5	0	0	5	1		K07323 K02067 K02066 K02065 K07122	-1.22269	5	2	0.4	3	0.6	K07323 K07122	K02067 K02066 K02065	0.622898	map02010	Environmental Information Processing; Membrane transport;ABC transporters
M00212	Ribose transport system	3	0.332184	3	2	0.666667	1	0.333333	K10440 K10441	K10439	0.451183	3	2	0.666667	1	0.333333	K10440 K10441	K10439	-0.663313	map02010	Environmental Information Processing; Membrane transport;ABC transporters
M00213	L-Arabinose transport system	3	0.0163894	3	3	1	0	0	K10537 K10538 K10539		-3.04974	3	3	1	0	0	K10537 K10538 K10539		2.77939	map02010	Environmental Information Processing; Membrane transport;ABC transporters
M00214	Methyl-galactoside transport system	3	-0.168934	3	3	1	0	0	K10540 K10541 K10542		-0.789803	3	3	1	0	0	K10540 K10541 K10542		0.0416584	map02010	Environmental Information Processing; Membrane transport;ABC transporters
M00215	D-Xylose transport system	3	-0.44388	3	2	0.666667	1	0.333333	K10543 K10544	K10545	-3.2793	3	3	1	0	0	K10543 K10544 K10545		1.59643	map02010	Environmental Information Processing; Membrane transport;ABC transporters
M00216	Multiple sugar transport system	3	2.13903	3	3	1	0	0	K10546 K10547 K10548		1.33271	3	1	0.333333	2	0.666667	K10547	K10546 K10548	-1.11358	map02010	Environmental Information Processing; Membrane transport;ABC transporters
M00217	D-Allose transport system	3	1.73165	3	3	1	0	0	K10549 K10550 K10551		-0.886061	3	3	1	0	0	K10549 K10550 K10551		2.64977	map02010	Environmental Information Processing; Membrane transport;ABC transporters
M00218	Fructose transport system	3	1.04355	3	3	1	0	0	K10552 K10553 K10554		0.707639	3	1	0.333333	2	0.666667	K10553	K10552 K10554	-0.44202	map02010	Environmental Information Processing; Membrane transport;ABC transporters
M00219	AI-2 transport system	4	-2.47013	4	0	0	4	1		K10555 K10556 K10557 K10558	-3.77789	4	4	1	0	0	K10555 K10556 K10557 K10558		1.49407	map02010	Environmental Information Processing; Membrane transport;ABC transporters
M00220	Rhamnose transport system	4	1.00656	4	4	1	0	0	K10559 K10560 K10561 K10562		-0.689157	4	3	0.75	1	0.25	K10559 K10560 K10561	K10562	0.341893	map02010	Environmental Information Processing; Membrane transport;ABC transporters
M00222	Phosphate transport system	4	0.359419	4	4	1	0	0	K02040 K02037 K02038 K02036		1.10399	4	1	0.25	3	0.75	K02036	K02040 K02037 K02038	-1.73768	map02010	Environmental Information Processing; Membrane transport;ABC transporters
M00223	Phosphonate transport system	3	1.37555	3	3	1	0	0	K02044 K02042 K02041		-0.870546	3	2	0.666667	1	0.333333	K02044 K02042	K02041	2.17834	map02010	Environmental Information Processing; Membrane transport;ABC transporters
M00224	Fluoroquinolone transport system	3	-0.228081	3	3	1	0	0	K16905 K16906 K16907		2.70807	3	0	0	3	1		K16905 K16906 K16907	-2.82365	map02010	Environmental Information Processing; Membrane transport;ABC transporters
M00225	Lysine/arginine/ornithine transport system	4	-0.748122	4	3	0.75	1	0.25	K10015 K10016 K10017	K10013	-3.75767	4	4	1	0	0	K10013 K10015 K10016 K10017		2.78856	map02010	Environmental Information Processing; Membrane transport;ABC transporters
M00226	Histidine transport system	4	-0.441039	4	4	1	0	0	K10014 K10015 K10016 K10017		-3.72462	4	4	1	0	0	K10014 K10015 K10016 K10017		3.13042	map02010	Environmental Information Processing; Membrane transport;ABC transporters
M00227	Glutamine transport system	3	-0.481856	3	2	0.666667	1	0.333333	K10036 K10037	K10038	-2.12691	3	3	1	0	0	K10036 K10037 K10038		1.06498	map02010	Environmental Information Processing; Membrane transport;ABC transporters
M00228	Putative glutamine transport system	3	1.69208	3	3	1	0	0	K10039 K10040 K10041		1.10784	3	0	0	3	1		K10039 K10040 K10041	-1.11092	map02010	Environmental Information Processing; Membrane transport;ABC transporters
M00229	Arginine transport system	5	-1.74201	5	1	0.2	4	0.8	K09997	K09996 K09998 K09999 K10000	-4.0438	5	5	1	0	0	K09996 K09997 K09998 K09999 K10000		2.31784	map02010	Environmental Information Processing; Membrane transport;ABC transporters
M00230	Glutamate/aspartate transport system	4	-3.3901	4	0	0	4	1		K10001 K10002 K10003 K10004	-3.31377	4	4	1	0	0	K10001 K10002 K10003 K10004		1.39994	map02010	Environmental Information Processing; Membrane transport;ABC transporters
M00231	Octopine/nopaline transport system	4	-0.508735	4	3	0.75	1	0.25	K10018 K10020 K10021	K10019	-1.59467	4	4	1	0	0	K10018 K10019 K10020 K10021		1.91795	map02010	Environmental Information Processing; Membrane transport;ABC transporters
M00232	General L-amino acid transport system	4	-2.64376	4	1	0.25	3	0.75	K09972	K09969 K09970 K09971	-3.35231	4	4	1	0	0	K09969 K09970 K09971 K09972		0.797241	map02010	Environmental Information Processing; Membrane transport;ABC transporters
M00233	Glutamate transport system	4	1.95902	4	3	0.75	1	0.25	K10005 K10006 K10007	K10008	3.03883	4	0	0	4	1		K10005 K10006 K10007 K10008	-2.73222	map02010	Environmental Information Processing; Membrane transport;ABC transporters
M00234	Cystine transport system	3	0.845076	3	3	1	0	0	K02424 K10009 K10010		-0.182917	3	2	0.666667	1	0.333333	K10009 K10010	K02424	0.270273	map02010	Environmental Information Processing; Membrane transport;ABC transporters
M00235	Arginine/ornithine transport system	4	0.784014	4	4	1	0	0	K10022 K10023 K10024 K10025		0.671876	4	2	0.5	2	0.5	K10022 K10025	K10023 K10024	0.289864	map02010	Environmental Information Processing; Membrane transport;ABC transporters
M00237	Branched-chain amino acid transport system	5	3.85003	5	5	1	0	0	K01999 K01997 K01998 K01995 K01996		0.784069	5	4	0.8	1	0.2	K01999 K01998 K01995 K01996	K01997	1.89342	map02010	Environmental Information Processing; Membrane transport;ABC transporters
M00238	D-Methionine transport system	3	2.09067	3	3	1	0	0	K02073 K02072 K02071		-0.617301	3	3	1	0	0	K02073 K02072 K02071		1.35719	map02010	Environmental Information Processing; Membrane transport;ABC transporters
M00239	Peptides/nickel transport system	5	3.50968	5	5	1	0	0	K02035 K02033 K02034 K02031 K02032		0.355103	5	3	0.6	2	0.4	K02034 K02031 K02032	K02035 K02033	0.957348	map02010	Environmental Information Processing; Membrane transport;ABC transporters
M00240	Iron complex transport system	3	-2.19685	3	0	0	3	1		K02016 K02015 K02013	-0.662478	3	3	1	0	0	K02016 K02015 K02013		-0.478029	map02010	Environmental Information Processing; Membrane transport;ABC transporters
M00241	Vitamin B12 transport system	3	-0.869212	3	1	0.333333	2	0.666667	K06074	K06858 K06073	-3.83734	3	3	1	0	0	K06858 K06073 K06074		2.49584	map02010	Environmental Information Processing; Membrane transport;ABC transporters
M00242	Zinc transport system	3	-1.58316	3	0	0	3	1		K09815 K09816 K09817	2.18191	3	0	0	3	1		K09815 K09816 K09817	-1.28765	map02010	Environmental Information Processing; Membrane transport;ABC transporters
M00245	Cobalt/nickel transport system	4	0.739646	4	4	1	0	0	K02009 K02008 K02007 K02006		-1.13136	4	4	1	0	0	K02009 K02008 K02007 K02006		0.767287	map02010	Environmental Information Processing; Membrane transport;ABC transporters
M00246	Nickel transport system	6	0.550041	6	5	0.833333	1	0.166667	K02009 K10094 K02008 K02007 K02006	K16915	-0.646237	6	6	1	0	0	K16915 K02009 K10094 K02008 K02007 K02006		0.507198	map02010	Environmental Information Processing; Membrane transport;ABC transporters
M00249	Capsular polysaccharide transport system	3	-0.623121	3	2	0.666667	1	0.333333	K10107 K09689	K09688	-1.11096	3	3	1	0	0	K09688 K10107 K09689		0.781325	map02010	Environmental Information Processing; Membrane transport;ABC transporters
M00250	Lipopolysaccharide transport system	2	-1.6306	2	0	0	2	1		K09690 K09691	-0.527896	2	2	1	0	0	K09690 K09691		-1.2587	map02010	Environmental Information Processing; Membrane transport;ABC transporters
M00251	Teichoic acid transport system	2	-0.505842	2	1	0.5	1	0.5	K09692	K09693	0.538805	2	0	0	2	1		K09692 K09693	-1.59086	map02010	Environmental Information Processing; Membrane transport;ABC transporters
M00252	Lipooligosaccharide transport system	2	-0.0135426	2	1	0.5	1	0.5	K09694	K09695	0.748581	2	2	1	0	0	K09694 K09695		-0.720747	map02010	Environmental Information Processing; Membrane transport;ABC transporters
M00253	Sodium transport system	2	0.52089	2	2	1	0	0	K09696 K09697		-0.210561	2	2	1	0	0	K09696 K09697		-0.44522	map02010	Environmental Information Processing; Membrane transport;ABC transporters
M00255	Lipoprotein-releasing system	2	-2.05632	2	0	0	2	1		K09808 K09810	0.780404	2	1	0.5	1	0.5	K09808	K09810	-1.07906	map02010	Environmental Information Processing; Membrane transport;ABC transporters
M00256	Cell division transport system	2	1.56047	2	2	1	0	0	K09811 K09812		2.64603	2	0	0	2	1		K09811 K09812	-0.961119	map02010	Environmental Information Processing; Membrane transport;ABC transporters
M00257	Hemin transport system	2	1.70377	2	1	0.5	1	0.5	K09814	K09813	-0.154611	2	1	0.5	1	0.5	K09814	K09813	1.71711	map02010	Environmental Information Processing; Membrane transport;ABC transporters
M00259	Heme transport system	3	-0.82364	3	2	0.666667	1	0.333333	K02195 K02193	K02194	-3.04496	3	3	1	0	0	K02195 K02194 K02193		1.72366	map02010	Environmental Information Processing; Membrane transport;ABC transporters
M00260	DNA polymerase III complex, bacteria	11	-0.0326125	11	6	0.545455	5	0.454545	K02342 K14159 K02338 K02340 K02341 K02343	K02337 K03763 K02345 K02339 K02344	-0.457892	11	6	0.545455	5	0.454545	K03763 K14159 K02345 K02340 K02339 K02344	K02337 K02342 K02338 K02341 K02343	0.90999	map03440	Genetic Information Processing; Replication and repair;Homologous recombination
M00262	DNA polymerase delta complex	2	-0.818419	2	0	0	2	1		K02327 K02328	-1.44175	2	2	1	0	0	K02327 K02328		1.00748	map03420	Genetic Information Processing; Replication and repair;Nucleotide excision repair
M00265	PTS system, glucose-specific II component	3	-0.149049	3	2	0.666667	1	0.333333	K02777 K02779	K02778	-2.28101	3	3	1	0	0	K02777 K02778 K02779		1.59928	map02060	Environmental Information Processing; Membrane transport;Phosphotransferase system (PTS)
M00266	PTS system, maltose/glucose-specific II component	3	-0.629203	3	1	0.333333	2	0.666667	K02777	K02790 K02791	-1.4358	3	3	1	0	0	K02777 K02790 K02791		-0.01735	map02060	Environmental Information Processing; Membrane transport;Phosphotransferase system (PTS)
M00267	PTS system, N-acetylglucosamine-specific II component	3	-0.149222	3	2	0.666667	1	0.333333	K02803 K02804	K02802	0.9602	3	1	0.333333	2	0.666667	K02804	K02802 K02803	-1.45503	map02060	Environmental Information Processing; Membrane transport;Phosphotransferase system (PTS)
M00268	PTS system, alpha-glucoside-specific II component	3	-0.0975387	3	2	0.666667	1	0.333333	K02777 K02750	K02749	-1.93462	3	3	1	0	0	K02777 K02749 K02750		0.615359	map02060	Environmental Information Processing; Membrane transport;Phosphotransferase system (PTS)
M00269	PTS system, sucrose-specific II component	3	0.434762	3	3	1	0	0	K02808 K02809 K02810		-0.402615	3	2	0.666667	1	0.333333	K02809 K02810	K02808	-0.901384	map02060	Environmental Information Processing; Membrane transport;Phosphotransferase system (PTS)
M00270	PTS system, trehalose-specific II component	4	1.07373	4	4	1	0	0	K02777 K02817 K02818 K02819		0.945624	4	2	0.5	2	0.5	K02777 K02819	K02817 K02818	-1.0762	map02060	Environmental Information Processing; Membrane transport;Phosphotransferase system (PTS)
M00271	PTS system, beta-glucoside-specific II component	3	1.84009	3	3	1	0	0	K02755 K02756 K02757		-0.404368	3	3	1	0	0	K02755 K02756 K02757		0.290753	map02060	Environmental Information Processing; Membrane transport;Phosphotransferase system (PTS)
M00272	PTS system, beta-glucoside (arbutin/salicin/cellobiose)-specific II component	2	0.700241	1	1	0.5	0	0	K02777		-0.0636573	1	1	0.5	0	0	K02777		-0.235982	map02060	Environmental Information Processing; Membrane transport;Phosphotransferase system (PTS)
M00273	PTS system, fructose-specific II component	3	-0.199314	3	3	1	0	0	K02768 K02769 K02770		-1.00739	3	3	1	0	0	K02768 K02769 K02770		0.13749	map02060	Environmental Information Processing; Membrane transport;Phosphotransferase system (PTS)
M00274	PTS system, mannitol-specific II component	3	-0.790221	3	1	0.333333	2	0.666667	K02799	K02798 K02800	-1.73207	3	3	1	0	0	K02798 K02799 K02800		0.896703	map02060	Environmental Information Processing; Membrane transport;Phosphotransferase system (PTS)
M00275	PTS system, cellobiose-specific II component	3	0.752755	3	3	1	0	0	K02759 K02760 K02761		-1.32869	3	3	1	0	0	K02759 K02760 K02761		0.0554911	map02060	Environmental Information Processing; Membrane transport;Phosphotransferase system (PTS)
M00276	PTS system, mannose-specific II component	4	0.64396	4	4	1	0	0	K02793 K02794 K02795 K02796		1.13836	4	0	0	4	1		K02793 K02794 K02795 K02796	-1.77863	map02060	Environmental Information Processing; Membrane transport;Phosphotransferase system (PTS)
M00277	PTS system, N-acetylgalactosamine-specific II component	4	0.373269	4	4	1	0	0	K02744 K02745 K02746 K02747		0.905548	4	2	0.5	2	0.5	K02744 K02745	K02746 K02747	-1.15516	map02060	Environmental Information Processing; Membrane transport;Phosphotransferase system (PTS)
M00278	PTS system, sorbose-specific II component	4	-0.250577	4	2	0.5	2	0.5	K02813 K02814	K02812 K02815	-0.547984	4	3	0.75	1	0.25	K02812 K02814 K02815	K02813	-0.58002	map02060	Environmental Information Processing; Membrane transport;Phosphotransferase system (PTS)
M00279	PTS system, galactitol-specific II component	3	-2.01305	3	1	0.333333	2	0.666667	K02773	K02774 K02775	0.381997	3	2	0.666667	1	0.333333	K02773 K02774	K02775	-1.86163	map02060	Environmental Information Processing; Membrane transport;Phosphotransferase system (PTS)
M00280	PTS system, glucitol/sorbitol-specific II component	3	-0.867693	3	1	0.333333	2	0.666667	K02783	K02781 K02782	-2.22615	3	3	1	0	0	K02781 K02782 K02783		0.879765	map02060	Environmental Information Processing; Membrane transport;Phosphotransferase system (PTS)
M00281	PTS system, lactose-specific II component	3	0.299349	3	2	0.666667	1	0.333333	K02787 K02788	K02786	3.2474	3	0	0	3	1		K02786 K02787 K02788	-3.01213	map02060	Environmental Information Processing; Membrane transport;Phosphotransferase system (PTS)
M00283	PTS system, ascorbate-specific II component	3	0.311668	3	3	1	0	0	K02821 K02822 K03475		-1.87458	3	3	1	0	0	K02821 K02822 K03475		1.13338	map02060	Environmental Information Processing; Membrane transport;Phosphotransferase system (PTS)
M00287	PTS system, galactosamine-specific II component	4	0.952422	4	4	1	0	0	K02744 K10984 K10985 K10986		-0.381403	4	3	0.75	1	0.25	K02744 K10985 K10986	K10984	-0.267831	map02060	Environmental Information Processing; Membrane transport;Phosphotransferase system (PTS)
M00288	RPA complex	2	1.34983	2	1	0.5	1	0.5	K07466	K10739	-1.4029	2	2	1	0	0	K07466 K10739		1.93499	map03440	Genetic Information Processing; Replication and repair;Homologous recombination
M00289	RF-C complex	3	-2.58726	3	0	0	3	1		K10754 K10755 K10756	-0.330389	3	1	0.333333	2	0.666667	K10754	K10755 K10756	-0.679068	map03430	Genetic Information Processing; Replication and repair;Mismatch repair
M00290	Holo-TFIIH complex	4	-0.934898	4	2	0.5	2	0.5	K03142 K10844	K10843 K02202	1.44265	4	2	0.5	2	0.5	K10843 K02202	K03142 K10844	-1.92568	map03420	Genetic Information Processing; Replication and repair;Nucleotide excision repair
M00291	MRN complex	3	0.99583	3	2	0.666667	1	0.333333	K10865 K10866	K10867	-0.184163	3	3	1	0	0	K10865 K10866 K10867		1.17091	map03440	Genetic Information Processing; Replication and repair;Homologous recombination
M00292	MRX complex	3	1.68756	2	2	0.666667	0	0	K10865 K10866		-0.542323	2	2	0.666667	0	0	K10865 K10866		1.62286	map03450	Genetic Information Processing; Replication and repair;Non-homologous end-joining
M00295	BRCA1-associated genome surveillance complex (BASC)	13	-1.45766	13	4	0.307692	9	0.692308	K04802 K10865 K10866 K10901	K08735 K08737 K08734 K10858 K10754 K10755 K10756 K10867 K04728	-0.259873	13	8	0.615385	5	0.384615	K10858 K10754 K04802 K10865 K10866 K10867 K10901 K04728	K08735 K08737 K08734 K10755 K10756	0.155852	map03460	Genetic Information Processing; Replication and repair;Fanconi anemia pathway
M00296	BER complex	5	-0.993461	5	2	0.4	3	0.6	K10798 K10772	K02330 K10776 K10771	0.885872	5	2	0.4	3	0.6	K10798 K02330	K10776 K10771 K10772	-0.58979	map03410	Genetic Information Processing; Replication and repair;Base excision repair
M00298	Multidrug/hemolysin transport system	2	0.401081	2	2	1	0	0	K11051 K11050		1.04101	2	0	0	2	1		K11051 K11050	-0.620358	map02010	Environmental Information Processing; Membrane transport;ABC transporters
M00299	Spermidine/putrescine transport system	4	-0.356826	4	2	0.5	2	0.5	K11071 K11072	K11069 K11070	2.38978	4	0	0	4	1		K11069 K11070 K11071 K11072	-3.04436	map02010	Environmental Information Processing; Membrane transport;ABC transporters
M00300	Putrescine transport system	4	-0.698894	4	1	0.25	3	0.75	K11075	K11073 K11074 K11076	-3.11754	4	4	1	0	0	K11073 K11074 K11075 K11076		1.82813	map02010	Environmental Information Processing; Membrane transport;ABC transporters
M00301	Mannopine transport system	3	1.41122	3	2	0.666667	1	0.333333	K11079 K11080	K11078	0.831106	3	1	0.333333	2	0.666667	K11080	K11078 K11079	0.521323	map02010	Environmental Information Processing; Membrane transport;ABC transporters
M00302	2-Aminoethylphosphonate transport system	4	0.739722	4	4	1	0	0	K11081 K11082 K11083 K11084		-2.28473	4	4	1	0	0	K11081 K11082 K11083 K11084		1.82523	map02010	Environmental Information Processing; Membrane transport;ABC transporters
M00303	PTS system, N-acetylmuramic acid-specific II component	2	0.700241	1	1	0.5	0	0	K02777		-0.0636573	1	1	0.5	0	0	K02777		-0.235982	map02060	Environmental Information Processing; Membrane transport;Phosphotransferase system (PTS)
M00304	PTS system, fructose-specific II component	4	0.631127	4	3	0.75	1	0.25	K11194 K11195 K02771	K11196	1.28264	4	1	0.25	3	0.75	K11196	K11194 K11195 K02771	-1.71893	map02060	Environmental Information Processing; Membrane transport;Phosphotransferase system (PTS)
M00307	Pyruvate oxidation, pyruvate => acetyl-CoA	10	1.34743	10	9	0.9	1	0.1	K00161 K00162 K00627 K00382 K00169 K00170 K00171 K00172 K03737	K00163	0.227652	10	9	0.9	1	0.1	K00163 K00161 K00162 K00627 K00382 K00169 K00170 K00171 K00172	K03737	0.542568	map01200	Metabolism; Overview;Carbon metabolism
M00308	Semi-phosphorylative Entner-Doudoroff pathway, gluconate => glycerate-3P	7	0.822024	7	5	0.714286	2	0.285714	K05308 K00134 K00927 K00131 K18978	K00874 K01625	1.28918	7	2	0.285714	5	0.714286	K05308 K00131	K00874 K01625 K00134 K00927 K18978	0.0230703	map01200	Metabolism; Overview;Carbon metabolism
M00309	Non-phosphorylative Entner-Doudoroff pathway, gluconate/galactonate => glycerate	8	0.127601	8	7	0.875	1	0.125	K05308 K11395 K18127 K18020 K18021 K18022 K03738	K18128	1.2129	8	3	0.375	5	0.625	K05308 K18128 K03738	K11395 K18127 K18020 K18021 K18022	-0.719954	map01200	Metabolism; Overview;Carbon metabolism
M00314	Bacitracin transport system	2	1.37799	2	2	1	0	0	K11632 K11631		1.3311	2	0	0	2	1		K11632 K11631	-0.820847	map02020	Environmental Information Processing; Signal transduction;Two-component system
M00315	Uncharacterized ABC transport system	2	1.43882	2	2	1	0	0	K11636 K11635		1.39954	2	0	0	2	1		K11636 K11635	-0.649972	map02020	Environmental Information Processing; Signal transduction;Two-component system
M00316	Manganese transport system	3	2.74386	3	2	0.666667	1	0.333333	K11601 K11603	K11602	0.152574	3	2	0.666667	1	0.333333	K11602 K11603	K11601	1.25809	map02020	Environmental Information Processing; Signal transduction;Two-component system
M00317	Manganese/iron transport system	4	1.26538	4	4	1	0	0	K11604 K11605 K11606 K11607		-2.10423	4	4	1	0	0	K11604 K11605 K11606 K11607		2.25702	map02010	Environmental Information Processing; Membrane transport;ABC transporters
M00318	Iron/zinc/manganese/copper transport system	3	1.61979	3	2	0.666667	1	0.333333	K11704 K11705	K11706	0.12134	3	2	0.666667	1	0.333333	K11704 K11705	K11706	0.457633	map02010	Environmental Information Processing; Membrane transport;ABC transporters
M00319	Manganese/zinc/iron transport system	4	3.29571	4	4	1	0	0	K11707 K11708 K11709 K11710		0.439607	4	3	0.75	1	0.25	K11708 K11709 K11710	K11707	1.48535	map02010	Environmental Information Processing; Membrane transport;ABC transporters
M00320	Lipopolysaccharide export system	3	-0.960354	3	1	0.333333	2	0.666667	K11720	K07091 K06861	0.869676	3	1	0.333333	2	0.666667	K07091	K11720 K06861	-0.170104	map02010	Environmental Information Processing; Membrane transport;ABC transporters
M00321	Bicarbonate transport system	3	-0.959592	3	1	0.333333	2	0.666667	K11951	K11952 K11953	-0.995202	3	3	1	0	0	K11951 K11952 K11953		0.203303	map02010	Environmental Information Processing; Membrane transport;ABC transporters
M00322	Neutral amino acid transport system	5	0.825562	5	4	0.8	1	0.2	K11954 K11955 K11956 K11957	K11958	1.40818	5	1	0.2	4	0.8	K11957	K11954 K11955 K11956 K11958	-0.430563	map02010	Environmental Information Processing; Membrane transport;ABC transporters
M00323	Urea transport system	5	-0.739617	5	3	0.6	2	0.4	K11961 K11962 K11963	K11959 K11960	-1.35392	5	4	0.8	1	0.2	K11960 K11961 K11962 K11963	K11959	0.354924	map02010	Environmental Information Processing; Membrane transport;ABC transporters
M00324	Dipeptide transport system	5	0.928498	5	5	1	0	0	K12368 K12369 K12370 K12371 K12372		-2.78673	5	5	1	0	0	K12368 K12369 K12370 K12371 K12372		2.37093	map02010	Environmental Information Processing; Membrane transport;ABC transporters
M00325	alpha-Hemolysin/cyclolysin transport system	3	-2.62219	3	0	0	3	1		K11004 K11003 K12340	0.394188	3	1	0.333333	2	0.666667	K11003	K11004 K12340	-1.91971	map03070	Environmental Information Processing; Membrane transport;Bacterial secretion system
M00331	Type II general secretion pathway	17	0.812357	17	14	0.823529	3	0.176471	K02453 K02452 K02455 K02456 K02457 K02458 K02459 K02460 K02461 K02462 K02454 K02464 K02654 K02451	K02450 K02463 K02465	-5.97279	17	17	1	0	0	K02453 K02452 K02455 K02456 K02457 K02458 K02459 K02460 K02461 K02462 K02454 K02464 K02654 K02450 K02451 K02463 K02465		6.39968	map03070	Environmental Information Processing; Membrane transport;Bacterial secretion system
M00332	Type III secretion system	15	-3.98044	15	1	0.0666667	14	0.933333	K03224	K03226 K03227 K03228 K03229 K03230 K03225 K03223 K03222 K03220 K03219 K03221 K04056 K04059 K04058	-3.9589	15	15	1	0	0	K03224 K03226 K03227 K03228 K03229 K03230 K03225 K03223 K03222 K03220 K03219 K03221 K04056 K04059 K04058		1.44317	map03070	Environmental Information Processing; Membrane transport;Bacterial secretion system
M00333	Type IV secretion system	12	-1.7041	12	6	0.5	6	0.5	K03196 K03195 K03200 K03202 K03204 K03205	K03199 K03198 K03201 K03203 K03194 K03197	-0.200333	12	10	0.833333	2	0.166667	K03196 K03198 K03201 K03203 K03195 K03194 K03197 K03200 K03202 K03204	K03199 K03205	-0.940553	map03070	Environmental Information Processing; Membrane transport;Bacterial secretion system
M00334	Type VI secretion system	16	-4.37856	16	2	0.125	14	0.875	K11897 K11907	K11902 K11910 K11911 K11901 K11900 K11903 K11905 K11896 K11895 K11904 K11906 K11893 K11892 K11891	-7.57421	16	16	1	0	0	K11902 K11910 K11911 K11901 K11900 K11903 K11897 K11905 K11896 K11895 K11907 K11904 K11906 K11893 K11892 K11891		5.5672	map03070	Environmental Information Processing; Membrane transport;Bacterial secretion system
M00335	Sec (secretion) system	13	1.62526	13	12	0.923077	1	0.0769231	K03072 K03074 K12257 K03073 K03075 K13301 K03076 K03210 K03217 K03070 K03110 K03106	K03071	0.618955	13	6	0.461538	7	0.538462	K03072 K03074 K03073 K03075 K13301 K03071	K12257 K03076 K03210 K03217 K03070 K03110 K03106	0.49883	map03070	Environmental Information Processing; Membrane transport;Bacterial secretion system
M00336	Twin-arginine translocation (Tat) system	4	-1.22876	4	1	0.25	3	0.75	K03117	K03116 K03118 K03425	-1.64122	4	3	0.75	1	0.25	K03116 K03117 K03425	K03118	0.376572	map03070	Environmental Information Processing; Membrane transport;Bacterial secretion system
M00338	Cysteine biosynthesis, homocysteine + serine => cysteine	3	2.83628	3	3	1	0	0	K01697 K10150 K01758		0.600678	3	1	0.333333	2	0.666667	K01758	K01697 K10150	0.870408	map01230	Metabolism; Overview;Biosynthesis of amino acids
M00339	RaxAB-RaxC type I secretion system	3	-1.62114	3	1	0.333333	2	0.666667	K13409	K13408 K12340	-1.61256	3	2	0.666667	1	0.333333	K13408 K13409	K12340	0.0988497	map04626	Organismal Systems; Environmental adaptation;Plant-pathogen interaction
M00341	Proteasome, 19S regulatory particle (PA700)	16	-0.975543	16	6	0.375	10	0.625	K03061 K03065 K03066 K03032 K03033 K03030	K03062 K03063 K03064 K03028 K03035 K03037 K03038 K03039 K03029 K03031	0.134746	16	6	0.375	10	0.625	K03064 K03065 K03033 K03037 K03038 K03039	K03061 K03062 K03063 K03066 K03028 K03032 K03035 K03029 K03030 K03031	-0.680568	map03050	Genetic Information Processing; Folding, sorting and degradation;Proteasome
M00342	Bacterial proteasome	4	2.87418	4	4	1	0	0	K03432 K03433 K13527 K13571		2.36177	4	1	0.25	3	0.75	K03432	K03433 K13527 K13571	-0.909858	map03050	Genetic Information Processing; Folding, sorting and degradation;Proteasome
M00343	Archaeal proteasome	3	1.17975	3	3	1	0	0	K03432 K03433 K03420		0.131454	3	2	0.666667	1	0.333333	K03432 K03420	K03433	0.278623	map03050	Genetic Information Processing; Folding, sorting and degradation;Proteasome
M00344	Formaldehyde assimilation, xylulose monophosphate pathway	4	0.900801	4	3	0.75	1	0.25	K17100 K00863 K01624	K03841	0.057203	4	2	0.5	2	0.5	K00863 K03841	K17100 K01624	0.738881	map01200	Metabolism; Overview;Carbon metabolism
M00345	Formaldehyde assimilation, ribulose monophosphate pathway	7	0.471382	7	5	0.714286	2	0.285714	K08093 K13812 K08094 K13831 K01624	K00850 K16370	-0.233523	7	2	0.285714	5	0.714286	K13831 K16370	K08093 K13812 K08094 K00850 K01624	-0.11214	map01200	Metabolism; Overview;Carbon metabolism
M00346	Formaldehyde assimilation, serine pathway	10	0.318424	10	8	0.8	2	0.2	K00600 K00830 K00018 K11529 K01689 K01595 K08692 K14067	K00024 K08691	1.8364	10	4	0.4	6	0.6	K00830 K01689 K01595 K14067	K00600 K00018 K11529 K00024 K08692 K08691	-1.49587	map01200	Metabolism; Overview;Carbon metabolism
M00348	Glutathione transport system	4	0.370751	4	3	0.75	1	0.25	K13890 K13891 K13892	K13889	-1.90367	4	4	1	0	0	K13889 K13890 K13891 K13892		1.90541	map02010	Environmental Information Processing; Membrane transport;ABC transporters
M00349	Microcin C transport system	4	-0.360713	4	4	1	0	0	K13893 K13894 K13895 K13896		-4.41395	4	4	1	0	0	K13893 K13894 K13895 K13896		2.96542	map02010	Environmental Information Processing; Membrane transport;ABC transporters
M00350	Capsaicin biosynthesis, L-Phenylalanine => Capsaicin	3	-0.573028	3	1	0.333333	2	0.666667	K10775	K01904 K00588	1.40199	3	1	0.333333	2	0.666667	K01904	K10775 K00588	-1.17894	map00360	Metabolism; Amino acid metabolism;Phenylalanine metabolism
M00352	Spliceosome, U2-snRNP	16	-1.10434	16	3	0.1875	13	0.8125	K12830 K12833 K12834	K11086 K11087 K11088 K11099 K11092 K11094 K12825 K12826 K12827 K12828 K12829 K12831 K12835	-1.14975	16	10	0.625	6	0.375	K11088 K11092 K11094 K12825 K12827 K12829 K12830 K12831 K12833 K12835	K11086 K11087 K11099 K12826 K12828 K12834	0.741662	map03040	Genetic Information Processing; Transcription;Spliceosome
M00353	Spliceosome, Prp19/CDC5L complex	5	-0.948239	5	1	0.2	4	0.8	K10599	K12860 K12862 K12863 K03283	-0.41458	5	3	0.6	2	0.4	K10599 K12860 K12862	K12863 K03283	-0.180867	map03040	Genetic Information Processing; Transcription;Spliceosome
M00355	Spliceosome, 35S U5-snRNP	26	-1.0945	26	6	0.230769	20	0.769231	K12852 K10599 K06063 K12868 K12874 K12733	K11086 K11087 K11088 K11099 K12856 K12854 K12857 K12860 K12862 K12863 K12867 K12869 K12870 K12872 K12873 K09564 K12816 K13117 K03283 K13123	-1.25665	26	16	0.615385	10	0.384615	K11088 K12856 K12852 K12857 K10599 K12860 K12862 K06063 K12867 K12869 K12872 K12874 K09564 K12816 K13117 K13123	K11086 K11087 K11099 K12854 K12863 K12868 K12870 K12873 K12733 K03283	0.853083	map03040	Genetic Information Processing; Transcription;Spliceosome
M00356	Methanogenesis, methanol => methane	9	1.44394	9	7	0.777778	2	0.222222	K04480 K14081 K00399 K00402 K03388 K03389 K03390	K14080 K00401	-0.403363	9	7	0.777778	2	0.222222	K14081 K00399 K00401 K00402 K03388 K03389 K03390	K14080 K04480	0.900566	map01200	Metabolism; Overview;Carbon metabolism
M00357	Methanogenesis, acetate => methane	21	1.77137	21	15	0.714286	6	0.285714	K00925 K13788 K00577 K00578 K00579 K00580 K00581 K00582 K00583 K00584 K00399 K00402 K03388 K03389 K03390	K00625 K01895 K00193 K00197 K00194 K00401	1.12758	21	11	0.52381	10	0.47619	K13788 K00197 K00578 K00580 K00584 K00399 K00401 K00402 K03388 K03389 K03390	K00925 K00625 K01895 K00193 K00194 K00577 K00579 K00581 K00582 K00583	0.333596	map01200	Metabolism; Overview;Carbon metabolism
M00358	Coenzyme M biosynthesis	5	1.1365	5	5	1	0	0	K08097 K05979 K05884 K13039 K06034		1.0927	5	2	0.4	3	0.6	K08097 K06034	K05979 K05884 K13039	0.124882	map00680	Metabolism; Energy metabolism;Methane metabolism
M00360	Aminoacyl-tRNA biosynthesis, prokaryotes	30	1.91063	30	24	0.8	6	0.2	K01872 K01887 K01876 K01883 K01886 K01885 K09698 K01878 K01879 K14164 K01880 K01892 K01870 K01869 K04567 K01874 K01889 K01890 K01881 K01875 K01868 K01867 K01873 K01884	K01893 K09759 K04566 K01866 K07587 K11627	4.7858	30	7	0.233333	23	0.766667	K09698 K01878 K01879 K14164 K01867 K07587 K11627	K01872 K01887 K01893 K01876 K09759 K01883 K01886 K01885 K01880 K01892 K01870 K01869 K04567 K04566 K01874 K01889 K01890 K01881 K01875 K01868 K01866 K01873 K01884	-1.29073	map00970	Genetic Information Processing; Translation;Aminoacyl-tRNA biosynthesis
M00362	Nucleotide sugar biosynthesis, prokaryotes	13	-0.805537	13	9	0.692308	4	0.307692	K00963 K00965 K17716 K00972 K04042 K11528 K01791 K00012 K16881	K01784 K00966 K00971 K16011	1.24811	13	5	0.384615	8	0.615385	K00963 K00972 K04042 K16011 K16881	K00965 K01784 K17716 K11528 K01791 K00012 K00966 K00971	-1.36033	map00520	Metabolism; Carbohydrate metabolism;Amino sugar and nucleotide sugar metabolism
M00364	C10-C20 isoprenoid biosynthesis, bacteria	4	0.855476	4	3	0.75	1	0.25	K00795 K13789 K13787	K01823	1.3504	4	2	0.5	2	0.5	K01823 K00795	K13789 K13787	-0.478911	map00900	Metabolism; Metabolism of terpenoids and polyketides;Terpenoid backbone biosynthesis
M00365	C10-C20 isoprenoid biosynthesis, archaea	2	0.266525	2	1	0.5	1	0.5	K13787	K01823	1.07437	2	1	0.5	1	0.5	K01823	K13787	-0.836379	map00900	Metabolism; Metabolism of terpenoids and polyketides;Terpenoid backbone biosynthesis
M00368	Ethylene biosynthesis, methionine => ethylene	2	0.601187	2	1	0.5	1	0.5	K00789	K01762	-0.276324	2	1	0.5	1	0.5	K01762	K00789	0.69231	map00270	Metabolism; Amino acid metabolism;Cysteine and methionine metabolism
M00373	Ethylmalonyl pathway	13	-1.32006	13	6	0.461538	7	0.538462	K00626 K17865 K14446 K14448 K01965 K01966	K00023 K14447 K14449 K08691 K14451 K05606 K01847	0.0493334	13	7	0.538462	6	0.461538	K00626 K00023 K14446 K14447 K14449 K05606 K01847	K17865 K14448 K08691 K14451 K01965 K01966	-0.568297	map01200	Metabolism; Overview;Carbon metabolism
M00374	Dicarboxylate-hydroxybutyrate cycle	23	0.841614	23	18	0.782609	5	0.217391	K00169 K00170 K00171 K00172 K01595 K01677 K01678 K00239 K01902 K01903 K15038 K15017 K14465 K14467 K18861 K14534 K15016 K00626	K01007 K00024 K01676 K00240 K00241	0.831473	23	14	0.608696	9	0.391304	K00169 K00170 K00171 K00172 K01007 K01595 K01676 K01678 K01902 K01903 K15038 K14467 K15016 K00626	K00024 K01677 K00239 K00240 K00241 K15017 K14465 K18861 K14534	-0.273139	map01200	Metabolism; Overview;Carbon metabolism
M00375	Hydroxypropionate-hydroxybutylate cycle	19	2.06803	19	15	0.789474	4	0.210526	K15037 K15036 K15017 K15039 K15020 K01848 K01849 K15038 K15017 K14465 K14466 K18861 K14534 K15016 K00626	K01964 K15018 K15019 K05606	1.29996	19	8	0.421053	11	0.578947	K15037 K15018 K15019 K05606 K15038 K14466 K15016 K00626	K01964 K15036 K15017 K15039 K15020 K01848 K01849 K15017 K14465 K18861 K14534	0.614707	map01200	Metabolism; Overview;Carbon metabolism
M00376	3-Hydroxypropionate bi-cycle	21	-0.224865	21	11	0.52381	10	0.47619	K01962 K01963 K14469 K15052 K01848 K01849 K14471 K14472 K00239 K01679 K14470	K02160 K01961 K14468 K05606 K01847 K00240 K00241 K08691 K14449 K09709	1.30595	21	9	0.428571	12	0.571429	K01962 K01963 K14469 K15052 K05606 K01847 K01679 K14449 K09709	K02160 K01961 K14468 K01848 K01849 K14471 K14472 K00239 K00240 K00241 K08691 K14470	-1.34472	map01200	Metabolism; Overview;Carbon metabolism
M00377	Reductive acetyl-CoA pathway (Wood-Ljungdahl pathway)	10	-0.243012	10	5	0.5	5	0.5	K00198 K15022 K01938 K01491 K15023	K05299 K00297 K14138 K00197 K00194	2.64456	10	3	0.3	7	0.7	K05299 K15022 K00197	K00198 K01938 K01491 K00297 K15023 K14138 K00194	-1.69003	map01200	Metabolism; Overview;Carbon metabolism
M00378	F420 biosynthesis	6	1.0783	6	5	0.833333	1	0.166667	K11779 K11780 K14941 K11212 K12234	K11781	-0.110002	6	3	0.5	3	0.5	K11779 K11781 K11212	K11780 K14941 K12234	0.965823	map00680	Metabolism; Energy metabolism;Methane metabolism
M00385	Cul4-DDB1-DDB2 complex	3	-0.873609	3	1	0.333333	2	0.666667	K10610	K03868 K10609	-1.10893	3	2	0.666667	1	0.333333	K10609 K10610	K03868	1.33541	map04120	Genetic Information Processing; Folding, sorting and degradation;Ubiquitin mediated proteolysis
M00386	Cul4-DDB1-CSA complex	4	-0.873609	4	1	0.25	3	0.75	K10610	K03868 K10609 K10570	-1.10893	4	2	0.5	2	0.5	K10609 K10610	K03868 K10570	1.33541	map04120	Genetic Information Processing; Folding, sorting and degradation;Ubiquitin mediated proteolysis
M00389	APC/C complex	6	-3.03886	6	0	0	6	1		K03363 K03364 K03350 K03353 K03354 K03355	-0.709455	6	5	0.833333	1	0.166667	K03363 K03364 K03353 K03354 K03355	K03350	-0.691387	map04914	Organismal Systems; Endocrine system;Progesterone-mediated oocyte maturation
M00390	Exosome, archaea	4	0.659748	4	3	0.75	1	0.25	K07573 K11600 K12589	K03679	-1.18254	4	3	0.75	1	0.25	K03679 K11600 K12589	K07573	1.77413	map03018	Genetic Information Processing; Folding, sorting and degradation;RNA degradation
M00392	Ski complex	3	-0.280427	3	2	0.666667	1	0.333333	K12599 K12602	K12600	1.28387	3	1	0.333333	2	0.666667	K12602	K12599 K12600	-1.88454	map03018	Genetic Information Processing; Folding, sorting and degradation;RNA degradation
M00394	RNA degradosome	4	0.990192	4	4	1	0	0	K08300 K03732 K01689 K00962		-0.550222	4	3	0.75	1	0.25	K08300 K03732 K01689	K00962	0.947389	map03018	Genetic Information Processing; Folding, sorting and degradation;RNA degradation
M00395	Decapping complex	4	-1.16415	4	1	0.25	3	0.75	K12614	K12613 K12615 K12617	-1.76492	4	3	0.75	1	0.25	K12613 K12614 K12617	K12615	0.237124	map03018	Genetic Information Processing; Folding, sorting and degradation;RNA degradation
M00400	p97-Ufd1-Npl4 complex	3	-0.957846	3	1	0.333333	2	0.666667	K13525	K14016 K14015	-0.326908	3	2	0.666667	1	0.333333	K13525 K14016	K14015	-0.329033	map04141	Genetic Information Processing; Folding, sorting and degradation;Protein processing in endoplasmic reticulum
M00403	HRD1/SEL1 ERAD complex	8	-1.53336	8	2	0.25	6	0.75	K14026 K13525	K10601 K10088 K11519 K13989 K14015 K14016	-0.0669453	8	3	0.375	5	0.625	K11519 K13525 K14016	K10601 K14026 K10088 K13989 K14015	-0.492715	map04141	Genetic Information Processing; Folding, sorting and degradation;Protein processing in endoplasmic reticulum
M00404	COPII complex	5	-0.175735	5	1	0.2	4	0.8	K14006	K14004 K14005 K14007 K07953	-0.938922	5	5	1	0	0	K14004 K14005 K14006 K14007 K07953		0.835859	map04141	Genetic Information Processing; Folding, sorting and degradation;Protein processing in endoplasmic reticulum
M00405	THC complex	2	-0.720494	2	1	0.5	1	0.5	K12879	K12878	-1.28596	2	2	1	0	0	K12878 K12879		1.20853	map03040	Genetic Information Processing; Transcription;Spliceosome
M00406	TREX complex	4	-0.941399	4	1	0.25	3	0.75	K12879	K12878 K12881 K12812	-1.24975	4	4	1	0	0	K12878 K12879 K12881 K12812		1.09531	map03040	Genetic Information Processing; Transcription;Spliceosome
M00412	ESCRT-III complex	4	-1.56275	4	1	0.25	3	0.75	K12196	K12191 K12197 K15053	0.086162	4	2	0.5	2	0.5	K12191 K15053	K12196 K12197	-0.912095	map04144	Cellular Processes; Transport and catabolism;Endocytosis
M00413	FA core complex	2	0.845028	2	1	0.5	1	0.5	K10896	K10606	-0.0159241	2	2	1	0	0	K10606 K10896		0.827241	map03460	Genetic Information Processing; Replication and repair;Fanconi anemia pathway
M00417	Cytochrome o ubiquinol oxidase	4	-0.35487	4	4	1	0	0	K02297 K02298 K02299 K02300		-3.62572	4	4	1	0	0	K02297 K02298 K02299 K02300		2.70792	map00190	Metabolism; Energy metabolism;Oxidative phosphorylation
M00418	Toluene degradation, anaerobic, toluene => benzoyl-CoA	8	1.5526	8	5	0.625	3	0.375	K07540 K07543 K07544 K07548 K07550	K07545 K07546 K07549	2.4514	8	2	0.25	6	0.75	K07546 K07548	K07540 K07543 K07544 K07545 K07549 K07550	-1.11759	map01220	Metabolism; Overview;Degradation of aromatic compounds
M00419	Cymene degradation, p-cymene => p-cumate	3	-0.0484289	3	1	0.333333	2	0.666667	K10618	K18293 K10617	-1.93181	3	2	0.666667	1	0.333333	K18293 K10617	K10618	2.21226	map01220	Metabolism; Overview;Degradation of aromatic compounds
M00422	Acetyl-CoA pathway, CO2 => acetyl-CoA	4	-1.29454	3	0	0	3	0.75		K00193 K00197 K00194	1.71881	3	1	0.25	2	0.5	K00197	K00193 K00194	-1.75226	map00680	Metabolism; Energy metabolism;Methane metabolism
M00423	Molybdate/tungstate transport system	3	0.975497	3	3	1	0	0	K15495 K15496 K15497		0.316662	3	2	0.666667	1	0.333333	K15495 K15497	K15496	-0.28747	map02010	Environmental Information Processing; Membrane transport;ABC transporters
M00428	eIF4F complex	3	-0.905288	3	1	0.333333	2	0.666667	K03257	K03259 K03260	-0.705731	3	1	0.333333	2	0.666667	K03257	K03259 K03260	-1.33256	map03013	Genetic Information Processing; Translation;RNA transport
M00430	Exon junction complex (EJC)	10	0.196024	10	4	0.4	6	0.6	K12876 K13025 K14325 K14327	K12877 K12875 K12881 K12812 K13171 K14326	-0.0586313	10	5	0.5	5	0.5	K12876 K13025 K12881 K12812 K14327	K12877 K12875 K14325 K13171 K14326	0.0908587	map03040	Genetic Information Processing; Transcription;Spliceosome
M00432	Leucine biosynthesis, 2-oxoisovalerate => 2-oxoisocaproate	5	0.269753	5	5	1	0	0	K01649 K01702 K01703 K01704 K00052		2.32949	5	1	0.2	4	0.8	K01649	K01702 K01703 K01704 K00052	-2.28436	map01230	Metabolism; Overview;Biosynthesis of amino acids
M00433	Lysine biosynthesis, 2-oxoglutarate => 2-oxoadipate	6	1.15611	6	5	0.833333	1	0.166667	K01655 K17450 K01705 K16792 K16793	K05824	2.11921	6	0	0	6	1		K01655 K17450 K01705 K16792 K16793 K05824	-1.98016	map01230	Metabolism; Overview;Biosynthesis of amino acids
M00434	PhoR-PhoB (phosphate starvation response) two-component regulatory system	3	-1.84444	3	0	0	3	1		K07636 K07657 K07658	4.06166	3	0	0	3	1		K07636 K07657 K07658	-3.66092	map02020	Environmental Information Processing; Signal transduction;Two-component system
M00435	Taurine transport system	3	-0.103615	3	1	0.333333	2	0.666667	K10831	K15551 K15552	-2.43149	3	3	1	0	0	K15551 K15552 K10831		1.83978	map02010	Environmental Information Processing; Membrane transport;ABC transporters
M00436	Sulfonate transport system	3	0.757152	3	3	1	0	0	K15553 K15554 K15555		-2.09709	3	3	1	0	0	K15553 K15554 K15555		1.74162	map02010	Environmental Information Processing; Membrane transport;ABC transporters
M00437	Phthalate transport system	2	0.478416	2	2	1	0	0	K15557 K15558		-0.736056	2	2	1	0	0	K15557 K15558		1.05024	map02010	Environmental Information Processing; Membrane transport;ABC transporters
M00438	Nitrate/nitrite transport system	4	0.265289	4	3	0.75	1	0.25	K15577 K15578 K15579	K15576	-2.21578	4	4	1	0	0	K15576 K15577 K15578 K15579		2.14273	map02010	Environmental Information Processing; Membrane transport;ABC transporters
M00439	Oligopeptide transport system	5	1.90234	5	5	1	0	0	K15580 K15581 K15582 K15583 K10823		0.636904	5	4	0.8	1	0.2	K15581 K15582 K15583 K10823	K15580	-0.0232722	map02010	Environmental Information Processing; Membrane transport;ABC transporters
M00440	Nickel transport system	5	0.461887	5	4	0.8	1	0.2	K15584 K15585 K15586 K10824	K15587	-2.03918	5	5	1	0	0	K15584 K15585 K15586 K15587 K10824		0.940989	map02010	Environmental Information Processing; Membrane transport;ABC transporters
M00442	Putative hydroxymethylpyrimidine transport system	3	2.51124	3	3	1	0	0	K15598 K15599 K15600		1.39408	3	1	0.333333	2	0.666667	K15600	K15598 K15599	-0.239136	map02010	Environmental Information Processing; Membrane transport;ABC transporters
M00443	SenX3-RegX3 (phosphate starvation response) two-component regulatory system	2	0.152245	2	2	1	0	0	K07768 K07776		2.81684	2	0	0	2	1		K07768 K07776	-2.46502	map02020	Environmental Information Processing; Signal transduction;Two-component system
M00444	PhoQ-PhoP (magnesium transport) two-component regulatory system	2	-0.744107	2	1	0.5	1	0.5	K07660	K07637	-1.08181	2	2	1	0	0	K07637 K07660		0.837187	map02020	Environmental Information Processing; Signal transduction;Two-component system
M00445	EnvZ-OmpR (osmotic stress response) two-component regulatory system	2	-1.7252	2	0	0	2	1		K07638 K07659	-0.354373	2	2	1	0	0	K07638 K07659		-0.488244	map02020	Environmental Information Processing; Signal transduction;Two-component system
M00446	RstB-RstA two-component regulatory system	2	-1.0069	2	1	0.5	1	0.5	K07661	K07639	-0.782852	2	2	1	0	0	K07639 K07661		0.700201	map02020	Environmental Information Processing; Signal transduction;Two-component system
M00447	CpxA-CpxR (envelope stress response) two-component regulatory system	2	-0.349918	2	1	0.5	1	0.5	K07640	K07662	-1.94494	2	2	1	0	0	K07640 K07662		0.660827	map02020	Environmental Information Processing; Signal transduction;Two-component system
M00448	CssS-CssR (secretion stress response) two-component regulatory system	2	-0.63899	2	1	0.5	1	0.5	K07650	K07770	0.653625	2	1	0.5	1	0.5	K07770	K07650	-1.21509	map02020	Environmental Information Processing; Signal transduction;Two-component system
M00449	CreC-CreB (phosphate regulation) two-component regulatory system	2	-0.796666	2	1	0.5	1	0.5	K07641	K07663	-1.29037	2	2	1	0	0	K07641 K07663		0.247034	map02020	Environmental Information Processing; Signal transduction;Two-component system
M00450	BaeS-BaeR (envelope stress response) two-component regulatory system	2	-0.579424	2	1	0.5	1	0.5	K07642	K07664	1.45101	2	0	0	2	1		K07642 K07664	-2.16163	map02020	Environmental Information Processing; Signal transduction;Two-component system
M00451	BasS-BasR (antimicrobial peptide resistance) two-component regulatory system	2	-0.353422	2	2	1	0	0	K07643 K07771		-1.88466	2	2	1	0	0	K07643 K07771		1.35316	map02020	Environmental Information Processing; Signal transduction;Two-component system
M00452	CusS-CusR (copper tolerance) two-component regulatory system	2	1.02593	2	2	1	0	0	K07644 K07665		1.34427	2	0	0	2	1		K07644 K07665	-0.882156	map02020	Environmental Information Processing; Signal transduction;Two-component system
M00453	QseC-QseB (quorum sensing) two-component regulatory system	2	-0.00653478	2	1	0.5	1	0.5	K07645	K07666	1.00288	2	0	0	2	1		K07645 K07666	-1.04109	map02020	Environmental Information Processing; Signal transduction;Two-component system
M00454	KdpD-KdpE (potassium transport) two-component regulatory system	2	-1.19436	2	0	0	2	1		K07646 K07667	1.3456	2	0	0	2	1		K07646 K07667	-2.38886	map02020	Environmental Information Processing; Signal transduction;Two-component system
M00455	TorS-TorR (TMAO respiration) two-component regulatory system	2	-2.29634	2	0	0	2	1		K07647 K07772	0.631274	2	1	0.5	1	0.5	K07772	K07647	-2.07596	map02020	Environmental Information Processing; Signal transduction;Two-component system
M00456	ArcB-ArcA (anoxic redox control) two-component regulatory system	2	-1.48694	2	0	0	2	1		K07648 K07773	-0.535433	2	1	0.5	1	0.5	K07773	K07648	-0.61807	map02020	Environmental Information Processing; Signal transduction;Two-component system
M00457	TctE-TctD (tricarboxylic acid transport) two-component regulatory system	2	-0.898279	2	1	0.5	1	0.5	K07774	K07649	0.367436	2	2	1	0	0	K07649 K07774		-0.895806	map02020	Environmental Information Processing; Signal transduction;Two-component system
M00458	ResE-ResD (aerobic and anaerobic respiration) two-component regulatory system	2	-0.861488	2	1	0.5	1	0.5	K07775	K07651	1.76181	2	0	0	2	1		K07651 K07775	-2.36714	map02020	Environmental Information Processing; Signal transduction;Two-component system
M00459	VicK-VicR (cell wall metabolism) two-component regulatory system	2	-0.723084	2	1	0.5	1	0.5	K07668	K07652	2.91308	2	0	0	2	1		K07652 K07668	-2.73872	map02020	Environmental Information Processing; Signal transduction;Two-component system
M00460	MprB-MprA (maintenance of persistent infection) two-component regulatory system	2	0.203856	2	2	1	0	0	K07653 K07669		1.99647	2	0	0	2	1		K07653 K07669	-1.74271	map02020	Environmental Information Processing; Signal transduction;Two-component system
M00461	MtrB-MtrA (osmotic stress response) two-component regulatory system	2	0.867416	2	2	1	0	0	K07654 K07670		2.17269	2	0	0	2	1		K07654 K07670	-1.52259	map02020	Environmental Information Processing; Signal transduction;Two-component system
M00462	PrrB-PrrA (intracellular multiplication) two-component regulatory system	2	-0.835859	2	0	0	2	1		K07655 K07671	1.45387	2	0	0	2	1		K07655 K07671	-0.634536	map02020	Environmental Information Processing; Signal transduction;Two-component system
M00463	TrcS-TrcR two-component regulatory system	2	0.718115	2	2	1	0	0	K07656 K07672		1.87608	2	0	0	2	1		K07656 K07672	-1.26862	map02020	Environmental Information Processing; Signal transduction;Two-component system
M00464	NrsS-NrsR (nickel tolerance) two-component regulatory system	2	-1.55031	2	0	0	2	1		K11328 K11330	-0.780812	2	2	1	0	0	K11328 K11330		-0.567046	map02020	Environmental Information Processing; Signal transduction;Two-component system
M00465	ManS-ManR (manganese homeostasis) two-component regulatory system	2	0.517204	2	2	1	0	0	K11520 K11521		1.08869	2	0	0	2	1		K11520 K11521	-0.630986	map02020	Environmental Information Processing; Signal transduction;Two-component system
M00466	NblS-NblR (photosynthesis) two-component regulatory system	2	-1.34748	2	1	0.5	1	0.5	K11332	K07769	1.6247	2	0	0	2	1		K07769 K11332	-1.75143	map02020	Environmental Information Processing; Signal transduction;Two-component system
M00467	SasA-RpaAB (circadian timing mediating) two-component regulatory system	3	-1.47987	3	1	0.333333	2	0.666667	K10697	K08479 K11329	2.07433	3	0	0	3	1		K08479 K10697 K11329	-1.93967	map02020	Environmental Information Processing; Signal transduction;Two-component system
M00468	SaeS-SaeR (staphylococcal virulence regulation) two-component regulatory system	2	-0.171218	2	2	1	0	0	K10681 K10682		0.691342	2	1	0.5	1	0.5	K10681	K10682	-1.31946	map02020	Environmental Information Processing; Signal transduction;Two-component system
M00469	BceS-BceR (bacitracin transport) two-component regulatory system	2	-0.0608454	2	2	1	0	0	K11629 K11630		0.881753	2	0	0	2	1		K11629 K11630	-1.08754	map02020	Environmental Information Processing; Signal transduction;Two-component system
M00470	YxdK-YxdJ (antimicrobial peptide response) two-component regulatory system	2	0.504301	2	2	1	0	0	K11633 K11634		1.57372	2	0	0	2	1		K11633 K11634	-1.38332	map02020	Environmental Information Processing; Signal transduction;Two-component system
M00471	NarX-NarL (nitrate respiration) two-component regulatory system	2	0.152245	2	2	1	0	0	K07673 K07684		0.249481	2	1	0.5	1	0.5	K07673	K07684	0.0407387	map02020	Environmental Information Processing; Signal transduction;Two-component system
M00472	NarQ-NarP (nitrate respiration) two-component regulatory system	2	-0.919303	2	1	0.5	1	0.5	K07685	K07674	-0.96405	2	2	1	0	0	K07674 K07685		0.0334605	map02020	Environmental Information Processing; Signal transduction;Two-component system
M00473	UhpB-UhpA (hexose phosphates uptake) two-component regulatory system	2	-0.227281	2	2	1	0	0	K07675 K07686		-1.97964	2	2	1	0	0	K07675 K07686		1.37929	map02020	Environmental Information Processing; Signal transduction;Two-component system
M00474	RcsC-RcsD-RcsB (capsule synthesis) two-component regulatory system	3	-1.38872	3	1	0.333333	2	0.666667	K07687	K07677 K07676	-0.768016	3	2	0.666667	1	0.333333	K07676 K07687	K07677	-0.220251	map02020	Environmental Information Processing; Signal transduction;Two-component system
M00475	BarA-UvrY (central carbon metabolism) two-component regulatory system	2	-1.00164	2	0	0	2	1		K07678 K07689	0.360993	2	1	0.5	1	0.5	K07689	K07678	-0.970712	map02020	Environmental Information Processing; Signal transduction;Two-component system
M00476	ComP-ComA (competence) two-component regulatory system	2	-1.14011	2	1	0.5	1	0.5	K07680	K07691	-0.589884	2	1	0.5	1	0.5	K07691	K07680	-0.565413	map02020	Environmental Information Processing; Signal transduction;Two-component system
M00477	EvgS-EvgA (acid and drug tolerance) two-component regulatory system	2	-0.48657	2	1	0.5	1	0.5	K07690	K07679	0.705329	2	0	0	2	1		K07679 K07690	-0.977726	map02020	Environmental Information Processing; Signal transduction;Two-component system
M00478	DegS-DegU (multicellular behavior control) two-component regulatory system	2	0.734704	2	2	1	0	0	K07777 K07692		1.01189	2	0	0	2	1		K07777 K07692	-0.643024	map02020	Environmental Information Processing; Signal transduction;Two-component system
M00479	DesK-DesR (membrane lipid fluidity regulation) two-component regulatory system	2	1.84985	2	2	1	0	0	K07778 K07693		0.894516	2	0	0	2	1		K07778 K07693	0.0712707	map02020	Environmental Information Processing; Signal transduction;Two-component system
M00480	VraS-VraR (cell-wall peptidoglycan synthesis) two-component regulatory system	2	0.644347	2	1	0.5	1	0.5	K07694	K07681	0.332779	2	1	0.5	1	0.5	K07681	K07694	-0.138307	map02020	Environmental Information Processing; Signal transduction;Two-component system
M00481	LiaS-LiaR (cell wall stress response) two-component regulatory system	2	0.255466	2	2	1	0	0	K11617 K11618		1.81092	2	0	0	2	1		K11617 K11618	-1.32743	map02020	Environmental Information Processing; Signal transduction;Two-component system
M00482	DevS-DevR (redox response) two-component regulatory system	2	1.39976	2	2	1	0	0	K07682 K07695		0.966499	2	0	0	2	1		K07682 K07695	-0.276474	map02020	Environmental Information Processing; Signal transduction;Two-component system
M00483	NreB-NreC (dissimilatory nitrate/nitrite reduction) two-component regulatory system	2	-0.115156	2	1	0.5	1	0.5	K07683	K07696	1.14952	2	0	0	2	1		K07683 K07696	-0.100186	map02020	Environmental Information Processing; Signal transduction;Two-component system
M00484	YdfH-YdfI two-component regulatory system	2	0.18911	2	2	1	0	0	K11623 K11624		1.10548	2	0	0	2	1		K11623 K11624	-1.02127	map02020	Environmental Information Processing; Signal transduction;Two-component system
M00485	KinABCDE-Spo0FA (sporulation control) two-component regulatory system	7	0.834531	7	6	0.857143	1	0.142857	K07697 K07698 K13532 K13533 K02490 K07699	K02491	1.83538	7	2	0.285714	5	0.714286	K07697 K07699	K02491 K07698 K13532 K13533 K02490	-0.12988	map02020	Environmental Information Processing; Signal transduction;Two-component system
M00486	CitA-CitB (citrate fermentation) two-component regulatory system	2	-0.810682	2	0	0	2	1		K07700 K07702	-1.50914	2	2	1	0	0	K07700 K07702		0.810512	map02020	Environmental Information Processing; Signal transduction;Two-component system
M00487	CitS-CitT (magnesium-citrate transport) two-component regulatory system	2	0.943304	2	2	1	0	0	K11637 K11638		1.1894	2	0	0	2	1		K11637 K11638	-0.77595	map02020	Environmental Information Processing; Signal transduction;Two-component system
M00488	DcuS-DcuR (C4-dicarboxylate metabolism) two-component regulatory system	2	-0.686293	2	1	0.5	1	0.5	K07701	K07703	-1.96762	2	2	1	0	0	K07701 K07703		0.725398	map02020	Environmental Information Processing; Signal transduction;Two-component system
M00489	DctS-DctR (C4-dicarboxylate transport) two-component regulatory system	2	0.618581	2	2	1	0	0	K11691 K11692		0.315406	2	1	0.5	1	0.5	K11691	K11692	-0.787901	map02020	Environmental Information Processing; Signal transduction;Two-component system
M00490	MalK-MalR (malate transport) two-component regulatory system	2	0.493242	2	2	1	0	0	K11614 K11615		1.40614	2	0	0	2	1		K11614 K11615	-1.21674	map02020	Environmental Information Processing; Signal transduction;Two-component system
M00491	arabinogalactan oligomer/maltooligosaccharide transport system	5	1.69264	5	5	1	0	0	K15770 K15771 K15772 K10111 K10112		-0.47743	5	4	0.8	1	0.2	K15770 K15771 K15772 K10111	K10112	0.844515	map02010	Environmental Information Processing; Membrane transport;ABC transporters
M00492	LytS-LytR two-component regulatory system	2	-1.57453	2	0	0	2	1		K07704 K07705	1.64332	2	0	0	2	1		K07704 K07705	-2.23333	map02020	Environmental Information Processing; Signal transduction;Two-component system
M00493	AlgZ-AlgR (alginate production) two-component regulatory system	2	-2.00026	2	0	0	2	1		K08082 K08083	0.672308	2	0	0	2	1		K08082 K08083	-2.28577	map02020	Environmental Information Processing; Signal transduction;Two-component system
M00494	NatK-NatR (sodium extrusion) two-component regulatory system	2	-0.635486	2	1	0.5	1	0.5	K11640	K11641	0.335616	2	2	1	0	0	K11640 K11641		-0.99743	map02020	Environmental Information Processing; Signal transduction;Two-component system
M00495	AgrC-AgrA (exoprotein synthesis) two-component regulatory system	2	-0.519857	2	2	1	0	0	K07706 K07707		0.310183	2	1	0.5	1	0.5	K07707	K07706	-0.968234	map02020	Environmental Information Processing; Signal transduction;Two-component system
M00496	ComD-ComE (competence) two-component regulatory system	2	-0.278088	2	1	0.5	1	0.5	K12294	K12295	1.03608	2	0	0	2	1		K12294 K12295	-1.3843	map02020	Environmental Information Processing; Signal transduction;Two-component system
M00497	GlnL-GlnG (nitrogen regulation) two-component regulatory system	2	-1.15056	2	0	0	2	1		K07708 K07712	-0.475436	2	1	0.5	1	0.5	K07708	K07712	-0.843297	map02020	Environmental Information Processing; Signal transduction;Two-component system
M00498	NtrY-NtrX (nitrogen regulation) two-component regulatory system	2	-0.0766129	2	1	0.5	1	0.5	K13598	K13599	2.51767	2	0	0	2	1		K13598 K13599	-1.34431	map02020	Environmental Information Processing; Signal transduction;Two-component system
M00499	HydH-HydG (metal tolerance) two-component regulatory system	2	0.000473033	2	1	0.5	1	0.5	K07709	K07713	2.04662	2	0	0	2	1		K07709 K07713	-0.462673	map02020	Environmental Information Processing; Signal transduction;Two-component system
M00500	AtoS-AtoC (cPHB biosynthesis) two-component regulatory system	2	-0.0485817	2	1	0.5	1	0.5	K07710	K07714	2.23299	2	0	0	2	1		K07710 K07714	-1.01905	map02020	Environmental Information Processing; Signal transduction;Two-component system
M00501	PilS-PilR (type 4 fimbriae synthesis) two-component regulatory system	2	-0.0433258	2	2	1	0	0	K02668 K02667		1.83364	2	0	0	2	1		K02668 K02667	-0.994317	map02020	Environmental Information Processing; Signal transduction;Two-component system
M00502	GlrK-GlrR (amino sugar metabolism) two-component regulatory system	2	-1.48168	2	0	0	2	1		K07711 K07715	0.391115	2	1	0.5	1	0.5	K07715	K07711	-0.58131	map02020	Environmental Information Processing; Signal transduction;Two-component system
M00503	PgtB-PgtA (phosphoglycerate transport) two-component regulatory system	2	1.38905	2	2	1	0	0	K08475 K08476		-0.875773	2	2	1	0	0	K08475 K08476		1.59969	map02020	Environmental Information Processing; Signal transduction;Two-component system
M00504	DctB-DctD (C4-dicarboxylate transport) two-component regulatory system	2	0.0158467	2	2	1	0	0	K10125 K10126		0.303515	2	1	0.5	1	0.5	K10126	K10125	-0.499125	map02020	Environmental Information Processing; Signal transduction;Two-component system
M00505	KinB-AlgB (alginate production) two-component regulatory system	2	-1.49745	2	1	0.5	1	0.5	K11384	K11383	1.55014	2	0	0	2	1		K11383 K11384	-2.16254	map02020	Environmental Information Processing; Signal transduction;Two-component system
M00506	CheA-CheYBV (chemotaxis) two-component regulatory system	5	-2.92213	5	0	0	5	1		K03407 K03413 K03412 K13924 K03415	0.585963	5	3	0.6	2	0.4	K03413 K03412 K03415	K03407 K13924	-2.51883	map02030	Cellular Processes; Cell motility;Bacterial chemotaxis
M00507	ChpA-ChpB/PilGH (chemosensory) two-component regulatory system	5	-0.137848	5	3	0.6	2	0.4	K06596 K02487 K02658	K02657 K06597	1.48171	5	1	0.2	4	0.8	K02487	K06596 K02657 K02658 K06597	-1.07562	map02020	Environmental Information Processing; Signal transduction;Two-component system
M00508	PixL-PixGH (positive phototaxis) two-component regulatory system	3	1.33883	3	2	0.666667	1	0.333333	K11526 K11523	K11522	2.07742	3	0	0	3	1		K11526 K11522 K11523	-0.396442	map02020	Environmental Information Processing; Signal transduction;Two-component system
M00509	WspE-WspRF (chemosensory) two-component regulatory system	3	0.289132	3	3	1	0	0	K13490 K11444 K13491		-0.299002	3	2	0.666667	1	0.333333	K11444 K13491	K13490	0.639635	map02020	Environmental Information Processing; Signal transduction;Two-component system
M00510	Cph1-Rcp1 (light response) two-component regulatory system	2	1.41869	2	1	0.5	1	0.5	K11354	K11355	-1.30449	2	1	0.5	1	0.5	K11354	K11355	1.79193	map02020	Environmental Information Processing; Signal transduction;Two-component system
M00511	PleC-PleD (cell fate control) two-component regulatory system	4	-2.49216	4	0	0	4	1		K07716 K11357 K02488 K11443	0.868156	4	1	0.25	3	0.75	K02488	K07716 K11357 K11443	-2.21949	map04112	Cellular Processes; Cell growth and death;Cell cycle - Caulobacter
M00512	CckA-CtrA/CpdR (cell cycle control) two-component regulatory system	3	-1.65127	3	1	0.333333	2	0.666667	K13584	K13587 K13589	0.607937	3	2	0.666667	1	0.333333	K13584 K13589	K13587	-1.35568	map04112	Cellular Processes; Cell growth and death;Cell cycle - Caulobacter
M00513	LuxQN/CqsS-LuxU-LuxO (quorum sensing) two-component regulatory system	3	-0.250962	3	2	0.666667	1	0.333333	K10916 K10912	K10909	1.87481	3	0	0	3	1		K10909 K10916 K10912	-1.60614	map05111	Human Diseases; Infectious diseases;Vibrio cholerae pathogenic cycle
M00514	TtrS-TtrR (tetrathionate respiration) two-component regulatory system	2	-2.04931	2	0	0	2	1		K13040 K13041	0.0562509	2	1	0.5	1	0.5	K13040	K13041	-1.27837	map02020	Environmental Information Processing; Signal transduction;Two-component system
M00515	FlrB-FlrC (polar flagellar synthesis) two-component regulatory system	2	1.16049	2	2	1	0	0	K10942 K10943		0.577723	2	1	0.5	1	0.5	K10943	K10942	0.0972259	map05111	Human Diseases; Infectious diseases;Vibrio cholerae pathogenic cycle
M00517	RpfC-RpfG (cell-to-cell signaling) two-component regulatory system	2	-0.945582	2	0	0	2	1		K10715 K13815	0.763838	2	1	0.5	1	0.5	K13815	K10715	-1.54085	map02020	Environmental Information Processing; Signal transduction;Two-component system
M00518	GlnK-GlnL (glutamine utilization) two-component regulatory system	2	1.67291	2	2	1	0	0	K07717 K07719		1.96	2	0	0	2	1		K07717 K07719	-1.51914	map02020	Environmental Information Processing; Signal transduction;Two-component system
M00519	YesM-YesN two-component regulatory system	2	-1.75849	2	1	0.5	1	0.5	K07718	K07720	1.25314	2	0	0	2	1		K07718 K07720	-2.85801	map02020	Environmental Information Processing; Signal transduction;Two-component system
M00520	ChvG-ChvI (acidity sensing) two-component regulatory system	2	0.336568	2	1	0.5	1	0.5	K14981	K14980	1.22009	2	0	0	2	1		K14980 K14981	-0.844441	map02020	Environmental Information Processing; Signal transduction;Two-component system
M00521	CiaH-CiaR two-component regulatory system	2	-0.0555895	2	2	1	0	0	K14982 K14983		2.12541	2	0	0	2	1		K14982 K14983	-1.03187	map02020	Environmental Information Processing; Signal transduction;Two-component system
M00522	SalK-SalR two-component regulatory system	2	0.808433	2	2	1	0	0	K14988 K14989		0.301002	2	1	0.5	1	0.5	K14989	K14988	-0.365471	map02020	Environmental Information Processing; Signal transduction;Two-component system
M00523	RegB-RegA (redox response) two-component regulatory system	2	1.32269	2	2	1	0	0	K15011 K15012		1.13015	2	1	0.5	1	0.5	K15011	K15012	0.353855	map02020	Environmental Information Processing; Signal transduction;Two-component system
M00524	FixL-FixJ (nitrogen fixation) two-component regulatory system	2	-1.97398	2	0	0	2	1		K14986 K14987	0.0476743	2	1	0.5	1	0.5	K14987	K14986	-1.39832	map02020	Environmental Information Processing; Signal transduction;Two-component system
M00525	Lysine biosynthesis, acetyl-DAP pathway, aspartate => lysine	9	0.612936	9	7	0.777778	2	0.222222	K00928 K00133 K01714 K00215 K05823 K01778 K01586	K05822 K00841	2.16183	9	2	0.222222	7	0.777778	K00133 K01714	K00928 K00215 K05822 K00841 K05823 K01778 K01586	-1.41489	map01230	Metabolism; Overview;Biosynthesis of amino acids
M00526	Lysine biosynthesis, DAP dehydrogenase pathway, aspartate => lysine	10	-0.819748	10	6	0.6	4	0.4	K00928 K12525 K00133 K01714 K00215 K01586	K12524 K12526 K03340 K12526	1.16571	10	5	0.5	5	0.5	K12525 K12526 K00133 K01714 K12526	K00928 K12524 K00215 K03340 K01586	-0.893941	map01230	Metabolism; Overview;Biosynthesis of amino acids
M00527	Lysine biosynthesis, DAP aminotransferase pathway, aspartate => lysine	11	-0.0512398	11	8	0.727273	3	0.272727	K00928 K12525 K00133 K01714 K00215 K10206 K01778 K01586	K12524 K12526 K12526	1.48549	11	5	0.454545	6	0.545455	K12525 K12526 K00133 K01714 K12526	K00928 K12524 K00215 K10206 K01778 K01586	-0.690481	map01230	Metabolism; Overview;Biosynthesis of amino acids
M00529	Denitrification, nitrate => nitrogen	11	0.189999	11	7	0.636364	4	0.363636	K00370 K00371 K00374 K00373 K00368 K04561 K00376	K02567 K02568 K15864 K02305	-3.30535	11	9	0.818182	2	0.181818	K00370 K00371 K00374 K00373 K02567 K02568 K00368 K15864 K04561	K02305 K00376	3.20619	map00910	Metabolism; Energy metabolism;Nitrogen metabolism
M00530	Dissimilatory nitrate reduction, nitrate => ammonia	10	0.139747	10	8	0.8	2	0.2	K00370 K00371 K00374 K00373 K00362 K00363 K03385 K15876	K02567 K02568	-3.70848	10	10	1	0	0	K00370 K00371 K00374 K00373 K02567 K02568 K00362 K00363 K03385 K15876		3.24735	map00910	Metabolism; Energy metabolism;Nitrogen metabolism
M00531	Assimilatory nitrate reduction, nitrate => ammonia	6	1.6149	6	6	1	0	0	K00367 K10534 K00372 K00360 K00366 K17877		0.362689	6	3	0.5	3	0.5	K00367 K00372 K17877	K10534 K00360 K00366	0.835989	map00910	Metabolism; Energy metabolism;Nitrogen metabolism
M00532	Photorespiration	12	0.11088	12	9	0.75	3	0.25	K01601 K19269 K11517 K03781 K14272 K00600 K00830 K15918 K00382	K00281 K00605 K02437	-0.215819	12	9	0.75	3	0.25	K19269 K03781 K14272 K00830 K15918 K00281 K00605 K00382 K02437	K01601 K11517 K00600	0.210167	map01200	Metabolism; Overview;Carbon metabolism
M00533	Homoprotocatechuate degradation, homoprotocatechuate => 2-oxohept-3-enedioate	5	0.000593034	5	3	0.6	2	0.4	K00151 K10219 K05921	K00455 K01826	-1.39551	5	5	1	0	0	K00455 K00151 K10219 K01826 K05921		1.49341	map01220	Metabolism; Overview;Degradation of aromatic compounds
M00534	Naphthalene degradation, naphthalene => salicylate	6	-0.986616	6	1	0.166667	5	0.833333	K00152	K14578 K14581 K14583 K14584 K14585	-1.42803	6	4	0.666667	2	0.333333	K14578 K14581 K14584 K00152	K14583 K14585	2.70787	map01220	Metabolism; Overview;Degradation of aromatic compounds
M00535	Isoleucine biosynthesis, pyruvate => 2-oxobutanoate	4	-1.07854	4	3	0.75	1	0.25	K01703 K01704 K00052	K09011	2.59009	4	0	0	4	1		K09011 K01703 K01704 K00052	-3.12756	map01230	Metabolism; Overview;Biosynthesis of amino acids
M00537	Xylene degradation, xylene => methylbenzoate	2	1.28057	2	2	1	0	0	K00055 K00141		-1.07637	2	2	1	0	0	K00055 K00141		2.66878	map01220	Metabolism; Overview;Degradation of aromatic compounds
M00538	Toluene degradation, toluene => benzoate	3	1.66694	3	3	1	0	0	K15765 K00055 K00141		-0.456733	3	2	0.666667	1	0.333333	K00055 K00141	K15765	2.01008	map01220	Metabolism; Overview;Degradation of aromatic compounds
M00539	Cumate degradation, p-cumate => 2-oxopent-4-enoate + 2-methylpropanoate	7	-1.1084	7	2	0.285714	5	0.714286	K10621 K10623	K10619 K16303 K18227 K10620 K10622	-2.74286	7	4	0.571429	3	0.428571	K10619 K16303 K18227 K10621	K10620 K10622 K10623	2.98557	map01220	Metabolism; Overview;Degradation of aromatic compounds
M00540	Benzoate degradation, cyclohexanecarboxylic acid =>pimeloyl-CoA	5	-1.64827	5	1	0.2	4	0.8	K07534	K04116 K04117 K07535 K07536	-1.65083	5	5	1	0	0	K04116 K04117 K07534 K07535 K07536		1.35596	map01220	Metabolism; Overview;Degradation of aromatic compounds
M00541	Benzoyl-CoA degradation, benzoyl-CoA => 3-hydroxypimeloyl-CoA	6	1.32098	6	5	0.833333	1	0.166667	K04112 K04113 K04114 K04115 K07537	K19515	0.226036	6	3	0.5	3	0.5	K04112 K19515 K07537	K04113 K04114 K04115	0.514039	map01220	Metabolism; Overview;Degradation of aromatic compounds
M00542	EHEC/EPEC pathogenicity signature, T3SS and effectors	17	-4.06398	17	1	0.0588235	16	0.941176	K03224	K03221 K03219 K03222 K03226 K03227 K03228 K03229 K03230 K03225 K12784 K12787 K12785 K12786 K12788 K16041 K16042	-3.32354	17	14	0.823529	3	0.176471	K03221 K03219 K03222 K03226 K03227 K03228 K03229 K03230 K03224 K03225 K12784 K12786 K16041 K16042	K12787 K12785 K12788	0.684864	map05130	Human Diseases; Infectious diseases;Pathogenic Escherichia coli infection
M00543	Biphenyl degradation, biphenyl => 2-oxopent-4-enoate + benzoate	7	-2.17085	7	0	0	7	1		K08689 K15750 K18087 K18088 K08690 K00462 K10222	-1.32875	7	3	0.428571	4	0.571429	K15750 K08690 K10222	K08689 K18087 K18088 K00462	0.637435	map01220	Metabolism; Overview;Degradation of aromatic compounds
M00544	Carbazole degradation, carbazole => 2-oxopent-4-enoate + anthranilate	2	0.177033	2	1	0.5	1	0.5	K15756	K15755	0.666484	2	0	0	2	1		K15755 K15756	0.296059	map01220	Metabolism; Overview;Degradation of aromatic compounds
M00545	Trans-cinnamate degradation, trans-cinnamate => acetyl-CoA	11	0.07	11	8	0.727273	3	0.272727	K05708 K00529 K05711 K05712 K05714 K02554 K01666 K04073	K05709 K05710 K05713	-4.57083	11	11	1	0	0	K05708 K05709 K05710 K00529 K05711 K05712 K05713 K05714 K02554 K01666 K04073		3.44377	map01220	Metabolism; Overview;Degradation of aromatic compounds
M00546	Purine degradation, xanthine => urea	19	0.753981	19	13	0.684211	6	0.315789	K00106 K00087 K13479 K13480 K13481 K13482 K11177 K11178 K13483 K00365 K01466 K16842 K01477	K16838 K16839 K07127 K13485 K16838 K16840	-1.79366	19	12	0.631579	7	0.368421	K13479 K11177 K11178 K16838 K16839 K07127 K13485 K16838 K16840 K01466 K16842 K01477	K00106 K00087 K13480 K13481 K13482 K13483 K00365	1.83031	map00230	Metabolism; Nucleotide metabolism;Purine metabolism
M00547	Benzene/toluene degradation, benzene => catechol / toluene => 3-methylcatechol	4	-0.585857	4	1	0.25	3	0.75	K18090	K03268 K16268 K16269	-1.29535	4	2	0.5	2	0.5	K16268 K18090	K03268 K16269	1.34703	map01220	Metabolism; Overview;Degradation of aromatic compounds
M00549	Nucleotide sugar biosynthesis, glucose => UDP-glucose	5	2.90803	5	5	1	0	0	K00844 K00845 K00886 K01835 K00963		1.94178	5	1	0.2	4	0.8	K00963	K00844 K00845 K00886 K01835	-0.634995	map00520	Metabolism; Carbohydrate metabolism;Amino sugar and nucleotide sugar metabolism
M00550	Ascorbate degradation, ascorbate => D-xylulose-5P	7	-0.140811	7	6	0.857143	1	0.142857	K02821 K02822 K03475 K03476 K03078 K03079	K03077	-2.32312	7	6	0.857143	1	0.142857	K02821 K02822 K03475 K03476 K03078 K03079	K03077	1.59489	map00053	Metabolism; Carbohydrate metabolism;Ascorbate and aldarate metabolism
M00551	Benzoate degradation, benzoate => catechol / methylbenzoate => methylcatechol	4	0.524814	4	3	0.75	1	0.25	K05550 K05784 K05783	K05549	-3.22068	4	4	1	0	0	K05549 K05550 K05784 K05783		3.32626	map01220	Metabolism; Overview;Degradation of aromatic compounds
M00552	D-galactonate degradation, De Ley-Doudoroff pathway, D-galactonate => glycerate-3P	5	0.831882	5	4	0.8	1	0.2	K01684 K01631 K00134 K00927	K00883	-0.40958	5	3	0.6	2	0.4	K01684 K00883 K01631	K00134 K00927	1.41368	map00052	Metabolism; Carbohydrate metabolism;Galactose metabolism
M00554	Nucleotide sugar biosynthesis, galactose => UDP-galactose	2	0.627797	2	2	1	0	0	K00849 K00965		0.996471	2	0	0	2	1		K00849 K00965	-0.65142	map00520	Metabolism; Carbohydrate metabolism;Amino sugar and nucleotide sugar metabolism
M00555	Betaine biosynthesis, choline => betaine	4	-0.133174	4	3	0.75	1	0.25	K17755 K00108 K11440	K00130	-2.16197	4	4	1	0	0	K17755 K00108 K11440 K00130		1.96969	map00260	Metabolism; Amino acid metabolism;Glycine, serine and threonine metabolism
M00563	Methanogenesis, methylamine/dimethylamine/trimethylamine => methane	13	-0.0673922	13	6	0.461538	7	0.538462	K16178 K00399 K00402 K03388 K03389 K03390	K14082 K16177 K16176 K16179 K14084 K14083 K00401	-0.184563	13	10	0.769231	3	0.230769	K14082 K16177 K16176 K14083 K00399 K00401 K00402 K03388 K03389 K03390	K16179 K16178 K14084	0.17528	map01200	Metabolism; Overview;Carbon metabolism
M00565	Trehalose biosynthesis, D-glucose 1P => trehalose	10	-0.774183	10	7	0.7	3	0.3	K00975 K00703 K00700 K16149 K00688 K06044 K01236	K16148 K16153 K02438	3.14791	10	2	0.2	8	0.8	K02438 K01236	K00975 K00703 K16148 K00700 K16149 K00688 K16153 K06044	-2.88067	map00500	Metabolism; Carbohydrate metabolism;Starch and sucrose metabolism
M00566	Dipeptide transport system, Firmicutes	4	1.30999	4	3	0.75	1	0.25	K16199 K16200 K16202	K16201	0.205223	4	2	0.5	2	0.5	K16201 K16202	K16199 K16200	0.0367851	map02010	Environmental Information Processing; Membrane transport;ABC transporters
M00567	Methanogenesis, CO2 => methane	27	4.86995	27	25	0.925926	2	0.0740741	K00200 K00201 K00202 K00203 K11261 K00205 K11260 K00672 K01499 K00319 K13942 K00320 K00577 K00578 K00579 K00580 K00581 K00582 K00583 K00584 K00399 K00402 K03388 K03389 K03390	K00204 K00401	0.492799	27	15	0.555556	12	0.444444	K00200 K00201 K00204 K00319 K13942 K00320 K00578 K00580 K00584 K00399 K00401 K00402 K03388 K03389 K03390	K00202 K00203 K11261 K00205 K11260 K00672 K01499 K00577 K00579 K00581 K00582 K00583	2.98554	map01200	Metabolism; Overview;Carbon metabolism
M00568	Catechol ortho-cleavage, catechol => 3-oxoadipate	5	0.946606	5	4	0.8	1	0.2	K03381 K03464 K01055 K14727	K01856	-2.74558	5	5	1	0	0	K03381 K01856 K03464 K01055 K14727		3.41242	map01220	Metabolism; Overview;Degradation of aromatic compounds
M00569	Catechol meta-cleavage, catechol => acetyl-CoA / 4-methylcatechol => propanoyl-CoA	12	1.07764	12	11	0.916667	1	0.0833333	K00446 K07104 K10217 K01821 K10216 K18364 K02554 K18365 K01666 K18366 K04073	K01617	-1.95246	12	8	0.666667	4	0.333333	K00446 K07104 K10217 K01821 K10216 K02554 K01666 K04073	K01617 K18364 K18365 K18366	2.21855	map01220	Metabolism; Overview;Degradation of aromatic compounds
M00570	Isoleucine biosynthesis, threonine => 2-oxobutanoate => isoleucine	8	1.3013	8	6	0.75	2	0.25	K17989 K01754 K01652 K01653 K00053 K01687	K11258 K00826	0.652606	8	4	0.5	4	0.5	K17989 K01652 K01653 K11258	K01754 K00053 K01687 K00826	-0.662696	map01230	Metabolism; Overview;Biosynthesis of amino acids
M00572	Pimeloyl-ACP biosynthesis, BioC-BioH pathway, malonyl-ACP => pimeloyl-ACP	10	-2.51466	10	3	0.3	7	0.7	K02372 K02170 K19561	K02169 K00647 K09458 K00059 K00208 K09789 K19560	-0.397704	10	7	0.7	3	0.3	K02169 K00647 K00059 K02372 K02170 K09789 K19561	K09458 K00208 K19560	-1.62231	map00780	Metabolism; Metabolism of cofactors and vitamins;Biotin metabolism
M00573	Biotin biosynthesis, BioI pathway, long-chain-acyl-ACP => pimeloyl-ACP => biotin	6	-2.21121	6	1	0.166667	5	0.833333	K19563	K16593 K00652 K00833 K01935 K01012	-0.496967	6	4	0.666667	2	0.333333	K16593 K00833 K01935 K01012	K00652 K19563	-1.66111	map00780	Metabolism; Metabolism of cofactors and vitamins;Biotin metabolism
M00575	Pertussis pathogenicity signature 2, T1SS	5	-1.63429	5	2	0.4	3	0.6	K11029 K07389	K11004 K11003 K12340	-0.472662	5	3	0.6	2	0.4	K11029 K07389 K11003	K11004 K12340	-0.741574	map05133	Human Diseases; Infectious diseases;Pertussis
M00577	Biotin biosynthesis, BioW pathway, pimelate => pimeloyl-CoA => biotin	6	-1.58675	6	2	0.333333	4	0.666667	K01906 K19563	K00652 K00833 K01935 K01012	0.413749	6	3	0.5	3	0.5	K00833 K01935 K01012	K01906 K00652 K19563	-2.08935	map00780	Metabolism; Metabolism of cofactors and vitamins;Biotin metabolism
M00579	Phosphate acetyltransferase-acetate kinase pathway, acetyl-CoA => acetate	4	0.113909	4	3	0.75	1	0.25	K13788 K15024 K00925	K00625	1.19042	4	2	0.5	2	0.5	K13788 K15024	K00625 K00925	-0.624453	map01200	Metabolism; Overview;Carbon metabolism
M00580	Pentose phosphate pathway, archaea, fructose 6P => ribose 5P	5	0.890098	5	5	1	0	0	K08094 K08093 K13812 K13831 K01807		0.13426	5	2	0.4	3	0.6	K13831 K01807	K08094 K08093 K13812	-0.124402	map01230	Metabolism; Overview;Biosynthesis of amino acids
M00581	Biotin transport system	3	2.0376	3	3	1	0	0	K03523 K16783 K16784		1.60714	3	1	0.333333	2	0.666667	K16783	K03523 K16784	-0.412566	map02010	Environmental Information Processing; Membrane transport;ABC transporters
M00582	Energy-coupling factor transport system	11	3.01687	11	11	1	0	0	K03523 K16923 K16924 K16925 K16926 K16927 K16928 K16929 K16785 K16786 K16787		3.15625	11	1	0.0909091	10	0.909091	K16929	K03523 K16923 K16924 K16925 K16926 K16927 K16928 K16785 K16786 K16787	-1.66104	map02010	Environmental Information Processing; Membrane transport;ABC transporters
M00583	Putative peptide transport system	2	-1.26329	2	0	0	2	1		K16916 K16917	1.15805	2	1	0.5	1	0.5	K16916	K16917	-1.75333	map02010	Environmental Information Processing; Membrane transport;ABC transporters
M00584	Acetoin utilization transport system	3	1.2298	3	3	1	0	0	K16918 K16920 K16921		2.159	3	0	0	3	1		K16918 K16920 K16921	-0.901157	map02010	Environmental Information Processing; Membrane transport;ABC transporters
M00585	L-Cystine transport system	5	-1.77541	5	1	0.2	4	0.8	K16960	K16956 K16957 K16958 K16959	1.29709	5	1	0.2	4	0.8	K16958	K16956 K16957 K16959 K16960	-1.96851	map02010	Environmental Information Processing; Membrane transport;ABC transporters
M00586	Putative amino-acid transport system	3	-0.996811	3	1	0.333333	2	0.666667	K16961	K16962 K16963	0.906185	3	1	0.333333	2	0.666667	K16963	K16961 K16962	-1.70795	map02010	Environmental Information Processing; Membrane transport;ABC transporters
M00587	Arginine/lysine/histidine/glutamine transport system	2	1.01672	2	2	1	0	0	K17062 K17063		0.926405	2	0	0	2	1		K17062 K17063	0.293498	map02010	Environmental Information Processing; Membrane transport;ABC transporters
M00589	Putative lysine transport system	3	-0.617051	3	2	0.666667	1	0.333333	K17073 K17074	K17076	-1.05983	3	3	1	0	0	K17073 K17074 K17076		0.0183362	map02010	Environmental Information Processing; Membrane transport;ABC transporters
M00590	Erythritol transport system	3	-0.105134	3	3	1	0	0	K17202 K17203 K17204		-1.43481	3	3	1	0	0	K17202 K17203 K17204		0.16252	map02010	Environmental Information Processing; Membrane transport;ABC transporters
M00591	Putative xylitol transport system	3	0.496309	3	2	0.666667	1	0.333333	K17205 K17206	K17207	0.278247	3	1	0.333333	2	0.666667	K17205	K17206 K17207	-0.0968437	map02010	Environmental Information Processing; Membrane transport;ABC transporters
M00592	Inositol transport system	3	0.275883	3	3	1	0	0	K17208 K17209 K17210		-1.2258	3	3	1	0	0	K17208 K17209 K17210		1.57056	map02010	Environmental Information Processing; Membrane transport;ABC transporters
M00593	Inositol transport system	3	1.07661	3	3	1	0	0	K17213 K17214 K17215		0.0877023	3	3	1	0	0	K17213 K17214 K17215		0.618705	map02010	Environmental Information Processing; Membrane transport;ABC transporters
M00595	Thiosulfate oxidation by SOX complex, thiosulfate => sulfate	5	0.181334	5	3	0.6	2	0.4	K17224 K17225 K08738	K17226 K17227	0.175975	5	4	0.8	1	0.2	K17224 K08738 K17226 K17227	K17225	0.943509	map00920	Metabolism; Energy metabolism;Sulfur metabolism
M00596	Dissimilatory sulfate reduction, sulfate => H2S	7	-1.91689	7	2	0.285714	5	0.714286	K00958 K00394	K00956 K00957 K00395 K11180 K11181	-0.827502	7	7	1	0	0	K00956 K00957 K00958 K00394 K00395 K11180 K11181		-0.718857	map00920	Metabolism; Energy metabolism;Sulfur metabolism
M00599	Inositol-phosphate transport system	4	2.34797	4	4	1	0	0	K17237 K17238 K17239 K17240		2.19195	4	0	0	4	1		K17237 K17238 K17239 K17240	-0.0802798	map02010	Environmental Information Processing; Membrane transport;ABC transporters
M00600	alpha-1,4-Digalacturonate transport system	3	0.232536	3	3	1	0	0	K17241 K17242 K17243		0.0469116	3	2	0.666667	1	0.333333	K17241 K17243	K17242	-0.795274	map02010	Environmental Information Processing; Membrane transport;ABC transporters
M00601	Putative chitobiose transport system	3	0.862661	3	3	1	0	0	K17244 K17245 K17246		0.414763	3	1	0.333333	2	0.666667	K17246	K17244 K17245	-0.462598	map02010	Environmental Information Processing; Membrane transport;ABC transporters
M00602	Arabinosaccharide transport system	4	1.07832	4	4	1	0	0	K17234 K17235 K17236 K10112		1.81968	4	0	0	4	1		K17234 K17235 K17236 K10112	-1.94895	map02010	Environmental Information Processing; Membrane transport;ABC transporters
M00603	Putative aldouronate transport system	3	-0.548694	3	3	1	0	0	K17318 K17319 K17320		-0.425266	3	3	1	0	0	K17318 K17319 K17320		-1.33367	map02010	Environmental Information Processing; Membrane transport;ABC transporters
M00604	Trehalose transport system	4	1.27931	4	4	1	0	0	K17311 K17312 K17313 K17314		1.69144	4	0	0	4	1		K17311 K17312 K17313 K17314	-0.405171	map02010	Environmental Information Processing; Membrane transport;ABC transporters
M00605	Glucose/mannose transport system	4	0.366974	4	3	0.75	1	0.25	K17316 K17317 K10112	K17315	1.12183	4	0	0	4	1		K17315 K17316 K17317 K10112	-1.4697	map02010	Environmental Information Processing; Membrane transport;ABC transporters
M00606	N,N'-Diacetylchitobiose transport system	4	1.7796	4	4	1	0	0	K17329 K17330 K17331 K10112		1.24754	4	1	0.25	3	0.75	K17329	K17330 K17331 K10112	-0.71026	map02010	Environmental Information Processing; Membrane transport;ABC transporters
M00607	Glycerol transport system	5	-1.18528	5	1	0.2	4	0.8	K17325	K17321 K17322 K17323 K17324	1.00386	5	3	0.6	2	0.4	K17323 K17324 K17325	K17321 K17322	-1.248	map02010	Environmental Information Processing; Membrane transport;ABC transporters
M00608	2-Oxocarboxylic acid chain extension, 2-oxoglutarate => 2-oxoadipate => 2-oxopimelate => 2-oxosuberate	4	0.593599	4	4	1	0	0	K10977 K16792 K16793 K10978		1.00417	4	1	0.25	3	0.75	K10978	K10977 K16792 K16793	-1.30195	map01210	Metabolism; Overview;2-Oxocarboxylic acid metabolism
M00609	Cysteine biosynthesis, methionine => cysteine	7	-0.443861	7	5	0.714286	2	0.285714	K00789 K17462 K18284 K17216 K17217	K01243 K07173	2.05261	7	1	0.142857	6	0.857143	K18284	K00789 K17462 K01243 K07173 K17216 K17217	-2.21206	map01230	Metabolism; Overview;Biosynthesis of amino acids
M00610	PTS system, D-glucosaminate-specific II component	4	0.582267	4	4	1	0	0	K17464 K17465 K17466 K17467		0.690645	4	1	0.25	3	0.75	K17464	K17465 K17466 K17467	-1.24045	map02060	Environmental Information Processing; Membrane transport;Phosphotransferase system (PTS)
M00619	Xylobiose transport system	3	2.21115	3	3	1	0	0	K17326 K17327 K17328		1.69993	3	0	0	3	1		K17326 K17327 K17328	-0.441002	map02010	Environmental Information Processing; Membrane transport;ABC transporters
M00620	Incomplete reductive citrate cycle, acetyl-CoA => oxoglutarate	17	-0.364764	17	10	0.588235	7	0.411765	K00169 K00170 K00171 K00172 K01677 K01678 K18209 K18210 K01902 K01903	K01959 K01960 K00024 K00174 K00175 K00176 K00177	2.05351	17	8	0.470588	9	0.529412	K00169 K00170 K00171 K00172 K01678 K18210 K01902 K01903	K01959 K01960 K00024 K01677 K18209 K00174 K00175 K00176 K00177	-2.01363	map01200	Metabolism; Overview;Carbon metabolism
M00622	Nicotinate degradation, nicotinate => fumarate	7	-0.136939	7	4	0.571429	3	0.428571	K18029 K18028 K13995 K01799	K18030 K14974 K15357	0.581541	7	5	0.714286	2	0.285714	K18030 K14974 K15357 K13995 K01799	K18029 K18028	-0.49186	map00760	Metabolism; Metabolism of cofactors and vitamins;Nicotinate and nicotinamide metabolism
M00623	Phthalate degradation, phthalate => protocatechuate	4	-1.35609	4	1	0.25	3	0.75	K18069	K18068 K18067 K04102	-0.557156	4	2	0.5	2	0.5	K18069 K04102	K18068 K18067	-0.6087	map01220	Metabolism; Overview;Degradation of aromatic compounds
M00624	Terephthalate degradation, terephthalate => 3,4-dihydroxybenzoate	3	0.854761	3	2	0.666667	1	0.333333	K18077 K18076	K18074	0.805337	3	1	0.333333	2	0.666667	K18076	K18074 K18077	-0.024906	map01220	Metabolism; Overview;Degradation of aromatic compounds
M00625	Methicillin resistance	3	-1.22922	3	2	0.666667	1	0.333333	K02547 K02546	K02545	1.71405	3	0	0	3	1		K02547 K02546 K02545	-1.69848	map01501	Human Diseases; Antimicrobial resistance;beta-Lactam resistance
M00627	beta-Lactam resistance, Bla system	4	0.705862	4	3	0.75	1	0.25	K02172 K02171 K17836	K18766	1.41918	4	1	0.25	3	0.75	K02172	K02171 K18766 K17836	-0.963208	map01501	Human Diseases; Antimicrobial resistance;beta-Lactam resistance
M00628	beta-Lactam resistance, AmpC system	5	-1.72899	5	3	0.6	2	0.4	K01207 K17850 K17836	K08218 K01467	-0.303994	5	4	0.8	1	0.2	K08218 K01207 K17850 K01467	K17836	-1.34913	map01501	Human Diseases; Antimicrobial resistance;beta-Lactam resistance
M00630	D-Galacturonate degradation (fungi), D-galacturonate => glycerol	5	-0.0735413	5	3	0.6	2	0.4	K18106 K18103 K18107	K19634 K18102	1.27479	5	1	0.2	4	0.8	K19634	K18106 K18102 K18103 K18107	-0.935265	map00040	Metabolism; Carbohydrate metabolism;Pentose and glucuronate interconversions
M00631	D-Galacturonate degradation (bacteria), D-galacturonate => pyruvate + D-glyceraldehyde 3P	8	-2.30674	8	1	0.125	7	0.875	K17463	K01812 K00041 K01685 K16849 K16850 K00874 K01625	1.6435	8	1	0.125	7	0.875	K17463	K01812 K00041 K01685 K16849 K16850 K00874 K01625	-2.5961	map00040	Metabolism; Carbohydrate metabolism;Pentose and glucuronate interconversions
M00632	Galactose degradation, Leloir pathway, galactose => alpha-D-glucose-1P	4	-0.194862	4	3	0.75	1	0.25	K01785 K00849 K00965	K01784	1.72225	4	0	0	4	1		K01785 K00849 K00965 K01784	-1.6864	map00052	Metabolism; Carbohydrate metabolism;Galactose metabolism
M00633	Semi-phosphorylative Entner-Doudoroff pathway, gluconate/galactonate => glycerate-3P	5	0.707323	5	4	0.8	1	0.2	K05308 K11395 K00131 K18978	K18126	0.500459	5	3	0.6	2	0.4	K05308 K18126 K00131	K11395 K18978	0.480632	map01200	Metabolism; Overview;Carbon metabolism
M00634	Oleandomycin transport system	2	-0.982955	2	1	0.5	1	0.5	K18232	K18233	0.626941	2	1	0.5	1	0.5	K18233	K18232	-0.74139	map02010	Environmental Information Processing; Membrane transport;ABC transporters
M00635	Tetracycline resistance, TetAB(46) transporter	2	-0.990258	2	1	0.5	1	0.5	K18217	K18216	-0.568974	2	2	1	0	0	K18216 K18217		-0.462673	map02010	Environmental Information Processing; Membrane transport;ABC transporters
M00636	Phthalate degradation, phthalate => protocatechuate	1	-1.36731	1	0	0	1	1		K18252	-1.64694	1	1	1	0	0	K18252		0.818308	map01220	Metabolism; Overview;Degradation of aromatic compounds
M00637	Anthranilate degradation, anthranilate => catechol	6	-1.68998	6	1	0.166667	5	0.833333	K18248	K05599 K05600 K11311 K16319 K18249	-2.95874	6	3	0.5	3	0.5	K05600 K18248 K18249	K05599 K11311 K16319	1.82485	map00627	Metabolism; Xenobiotics biodegradation and metabolism;Aminobenzoate degradation
M00638	Salicylate degradation, salicylate => gentisate	4	-0.905309	4	0	0	4	1		K18242 K18243 K14578 K14581	-1.17315	4	2	0.5	2	0.5	K14578 K14581	K18242 K18243	1.89398	map00626	Metabolism; Xenobiotics biodegradation and metabolism;Naphthalene degradation
M00645	Multidrug resistance, efflux pump SmeABC	5	-1.3509	5	3	0.6	2	0.4	K07642 K18322 K18323	K07664 K18321	2.16063	5	0	0	5	1		K07642 K07664 K18321 K18322 K18323	-2.37116	map02020	Environmental Information Processing; Signal transduction;Two-component system
M00646	Multidrug resistance, efflux pump AcrAD-TolC	5	-1.84106	5	2	0.4	3	0.6	K07642 K18324	K07664 K03585 K12340	0.929128	5	2	0.4	3	0.6	K03585 K18324	K07642 K07664 K12340	-2.20171	map02020	Environmental Information Processing; Signal transduction;Two-component system
M00648	Multidrug resistance, efflux pump MdtABC	5	-0.438504	5	3	0.6	2	0.4	K07642 K07788 K07789	K07664 K07799	0.577079	5	1	0.2	4	0.8	K07799	K07642 K07664 K07788 K07789	-1.64359	map02020	Environmental Information Processing; Signal transduction;Two-component system
M00649	Multidrug resistance, efflux pump AdeABC	5	0.00735304	5	4	0.8	1	0.2	K18143 K18144 K18146 K18147	K18145	0.821026	5	2	0.4	3	0.6	K18143 K18144	K18145 K18146 K18147	-0.26606	map01501	Human Diseases; Antimicrobial resistance;beta-Lactam resistance
M00651	Vancomycin resistance, D-Ala-D-Lac type	11	0.49951	11	8	0.727273	3	0.272727	K18345 K07260 K18346 K18351 K18352 K18354 K18347 K15739	K18344 K18353 K08641	1.4722	11	3	0.272727	8	0.727273	K18345 K07260 K08641	K18344 K18346 K18351 K18352 K18354 K18353 K18347 K15739	-1.6216	map02020	Environmental Information Processing; Signal transduction;Two-component system
M00652	Vancomycin resistance, D-Ala-D-Ser type	5	1.93199	5	5	1	0	0	K18350 K18349 K18348 K18856 K18866		0.659668	5	3	0.6	2	0.4	K18348 K18856 K18866	K18350 K18349	0.978715	map02020	Environmental Information Processing; Signal transduction;Two-component system
M00653	AauS-AauR (acidic amino acids utilization) two-component regulatory system	2	0.719958	2	2	1	0	0	K17060 K17061		1.29444	2	0	0	2	1		K17060 K17061	-0.354909	map02020	Environmental Information Processing; Signal transduction;Two-component system
M00654	ParS-ParR (polymyxin-adaptive resistance) two-component regulatory system	2	-0.803671	2	1	0.5	1	0.5	K18072	K18073	-1.18977	2	2	1	0	0	K18072 K18073		0.609633	map02020	Environmental Information Processing; Signal transduction;Two-component system
M00655	AdeS-AdeR two-component regulatory system	2	0.0674569	2	2	1	0	0	K18143 K18144		-0.974383	2	2	1	0	0	K18143 K18144		0.97407	map01501	Human Diseases; Antimicrobial resistance;beta-Lactam resistance
M00656	VanS-VanR (VanB type vancomycin resistance) two-component regulatory system	2	-0.321887	2	1	0.5	1	0.5	K18345	K18344	1.14473	2	1	0.5	1	0.5	K18345	K18344	-1.3285	map02020	Environmental Information Processing; Signal transduction;Two-component system
M00657	VanS-VanR (VanE type vancomycin resistance) two-component regulatory system	2	0.740234	2	2	1	0	0	K18350 K18349		0.913604	2	0	0	2	1		K18350 K18349	-0.820667	map02020	Environmental Information Processing; Signal transduction;Two-component system
M00658	VanS-VanR (actinomycete type vancomycin resistance) two-component regulatory system	2	0.17805	2	2	1	0	0	K18351 K18352		0.399091	2	0	0	2	1		K18351 K18352	-1.05126	map02020	Environmental Information Processing; Signal transduction;Two-component system
M00661	Paspaline biosynthesis, geranylgeranyl-PP + indoleglycerol phosphate => paspaline	2	0.0737051	2	1	0.5	1	0.5	K18385	K18387	0.094457	2	0	0	2	1		K18385 K18387	0.24728	map00403	Metabolism; Biosynthesis of other secondary metabolites;Indole diterpene alkaloid biosynthesis
M00662	Hk1-Rrp1 (glycerol uptake and utilization) two-component regulatory system	2	-1.0727	2	1	0.5	1	0.5	K18444	K02489	0.419236	2	1	0.5	1	0.5	K18444	K02489	-1.93284	map02020	Environmental Information Processing; Signal transduction;Two-component system
M00663	SsrA-SsrB two-component regulatory system	2	-1.75323	2	0	0	2	1		K14978 K14979	0.61542	2	0	0	2	1		K14978 K14979	-1.82774	map02020	Environmental Information Processing; Signal transduction;Two-component system
M00672	Penicillin biosynthesis, aminoadipate + cycteine + valine => penicillin	3	0.0227678	3	3	1	0	0	K12743 K04126 K10852		-0.871354	3	2	0.666667	1	0.333333	K12743 K04126	K10852	1.1785	map00311	Metabolism; Biosynthesis of other secondary metabolites;Penicillin and cephalosporin biosynthesis
M00673	Cephamycin C biosynthesis, aminoadipate + cycteine + valine => cephamycin C	5	-0.209037	5	3	0.6	2	0.4	K12743 K04126 K04127	K04128 K18063	-1.744	5	3	0.6	2	0.4	K12743 K04126 K04128	K04127 K18063	1.84897	map00311	Metabolism; Biosynthesis of other secondary metabolites;Penicillin and cephalosporin biosynthesis
M00675	Carbapenem-3-carboxylate biosynthesis, pyrroline-5-carboxylate + malonyl-CoA => carbapenem-3-carboxylate	1	-1.50043	1	0	0	1	1		K18316	-0.818782	1	1	1	0	0	K18316		0.912306	map00332	Metabolism; Biosynthesis of other secondary metabolites;Carbapenem biosynthesis
M00676	PI3K-Akt signaling	2	-0.916805	2	0	0	2	1		K00922 K04456	-0.228249	2	2	1	0	0	K00922 K04456		-0.13304	map04910	Organismal Systems; Endocrine system;Insulin signaling pathway
M00677	Wnt signaling	2	-1.16433	1	0	0	1	0.5		K03083	-0.185825	1	1	0.5	0	0	K03083		-0.199793	map04310	Environmental Information Processing; Signal transduction;Wnt signaling pathway
M00678	Hedgehog signaling	2	-0.607358	2	0	0	2	1		K18806 K06228	-0.00283673	2	1	0.5	1	0.5	K18806	K06228	-0.481506	map05217	Human Diseases; Cancers;Basal cell carcinoma
M00686	Toll-like receptor signaling	3	0.0953026	2	2	0.666667	0	0	K04730 K04427		-0.507969	2	2	0.666667	0	0	K04730 K04427		0.806065	map04620	Organismal Systems; Immune system;Toll-like receptor signaling pathway
M00690	MAPK (ERK5) signaling	4	-2.35717	4	1	0.25	3	0.75	K04464	K04420 K04421 K04463	-0.531207	4	3	0.75	1	0.25	K04420 K04463 K04464	K04421	-0.565238	map04010	Environmental Information Processing; Signal transduction;MAPK signaling pathway
M00691	DNA damage-induced cell cycle checkpoints	5	-0.139612	5	3	0.6	2	0.4	K02216 K06641 K02831	K06640 K04728	-0.131298	5	3	0.6	2	0.4	K06640 K04728 K02216	K06641 K02831	0.189463	map04110	Cellular Processes; Cell growth and death;Cell cycle
M00694	cGMP signaling	4	-0.578851	4	2	0.5	2	0.5	K12323 K07376	K12319 K18283	1.48916	4	1	0.25	3	0.75	K12319	K12323 K07376 K18283	-1.81812	map04022	Environmental Information Processing; Signal transduction;cGMP-PKG signaling pathway
M00695	cAMP signaling	4	-1.91451	4	1	0.25	3	0.75	K04345	K04630 K08048 K01768	1.06443	4	1	0.25	3	0.75	K08048	K04630 K01768 K04345	-1.70691	map04024	Environmental Information Processing; Signal transduction;cAMP signaling pathway
M00716	ArlS-ArlR (virulence regulation) two-component regulatory system	2	1.63604	2	2	1	0	0	K18940 K18941		1.7914	2	0	0	2	1		K18940 K18941	-0.771416	map02020	Environmental Information Processing; Signal transduction;Two-component system
M00719	Ihk-Irr (virulence regulation) two-component regulatory system	2	-0.0573415	2	2	1	0	0	K18986 K18987		1.30412	2	0	0	2	1		K18986 K18987	-1.18527	map02020	Environmental Information Processing; Signal transduction;Two-component system
M00721	Cationic antimicrobial peptide (CAMP) resistance, arnBCADTEF operon	13	-1.28396	13	9	0.692308	4	0.307692	K07771 K07643 K18072 K07660 K07806 K10011 K13014 K12962 K12963	K18073 K07637 K10012 K07264	-2.60396	13	11	0.846154	2	0.153846	K07771 K07643 K18072 K18073 K07637 K07660 K07806 K10011 K13014 K12962 K12963	K10012 K07264	1.9596	map01503	Human Diseases; Antimicrobial resistance;Cationic antimicrobial peptide (CAMP) resistance
M00722	Cationic antimicrobial peptide (CAMP) resistance, phosphoethanolamine transferase PmrC	3	-0.630722	3	2	0.666667	1	0.333333	K07771 K07643	K03760	-1.62064	3	3	1	0	0	K07771 K07643 K03760		1.18049	map01503	Human Diseases; Antimicrobial resistance;Cationic antimicrobial peptide (CAMP) resistance
M00723	Cationic antimicrobial peptide (CAMP) resistance, phosphoethanolamine transferase EptB	3	-0.651989	3	2	0.666667	1	0.333333	K07660 K12975	K07637	-1.78693	3	3	1	0	0	K07660 K07637 K12975		1.39408	map01503	Human Diseases; Antimicrobial resistance;Cationic antimicrobial peptide (CAMP) resistance
M00724	Cationic antimicrobial peptide (CAMP) resistance, palmitoyl transferase PagP	3	-1.56645	3	1	0.333333	2	0.666667	K07660	K07637 K12973	-2.35238	3	3	1	0	0	K07660 K07637 K12973		1.54811	map01503	Human Diseases; Antimicrobial resistance;Cationic antimicrobial peptide (CAMP) resistance
M00725	Cationic antimicrobial peptide (CAMP) resistance, dltABCD operon	6	0.737778	6	6	1	0	0	K19077 K19078 K03367 K03739 K14188 K03740		0.946396	6	3	0.5	3	0.5	K19078 K03367 K14188	K19077 K03739 K03740	-0.836391	map01503	Human Diseases; Antimicrobial resistance;Cationic antimicrobial peptide (CAMP) resistance
M00726	Cationic antimicrobial peptide (CAMP) resistance, lysyl-phosphatidylglycerol (L-PG) synthase MprF	3	0.648712	3	3	1	0	0	K19077 K19078 K14205		1.73672	3	1	0.333333	2	0.666667	K19078	K19077 K14205	-1.84187	map01503	Human Diseases; Antimicrobial resistance;Cationic antimicrobial peptide (CAMP) resistance
M00727	Cationic antimicrobial peptide (CAMP) resistance, N-acetylmuramoyl-L-alanine amidase AmiA and AmiC	3	-0.416537	3	2	0.666667	1	0.333333	K07640 K01448	K07662	-1.50534	3	2	0.666667	1	0.333333	K07640 K07662	K01448	-0.10366	map01503	Human Diseases; Antimicrobial resistance;Cationic antimicrobial peptide (CAMP) resistance
M00728	Cationic antimicrobial peptide (CAMP) resistance, envelope protein folding and degrading factors DegP and DsbA	4	-1.16276	4	2	0.5	2	0.5	K07640 K04771	K07662 K03673	-2.12733	4	3	0.75	1	0.25	K07640 K07662 K03673	K04771	0.447182	map01503	Human Diseases; Antimicrobial resistance;Cationic antimicrobial peptide (CAMP) resistance
M00730	Cationic antimicrobial peptide (CAMP) resistance, VraFG transporter	4	0.783658	4	4	1	0	0	K19077 K19078 K19079 K19080		0.895727	4	2	0.5	2	0.5	K19078 K19080	K19077 K19079	-0.942205	map01503	Human Diseases; Antimicrobial resistance;Cationic antimicrobial peptide (CAMP) resistance
M00731	Bacitracin transport system	2	0.299199	2	1	0.5	1	0.5	K19083	K19084	-0.35022	2	1	0.5	1	0.5	K19084	K19083	0.205098	map02020	Environmental Information Processing; Signal transduction;Two-component system
M00732	Cationic antimicrobial peptide transport system	2	1.2028	2	2	1	0	0	K19080 K19079		0.36532	2	1	0.5	1	0.5	K19080	K19079	0.177357	map02020	Environmental Information Processing; Signal transduction;Two-component system
M00733	GraS-GraR (cationic antimicrobial peptide transport) two-component regulatory system	2	-0.160707	2	2	1	0	0	K19077 K19078		0.914761	2	1	0.5	1	0.5	K19078	K19077	-1.51559	map02020	Environmental Information Processing; Signal transduction;Two-component system
M00734	BraS-BraR (bacitracin transport) two-component regulatory system	2	0.119067	2	2	1	0	0	K19081 K19082		0.748251	2	0	0	2	1		K19081 K19082	-0.74815	map02020	Environmental Information Processing; Signal transduction;Two-component system
M00736	Nocardicin A biosynthesis, L-pHPG + arginine + serine => nocardicin A	5	0.0947927	5	3	0.6	2	0.4	K19102 K19103 K05375	K19104 K19106	-1.9075	5	4	0.8	1	0.2	K19102 K19103 K05375 K19106	K19104	1.92629	map00261	Metabolism; Biosynthesis of other secondary metabolites;Monobactam biosynthesis
M00737	Bacitracin resistance, VraDE transporter	6	0.975818	6	5	0.833333	1	0.166667	K19083 K19081 K19082 K11631 K11632	K19084	0.773916	6	1	0.166667	5	0.833333	K19084	K19083 K19081 K19082 K11631 K11632	-0.781183	map02020	Environmental Information Processing; Signal transduction;Two-component system
M00738	Bacitracin resistance, BceAB transporter	4	0.975084	4	4	1	0	0	K11629 K11630 K11631 K11632		1.55363	4	0	0	4	1		K11629 K11630 K11631 K11632	-1.34619	map02020	Environmental Information Processing; Signal transduction;Two-component system
M00739	Cationic peptide transport system	5	-0.908854	5	2	0.4	3	0.6	K19226 K19230	K19227 K19228 K19229	-4.33143	5	5	1	0	0	K19226 K19227 K19228 K19229 K19230		2.86778	map02010	Environmental Information Processing; Membrane transport;ABC transporters
M00740	Methylaspartate cycle	11	-0.82549	11	5	0.454545	6	0.545455	K01647 K01681 K00261 K19268 K19280	K00031 K01846 K04835 K14449 K19281 K00024	1.48132	11	6	0.545455	5	0.454545	K00031 K00261 K19268 K01846 K04835 K14449	K01647 K01681 K19280 K19281 K00024	-1.54262	map01200	Metabolism; Overview;Carbon metabolism
M00741	Propanoyl-CoA metabolism, propanoyl-CoA => succinyl-CoA	13	0.446675	13	8	0.615385	5	0.384615	K01965 K01966 K18472 K15036 K15037 K01848 K01849 K11942	K11263 K19312 K01964 K05606 K01847	0.981116	13	5	0.384615	8	0.615385	K18472 K15037 K05606 K01847 K11942	K01965 K01966 K11263 K19312 K01964 K15036 K01848 K01849	-1.40033	map01200	Metabolism; Overview;Carbon metabolism
M00747	Bacitracin transport system	2	0.782628	2	2	1	0	0	K19310 K19309		1.2458	2	0	0	2	1		K19310 K19309	-1.13794	map02010	Environmental Information Processing; Membrane transport;ABC transporters
M00761	Undecaprenylphosphate alpha-L-Ara4N biosynthesis, UDP-GlcA => undecaprenyl phosphate alpha-L-Ara4N	4	-0.132667	4	3	0.75	1	0.25	K10011 K07806 K13014	K10012	-0.772578	4	3	0.75	1	0.25	K10011 K07806 K13014	K10012	0.65912	map00520	Metabolism; Carbohydrate metabolism;Amino sugar and nucleotide sugar metabolism
M00762	Copper-processing system	2	-1.8785	2	1	0.5	1	0.5	K19341	K19340	0.201993	2	1	0.5	1	0.5	K19341	K19340	-1.37993	map02010	Environmental Information Processing; Membrane transport;ABC transporters
M00763	Ornithine biosynthesis, mediated by LysW, glutamate => ornithine	6	-0.669787	6	3	0.5	3	0.5	K05828 K05829 K05830	K05826 K19412 K05831	0.231598	6	3	0.5	3	0.5	K19412 K05828 K05830	K05826 K05829 K05831	-0.691551	map01230	Metabolism; Overview;Biosynthesis of amino acids
M00764	PTS system, fructoselysine/glucoselysine-specific II component	4	0.205818	4	3	0.75	1	0.25	K19506 K19507 K19508	K19509	1.46633	4	0	0	4	1		K19506 K19507 K19508 K19509	-2.49527	map02060	Environmental Information Processing; Membrane transport;Phosphotransferase system (PTS)
M00770	PfeS-PfeR (enterobactin-dependent iron acquisition) two-component regulatory system	2	-0.996391	2	1	0.5	1	0.5	K19610	K19609	-0.396652	2	2	1	0	0	K19609 K19610		-0.519075	map02020	Environmental Information Processing; Signal transduction;Two-component system
M00771	FitF-FitH (insecticidal toxin regulation) two-component regulatory system	2	-1.82682	2	0	0	2	1		K19616 K19617	1.68436	2	0	0	2	1		K19616 K19617	-2.15583	map02020	Environmental Information Processing; Signal transduction;Two-component system
M00772	HupT-HupR (hydrogenase synthesis regulation) two-component regulatory system	2	1.59365	2	2	1	0	0	K19661 K19641		0.965599	2	1	0.5	1	0.5	K19661	K19641	0.513762	map02020	Environmental Information Processing; Signal transduction;Two-component system
M00773	Tylosin biosynthesis, methylmalonyl-CoA + malonyl-CoA => tylactone => tylosin	6	0.547691	6	5	0.833333	1	0.166667	K15988 K15989 K15993 K15994 K15995	K15996	-0.252929	6	3	0.5	3	0.5	K15988 K15989 K15995	K15993 K15994 K15996	0.433767	map00522	Metabolism; Metabolism of terpenoids and polyketides;Biosynthesis of 12-, 14- and 16-membered macrolides
M00774	Erythromycin biosynthesis, propanoyl-CoA + methylmalonyl-CoA => deoxyerythronolide B => erythromycin A/B	5	-0.327001	5	2	0.4	3	0.6	K10817 K14367	K14366 K14368 K14369	-2.6153	5	4	0.8	1	0.2	K10817 K14367 K14368 K14369	K14366	2.60341	map00522	Metabolism; Metabolism of terpenoids and polyketides;Biosynthesis of 12-, 14- and 16-membered macrolides
M00775	Oleandomycin biosynthesis, malonyl-CoA + methylmalonyl-CoA => 8,8a-deoxyoleandolide => oleandomycin	5	0.288074	5	1	0.2	4	0.8	K13320	K16007 K16008 K16009 K16010	-1.30458	5	4	0.8	1	0.2	K16007 K16009 K13320 K16010	K16008	0.929025	map00522	Metabolism; Metabolism of terpenoids and polyketides;Biosynthesis of 12-, 14- and 16-membered macrolides
M00777	Avermectin biosynthesis, 2-methylbutanoyl-CoA/isobutyryl-CoA => 6,8a-Seco-6,8a-deoxy-5-oxoavermectin 1a/1b aglycone => avermectin A1a/B1a/A1b/B1b	4	0.196474	4	2	0.5	2	0.5	K14374 K14375	K14371 K14373	-2.10797	4	4	1	0	0	K14371 K14373 K14374 K14375		2.41986	map00522	Metabolism; Metabolism of terpenoids and polyketides;Biosynthesis of 12-, 14- and 16-membered macrolides
M00778	Type II polyketide backbone biosynthesis, acyl-CoA + malonyl-CoA => polyketide	7	0.427807	7	4	0.571429	3	0.428571	K05551 K05554 K05555 K14250	K05552 K12420 K15886	0.188961	7	4	0.571429	3	0.428571	K05552 K12420 K05554 K15886	K05551 K05555 K14250	-0.566017	map01056	Metabolism; Metabolism of terpenoids and polyketides;Biosynthesis of type II polyketide backbone
M00779	Dihydrokalafungin biosynthesis, octaketide => dihydrokalafungin	5	0.122311	5	3	0.6	2	0.4	K05556 K14629 K14631	K14628 K14630	-0.683344	5	2	0.4	3	0.6	K14629 K14631	K05556 K14628 K14630	0.658763	map01057	Metabolism; Metabolism of terpenoids and polyketides;Biosynthesis of type II polyketide products
M00780	Tetracycline/oxytetracycline biosynthesis, pretetramide => tetracycline/oxytetracycline	6	0.37159	6	4	0.666667	2	0.333333	K14251 K14252 K14254 K14256	K14253 K14255	-0.889684	6	4	0.666667	2	0.333333	K14251 K14252 K14255 K14256	K14253 K14254	1.79595	map01057	Metabolism; Metabolism of terpenoids and polyketides;Biosynthesis of type II polyketide products
M00781	Nogalavinone/aklavinone biosynthesis, deoxynogalonate/deoxyaklanonate => nogalavinone/aklavinone	2	1.00014	2	2	1	0	0	K15942 K15944		-0.921157	2	2	1	0	0	K15942 K15944		1.01485	map01057	Metabolism; Metabolism of terpenoids and polyketides;Biosynthesis of type II polyketide products
M00783	Tetracenomycin C/8-demethyltetracenomycin C biosynthesis, tetracenomycin F2 => tetracenomycin C/8-demethyltetracenomycin C	3	-1.4461	3	0	0	3	1		K15886 K15970 K15971	-1.25735	3	3	1	0	0	K15886 K15970 K15971		-0.272747	map01057	Metabolism; Metabolism of terpenoids and polyketides;Biosynthesis of type II polyketide products
M00784	Elloramycin biosynthesis, 8-demethyltetracenomycin C => elloramycin A	5	1.4204	5	3	0.6	2	0.4	K19566 K19567 K19568	K19569 K19570	-0.649615	5	3	0.6	2	0.4	K19566 K19567 K19568	K19569 K19570	1.16682	map01057	Metabolism; Metabolism of terpenoids and polyketides;Biosynthesis of type II polyketide products
M00785	Cycloserine biosynthesis, arginine/serine => cycloserine	5	-1.08462	5	2	0.4	3	0.6	K19725 K19724	K19741 K19723 K19727	0.758675	5	1	0.2	4	0.8	K19725	K19741 K19723 K19724 K19727	-1.01706	map01130	Biosynthesis of antibiotics
M00786	Fumitremorgin alkaloid biosynthesis, tryptophan + proline => fumitremorgin C/A	3	-0.957815	3	1	0.333333	2	0.666667	K18281	K18280 K17825	-0.393358	3	2	0.666667	1	0.333333	K18281 K18280	K17825	0.689086	map00404	Metabolism; Biosynthesis of other secondary metabolites;Staurosporine biosynthesis
M00787	Bacilysin biosynthesis, prephenate => bacilysin	5	0.465815	5	3	0.6	2	0.4	K19550 K19549 K19548	K19546 K13037	0.216846	5	1	0.2	4	0.8	K19550	K19546 K19549 K19548 K13037	-0.0872292	map01130	Biosynthesis of antibiotics
M00789	Rebeccamycin biosynthesis, tryptophan => rebeccamycin	2	1.37799	2	2	1	0	0	K19888 K19889		0.934279	2	1	0.5	1	0.5	K19888	K19889	-0.198629	map00404	Metabolism; Biosynthesis of other secondary metabolites;Staurosporine biosynthesis
M00790	Pyrrolnitrin biosynthesis, tryptophan => pyrrolnitrin	2	-0.838681	2	1	0.5	1	0.5	K19982	K14257	-0.834482	2	2	1	0	0	K14257 K19982		-0.514853	map00404	Metabolism; Biosynthesis of other secondary metabolites;Staurosporine biosynthesis
M00791	Manganese/zinc transport system	3	2.30593	3	3	1	0	0	K19971 K19972 K10830		-0.510536	3	3	1	0	0	K19971 K19972 K10830		1.67201	map02010	Environmental Information Processing; Membrane transport;ABC transporters
M00792	Manganese/zinc transport system	3	1.70978	3	3	1	0	0	K19975 K19976 K19973		-0.999094	3	2	0.666667	1	0.333333	K19976 K19973	K19975	2.17015	map02010	Environmental Information Processing; Membrane transport;ABC transporters
M00793	dTDP-L-rhamnose biosynthesis	4	-1.14591	4	3	0.75	1	0.25	K00973 K01710 K01790	K00067	1.43999	4	0	0	4	1		K00973 K01710 K01790 K00067	-2.19496	map00523	Metabolism; Metabolism of terpenoids and polyketides;Polyketide sugar unit biosynthesis
M00794	dTDP-6-deoxy-D-allose biosynthesis	2	-0.393079	2	1	0.5	1	0.5	K13312	K13313	-1.13212	2	2	1	0	0	K13312 K13313		0.84465	map00523	Metabolism; Metabolism of terpenoids and polyketides;Polyketide sugar unit biosynthesis
M00795	dTDP-beta-L-noviose biosynthesis	3	-0.699352	3	1	0.333333	2	0.666667	K19855	K12710 K17625	0.0848903	3	2	0.666667	1	0.333333	K19855 K17625	K12710	-0.902364	map00523	Metabolism; Metabolism of terpenoids and polyketides;Polyketide sugar unit biosynthesis
M00796	dTDP-D-mycaminose biosynthesis	3	0.831887	3	3	1	0	0	K19853 K19854 K13307		1.21578	3	1	0.333333	2	0.666667	K19854	K19853 K13307	0.198308	map00523	Metabolism; Metabolism of terpenoids and polyketides;Polyketide sugar unit biosynthesis
M00797	dTDP-D-desosamine biosynthesis	6	-0.66681	6	4	0.666667	2	0.333333	K13308 K13310 K16436 K13326	K13309 K13311	0.668801	6	2	0.333333	4	0.666667	K13308 K16436	K13309 K13310 K13311 K13326	-0.649067	map00523	Metabolism; Metabolism of terpenoids and polyketides;Polyketide sugar unit biosynthesis
M00798	dTDP-L-mycarose biosynthesis	6	-0.412207	6	3	0.5	3	0.5	K13315 K13316 K16438	K16435 K13317 K13318	-1.17367	6	5	0.833333	1	0.166667	K16435 K13315 K13317 K13316 K16438	K13318	0.212465	map00523	Metabolism; Metabolism of terpenoids and polyketides;Polyketide sugar unit biosynthesis
M00799	dTDP-L-oleandrose biosynthesis	5	-0.0939282	5	2	0.4	3	0.6	K13315 K16438	K16435 K19856 K19857	-1.11876	5	4	0.8	1	0.2	K16435 K13315 K16438 K19856	K19857	0.734626	map00523	Metabolism; Metabolism of terpenoids and polyketides;Polyketide sugar unit biosynthesis
M00800	dTDP-L-megosamine biosynthesis	4	0.217622	4	3	0.75	1	0.25	K16436 K13326 K16438	K16435	-0.22847	4	3	0.75	1	0.25	K16435 K16436 K16438	K13326	0.370663	map00523	Metabolism; Metabolism of terpenoids and polyketides;Polyketide sugar unit biosynthesis
M00801	dTDP-L-olivose biosynthesis	4	-0.780422	4	2	0.5	2	0.5	K13327 K19858	K16435 K13319	-0.673453	4	4	1	0	0	K16435 K13327 K19858 K13319		-0.254259	map00523	Metabolism; Metabolism of terpenoids and polyketides;Polyketide sugar unit biosynthesis
M00802	dTDP-D-forosamine biosynthesis	5	-0.00495852	5	4	0.8	1	0.2	K13327 K13328 K13329 K13330	K16435	0.000269165	5	4	0.8	1	0.2	K16435 K13327 K13328 K13329	K13330	0.150309	map00523	Metabolism; Metabolism of terpenoids and polyketides;Polyketide sugar unit biosynthesis
M00803	dTDP-D-angolosamine biosynthesis	3	-0.476654	3	2	0.666667	1	0.333333	K16436 K13332	K16435	-0.248484	3	3	1	0	0	K16435 K16436 K13332		0.0982284	map00523	Metabolism; Metabolism of terpenoids and polyketides;Polyketide sugar unit biosynthesis
M00804	Complete nitrification, comammox, ammonia => nitrite => nitrate	3	0.543009	3	2	0.666667	1	0.333333	K00370 K00371	K10535	-2.27556	3	2	0.666667	1	0.333333	K00370 K00371	K10535	2.1218	map00910	Metabolism; Energy metabolism;Nitrogen metabolism
M00805	Staurosporine biosynthesis, tryptophan => staurosporine	3	1.57192	3	3	1	0	0	K20079 K20081 K20082		0.165666	3	3	1	0	0	K20079 K20081 K20082		0.605549	map00404	Metabolism; Biosynthesis of other secondary metabolites;Staurosporine biosynthesis
M00806	PTS system, maltose-specific II component	2	0.700241	1	1	0.5	0	0	K02777		-0.0636573	1	1	0.5	0	0	K02777		-0.235982	map02060	Environmental Information Processing; Membrane transport;Phosphotransferase system (PTS)
M00807	PTS system, galactose-specific II component	3	1.5993	3	2	0.666667	1	0.333333	K20113 K20114	K20112	2.44964	3	0	0	3	1		K20112 K20113 K20114	-1.4851	map02060	Environmental Information Processing; Membrane transport;Phosphotransferase system (PTS)
M00809	PTS system, glucose-specific II component	3	0.665722	3	3	1	0	0	K20116 K20117 K20118		-0.932243	3	2	0.666667	1	0.333333	K20117 K20118	K20116	0.36636	map02060	Environmental Information Processing; Membrane transport;Phosphotransferase system (PTS)
M00810	Nicotine degradation, pyridine pathway, nicotine => succinate semialdehyde	9	1.68971	9	8	0.888889	1	0.111111	K19818 K19819 K19820 K19826 K19890 K19185 K19186 K19187	K19188	1.8291	9	3	0.333333	6	0.666667	K19818 K19187 K19188	K19819 K19820 K19826 K19890 K19185 K19186	0.26362	map00760	Metabolism; Metabolism of cofactors and vitamins;Nicotinate and nicotinamide metabolism
M00811	Nicotine degradation, pyrrolidine pathway, nicotine => succinate semialdehyde	6	-2.018	6	2	0.333333	4	0.666667	K19700 K20171	K20170 K20170 K20158 K15359	0.471914	6	3	0.5	3	0.5	K20158 K20171 K15359	K20170 K20170 K19700	-1.49115	map00760	Metabolism; Metabolism of cofactors and vitamins;Nicotinate and nicotinamide metabolism
M00813	Lantibiotic transport system	3	0.650177	3	3	1	0	0	K20459 K20460 K20461		1.00881	3	0	0	3	1		K20459 K20460 K20461	-1.37577	map02010	Environmental Information Processing; Membrane transport;ABC transporters
M00816	NisK-NisR (Lantibiotic biosynthesis) two-component regulatory system	2	0.260995	2	2	1	0	0	K20487 K20488		1.55989	2	0	0	2	1		K20487 K20488	-1.54755	map02020	Environmental Information Processing; Signal transduction;Two-component system
M00817	Lantibiotic transport system	4	-0.176529	4	3	0.75	1	0.25	K20491 K20492 K20490	K20494	0.889563	4	0	0	4	1		K20491 K20492 K20494 K20490	-1.61587	map02010	Environmental Information Processing; Membrane transport;ABC transporters
Supplementary Table 6b: Kyoto Encyclopedia of Genes and Genomes (KEGG) functional pathways differentially enriched in gut microbiota between SCZ patients and controls
Pathway	Annotation	Total KO Number	SCZ VS HC								Medcation VS Baseline								Report score(HC Vs Medication;mean 100)
			Report score(SCZ >0)	Mapped KO number	SCZ-Enrichment Number	SCZ-Enrichment Rate	HC-Enrichment Number	HC-Enrichment Rate	SCZ-Enrichment KO list	HC-Enrichment KO list	Report score(Baseline >0)	Mapped KO number	Medication-Enrichment Number	Medication-Enrichment Rate	Baseline-Enrichment Number	Baseline-Enrichment Rate	Medication-Enrichment KO list	Baseline-Enrichment KO list	Report score(Medication >0)
map04912	Organismal Systems; Endocrine system;GnRH signaling pathway	53	-1.97368	53	21	0.396226	32	0.603774	K00024 K00031 K00163 K00174 K00175 K00176 K00177 K00235 K00237 K00240 K00241 K00244 K00245 K00246 K01676 K01900 K01958 K01959 K01960 K15231 K18118	K00025 K00026 K00030 K00116 K00161 K00162 K00164 K00169 K00170 K00171 K00172 K00234 K00239 K00242 K00247 K00382 K00627 K00658 K01596 K01610 K01647 K01677 K01678 K01679 K01681 K01682 K01899 K01902 K01903 K03737 K15230 K17753	-0.45748	53	31	0.584906	22	0.415094	K00026 K00031 K00116 K00161 K00162 K00163 K00164 K00169 K00170 K00171 K00172 K00234 K00235 K00237 K00242 K00244 K00245 K00246 K00247 K00382 K00627 K00658 K01596 K01676 K01678 K01679 K01682 K01900 K01902 K01903 K17753	K00024 K00025 K00030 K00174 K00175 K00176 K00177 K00239 K00240 K00241 K01610 K01647 K01677 K01681 K01899 K01958 K01959 K01960 K03737 K15230 K15231 K18118	-0.260734
map04215	Cellular Processes; Cell growth and death;Apoptosis - multiple species	74	-0.301636	74	20	0.27027	54	0.72973	K00036 K00850 K00874 K00895 K01057 K01086 K01619 K01625 K03841 K04041 K06152 K07404 K11532 K11645 K13937 K15916 K16370 K18126 K18128 K19813	K00032 K00033 K00034 K00090 K00117 K00131 K00615 K00616 K00851 K00852 K00918 K00948 K01053 K01621 K01622 K01623 K01624 K01690 K01783 K01807 K01808 K01810 K01835 K01839 K02446 K03738 K05308 K05774 K06151 K06859 K08093 K08094 K11395 K11441 K11529 K13810 K13812 K13831 K15778 K15779 K16305 K16306 K17463 K17464 K17465 K17466 K17467 K17468 K18020 K18021 K18022 K18127 K18978 K19243	-0.403184	74	35	0.472973	39	0.527027	K00034 K00036 K00090 K00117 K00131 K00615 K00616 K00852 K01053 K01690 K01807 K01808 K01839 K02446 K03738 K03841 K05308 K05774 K06151 K06152 K06859 K07404 K11532 K11645 K13831 K13937 K15778 K15779 K16306 K16370 K17463 K17464 K18126 K18128 K19813	K00032 K00033 K00850 K00851 K00874 K00895 K00918 K00948 K01057 K01086 K01619 K01621 K01622 K01623 K01624 K01625 K01783 K01810 K01835 K04041 K08093 K08094 K11395 K11441 K11529 K13810 K13812 K15916 K16305 K17465 K17466 K17467 K17468 K18020 K18021 K18022 K18127 K18978 K19243	0.727233
map04020	Environmental Information Processing; Signal transduction;Calcium signaling pathway	62	-2.75533	62	30	0.483871	32	0.516129	K00039 K00041 K00065 K00078 K00848 K00853 K01051 K01184 K01195 K01213 K01629 K01685 K01686 K01728 K01730 K01731 K01804 K01805 K01812 K01815 K03081 K03082 K08092 K08322 K14259 K14273 K16849 K16850 K18102 K19634	K00002 K00007 K00008 K00011 K00012 K00040 K00128 K00699 K00854 K00875 K00880 K00963 K01783 K01786 K01820 K03080 K03331 K05351 K05352 K08323 K12447 K13247 K14274 K14275 K16190 K17738 K17743 K17818 K18103 K18106 K18107 K19551	-1.55204	62	31	0.5	31	0.5	K00007 K00011 K00039 K00040 K00065 K00078 K00128 K00848 K00853 K00875 K00880 K00963 K01629 K01731 K01805 K03080 K03081 K03082 K03331 K05352 K08092 K08323 K12447 K13247 K14259 K14273 K14274 K14275 K16190 K17743 K19634	K00002 K00008 K00012 K00041 K00699 K00854 K01051 K01184 K01195 K01213 K01685 K01686 K01728 K01730 K01783 K01786 K01804 K01812 K01815 K01820 K05351 K08322 K16849 K16850 K17738 K17818 K18102 K18103 K18106 K18107 K19551	0.349558
map04728	Organismal Systems; Nervous system;Dopaminergic synapse	100	-2.22287	100	41	0.41	59	0.59	K00064 K00847 K00848 K00850 K00895 K00900 K00966 K00971 K00976 K01086 K01629 K01711 K01795 K01805 K01809 K01813 K01818 K01840 K02377 K02781 K02782 K02798 K02800 K02812 K02815 K03332 K03841 K04041 K05305 K07026 K07046 K11196 K11532 K11645 K14634 K15916 K16011 K16370 K18335 K19290 K19291	K00007 K00008 K00009 K00011 K00045 K00066 K00068 K00844 K00846 K00863 K00879 K00881 K00882 K01218 K01622 K01623 K01624 K01628 K01729 K01803 K01808 K01820 K02446 K02768 K02769 K02770 K02771 K02783 K02793 K02794 K02795 K02796 K02799 K02813 K02814 K08261 K11194 K11195 K12660 K12661 K15778 K15856 K16305 K16306 K16881 K17195 K17497 K17742 K18333 K18334 K18336 K18337 K18339 K18447 K19029 K19030 K19355 …	-1.17568	100	58	0.58	42	0.42	K00007 K00009 K00011 K00066 K00068 K00846 K00848 K00863 K00879 K00881 K00882 K00900 K00976 K01628 K01629 K01805 K01808 K01809 K01813 K01818 K02446 K02768 K02769 K02770 K02781 K02782 K02783 K02798 K02799 K02800 K02812 K02814 K02815 K03841 K05305 K07026 K08261 K11196 K11532 K11645 K12660 K12661 K15778 K15856 K16011 K16306 K16370 K16881 K17195 K17497 K18333 K18335 K18447 K19029 K19030 K19290 K19633 …	K00008 K00045 K00064 K00844 K00847 K00850 K00895 K00966 K00971 K01086 K01218 K01622 K01623 K01624 K01711 K01729 K01795 K01803 K01820 K01840 K02377 K02771 K02793 K02794 K02795 K02796 K02813 K03332 K04041 K07046 K11194 K11195 K14634 K15916 K16305 K17742 K18334 K18336 K18337 K18339 K19291 K19355	0.273385
map04611	Organismal Systems; Immune system;Platelet activation	64	-1.63752	64	23	0.359375	41	0.640625	K00094 K00850 K00883 K01084 K01182 K01187 K01189 K01190 K01784 K01819 K02774 K02775 K02786 K06617 K07407 K12111 K12308 K12309 K12316 K15922 K16370 K18126 K18819	K00011 K00035 K00844 K00845 K00849 K00917 K00963 K00965 K01193 K01220 K01631 K01635 K01684 K01785 K01835 K01854 K02079 K02080 K02744 K02745 K02746 K02747 K02773 K02787 K02788 K04618 K05308 K07406 K08302 K10984 K10985 K10986 K11395 K12112 K12317 K12447 K15778 K15779 K16371 K17716 K18127	-0.698029	64	35	0.546875	29	0.453125	K00011 K00035 K00094 K00883 K00917 K00963 K01189 K01193 K01631 K01684 K01819 K02079 K02080 K02744 K02745 K02773 K02774 K04618 K05308 K06617 K07406 K08302 K10985 K10986 K12111 K12112 K12309 K12316 K12447 K15778 K15779 K15922 K16370 K16371 K18126	K00844 K00845 K00849 K00850 K00965 K01084 K01182 K01187 K01190 K01220 K01635 K01784 K01785 K01835 K01854 K02746 K02747 K02775 K02786 K02787 K02788 K07407 K10984 K11395 K12308 K12317 K17716 K18127 K18819	0.139505
map00940	Metabolism; Biosynthesis of other secondary metabolites;Phenylpropanoid biosynthesis	41	-0.410434	41	11	0.268293	30	0.731707	K00064 K00103 K00225 K01706 K01708 K03077 K08092 K08232 K10046 K17744 K19660	K00012 K00128 K00423 K00434 K00469 K00699 K00880 K01053 K01630 K01707 K02821 K02822 K03078 K03079 K03475 K03476 K10047 K12447 K13873 K13874 K13875 K13876 K14085 K16190 K18649 K18981 K18982 K18983 K19642 K20023	0.168194	41	29	0.707317	12	0.292683	K00128 K00423 K00434 K00469 K00880 K01053 K01630 K01706 K01708 K02821 K02822 K03078 K03079 K03475 K03476 K08092 K08232 K10046 K10047 K12447 K13873 K13874 K13875 K14085 K16190 K18649 K18981 K18983 K19660	K00012 K00064 K00103 K00225 K00699 K01707 K03077 K13876 K17744 K18982 K19642 K20023	0.224864
map00364	Metabolism; Xenobiotics biodegradation and metabolism;Fluorobenzoate degradation	29	0.899816	29	17	0.586207	12	0.413793	K00059 K00208 K00209 K00647 K00668 K01071 K01716 K01946 K01961 K02160 K02371 K03921 K09458 K11263 K16363 K18473 K18474	K00645 K00648 K00667 K01897 K01962 K01963 K02372 K10780 K11262 K11533 K15013 K18472	-4.32943	29	13	0.448276	16	0.551724	K00059 K00209 K00647 K01716 K01946 K01962 K01963 K02371 K02372 K10780 K11262 K18472 K18473	K00208 K00645 K00648 K00667 K00668 K01071 K01897 K01961 K02160 K03921 K09458 K11263 K11533 K15013 K16363 K18474	4.54854
map00730	Metabolism; Metabolism of cofactors and vitamins;Thiamine metabolism	14	-0.274163	14	6	0.428571	8	0.571429	K07511 K10245 K10246 K10249 K10258 K10703	K00022 K01068 K07508 K07509 K07512 K07515 K10251 K17360	2.80732	14	9	0.642857	5	0.357143	K00022 K07511 K07512 K07515 K10245 K10246 K10249 K10703 K17360	K01068 K07508 K07509 K10251 K10258	-2.41735
map01052	Metabolism; Metabolism of terpenoids and polyketides;Type I polyketide structures	40	1.44832	40	16	0.4	24	0.6	K00232 K00248 K00249 K00493 K00496 K01825 K01909 K05297 K05939 K07511 K08766 K09478 K13238 K13239 K13767 K13954	K00001 K00022 K00121 K00128 K00252 K00255 K00529 K00626 K00632 K01692 K01782 K01897 K04072 K06445 K07508 K07509 K07513 K07515 K07516 K10527 K13953 K14085 K14338 K15013	-2.8161	40	29	0.725	11	0.275	K00001 K00022 K00121 K00128 K00252 K00255 K00493 K00496 K00529 K00626 K00632 K01692 K01782 K01825 K01909 K04072 K05939 K06445 K07511 K07515 K07516 K08766 K09478 K13239 K13767 K13953 K13954 K14085 K14338	K00232 K00248 K00249 K01897 K05297 K07508 K07509 K07513 K10527 K13238 K15013	4.19982
map00791	Metabolism; Xenobiotics biodegradation and metabolism;Atrazine degradation	8	-0.382181	8	0	0	8	1		K00019 K00626 K01027 K01028 K01029 K01574 K01640 K01641	-0.321561	8	6	0.75	2	0.25	K00019 K00626 K01027 K01028 K01029 K01574	K01640 K01641	0.27624
map00450	Metabolism; Metabolism of other amino acids;Selenocompound metabolism	4	1.83615	4	2	0.5	2	0.5	K01442 K08764	K01796 K12405	1.57134	4	1	0.25	3	0.75	K01796	K01442 K08764 K12405	-0.012465
map04370	Environmental Information Processing; Signal transduction;VEGF signaling pathway	8	-0.575929	8	2	0.25	6	0.75	K01442 K15869	K15868 K15870 K15871 K15872 K15873 K15874	-0.044758	8	6	0.75	2	0.25	K15868 K15870 K15871 K15872 K15873 K15874	K01442 K15869	0.123489
map04923	Organismal Systems; Endocrine system;Regulation of lipolysis in adipocytes	47	-1.1065	47	20	0.425532	27	0.574468	K00355 K00568 K00591 K00815 K01075 K01661 K01904 K01911 K02361 K02548 K02549 K02551 K03181 K05928 K06125 K06134 K11782 K12502 K18534 K19222	K00457 K00838 K01851 K02552 K03179 K03182 K03183 K03184 K03185 K03186 K03809 K06126 K06127 K08680 K09834 K11783 K11784 K11785 K12073 K13565 K14759 K18240 K18284 K18285 K18286 K18800 K19267	0.750307	47	35	0.744681	12	0.255319	K00355 K00838 K01075 K01851 K01904 K01911 K02548 K02549 K02552 K03179 K03181 K03182 K03183 K03184 K03185 K03186 K03809 K06125 K06126 K06127 K08680 K09834 K11783 K11784 K11785 K12073 K12502 K13565 K14759 K18284 K18285 K18534 K18800 K19222 K19267	K00457 K00568 K00591 K00815 K01661 K02361 K02551 K05928 K06134 K11782 K18240 K18286	-1.37386
map02040	Cellular Processes; Cell motility;Flagellar assembly	11	-3.66764	9	3	0.272727	6	0.545455	K01130 K12343 K15680	K00038 K00545 K00699 K01822 K05296 K10251	-6.4618	9	4	0.363636	5	0.454545	K00038 K01822 K05296 K12343	K00545 K00699 K01130 K10251 K15680	1.52224
map04740	Organismal Systems; Sensory system;Olfactory transduction	151	-1.98502	145	68	0.450331	77	0.509934	K00235 K00237 K00240 K00241 K00244 K00245 K00246 K00330 K00331 K00333 K00337 K00338 K00339 K00340 K00341 K00342 K00343 K00404 K00406 K00407 K00414 K00425 K00426 K01544 K02108 K02126 K02128 K02134 K02144 K02146 K02147 K02148 K02150 K02151 K02257 K02258 K02259 K02261 K02275 K02826 K02827 K02828 K02829 K03661 K03880 K03882 K03883 K03884 K03888 K03889 K03942 K03950 K03953 K03954 K03963 K03965 K05572 …	K00234 K00239 K00242 K00247 K00329 K00332 K00334 K00335 K00336 K00356 K00405 K00410 K00411 K00412 K00413 K00937 K01507 K01535 K01541 K02107 K02109 K02110 K02111 K02112 K02113 K02114 K02115 K02117 K02118 K02119 K02120 K02121 K02122 K02123 K02124 K02132 K02133 K02136 K02137 K02145 K02149 K02154 K02155 K02256 K02262 K02274 K02276 K02277 K02297 K02298 K02299 K02300 K02301 K03878 K03879 K03881 K03885 …	0.269212	145	81	0.536424	64	0.423841	K00234 K00235 K00237 K00242 K00244 K00245 K00246 K00247 K00329 K00331 K00332 K00334 K00335 K00336 K00340 K00356 K00404 K00405 K00406 K00411 K00412 K00413 K00425 K00426 K00937 K01507 K01535 K01541 K01544 K02110 K02126 K02128 K02132 K02137 K02144 K02145 K02146 K02148 K02150 K02154 K02155 K02256 K02259 K02261 K02262 K02274 K02275 K02276 K02277 K02297 K02298 K02299 K02300 K02301 K03878 K03879 K03881 …	K00239 K00240 K00241 K00330 K00333 K00337 K00338 K00339 K00341 K00342 K00343 K00407 K00410 K00414 K02107 K02108 K02109 K02111 K02112 K02113 K02114 K02115 K02117 K02118 K02119 K02120 K02121 K02122 K02123 K02124 K02133 K02134 K02136 K02147 K02149 K02151 K02257 K02258 K02826 K02827 K02828 K02829 K03661 K03880 K03882 K03884 K03885 K03888 K03889 K03935 K03941 K03954 K03955 K03965 K05574 K05576 K05577 …	-0.496685
map00620	Metabolism; Carbohydrate metabolism;Pyruvate metabolism	32	-0.0466791	29	12	0.375	17	0.53125	K02108 K02634 K02639 K02640 K02690 K02691 K02699 K02709 K02712 K02713 K02717 K02724	K02109 K02110 K02111 K02112 K02113 K02114 K02115 K02635 K02636 K02637 K02641 K02689 K02703 K02704 K02705 K02706 K02707	-1.95565	29	15	0.46875	14	0.4375	K02110 K02634 K02635 K02637 K02639 K02641 K02689 K02690 K02699 K02703 K02704 K02705 K02706 K02707 K02709	K02108 K02109 K02111 K02112 K02113 K02114 K02115 K02636 K02640 K02691 K02712 K02713 K02717 K02724	0.787664
map00430	Metabolism; Metabolism of other amino acids;Taurine and hypotaurine metabolism	49	1.58744	49	16	0.326531	33	0.673469	K00491 K00811 K00818 K00930 K01425 K01427 K01430 K01438 K01457 K01940 K01941 K05831 K14048 K14455 K14681 K19412	K00145 K00260 K00261 K00262 K00611 K00619 K00620 K00812 K00813 K00814 K00821 K00926 K01428 K01429 K01476 K01478 K01755 K01915 K01948 K05597 K05828 K05829 K05830 K09065 K11358 K12659 K14260 K14272 K14454 K14541 K14677 K14682 K15371	0.975471	49	31	0.632653	18	0.367347	K00261 K00611 K00619 K00811 K00813 K00814 K00818 K00821 K00926 K01425 K01427 K01428 K01429 K01430 K01438 K01457 K01476 K01478 K01755 K01941 K05828 K05830 K09065 K14260 K14272 K14454 K14455 K14681 K14682 K15371 K19412	K00145 K00260 K00262 K00491 K00620 K00812 K00930 K01915 K01940 K01948 K05597 K05829 K05831 K11358 K12659 K14048 K14541 K14677	0.83104
map04066	Environmental Information Processing; Signal transduction;HIF-1 signaling pathway	213	1.45843	213	91	0.42723	122	0.57277	K00364 K00525 K00526 K00602 K00759 K00769 K00839 K00856 K00860 K00892 K00893 K00940 K00955 K00956 K00957 K00988 K01241 K01427 K01430 K01488 K01490 K01492 K01509 K01510 K01511 K01514 K01515 K01519 K01588 K01768 K01769 K02319 K02321 K02323 K02324 K02325 K02327 K02328 K02337 K02339 K02344 K02345 K02684 K02685 K03004 K03008 K03011 K03013 K03014 K03015 K03016 K03018 K03019 K03020 K03022 K03027 K03050 …	K00073 K00087 K00088 K00106 K00365 K00524 K00527 K00601 K00760 K00764 K00873 K00904 K00926 K00939 K00942 K00944 K00948 K00951 K00958 K00962 K01081 K01119 K01120 K01129 K01139 K01239 K01428 K01429 K01466 K01477 K01483 K01486 K01487 K01513 K01517 K01518 K01522 K01524 K01525 K01587 K01589 K01756 K01835 K01839 K01923 K01933 K01939 K01945 K01951 K01952 K02083 K02320 K02322 K02335 K02338 K02340 K02341 …	0.411139	213	123	0.577465	90	0.422535	K00073 K00364 K00524 K00759 K00760 K00769 K00839 K00860 K00873 K00892 K00893 K00926 K00940 K00942 K00944 K00955 K00956 K00957 K00958 K01129 K01139 K01241 K01427 K01428 K01429 K01430 K01466 K01477 K01483 K01486 K01488 K01513 K01514 K01519 K01522 K01524 K01525 K01588 K01589 K01769 K01839 K01923 K01951 K01952 K02083 K02319 K02320 K02321 K02322 K02323 K02324 K02327 K02328 K02335 K02339 K02340 K02344 …	K00087 K00088 K00106 K00365 K00525 K00526 K00527 K00601 K00602 K00764 K00856 K00904 K00939 K00948 K00951 K00962 K00988 K01081 K01119 K01120 K01239 K01487 K01490 K01492 K01509 K01510 K01511 K01515 K01517 K01518 K01587 K01756 K01768 K01835 K01933 K01939 K01945 K02325 K02337 K02338 K02341 K02342 K02343 K02428 K02999 K03006 K03008 K03010 K03016 K03019 K03020 K03040 K03043 K03045 K03046 K03048 K03050 …	0.370818
map03320	Organismal Systems; Endocrine system;PPAR signaling pathway	2	1.35239	1	0	0	1	0.5		K12635	1.2133	1	1	0.5	0	0	K12635		0.10256
map04110	Cellular Processes; Cell growth and death;Cell cycle	60	-2.3574	60	16	0.266667	44	0.733333	K00811 K01425 K01744 K01914 K01940 K01954 K01955 K08590 K09758 K13566 K13821 K14268 K14455 K14681 K18309 K18310	K00135 K00259 K00260 K00261 K00262 K00264 K00265 K00266 K00278 K00294 K00608 K00609 K00610 K00764 K00812 K00813 K00814 K00820 K00823 K00827 K00830 K01424 K01580 K01755 K01756 K01779 K01915 K01939 K01948 K01953 K01956 K05597 K07250 K08324 K11358 K11540 K11541 K13524 K14260 K14272 K14454 K15371 K16871 K19244	-1.86718	60	27	0.45	33	0.55	K00135 K00261 K00278 K00294 K00811 K00813 K00814 K00823 K00827 K00830 K01425 K01580 K01755 K01779 K07250 K08324 K08590 K11540 K13524 K13821 K14260 K14272 K14454 K14455 K14681 K15371 K16871	K00259 K00260 K00262 K00264 K00265 K00266 K00608 K00609 K00610 K00764 K00812 K00820 K01424 K01744 K01756 K01914 K01915 K01939 K01940 K01948 K01953 K01954 K01955 K01956 K05597 K09758 K11358 K11541 K13566 K14268 K18309 K18310 K19244	1.12724
map03440	Genetic Information Processing; Replication and repair;Homologous recombination	18	1.26827	18	8	0.444444	10	0.555556	K01961 K02160 K05552 K11263 K12420 K14253 K14255 K14257	K01962 K01963 K05551 K14244 K14250 K14251 K14252 K14254 K14256 K18472	-0.822596	18	11	0.611111	7	0.388889	K01962 K01963 K05552 K12420 K14244 K14251 K14252 K14255 K14256 K14257 K18472	K01961 K02160 K05551 K11263 K14250 K14253 K14254	2.50403
map04916	Organismal Systems; Endocrine system;Melanogenesis	9	-1.95784	9	2	0.222222	7	0.777778	K01946 K17646	K11262 K15316 K17644 K17647 K17648 K17649 K17650	-0.662328	9	6	0.666667	3	0.333333	K01946 K11262 K17644 K17647 K17649 K17650	K15316 K17646 K17648	-0.232961
map00196	Metabolism; Energy metabolism;Photosynthesis - antenna proteins	87	-3.36434	87	27	0.310345	60	0.689655	K00130 K00273 K00281 K00303 K00304 K00305 K00315 K00499 K00605 K00639 K00865 K00998 K01079 K02204 K02437 K06718 K12235 K12524 K12526 K13042 K15633 K15635 K15786 K15789 K16066 K17103 K20498	K00003 K00018 K00049 K00050 K00058 K00060 K00108 K00133 K00274 K00276 K00282 K00283 K00301 K00302 K00314 K00382 K00544 K00600 K00613 K00643 K00827 K00830 K00831 K00836 K00872 K00928 K01620 K01694 K01695 K01696 K01697 K01733 K01752 K01753 K01754 K01758 K01834 K02203 K06001 K06720 K08688 K10150 K10674 K11440 K11529 K12525 K12972 K13745 K14085 K14272 K15634 K15783 K15784 K15785 K15918 K17217 K17755 …	1.29262	87	51	0.586207	36	0.413793	K00060 K00108 K00130 K00133 K00273 K00274 K00276 K00281 K00282 K00283 K00301 K00302 K00303 K00382 K00499 K00544 K00605 K00613 K00643 K00827 K00830 K00836 K00865 K00998 K01079 K01695 K01752 K01753 K01758 K02203 K02204 K02437 K06720 K08688 K10674 K11440 K12235 K12525 K12526 K12972 K13745 K14085 K14272 K15783 K15785 K15786 K15789 K15918 K17755 K17989 K20498	K00003 K00018 K00049 K00050 K00058 K00304 K00305 K00314 K00315 K00600 K00639 K00831 K00872 K00928 K01620 K01694 K01696 K01697 K01733 K01754 K01834 K06001 K06718 K10150 K11529 K12524 K13042 K15633 K15634 K15635 K15784 K16066 K17103 K17217 K18896 K18897	-2.4166
map04211	Organismal Systems; Aging;Longevity regulating pathway	25	-1.53274	25	10	0.4	15	0.6	K00955 K00956 K00957 K12524 K12526 K19104 K19106 K19108 K19111 K19112	K00133 K00215 K00928 K00958 K01714 K05375 K12525 K13811 K16422 K16423 K19102 K19103 K19107 K19109 K19113	0.205836	25	17	0.68	8	0.32	K00133 K00955 K00956 K00957 K00958 K01714 K05375 K12525 K12526 K16423 K19102 K19103 K19106 K19107 K19108 K19109 K19113	K00215 K00928 K12524 K13811 K16422 K19104 K19111 K19112	-0.662913
map04392	Environmental Information Processing; Signal transduction;Hippo signaling pathway -multiple species	65	-1.3889	65	19	0.292308	46	0.707692	K00186 K00248 K00249 K00263 K00271 K00822 K00826 K01825 K01847 K01907 K01964 K01968 K05606 K07511 K09478 K11263 K13766 K18660 K19312	K00020 K00022 K00128 K00140 K00166 K00167 K00187 K00188 K00189 K00253 K00382 K00626 K00632 K00827 K01027 K01028 K01029 K01640 K01641 K01692 K01782 K01848 K01849 K01965 K01966 K01969 K05605 K05607 K07250 K07508 K07509 K07513 K07515 K08683 K09699 K11381 K11410 K11538 K11942 K13524 K14085 K15036 K15037 K18472 K18661 K18662	-0.746849	65	40	0.615385	25	0.384615	K00020 K00022 K00128 K00140 K00166 K00186 K00188 K00253 K00382 K00626 K00632 K00822 K00827 K01027 K01028 K01029 K01692 K01782 K01825 K01847 K01907 K01968 K05605 K05606 K07250 K07511 K07515 K08683 K09478 K09699 K11381 K11942 K13524 K13766 K14085 K15037 K18472 K18660 K18661 K18662	K00167 K00187 K00189 K00248 K00249 K00263 K00271 K00826 K01640 K01641 K01848 K01849 K01964 K01965 K01966 K01969 K05607 K07508 K07509 K07513 K11263 K11410 K11538 K15036 K19312	0.884558
map04972	Organismal Systems; Digestive system;Pancreatic secretion	16	-1.02695	16	4	0.25	12	0.75	K01825 K13776 K13777 K17832	K00022 K00257 K00632 K01640 K01692 K01782 K11731 K13774 K13775 K13778 K13779 K19653	-0.667018	16	9	0.5625	7	0.4375	K00022 K00257 K00632 K01692 K01782 K01825 K11731 K13774 K17832	K01640 K13775 K13776 K13777 K13778 K13779 K19653	0.261069
map00523	Metabolism; Metabolism of terpenoids and polyketides;Polyketide sugar unit biosynthesis	17	-0.80231	17	4	0.235294	13	0.764706	K00263 K00826 K09011 K11258	K00052 K00053 K00835 K01649 K01652 K01653 K01687 K01702 K01703 K01704 K01754 K14260 K17989	0.766856	17	7	0.411765	10	0.588235	K00835 K01649 K01652 K01653 K11258 K14260 K17989	K00052 K00053 K00263 K00826 K01687 K01702 K01703 K01704 K01754 K09011	-1.12312
map03015	Genetic Information Processing; Translation;mRNA surveillance pathway	46	-2.08745	46	12	0.26087	34	0.73913	K00143 K00290 K00293 K00841 K01929 K03340 K05822 K05824 K05831 K12524 K12526 K16182	K00003 K00133 K00215 K00674 K00821 K00825 K00838 K00928 K01439 K01586 K01655 K01705 K01714 K01778 K01928 K05823 K05825 K05827 K05828 K05829 K05830 K10206 K10977 K10978 K12525 K14085 K14267 K15792 K16180 K16181 K16792 K16793 K17450 K17753	-0.577188	46	20	0.434783	26	0.565217	K00133 K00143 K00293 K00674 K00821 K00825 K00838 K01714 K05825 K05827 K05828 K05830 K10978 K12525 K12526 K14085 K16180 K16181 K16182 K17753	K00003 K00215 K00290 K00841 K00928 K01439 K01586 K01655 K01705 K01778 K01928 K01929 K03340 K05822 K05823 K05824 K05829 K05831 K10206 K10977 K12524 K14267 K15792 K16792 K16793 K17450	-0.802467
map04730	Organismal Systems; Nervous system;Long-term depression	48	-1.93823	48	20	0.416667	28	0.583333	K00143 K00290 K00292 K00293 K00471 K00474 K01825 K01843 K03894 K03895 K03896 K06101 K07511 K09186 K11419 K11423 K11431 K14157 K14268 K19743	K00022 K00128 K00135 K00164 K00252 K00626 K00658 K00824 K00825 K01034 K01035 K01582 K01692 K01782 K01844 K03897 K07515 K09188 K11422 K11424 K11429 K13609 K14085 K18011 K18012 K18013 K18014 K18201	-0.198921	48	38	0.791667	10	0.208333	K00022 K00128 K00135 K00143 K00164 K00252 K00293 K00626 K00658 K00825 K01034 K01035 K01582 K01692 K01782 K01825 K01843 K03894 K03895 K03896 K03897 K06101 K07511 K07515 K09186 K09188 K11419 K11422 K11423 K11424 K11431 K13609 K14085 K14157 K18011 K18012 K18201 K19743	K00290 K00292 K00471 K00474 K00824 K01844 K11429 K14268 K18013 K18014	-0.909057
map04750	Organismal Systems; Sensory system;Inflammatory mediator regulation of TRP channels	10	-2.10184	10	5	0.5	5	0.5	K00273 K01060 K01434 K04128 K19200	K04126 K04127 K10852 K12743 K17836	-0.231377	10	6	0.6	4	0.4	K00273 K01434 K04126 K04128 K12743 K19200	K01060 K04127 K10852 K17836	-0.0274958
map01200	Metabolism; Overview;Carbon metabolism	81	3.55376	81	33	0.407407	48	0.592593	K00273 K00472 K00491 K00673 K00811 K00819 K00840 K00933 K00934 K01480 K01585 K01611 K01777 K02626 K03343 K03365 K05526 K09472 K11142 K11394 K12251 K12252 K12254 K12657 K12658 K13367 K13746 K13747 K13821 K14455 K18384 K19742 K19743	K00128 K00137 K00147 K00274 K00286 K00294 K00316 K00318 K00613 K00657 K00797 K00802 K00812 K00813 K00824 K00931 K01259 K01426 K01470 K01473 K01474 K01476 K01484 K01485 K01581 K01583 K01584 K01750 K06447 K08660 K08687 K08688 K09251 K09470 K09471 K09473 K10536 K10793 K10794 K10795 K10796 K11358 K12253 K12255 K12256 K14085 K14454 K18123	4.09849	81	46	0.567901	35	0.432099	K00128 K00137 K00273 K00274 K00294 K00316 K00613 K00657 K00673 K00797 K00811 K00813 K00840 K00933 K00934 K01476 K01484 K01485 K01581 K01584 K01611 K01750 K02626 K03343 K03365 K05526 K06447 K08687 K08688 K09251 K09470 K09471 K09472 K09473 K11142 K12253 K12254 K12255 K12256 K12658 K13821 K14085 K14454 K14455 K19742 K19743	K00147 K00286 K00318 K00472 K00491 K00802 K00812 K00819 K00824 K00931 K01259 K01426 K01470 K01473 K01474 K01480 K01583 K01585 K01777 K08660 K10536 K10793 K10794 K10795 K10796 K11358 K11394 K12251 K12252 K12657 K13367 K13746 K13747 K18123 K18384	-0.990971
map02030	Cellular Processes; Cell motility;Bacterial chemotaxis	13	-3.36537	13	3	0.230769	10	0.769231	K18316 K18318 K18582	K00147 K00931 K18319 K18563 K18564 K18568 K18569 K18570 K18572 K18583	-2.35002	13	5	0.384615	8	0.615385	K18316 K18319 K18568 K18569 K18583	K00147 K00931 K18318 K18563 K18564 K18570 K18572 K18582	-0.871226
map00860	Metabolism; Metabolism of cofactors and vitamins;Porphyrin and chlorophyll metabolism	40	-1.2659	40	15	0.375	25	0.625	K00013 K00603 K01089 K01468 K01590 K01663 K01712 K01745 K13990 K17363 K18911 K18913 K19787 K20246 K20247	K00128 K00129 K00274 K00765 K00817 K01458 K01479 K01496 K01523 K01593 K01693 K01814 K02500 K02501 K02502 K04486 K05602 K05603 K07008 K08660 K11755 K14085 K14152 K18649 K18912	0.630496	40	21	0.525	19	0.475	K00128 K00129 K00274 K00603 K00817 K01458 K01468 K01479 K01663 K01712 K01745 K01814 K02500 K02502 K05602 K05603 K07008 K14085 K18649 K18913 K19787	K00013 K00765 K01089 K01496 K01523 K01590 K01593 K01693 K02501 K04486 K08660 K11755 K13990 K14152 K17363 K18911 K18912 K20246 K20247	-2.30511
map00910	Metabolism; Energy metabolism;Nitrogen metabolism	65	2.90641	65	15	0.230769	50	0.769231	K00270 K00500 K00588 K00811 K00815 K01904 K01912 K02612 K02614 K05709 K05710 K05713 K13371 K14455 K18383	K00055 K00074 K00129 K00146 K00274 K00276 K00285 K00457 K00529 K00812 K00813 K00817 K00824 K00832 K00838 K01426 K01451 K01593 K01666 K01692 K02554 K02609 K02610 K02611 K02613 K02615 K02618 K03782 K04073 K05708 K05711 K05712 K05714 K07253 K10775 K10797 K11358 K12732 K14454 K15849 K15866 K18355 K18356 K18357 K18358 K18359 K18360 K18361 K18362 K18852	-0.40642	65	44	0.676923	21	0.323077	K00055 K00074 K00129 K00146 K00274 K00276 K00285 K00500 K00529 K00811 K00813 K00817 K00832 K00838 K01451 K01666 K01692 K01904 K02554 K02609 K02610 K02611 K02613 K02614 K02615 K02618 K03782 K04073 K05708 K05709 K05710 K05711 K05712 K05713 K05714 K07253 K10797 K12732 K14454 K14455 K15866 K18355 K18356 K18852	K00270 K00457 K00588 K00812 K00815 K00824 K01426 K01593 K01912 K02612 K10775 K11358 K13371 K15849 K18357 K18358 K18359 K18360 K18361 K18362 K18383	2.01651
map01230	Metabolism; Overview;Biosynthesis of amino acids	32	3.0743	32	16	0.5	16	0.5	K00217 K00462 K01563 K01856 K03268 K06912 K10676 K15243 K15245 K15253 K16242 K16244 K16245 K16249 K16268 K16269	K00446 K01061 K01560 K01561 K01860 K03380 K03381 K03391 K07104 K15237 K15238 K15244 K15246 K16243 K16246 K18090	8.76965	32	20	0.625	12	0.375	K00446 K01061 K01561 K01563 K01856 K01860 K03380 K03381 K03391 K07104 K10676 K15237 K15238 K15244 K15245 K15246 K16243 K16246 K16268 K18090	K00217 K00462 K01560 K03268 K06912 K15243 K15253 K16242 K16244 K16245 K16249 K16269	-5.44704
map00561	Metabolism; Lipid metabolism;Glycerolipid metabolism	14	0.150969	14	5	0.357143	9	0.642857	K00217 K01856 K05549 K08686 K14417	K01061 K01721 K01860 K03381 K03391 K05550 K05783 K05784 K14418	-1.46764	14	10	0.714286	4	0.285714	K01061 K01721 K01856 K01860 K03381 K03391 K05549 K05550 K05783 K05784	K00217 K08686 K14417 K14418	0.474092
map05142	Human Diseases; Infectious diseases;Chagas disease (American trypanosomiasis)	8	0.0089202	8	2	0.25	6	0.75	K16873 K16880	K16874 K16875 K16876 K16877 K16878 K16879	0.33338	8	1	0.125	7	0.875	K16880	K16873 K16874 K16875 K16876 K16877 K16878 K16879	-0.0222037
map00361	Metabolism; Xenobiotics biodegradation and metabolism;Chlorocyclohexane and chlorobenzene degradation	43	0.0376729	43	13	0.302326	30	0.697674	K00452 K00453 K00463 K00486 K00493 K00816 K01501 K01556 K01825 K07511 K11816 K14264 K16901	K00022 K00128 K00164 K00252 K00274 K00466 K00543 K00626 K00825 K00838 K01426 K01432 K01593 K01667 K01692 K01721 K01782 K03392 K03781 K03782 K04103 K07130 K07515 K10217 K14085 K14263 K14265 K14338 K15067 K16902	-4.05594	43	31	0.72093	12	0.27907	K00022 K00128 K00164 K00252 K00274 K00463 K00466 K00486 K00493 K00543 K00626 K00816 K00825 K00838 K01667 K01692 K01721 K01782 K01825 K03392 K03781 K03782 K04103 K07511 K07515 K10217 K11816 K14085 K14264 K14338 K15067	K00452 K00453 K01426 K01432 K01501 K01556 K01593 K07130 K14263 K14265 K16901 K16902	3.96183
map00626	Metabolism; Xenobiotics biodegradation and metabolism;Naphthalene degradation	67	0.475722	67	30	0.447761	37	0.552239	K00014 K00210 K00270 K00500 K00766 K00800 K00811 K00815 K00891 K01609 K01658 K01713 K01817 K01850 K03785 K03786 K04516 K04518 K05358 K05887 K09483 K09484 K13497 K13501 K13503 K13832 K14187 K14455 K17748 K17750	K00220 K00812 K00813 K00817 K00832 K00838 K01626 K01656 K01657 K01694 K01695 K01696 K01735 K01736 K03856 K04092 K04093 K04517 K06001 K06208 K06209 K11358 K11646 K13498 K13829 K13830 K13853 K14170 K14454 K15226 K15652 K15849 K16305 K16306 K17749 K18239 K18240	-0.899413	67	31	0.462687	36	0.537313	K00014 K00220 K00500 K00811 K00813 K00817 K00832 K00838 K00891 K01626 K01656 K01695 K01713 K01817 K03785 K04093 K05358 K05887 K06208 K11646 K13497 K13498 K13501 K13503 K13830 K13832 K14170 K14454 K14455 K16306 K18239	K00210 K00270 K00766 K00800 K00812 K00815 K01609 K01657 K01658 K01694 K01696 K01735 K01736 K01850 K03786 K03856 K04092 K04516 K04517 K04518 K06001 K06209 K09483 K09484 K11358 K13829 K13853 K14187 K15226 K15652 K15849 K16305 K17748 K17749 K17750 K18240	1.36649
map00603	Metabolism; Glycan biosynthesis and metabolism;Glycosphingolipid biosynthesis - globo series	24	-1.27516	24	10	0.416667	14	0.583333	K00210 K00815 K12701 K12703 K12709 K12712 K12713 K12714 K12719 K14187	K00220 K00812 K00813 K00817 K00832 K00838 K04517 K11358 K12705 K12708 K12711 K12721 K12722 K12724	0.436293	24	12	0.5	12	0.5	K00220 K00813 K00817 K00832 K00838 K12701 K12705 K12708 K12711 K12713 K12719 K12722	K00210 K00812 K00815 K04517 K11358 K12703 K12709 K12712 K12714 K12721 K12724 K14187	-1.65123
map00404	Metabolism; Biosynthesis of other secondary metabolites;Staurosporine biosynthesis	2	1.02465	2	1	0.5	1	0.5	K18387	K18385	0.0133132	2	0	0	2	1		K18385 K18387	0.400509
map05134	Human Diseases; Infectious diseases;Legionellosis	12	0.854569	12	4	0.333333	8	0.666667	K14257 K17825 K18280 K20089	K16438 K18281 K19888 K19889 K19982 K20079 K20081 K20082	-0.077342	12	9	0.75	3	0.25	K14257 K16438 K18280 K18281 K19888 K19982 K20079 K20081 K20082	K17825 K19889 K20089	0.780033
map00785	Metabolism; Metabolism of cofactors and vitamins;Lipoic acid metabolism	36	-0.427356	36	8	0.222222	28	0.777778	K00207 K00249 K00822 K01825 K07511 K13367 K18933 K18966	K00128 K00129 K00137 K00140 K00276 K00316 K00797 K00802 K00823 K01431 K01464 K01578 K01579 K01580 K01692 K01782 K01918 K05605 K07250 K07515 K08660 K09722 K13524 K13799 K14085 K15372 K17722 K17723	-1.18911	36	25	0.694444	11	0.305556	K00128 K00129 K00137 K00140 K00207 K00276 K00316 K00797 K00822 K00823 K01580 K01692 K01782 K01825 K01918 K05605 K07250 K07511 K07515 K09722 K13524 K14085 K15372 K17722 K17723	K00249 K00802 K01431 K01464 K01578 K01579 K08660 K13367 K13799 K18933 K18966	0.286014
map00240	Metabolism; Nucleotide metabolism;Pyrimidine metabolism	20	3.57723	20	5	0.25	15	0.75	K00625 K00681 K03119 K15373 K18966	K00259 K00260 K00925 K01580 K01594 K03851 K03852 K07256 K13788 K15024 K15371 K15372 K18592 K19244 K19699	2.1579	20	12	0.6	8	0.4	K00681 K01580 K03119 K03851 K03852 K07256 K13788 K15024 K15371 K15372 K15373 K19699	K00259 K00260 K00625 K00925 K01594 K18592 K18966 K19244	0.758854
map03020	Genetic Information Processing; Transcription;RNA polymerase	33	4.19772	33	19	0.575758	14	0.424242	K00967 K00993 K00994 K01841 K03430 K03823 K05306 K06167 K09459 K12901 K12902 K12903 K12907 K12909 K12911 K12913 K12915 K13644 K19670	K00968 K05780 K06162 K06163 K06164 K06165 K06166 K12904 K12906 K12908 K12910 K12912 K12914 K19669	0.199502	33	25	0.757576	8	0.242424	K00968 K00993 K00994 K01841 K03823 K05306 K05780 K06162 K06163 K06164 K06165 K06166 K06167 K09459 K12901 K12902 K12904 K12907 K12910 K12911 K12912 K12913 K12914 K13644 K19670	K00967 K03430 K12903 K12906 K12908 K12909 K12915 K19669	1.51688
map00565	Metabolism; Lipid metabolism;Ether lipid metabolism	25	0.970472	25	5	0.2	20	0.8	K00816 K00955 K00956 K00957 K03341	K00384 K00548 K00549 K00958 K01008 K01042 K01739 K01758 K01760 K01761 K01874 K07309 K07310 K10837 K11717 K12527 K12528 K12529 K13811 K14155	-1.24877	25	14	0.56	11	0.44	K00549 K00816 K00955 K00956 K00957 K00958 K01008 K01042 K01739 K01758 K03341 K07309 K07310 K10837	K00384 K00548 K01760 K01761 K01874 K11717 K12527 K12528 K12529 K13811 K14155	1.59381
map00900	Metabolism; Metabolism of terpenoids and polyketides;Terpenoid backbone biosynthesis	17	2.55013	17	10	0.588235	7	0.411765	K00681 K01188 K01501 K01914 K05349 K10566 K10675 K10815 K10816 K13035	K00600 K01424 K01455 K05350 K13031 K18282 K18592	2.69086	17	7	0.411765	10	0.588235	K00681 K01188 K05350 K10675 K10815 K10816 K18282	K00600 K01424 K01455 K01501 K01914 K05349 K10566 K13031 K13035 K18592	-0.269954
map03010	Genetic Information Processing; Translation;Ribosome	6	4.25507	6	1	0.166667	5	0.833333	K01425	K00261 K01776 K01924 K01925 K05597	3.7562	6	3	0.5	3	0.5	K00261 K01425 K01925	K01776 K01924 K05597	0.377578
map00311	Metabolism; Biosynthesis of other secondary metabolites;Penicillin and cephalosporin biosynthesis	6	-1.40782	6	3	0.5	3	0.5	K00273 K19744 K19746	K00824 K17898 K17899	0.402233	6	3	0.5	3	0.5	K00273 K19744 K19746	K00824 K17898 K17899	-0.995106
map00040	Metabolism; Carbohydrate metabolism;Pentose and glucuronate interconversions	5	-2.6467	5	0	0	5	1		K00824 K01775 K01921 K03367 K14188	2.10235	5	3	0.6	2	0.4	K01775 K03367 K14188	K00824 K01921	-4.14952
map00270	Metabolism; Amino acid metabolism;Cysteine and methionine metabolism	37	2.92685	36	17	0.459459	19	0.513514	K00031 K00036 K00432 K00681 K00799 K01256 K01270 K01460 K01833 K04097 K05360 K07751 K11142 K11185 K11186 K13299 K15428	K00032 K00033 K00383 K00434 K00797 K00802 K01255 K01469 K01581 K01917 K01919 K01920 K04283 K05361 K10807 K10808 K11204 K11207 K18592	2.82309	36	20	0.540541	16	0.432432	K00031 K00036 K00432 K00434 K00681 K00797 K00799 K01255 K01256 K01460 K01581 K01833 K01917 K01919 K01920 K05360 K07751 K11142 K11204 K13299	K00032 K00033 K00383 K00802 K01270 K01469 K04097 K04283 K05361 K10807 K10808 K11185 K11186 K11207 K15428 K18592	-0.234906
map00650	Metabolism; Carbohydrate metabolism;Butanoate metabolism	94	0.688164	93	37	0.393617	56	0.595745	K00691 K00693 K00697 K00847 K00978 K01051 K01084 K01087 K01177 K01178 K01182 K01184 K01187 K01188 K01195 K01196 K01198 K01208 K01212 K01213 K01226 K02438 K02749 K02790 K02791 K05342 K05349 K07405 K08678 K12316 K15916 K15922 K16055 K16148 K16150 K16153 K18775	K00012 K00688 K00689 K00690 K00692 K00694 K00695 K00696 K00699 K00700 K00702 K00703 K00705 K00706 K00844 K00845 K00963 K00975 K01176 K01179 K01193 K01194 K01210 K01232 K01236 K01513 K01810 K01835 K01838 K02750 K02777 K02808 K02809 K02810 K02817 K02818 K02819 K05341 K05343 K05350 K06044 K06859 K06896 K08679 K12317 K13057 K13810 K15778 K15779 K15920 K16146 K16147 K16149 K18447 K19356 K19668	-3.06755	93	31	0.329787	62	0.659574	K00692 K00694 K00697 K00706 K00963 K01087 K01178 K01179 K01188 K01193 K01194 K01232 K01236 K01513 K02438 K02749 K02750 K02777 K02790 K02791 K02809 K02810 K02819 K05350 K06859 K08679 K12316 K15778 K15779 K15922 K18447	K00012 K00688 K00689 K00690 K00691 K00693 K00695 K00696 K00699 K00700 K00702 K00703 K00705 K00844 K00845 K00847 K00975 K00978 K01051 K01084 K01176 K01177 K01182 K01184 K01187 K01195 K01196 K01198 K01208 K01210 K01212 K01213 K01226 K01810 K01835 K01838 K02808 K02817 K02818 K05341 K05342 K05343 K05349 K06044 K06896 K07405 K08678 K12317 K13057 K13810 K15916 K15920 K16055 K16146 K16147 K16148 K16149 …	3.11841
map00140	Metabolism; Lipid metabolism;Steroid hormone biosynthesis	28	-0.875857	27	18	0.642857	9	0.321429	K00726 K00902 K01001 K01230 K01231 K03842 K03844 K03846 K03847 K03848 K03849 K03850 K05546 K07441 K12666 K12667 K12668 K12670	K00721 K00729 K00737 K01228 K03843 K03845 K07151 K07432 K12669	0.489987	27	18	0.642857	9	0.321429	K00726 K00729 K00737 K00902 K01001 K01230 K01231 K03842 K03843 K03844 K03846 K03847 K03849 K03850 K05546 K07432 K07441 K12668	K00721 K01228 K03845 K03848 K07151 K12666 K12667 K12669 K12670	-0.577758
map00621	Metabolism; Xenobiotics biodegradation and metabolism;Dioxin degradation	16	-1.11927	16	10	0.625	6	0.375	K01186 K01190 K01201 K01206 K12111 K12309 K12311 K12373 K14459 K15923	K01191 K01192 K01227 K01444 K12112 K17108	-1.42959	16	6	0.375	10	0.625	K01191 K12111 K12112 K12309 K12311 K17108	K01186 K01190 K01192 K01201 K01206 K01227 K01444 K12373 K14459 K15923	0.781013
map00480	Metabolism; Metabolism of other amino acids;Glutathione metabolism	26	-0.678822	24	16	0.615385	8	0.307692	K00726 K00753 K01230 K01231 K03842 K03844 K03846 K03847 K05535 K07441 K12666 K12667 K12668 K12670 K14412 K14459	K03843 K03845 K05528 K05534 K07151 K07432 K09657 K12669	-0.941259	24	13	0.5	11	0.423077	K00726 K00753 K01230 K01231 K03842 K03843 K03844 K03846 K03847 K07432 K07441 K09657 K12668	K03845 K05528 K05534 K05535 K07151 K12666 K12667 K12669 K12670 K14412 K14459	0.0269082
map04961	Organismal Systems; Excretory system;Endocrine and other factor-regulated calcium reabsorption	6	-0.66844	5	3	0.5	2	0.333333	K09666 K09667 K18134	K00728 K10967	0.220598	5	3	0.5	2	0.333333	K00728 K09666 K18134	K09667 K10967	-0.356347
map02060	Environmental Information Processing; Membrane transport;Phosphotransferase system (PTS)	138	1.33693	136	54	0.391304	82	0.594203	K00075 K00847 K00966 K00971 K00976 K00978 K00983 K00992 K01198 K01209 K01443 K01452 K01654 K01709 K01711 K01784 K01809 K01836 K01840 K02377 K02473 K02474 K02778 K02790 K02791 K02802 K05304 K05305 K06118 K07102 K08068 K08678 K10012 K10046 K12373 K12446 K12448 K12449 K12451 K12453 K13016 K13018 K13019 K15894 K15896 K15910 K15912 K15916 K15921 K16011 K17939 K18429 K18430 K18677	K00012 K00066 K00326 K00523 K00621 K00698 K00790 K00820 K00844 K00845 K00849 K00884 K00885 K00886 K00963 K00965 K00972 K00975 K01183 K01207 K01233 K01639 K01787 K01788 K01791 K01810 K01835 K01854 K02472 K02564 K02777 K02779 K02793 K02794 K02795 K02796 K02803 K02804 K03431 K04042 K06859 K07106 K07806 K08679 K10011 K11528 K12447 K12450 K12452 K12454 K12455 K13010 K13014 K13015 K13017 K13020 K13381 …	-0.501145	136	71	0.514493	65	0.471014	K00066 K00326 K00621 K00698 K00884 K00885 K00963 K00972 K00976 K00983 K01183 K01207 K01443 K01654 K01788 K01809 K01836 K02472 K02473 K02777 K02778 K02779 K02790 K02791 K02804 K03431 K04042 K05305 K06859 K07106 K07806 K08068 K08679 K10011 K10046 K12447 K12448 K12449 K12451 K12452 K12454 K13010 K13014 K13015 K13016 K13018 K13019 K13020 K13381 K15778 K15779 K15856 K15857 K15894 K15895 K15896 K15897 …	K00012 K00075 K00523 K00790 K00820 K00844 K00845 K00847 K00849 K00886 K00965 K00966 K00971 K00975 K00978 K00992 K01198 K01209 K01233 K01452 K01639 K01709 K01711 K01784 K01787 K01791 K01810 K01835 K01840 K01854 K02377 K02474 K02564 K02793 K02794 K02795 K02796 K02802 K02803 K05304 K06118 K07102 K08678 K10012 K11528 K12373 K12446 K12450 K12453 K12455 K13017 K13810 K13967 K15855 K15858 K15912 K15913 …	-2.62154
map04620	Organismal Systems; Immune system;Toll-like receptor signaling pathway	15	-0.925275	15	5	0.333333	10	0.666667	K00067 K01858 K04340 K04342 K12570	K00010 K00844 K00845 K00973 K01092 K01710 K01790 K01835 K05957 K15778	0.0793654	15	6	0.4	9	0.6	K00010 K01092 K04340 K05957 K12570 K15778	K00067 K00844 K00845 K00973 K01710 K01790 K01835 K01858 K04342	-0.384271
map04550	Cellular Processes; Cellular commiunity;Signaling pathways regulating pluripotency of stem cells	28	-0.0696921	28	17	0.607143	11	0.392857	K14366 K14368 K14369 K14371 K14373 K15996 K15998 K16000 K16001 K16002 K16003 K16004 K16006 K16007 K16008 K16009 K16010	K10817 K13320 K14367 K14374 K14375 K15988 K15989 K15993 K15994 K15995 K15999	0.606216	28	20	0.714286	8	0.285714	K10817 K13320 K14367 K14368 K14369 K14371 K14373 K14374 K14375 K15988 K15989 K15995 K15998 K16000 K16002 K16004 K16006 K16007 K16009 K16010	K14366 K15993 K15994 K15996 K15999 K16001 K16003 K16008	-0.283204
map00534	Metabolism; Glycan biosynthesis and metabolism;Glycosaminoglycan biosynthesis - heparan sulfate / heparin	38	-0.0579978	38	16	0.421053	22	0.578947	K00067 K12451 K12710 K13309 K13311 K13313 K13317 K13318 K13319 K16435 K17625 K17947 K19180 K19652 K19856 K19857	K00973 K01710 K01790 K13306 K13307 K13308 K13310 K13312 K13315 K13316 K13326 K13327 K13328 K13329 K13330 K13332 K16436 K16438 K19853 K19854 K19855 K19858	0.550977	38	21	0.552632	17	0.447368	K12451 K13308 K13312 K13313 K13315 K13316 K13317 K13319 K13327 K13328 K13329 K13332 K16435 K16436 K16438 K17625 K19180 K19854 K19855 K19856 K19858	K00067 K00973 K01710 K01790 K12710 K13306 K13307 K13309 K13310 K13311 K13318 K13326 K13330 K17947 K19652 K19853 K19857	-0.483771
map01220	Metabolism; Overview;Degradation of aromatic compounds	17	1.09369	17	12	0.705882	5	0.294118	K13546 K13547 K13549 K13551 K13552 K13553 K13554 K13555 K13559 K13560 K13564 K17078	K00844 K00845 K13548 K13550 K13562	-4.69118	17	10	0.588235	7	0.411765	K13546 K13547 K13548 K13549 K13551 K13552 K13553 K13559 K13562 K17078	K00844 K00845 K13550 K13554 K13555 K13560 K13564	5.94077
map04742	Organismal Systems; Sensory system;Taste transduction	20	-2.21544	20	8	0.4	12	0.6	K19969 K19979 K20425 K20427 K20433 K20436 K20441 K20443	K00973 K01710 K19974 K19978 K20428 K20431 K20432 K20435 K20437 K20438 K20439 K20442	0.512542	20	9	0.45	11	0.55	K19978 K20427 K20428 K20431 K20432 K20435 K20436 K20441 K20442	K00973 K01710 K19969 K19974 K19979 K20425 K20433 K20437 K20438 K20439 K20443	-1.61749
map04320	Organismal Systems; Development;Dorso-ventral axis formation	14	-0.670289	14	10	0.714286	4	0.285714	K01132 K01135 K01136 K01137 K01195 K01205 K01565 K10532 K12309 K12373	K01197 K01207 K01217 K07964	0.513058	14	3	0.214286	11	0.785714	K01207 K07964 K12309	K01132 K01135 K01136 K01137 K01195 K01197 K01205 K01217 K01565 K10532 K12373	-0.990368
map04960	Organismal Systems; Excretory system;Aldosterone-regulated sodium reabsorption	4	-1.03293	3	1	0.25	2	0.5	K00734	K00771 K13500	0.1115	3	1	0.25	2	0.5	K00734	K00771 K13500	-0.496835
map04151	Environmental Information Processing; Signal transduction;PI3K-Akt signaling pathway	5	-0.0494298	5	4	0.8	1	0.2	K00734 K01793 K07809 K08104	K00771	-0.775773	5	1	0.2	4	0.8	K00734	K00771 K01793 K07809 K08104	0.765997
map01055	Metabolism; Metabolism of terpenoids and polyketides;Biosynthesis of vancomycin group antibiotics	38	-0.465704	38	25	0.657895	13	0.342105	K00677 K00748 K00912 K00979 K01627 K02517 K02527 K02536 K02840 K02841 K02844 K02850 K03269 K03270 K03274 K03275 K03276 K03277 K03278 K03279 K03280 K06041 K07031 K11211 K16363	K02535 K02560 K02843 K02847 K02848 K02849 K03271 K03272 K03273 K12975 K12981 K15669 K19353	-0.459491	38	19	0.5	19	0.5	K00748 K02535 K02560 K02847 K02848 K02850 K03270 K03271 K03272 K03273 K03274 K03276 K03277 K03280 K06041 K07031 K11211 K12975 K12981	K00677 K00912 K00979 K01627 K02517 K02527 K02536 K02840 K02841 K02843 K02844 K02849 K03269 K03275 K03278 K03279 K15669 K16363 K19353	0.195244
map00943	Metabolism; Biosynthesis of other secondary metabolites;Isoflavonoid biosynthesis	40	1.07003	40	10	0.25	30	0.75	K00075 K00887 K01929 K03587 K07259 K08724 K11694 K12551 K12552 K12553	K00687 K00790 K01000 K01921 K01924 K01925 K01928 K02563 K03693 K03814 K03980 K04478 K05362 K05363 K05364 K05365 K05366 K05367 K05515 K06153 K07258 K07260 K11693 K11695 K12554 K12555 K12556 K15792 K18866 K19302	-0.758868	40	15	0.375	25	0.625	K00887 K01925 K03693 K03980 K05363 K05365 K05367 K07258 K07260 K11693 K11694 K11695 K12555 K18866 K19302	K00075 K00687 K00790 K01000 K01921 K01924 K01928 K01929 K02563 K03587 K03814 K04478 K05362 K05364 K05366 K05515 K06153 K07259 K08724 K12551 K12552 K12553 K12554 K12556 K15792	1.57452
map04122	Genetic Information Processing; Folding, sorting and degradation;Sulfur relay system	56	-2.48584	55	33	0.589286	22	0.392857	K00086 K00631 K00635 K00655 K00864 K00865 K00901 K01189 K06116 K06118 K06119 K07407 K11155 K13507 K13509 K13513 K13517 K13519 K13523 K13677 K14452 K14457 K14458 K14674 K14675 K15728 K17900 K18693 K18851 K19002 K19003 K19004 K19007	K00002 K00005 K00011 K00128 K00863 K01046 K01054 K03429 K03621 K03715 K05878 K05879 K06120 K06121 K06122 K07029 K07406 K08591 K14085 K15918 K18097 K19005	-2.58334	55	38	0.678571	17	0.303571	K00005 K00011 K00086 K00128 K00631 K00655 K00863 K00864 K00865 K00901 K01046 K01054 K01189 K03429 K03621 K03715 K05878 K05879 K06121 K06122 K07406 K08591 K11155 K13507 K13509 K13513 K13517 K13519 K13523 K13677 K14085 K14457 K14458 K15918 K17900 K18097 K18851 K19004	K00002 K00635 K06116 K06118 K06119 K06120 K07029 K07407 K14452 K14674 K14675 K15728 K18693 K19002 K19003 K19005 K19007	0.411841
map00640	Metabolism; Carbohydrate metabolism;Propanoate metabolism	53	2.08703	52	27	0.509434	25	0.471698	K00889 K00914 K00915 K00920 K00922 K00923 K00999 K01099 K01106 K01108 K01109 K01110 K01116 K01858 K03084 K05857 K07281 K10572 K13711 K15422 K15909 K16044 K18081 K18083 K19006 K19801 K20278	K00010 K00140 K00469 K00888 K00921 K01083 K01092 K01093 K01114 K01771 K01803 K03103 K03335 K03336 K03337 K03338 K03339 K06606 K07291 K10047 K16043 K16619 K18649 K19517 K20279	-1.04286	52	34	0.641509	18	0.339623	K00010 K00140 K00469 K00888 K00889 K00914 K00915 K00921 K00922 K00923 K01083 K01092 K01093 K01099 K01106 K01108 K01109 K01110 K01114 K01771 K03084 K03335 K03336 K03339 K06606 K10047 K13711 K16044 K18081 K18083 K18649 K19517 K20278 K20279	K00920 K00999 K01116 K01803 K01858 K03103 K03337 K03338 K05857 K07281 K07291 K10572 K15422 K15909 K16043 K16619 K19006 K19801	0.723745
map00906	Metabolism; Metabolism of terpenoids and polyketides;Carotenoid biosynthesis	14	-1.98018	12	8	0.571429	4	0.285714	K01127 K03434 K03857 K03859 K05284 K05285 K05288 K05310	K05286 K05290 K07542 K08098	0.491542	12	9	0.642857	3	0.214286	K03857 K03859 K05284 K05285 K05286 K05288 K05290 K05310 K08098	K01127 K03434 K07542	-1.15822
map04660	Organismal Systems; Immune system;T cell receptor signaling pathway	90	-1.53543	88	48	0.533333	40	0.444444	K00112 K00113 K00631 K00649 K00655 K00866 K00901 K00967 K00993 K00994 K00998 K00999 K01004 K01049 K01094 K01096 K01613 K05929 K05939 K06128 K06129 K06130 K06131 K08729 K08730 K13507 K13509 K13511 K13513 K13517 K13519 K13523 K13535 K13621 K13622 K13623 K13644 K14674 K14676 K15728 K16368 K16369 K17103 K17717 K18693 K19007 K19664 K19665	K00006 K00057 K00096 K00105 K00111 K00570 K00650 K00894 K00968 K00980 K00981 K00995 K01048 K01058 K01095 K01114 K01115 K01126 K01517 K01521 K03621 K03735 K03736 K04019 K06123 K06132 K07029 K08591 K08744 K13333 K14156 K14286 K16619 K16860 K17104 K17105 K17830 K18694 K18696 K18697	-0.149021	88	60	0.666667	28	0.311111	K00006 K00096 K00111 K00112 K00113 K00570 K00631 K00649 K00650 K00655 K00866 K00894 K00901 K00968 K00993 K00994 K00995 K00998 K01004 K01048 K01058 K01094 K01095 K01096 K01114 K01115 K01521 K01613 K03621 K03735 K03736 K04019 K05939 K06123 K06129 K06131 K06132 K08591 K08729 K08730 K13333 K13507 K13509 K13511 K13513 K13517 K13519 K13523 K13623 K13644 K14156 K14286 K14676 K16860 K17105 K17717 K18694 …	K00057 K00105 K00967 K00980 K00981 K00999 K01049 K01126 K01517 K05929 K06128 K06130 K07029 K08744 K13535 K13621 K13622 K14674 K15728 K16368 K16369 K16619 K17103 K17104 K17830 K18693 K18696 K19007	-0.0606429
map04626	Organismal Systems; Environmental adaptation;Plant-pathogen interaction	16	-1.33658	16	7	0.4375	9	0.5625	K00993 K00994 K13519 K13644 K14674 K16795 K17717	K00803 K01058 K01062 K01114 K01115 K06123 K16619 K16794 K16860	-0.716558	16	12	0.75	4	0.25	K00803 K00993 K00994 K01058 K01114 K01115 K06123 K13519 K13644 K16794 K16860 K17717	K01062 K14674 K16619 K16795	0.0694994
map04978	Organismal Systems; Digestive system;Mineral absorption	10	1.7255	10	6	0.6	4	0.4	K00084 K00432 K01254 K04097 K14674 K19246	K00079 K01058 K08726 K18592	1.98514	10	6	0.6	4	0.4	K00079 K00084 K00432 K01058 K01254 K08726	K04097 K14674 K18592 K19246	-0.461433
map00280	Metabolism; Amino acid metabolism;Valine, leucine and isoleucine degradation	3	2.64863	3	1	0.333333	2	0.666667	K14674	K00508 K01058	-0.564032	3	2	0.666667	1	0.333333	K00508 K01058	K14674	1.75582
map04141	Genetic Information Processing; Folding, sorting and degradation;Protein processing in endoplasmic reticulum	7	-2.41583	7	2	0.285714	5	0.714286	K00232 K14674	K00632 K01058 K05894 K07513 K10527	0.668816	7	3	0.428571	4	0.571429	K00632 K01058 K05894	K00232 K07513 K10527 K14674	-1.29385
map00400	Metabolism; Amino acid metabolism;Phenylalanine, tyrosine and tryptophan biosynthesis	25	0.443837	25	18	0.72	7	0.28	K00654 K01117 K01130 K01134 K01186 K01189 K01190 K01201 K01202 K01634 K04709 K04710 K04713 K04715 K04716 K07407 K12309 K12350	K00720 K04708 K04718 K07406 K12349 K12351 K17108	3.35558	25	9	0.36	16	0.64	K00654 K00720 K01189 K01202 K04715 K07406 K12309 K12351 K17108	K01117 K01130 K01134 K01186 K01190 K01201 K01634 K04708 K04709 K04710 K04713 K04716 K04718 K07407 K12349 K12350	-2.41478
map04911	Organismal Systems; Endocrine system;Insulin secretion	7	-1.26144	6	5	0.714286	1	0.142857	K00718 K01189 K01204 K07407 K12373	K07406	0.468495	6	2	0.285714	4	0.571429	K01189 K07406	K00718 K01204 K07407 K12373	-0.541952
map00512	Metabolism; Glycan biosynthesis and metabolism;Mucin type O-Glycan biosynthesis	4	-0.707466	3	3	0.75	0	0	K03372 K12309 K12373		1.42405	3	2	0.5	1	0.25	K03372 K12309	K12373	-2.03206
map04024	Environmental Information Processing; Signal transduction;cAMP signaling pathway	92	-2.00897	92	28	0.304348	64	0.695652	K00024 K00028 K00163 K00174 K00175 K00244 K00245 K00246 K00467 K00625 K01007 K01067 K01571 K01573 K01676 K01895 K01946 K01958 K01959 K01960 K01961 K02160 K03778 K05523 K07248 K11263 K17741 K18118	K00016 K00025 K00026 K00027 K00029 K00049 K00101 K00102 K00116 K00128 K00132 K00138 K00156 K00158 K00161 K00162 K00169 K00170 K00171 K00172 K00247 K00382 K00626 K00627 K00656 K00873 K00925 K01003 K01006 K01026 K01069 K01512 K01572 K01595 K01596 K01610 K01638 K01649 K01655 K01677 K01678 K01679 K01759 K01905 K01962 K01963 K02594 K03737 K03777 K04020 K04021 K04072 K04073 K10977 K11262 K12972 K13788 …	-0.320558	92	65	0.706522	27	0.293478	K00026 K00027 K00028 K00101 K00102 K00116 K00128 K00132 K00138 K00156 K00158 K00161 K00162 K00163 K00169 K00170 K00171 K00172 K00244 K00245 K00246 K00247 K00382 K00467 K00626 K00627 K00656 K00873 K01003 K01007 K01026 K01069 K01512 K01573 K01595 K01596 K01638 K01649 K01676 K01678 K01679 K01759 K01905 K01946 K01962 K01963 K02594 K03777 K03778 K04020 K04021 K04072 K04073 K05523 K07248 K11262 K12972 …	K00016 K00024 K00025 K00029 K00049 K00174 K00175 K00625 K00925 K01006 K01067 K01571 K01572 K01610 K01655 K01677 K01895 K01958 K01959 K01960 K01961 K02160 K03737 K10977 K11263 K18118 K18366	-0.45267
map00592	Metabolism; Lipid metabolism;alpha-Linolenic acid metabolism	20	1.29222	20	12	0.6	8	0.4	K00462 K00480 K01617 K08689 K08690 K10222 K14599 K14600 K15750 K15755 K18087 K18088	K01666 K01821 K02554 K04073 K15756 K18364 K18365 K18366	-0.707246	20	9	0.45	11	0.55	K00480 K01666 K01821 K02554 K04073 K08690 K10222 K14600 K15750	K00462 K01617 K08689 K14599 K15755 K15756 K18087 K18088 K18364 K18365 K18366	1.2077
map04726	Organismal Systems; Nervous system;Serotonergic synapse	35	-0.680976	35	17	0.485714	18	0.514286	K00217 K01856 K03268 K07545 K07546 K07549 K15766 K15768 K15769 K16242 K16244 K16245 K16249 K16268 K16269 K19629 K20200	K00055 K00141 K01061 K01860 K03380 K03381 K05797 K07540 K07543 K07544 K07548 K07550 K15765 K16243 K16246 K18090 K19630 K20199	-0.211393	35	18	0.514286	17	0.485714	K00055 K00141 K01061 K01856 K01860 K03380 K03381 K05797 K07546 K07548 K15769 K16243 K16246 K16268 K18090 K19630 K20199 K20200	K00217 K03268 K07540 K07543 K07544 K07545 K07549 K07550 K15765 K15766 K15768 K16242 K16244 K16245 K16249 K16269 K19629	-0.310272
map00350	Metabolism; Amino acid metabolism;Tyrosine metabolism	28	0.109376	27	23	0.821429	4	0.142857	K00448 K00449 K00480 K04101 K04102 K11943 K11944 K11945 K11949 K14578 K14581 K14599 K14600 K14601 K14602 K14604 K16269 K18067 K18068 K18074 K18252 K18257 K19065	K11946 K18069 K18076 K18077	-1.08643	27	14	0.5	13	0.464286	K00448 K00449 K00480 K04101 K04102 K11944 K11949 K14578 K14581 K14600 K14604 K18069 K18076 K18252	K11943 K11945 K11946 K14599 K14601 K14602 K16269 K18067 K18068 K18074 K18077 K18257 K19065	1.42211
map04310	Environmental Information Processing; Signal transduction;Wnt signaling pathway	23	-0.901395	23	9	0.391304	14	0.608696	K00114 K00531 K01563 K03268 K13954 K14028 K16268 K17067 K17070	K00001 K00121 K00128 K00148 K01560 K01561 K02586 K02588 K02591 K04072 K08726 K13953 K14422 K18090	-1.54847	23	19	0.826087	4	0.173913	K00001 K00114 K00121 K00128 K00148 K01561 K01563 K02586 K02588 K02591 K04072 K08726 K13953 K13954 K14028 K14422 K16268 K17067 K18090	K00531 K01560 K03268 K17070	1.30898
map03018	Genetic Information Processing; Folding, sorting and degradation;RNA degradation	24	-1.27054	24	14	0.583333	10	0.416667	K00480 K13954 K14578 K14581 K14583 K14584 K14585 K14586 K15569 K15571 K15574 K15575 K18242 K18243	K00001 K00121 K00152 K01670 K04072 K13953 K15570 K15572 K15573 K19958	-0.1084	24	13	0.541667	11	0.458333	K00001 K00121 K00152 K00480 K01670 K04072 K13953 K13954 K14578 K14581 K14584 K14586 K19958	K14583 K14585 K15569 K15570 K15571 K15572 K15573 K15574 K15575 K18242 K18243	-0.663755
map03430	Genetic Information Processing; Replication and repair;Mismatch repair	61	-1.11446	60	34	0.557377	26	0.42623	K00493 K00680 K01045 K01078 K01501 K01576 K03788 K04099 K04101 K04105 K04110 K05599 K05600 K07511 K07824 K08295 K09461 K09474 K10215 K10221 K11311 K14578 K14581 K15059 K15060 K15062 K15063 K15064 K15066 K16319 K18249 K18541 K19709 K20458	K00141 K01034 K01035 K01077 K01093 K01101 K01113 K01426 K01512 K01612 K01692 K01721 K01781 K03380 K03862 K03863 K04107 K04108 K04109 K07515 K10219 K14333 K14338 K15054 K15055 K18248	-0.394458	60	40	0.655738	20	0.327869	K00141 K00493 K00680 K01034 K01035 K01045 K01093 K01101 K01113 K01512 K01576 K01692 K01721 K03380 K03788 K03862 K03863 K04099 K04101 K04105 K04110 K05600 K07511 K07515 K09461 K09474 K10219 K10221 K14333 K14338 K14578 K14581 K15055 K15062 K15063 K18248 K18249 K18541 K19709 K20458	K01077 K01078 K01426 K01501 K01612 K01781 K04107 K04108 K04109 K05599 K07824 K08295 K10215 K11311 K15054 K15059 K15060 K15064 K15066 K16319	0.709478
map00121	Metabolism; Lipid metabolism;Secondary bile acid biosynthesis	89	3.14986	89	24	0.269663	65	0.730337	K00023 K00024 K00126 K00281 K00605 K00865 K01091 K01433 K01625 K01637 K01846 K01847 K01964 K02437 K04835 K05606 K07248 K08691 K11263 K14447 K14449 K14451 K19281 K19312	K00015 K00018 K00025 K00026 K00042 K00048 K00049 K00050 K00104 K00122 K00123 K00124 K00125 K00127 K00282 K00283 K00284 K00382 K00600 K00626 K00830 K01432 K01450 K01455 K01458 K01569 K01577 K01601 K01608 K01638 K01647 K01681 K01682 K01816 K01848 K01849 K01915 K01965 K01966 K03779 K03780 K03781 K07130 K07246 K08692 K11472 K11473 K11517 K11942 K12972 K14067 K14263 K14272 K14446 K14448 K15036 K15037 …	1.19502	89	52	0.58427	37	0.41573	K00023 K00026 K00042 K00048 K00104 K00123 K00124 K00126 K00127 K00281 K00282 K00283 K00382 K00605 K00626 K00830 K00865 K01091 K01433 K01450 K01458 K01577 K01608 K01637 K01638 K01682 K01816 K01846 K01847 K02437 K03779 K03780 K03781 K04835 K05606 K07246 K07248 K11472 K11473 K11942 K12972 K14067 K14272 K14446 K14447 K14449 K15037 K15918 K18121 K18472 K19268 K19269	K00015 K00018 K00024 K00025 K00049 K00050 K00122 K00125 K00284 K00600 K01432 K01455 K01569 K01601 K01625 K01647 K01681 K01848 K01849 K01915 K01964 K01965 K01966 K07130 K08691 K08692 K11263 K11517 K14263 K14448 K14451 K15036 K17865 K18123 K19280 K19281 K19312	0.500593
map04722	Organismal Systems; Nervous system;Neurotrophin signaling pathway	19	-2.13865	19	7	0.368421	12	0.631579	K10678 K10679 K10680 K11180 K11181 K14578 K14581	K00169 K00170 K00171 K00172 K00196 K00198 K00622 K03518 K03519 K03520 K06281 K06282	-0.222015	19	13	0.684211	6	0.315789	K00169 K00170 K00171 K00172 K00196 K06281 K06282 K10679 K10680 K11180 K11181 K14578 K14581	K00198 K00622 K03518 K03519 K03520 K10678	-0.608155
map01521	Human Diseases; Antineoplastic resistance;EGFR tyrosine kinase inhibitor resistance	95	-0.643464	95	27	0.284211	68	0.715789	K00086 K00249 K00625 K00822 K01720 K01825 K01847 K01895 K01900 K01946 K01961 K01964 K02160 K05606 K07511 K08325 K11263 K13923 K14468 K17490 K17741 K18371 K18372 K18426 K19312 K19709 K19745	K00005 K00016 K00048 K00140 K00166 K00167 K00169 K00170 K00171 K00172 K00382 K00626 K00656 K00823 K00925 K00932 K01026 K01034 K01035 K01574 K01578 K01659 K01682 K01692 K01699 K01734 K01782 K01848 K01849 K01899 K01902 K01903 K01905 K01908 K01962 K01963 K01965 K01966 K03416 K03417 K05605 K07250 K07515 K09699 K09788 K11262 K11264 K11381 K11942 K13524 K13788 K13919 K13920 K13921 K13922 K15024 K15036 …	-0.429302	95	67	0.705263	28	0.294737	K00005 K00048 K00086 K00140 K00166 K00169 K00170 K00171 K00172 K00382 K00626 K00656 K00822 K00823 K00932 K01026 K01034 K01035 K01574 K01682 K01692 K01699 K01720 K01782 K01825 K01847 K01900 K01902 K01903 K01905 K01908 K01946 K01962 K01963 K03416 K03417 K05605 K05606 K07250 K07511 K07515 K08325 K09699 K11262 K11264 K11381 K11942 K13524 K13788 K13919 K13920 K13921 K13922 K13923 K15024 K15037 K17741 …	K00016 K00167 K00249 K00625 K00925 K01578 K01659 K01734 K01848 K01849 K01895 K01899 K01961 K01964 K01965 K01966 K02160 K09788 K11263 K14468 K15036 K17489 K17490 K18369 K18371 K18382 K19312 K20455	0.110894
map03013	Genetic Information Processing; Translation;RNA transport	13	1.10289	13	7	0.538462	6	0.461538	K00680 K10701 K14578 K14581 K14746 K14748 K14751	K00632 K10700 K14747 K14749 K17048 K18092	-1.00394	13	8	0.615385	5	0.384615	K00632 K00680 K10701 K14578 K14581 K14746 K14749 K18092	K10700 K14747 K14748 K14751 K17048	1.23328
map04666	Organismal Systems; Immune system;Fc gamma R-mediated phagocytosis	19	-2.21963	19	7	0.368421	12	0.631579	K00451 K01501 K01555 K01800 K10566 K14481 K16269	K00146 K00446 K01026 K01039 K01040 K01426 K01502 K01721 K07104 K10216 K14482 K16171	-0.631883	19	10	0.526316	9	0.473684	K00146 K00446 K01026 K01502 K01721 K01800 K07104 K10216 K14482 K16171	K00451 K01039 K01040 K01426 K01501 K01555 K10566 K14481 K16269	0.0593377
map00624	Metabolism; Xenobiotics biodegradation and metabolism;Polycyclic aromatic hydrocarbon degradation	80	-2.93505	80	23	0.2875	57	0.7125	K00023 K00043 K00109 K00174 K00175 K00209 K00240 K00241 K00244 K00245 K00246 K00248 K00634 K00929 K01825 K01896 K01907 K03821 K07511 K11258 K14268 K18118 K19709	K00004 K00019 K00022 K00074 K00100 K00132 K00135 K00169 K00170 K00171 K00172 K00239 K00242 K00247 K00626 K00656 K00823 K01027 K01028 K01029 K01034 K01035 K01039 K01040 K01575 K01580 K01615 K01640 K01641 K01652 K01653 K01692 K01715 K01782 K01799 K03366 K03737 K04072 K04073 K05973 K07246 K07250 K07515 K07516 K08318 K08324 K13524 K14534 K16871 K17829 K17865 K18009 K18119 K18120 K18121 K18122 K18366	-2.32748	80	61	0.7625	19	0.2375	K00019 K00022 K00023 K00043 K00074 K00100 K00109 K00132 K00135 K00169 K00170 K00171 K00172 K00209 K00242 K00244 K00245 K00246 K00247 K00626 K00656 K00823 K00929 K01027 K01028 K01029 K01034 K01035 K01575 K01580 K01652 K01653 K01692 K01715 K01782 K01799 K01825 K01896 K01907 K03366 K03821 K04072 K04073 K05973 K07246 K07250 K07511 K07515 K07516 K08318 K08324 K11258 K13524 K16871 K17829 K18009 K18119 …	K00004 K00174 K00175 K00239 K00240 K00241 K00248 K00634 K01039 K01040 K01615 K01640 K01641 K03737 K14268 K14534 K17865 K18118 K18366	1.48966
map04913	Organismal Systems; Endocrine system;Ovarian steroidogenesis	25	-0.839173	25	10	0.4	15	0.6	K01846 K04835 K08691 K09011 K11258 K14449 K17724 K18291 K18292 K19281	K00052 K01575 K01652 K01653 K01703 K01704 K01902 K01903 K10218 K14471 K14472 K18288 K18289 K18290 K19268	0.298593	25	13	0.52	12	0.48	K01575 K01652 K01653 K01846 K01902 K01903 K04835 K10218 K11258 K14449 K18288 K18292 K19268	K00052 K01703 K01704 K08691 K09011 K14471 K14472 K17724 K18289 K18290 K18291 K19281	-0.342315
map04723	Organismal Systems; Nervous system;Retrograde endocannabinoid signaling	27	-1.32325	27	10	0.37037	17	0.62963	K00297 K00560 K00602 K00603 K00605 K01433 K01746 K11175 K13990 K19645	K00287 K00288 K00548 K00600 K00601 K00604 K01491 K01934 K01938 K03465 K08289 K11787 K13938 K13998 K18589 K18590 K18591	-0.453614	27	13	0.481481	14	0.518519	K00287 K00288 K00560 K00603 K00604 K00605 K01433 K01934 K13938 K13998 K18589 K18590 K18591	K00297 K00548 K00600 K00601 K00602 K01491 K01746 K01938 K03465 K08289 K11175 K11787 K13990 K19645	-0.186174
map04917	Organismal Systems; Endocrine system;Prolactin signaling pathway	148	-0.74983	147	47	0.317568	100	0.675676	K00024 K00126 K00193 K00194 K00197 K00204 K00401 K00441 K00625 K00850 K01007 K01070 K01079 K01086 K01895 K03396 K03421 K03841 K04041 K05299 K06914 K08265 K08685 K08691 K10713 K11532 K11645 K11781 K14028 K14080 K14082 K14083 K14084 K15228 K15229 K15633 K15635 K16176 K16177 K16179 K16257 K16260 K16370 K17067 K18277 K18933 K19793	K00018 K00058 K00093 K00121 K00122 K00123 K00124 K00125 K00127 K00148 K00169 K00170 K00171 K00172 K00196 K00198 K00200 K00201 K00202 K00203 K00205 K00317 K00319 K00320 K00399 K00400 K00402 K00440 K00442 K00443 K00577 K00578 K00579 K00580 K00581 K00582 K00583 K00584 K00600 K00672 K00830 K00831 K00863 K00925 K01499 K01595 K01622 K01623 K01624 K01689 K01834 K02203 K02446 K03388 K03389 K03390 K03422 …	0.000279588	147	66	0.445946	81	0.547297	K00121 K00123 K00124 K00126 K00127 K00148 K00169 K00170 K00171 K00172 K00196 K00197 K00200 K00201 K00204 K00319 K00320 K00399 K00401 K00402 K00578 K00580 K00584 K00830 K00863 K01007 K01070 K01079 K01595 K01689 K02203 K02446 K03388 K03389 K03390 K03421 K03841 K05299 K06034 K07144 K08097 K08264 K10978 K11212 K11532 K11645 K11779 K11781 K13788 K13831 K13942 K14028 K14067 K14081 K14082 K14083 K14940 …	K00018 K00024 K00058 K00093 K00122 K00125 K00193 K00194 K00198 K00202 K00203 K00205 K00317 K00400 K00440 K00441 K00442 K00443 K00577 K00579 K00581 K00582 K00583 K00600 K00625 K00672 K00831 K00850 K00925 K01086 K01499 K01622 K01623 K01624 K01834 K01895 K03396 K03422 K03518 K03519 K03520 K04041 K04480 K05884 K05979 K06914 K07072 K08093 K08094 K08265 K08685 K08691 K08692 K09733 K10713 K10977 K11260 …	-0.173241
map05145	Human Diseases; Infectious diseases;Toxoplasmosis	102	0.369376	102	38	0.372549	64	0.627451	K00024 K00031 K00174 K00175 K00176 K00177 K00194 K00197 K00240 K00241 K00244 K00245 K00246 K00297 K00625 K01007 K01676 K01847 K01895 K01958 K01959 K01960 K01961 K01964 K02160 K05299 K05606 K08691 K09709 K14138 K14449 K14468 K15018 K15019 K15231 K15232 K18594 K18602	K00169 K00170 K00171 K00172 K00196 K00198 K00239 K00242 K00247 K00626 K00925 K01006 K01491 K01595 K01677 K01678 K01679 K01681 K01682 K01848 K01849 K01902 K01903 K01938 K01962 K01963 K03518 K03519 K03520 K03737 K13788 K14465 K14466 K14467 K14469 K14470 K14471 K14472 K14534 K15016 K15017 K15020 K15022 K15023 K15024 K15036 K15037 K15038 K15039 K15052 K15230 K15233 K15234 K18209 K18210 K18556 K18557 …	0.125792	102	47	0.460784	55	0.539216	K00031 K00169 K00170 K00171 K00172 K00196 K00197 K00242 K00244 K00245 K00246 K00247 K00626 K01007 K01595 K01676 K01678 K01679 K01682 K01847 K01902 K01903 K01962 K01963 K05299 K05606 K09709 K13788 K14449 K14466 K14467 K14469 K15016 K15018 K15019 K15022 K15024 K15037 K15038 K15052 K15232 K18210 K18557 K18593 K18594 K18603 K18605	K00024 K00174 K00175 K00176 K00177 K00194 K00198 K00239 K00240 K00241 K00297 K00625 K00925 K01006 K01491 K01677 K01681 K01848 K01849 K01895 K01938 K01958 K01959 K01960 K01961 K01964 K02160 K03518 K03519 K03520 K03737 K08691 K14138 K14465 K14468 K14470 K14471 K14472 K14534 K15017 K15020 K15023 K15036 K15039 K15230 K15231 K15233 K15234 K18209 K18556 K18559 K18560 K18602 K18604 K18861	0.279883
map05161	Human Diseases; Infectious diseases;Hepatitis B	23	-0.536955	23	8	0.347826	15	0.652174	K00941 K00946 K01662 K03149 K03150 K06928 K07251 K18278	K00788 K00877 K00878 K00949 K03146 K03147 K03148 K03151 K03153 K03707 K04487 K10810 K10811 K14153 K14154	-1.28266	23	12	0.521739	11	0.478261	K03146 K03148 K03149 K03150 K03151 K03153 K03707 K04487 K06928 K07251 K10811 K14154	K00788 K00877 K00878 K00941 K00946 K00949 K01662 K03147 K10810 K14153 K18278	0.887426
map04072	Environmental Information Processing; Signal transduction;Phospholipase D signaling pathway	25	-2.59162	25	10	0.4	15	0.6	K00505 K00793 K00794 K01497 K02858 K04719 K14652 K15245 K19285 K19286	K00082 K00299 K00861 K00953 K01498 K05368 K07732 K08096 K11752 K11753 K14653 K14654 K14655 K14656 K20146	-1.87737	25	13	0.52	12	0.48	K00082 K00299 K00505 K00861 K01497 K02858 K05368 K07732 K14653 K14654 K14655 K15245 K20146	K00793 K00794 K00953 K01498 K04719 K08096 K11752 K11753 K14652 K14656 K19285 K19286	0.222365
map04664	Organismal Systems; Immune system;Fc epsilon RI signaling pathway	18	-0.874934	18	7	0.388889	11	0.611111	K00868 K03473 K03474 K18608 K18609 K18612 K18614	K00097 K00275 K00831 K01733 K03472 K05275 K06215 K08681 K18610 K18611 K18613	0.159564	18	10	0.555556	8	0.444444	K00097 K00275 K00868 K03472 K03473 K03474 K05275 K18608 K18609 K18611	K00831 K01733 K06215 K08681 K18610 K18612 K18613 K18614	-0.348722
map04111	Cellular Processes; Cell growth and death;Cell cycle - yeast	75	-1.18916	75	25	0.333333	50	0.666667	K00323 K00767 K01240 K03426 K03517 K03783 K03787 K06210 K06989 K08723 K10524 K13522 K14974 K15357 K15359 K18030 K18153 K18550 K18551 K19188 K19190 K20158 K20170 K20451 K20454	K00135 K00278 K00322 K00324 K00325 K00763 K00858 K00952 K00969 K01081 K01239 K01440 K01513 K01799 K01916 K01950 K03462 K03742 K03743 K03784 K06211 K08281 K08324 K08693 K11121 K11751 K13995 K15358 K18028 K18029 K19185 K19186 K19187 K19191 K19647 K19700 K19818 K19819 K19820 K19826 K19890 K20171 K20445 K20446 K20447 K20448 K20449 K20450 K20452 K20453	-0.846728	75	35	0.466667	40	0.533333	K00135 K00278 K00322 K00323 K00324 K00325 K00763 K01240 K01513 K01799 K01916 K03462 K03743 K03783 K03784 K06210 K06211 K06989 K08281 K08324 K08723 K13995 K14974 K15357 K15358 K15359 K18030 K18550 K19187 K19188 K19818 K20158 K20171 K20449 K20450	K00767 K00858 K00952 K00969 K01081 K01239 K01440 K01950 K03426 K03517 K03742 K03787 K08693 K10524 K11121 K11751 K13522 K18028 K18029 K18153 K18551 K19185 K19186 K19190 K19191 K19647 K19700 K19819 K19820 K19826 K19890 K20170 K20445 K20446 K20447 K20448 K20451 K20452 K20453 K20454	1.09337
map00591	Metabolism; Lipid metabolism;Linoleic acid metabolism	36	1.15978	36	11	0.305556	25	0.694444	K00077 K00207 K00606 K00826 K01947 K08069 K08682 K09680 K11258 K18933 K18966	K00053 K00859 K00867 K00954 K00997 K01431 K01464 K01513 K01579 K01598 K01652 K01653 K01687 K01918 K01922 K02201 K02318 K03525 K06133 K06982 K09722 K13038 K13799 K17722 K17723	-0.456142	36	17	0.472222	19	0.527778	K00077 K00207 K00867 K01513 K01598 K01652 K01653 K01918 K01922 K02201 K02318 K06133 K08682 K09722 K11258 K17722 K17723	K00053 K00606 K00826 K00859 K00954 K00997 K01431 K01464 K01579 K01687 K01947 K03525 K06982 K08069 K09680 K13038 K13799 K18933 K18966	0.866937
map00330	Metabolism; Amino acid metabolism;Arginine and proline metabolism	22	0.0232823	22	16	0.727273	6	0.272727	K00059 K00208 K00647 K00652 K00833 K01012 K01935 K01942 K01947 K02169 K08351 K09458 K09789 K16593 K19560 K19562	K01906 K02170 K02372 K03524 K19561 K19563	-0.68972	22	14	0.636364	8	0.363636	K00059 K00647 K00833 K01012 K01935 K01942 K02169 K02170 K02372 K08351 K09789 K16593 K19561 K19562	K00208 K00652 K01906 K01947 K03524 K09458 K19560 K19563	0.870361
map04139	Cellular Processes; Transport and catabolism;Regulation of mitophagy - yeast	3	-0.272885	3	2	0.666667	1	0.333333	K03644 K03801	K03800	0.371647	3	3	1	0	0	K03644 K03800 K03801		-0.59711
map00061	Metabolism; Lipid metabolism;Fatty acid biosynthesis	44	-1.88662	43	13	0.295455	30	0.681818	K00950 K01495 K01665 K01737 K01930 K02619 K03342 K03636 K06920 K09457 K10026 K19645 K19965	K00287 K00796 K01077 K01113 K01633 K01664 K03635 K03637 K03639 K04071 K06879 K08310 K09007 K11754 K13938 K13939 K13940 K13941 K13950 K13998 K15740 K18482 K18589 K18590 K18591 K18824 K18825 K18853 K18974 K20457	1.63755	43	31	0.704545	12	0.272727	K00287 K00796 K01113 K01495 K01633 K01664 K01665 K01737 K01930 K02619 K03342 K03635 K03636 K03637 K04071 K06879 K06920 K08310 K09007 K09457 K13938 K13939 K13941 K13998 K18482 K18589 K18590 K18591 K18824 K18974 K19965	K00950 K01077 K03639 K10026 K11754 K13940 K13950 K15740 K18825 K18853 K19645 K20457	-2.26543
map00365	Metabolism; Xenobiotics biodegradation and metabolism;Furfural degradation	13	1.63593	13	5	0.384615	8	0.615385	K01427 K01430 K01457 K01941 K14048	K01428 K01429 K03382 K03383 K05394 K08710 K14541 K19837	2.75365	13	9	0.692308	4	0.307692	K01427 K01428 K01429 K01430 K01457 K01941 K03383 K08710 K19837	K03382 K05394 K14048 K14541	-1.02678
map00440	Metabolism; Metabolism of other amino acids;Phosphonate and phosphinate metabolism	11	-1.52544	11	4	0.363636	7	0.636364	K09516 K11152 K11153 K11155	K00001 K00121 K00699 K07249 K11147 K13953 K15734	-1.5515	11	10	0.909091	1	0.0909091	K00001 K00121 K07249 K09516 K11147 K11152 K11153 K11155 K13953 K15734	K00699	-0.181196
map04530	Cellular Processes; Cellular commiunity;Tight junction	43	-1.6861	43	11	0.255814	32	0.744186	K01662 K01823 K05954 K05955 K08658 K11778 K12504 K14066 K14215 K15887 K15892	K00021 K00054 K00099 K00587 K00626 K00787 K00795 K00804 K00805 K00806 K00869 K00919 K00938 K00991 K01597 K01641 K01770 K02523 K03526 K03527 K05355 K05356 K06013 K06981 K10960 K12503 K12506 K13273 K13787 K13789 K15888 K15889	-1.19283	43	20	0.465116	23	0.534884	K00021 K00054 K00626 K00787 K00795 K00805 K00806 K01597 K01823 K02523 K05355 K05356 K05954 K05955 K06981 K10960 K11778 K12504 K15887 K15892	K00099 K00587 K00804 K00869 K00919 K00938 K00991 K01641 K01662 K01770 K03526 K03527 K06013 K08658 K12503 K12506 K13273 K13787 K13789 K14066 K14215 K15888 K15889	0.663174
map05034	Human Diseases; Substance dependence;Alcoholism	6	-0.730638	5	1	0.166667	4	0.666667	K01757	K01593 K12693 K12695 K12697	-1.24383	5	1	0.166667	4	0.666667	K12697	K01593 K01757 K12693 K12695	0.736474
map04115	Cellular Processes; Cell growth and death;p53 signaling pathway	11	0.527885	11	4	0.363636	7	0.636364	K00680 K01825 K07381 K12466	K00128 K01692 K01782 K14730 K14731 K14732 K14733	-0.955446	11	10	0.909091	1	0.0909091	K00128 K00680 K01692 K01782 K01825 K12466 K14730 K14731 K14732 K14733	K07381	1.26678
map00625	Metabolism; Xenobiotics biodegradation and metabolism;Chloroalkane and chloroalkene degradation	1	1.11219	1	0	0	1	1		K04125	-2.18271	1	1	1	0	0	K04125		2.18665
map05031	Human Diseases; Substance dependence;Amphetamine addiction	26	-1.59635	26	17	0.653846	9	0.346154	K00514 K02292 K02293 K02294 K09835 K09838 K09845 K09846 K09879 K10208 K14595 K14598 K14606 K15744 K15745 K17819 K17841	K02291 K09844 K10027 K10209 K10210 K10211 K10212 K14596 K14597	-0.44005	26	14	0.538462	12	0.461538	K00514 K02291 K02292 K02293 K09835 K09845 K10027 K10212 K14596 K14598 K14606 K15744 K15745 K17819	K02294 K09838 K09844 K09846 K09879 K10208 K10209 K10210 K10211 K14595 K14597 K17841	-0.521479
map04210	Cellular Processes; Cell growth and death;Apoptosis	4	-3.67095	4	2	0.5	2	0.5	K00279 K13492	K00791 K10760	0.038983	4	1	0.25	3	0.75	K10760	K00279 K00791 K13492	-1.37445
map04922	Organismal Systems; Endocrine system;Glucagon signaling pathway	5	0.504048	5	2	0.4	3	0.6	K00511 K15810	K00801 K06045 K15907	0.429116	5	2	0.4	3	0.6	K00801 K15907	K00511 K06045 K15810	0.280285
map04920	Organismal Systems; Endocrine system;Adipocytokine signaling pathway	50	-0.111399	50	11	0.22	39	0.78	K00531 K01501 K01674 K01725 K02305 K02567 K02568 K05601 K10535 K15576 K15864	K00260 K00261 K00262 K00264 K00265 K00266 K00284 K00360 K00362 K00363 K00366 K00367 K00368 K00370 K00371 K00372 K00373 K00374 K00376 K00459 K00926 K01455 K01673 K01915 K01948 K02575 K02586 K02588 K02591 K03385 K04561 K10534 K15371 K15577 K15578 K15579 K15876 K17877 K19823	0.798775	50	29	0.58	21	0.42	K00261 K00362 K00363 K00367 K00368 K00370 K00371 K00372 K00373 K00374 K00926 K01674 K01725 K02567 K02568 K02575 K02586 K02588 K02591 K03385 K04561 K15371 K15576 K15577 K15578 K15579 K15864 K15876 K17877	K00260 K00262 K00264 K00265 K00266 K00284 K00360 K00366 K00376 K00459 K00531 K01455 K01501 K01673 K01915 K01948 K02305 K05601 K10534 K10535 K19823	-0.227049
map01210	Metabolism; Overview;2-Oxocarboxylic acid metabolism	84	1.9703	84	33	0.392857	51	0.607143	K00380 K00381 K00390 K00395 K00640 K00860 K00955 K00956 K00957 K01082 K02045 K02046 K02047 K02048 K02439 K03119 K05301 K07308 K08352 K08353 K11180 K11181 K15422 K15551 K15552 K16965 K16968 K17226 K17227 K17229 K17230 K20035 K20036	K00299 K00385 K00387 K00392 K00394 K00651 K00958 K01011 K01738 K01739 K04091 K06881 K07306 K07307 K08354 K08357 K08358 K08359 K08738 K10150 K10764 K10831 K12339 K13811 K15553 K15554 K15555 K15765 K16936 K16937 K16950 K16951 K16953 K16954 K16955 K16964 K16967 K17069 K17217 K17218 K17219 K17220 K17224 K17225 K17228 K17725 K17993 K17994 K17995 K17996 K20034	2.5508	84	57	0.678571	27	0.321429	K00299 K00380 K00381 K00390 K00394 K00395 K00860 K00955 K00956 K00957 K00958 K01011 K01082 K01738 K01739 K02045 K02046 K02047 K02048 K02439 K03119 K04091 K05301 K07306 K07307 K07308 K08353 K08354 K08357 K08358 K08359 K08738 K10831 K11180 K11181 K12339 K15551 K15552 K15553 K15554 K15555 K16950 K16953 K16954 K16955 K16964 K16967 K17224 K17226 K17227 K17228 K17229 K17230 K17725 K17995 K17996 K20034	K00385 K00387 K00392 K00640 K00651 K06881 K08352 K10150 K10764 K13811 K15422 K15765 K16936 K16937 K16951 K16965 K16968 K17069 K17217 K17218 K17219 K17220 K17225 K17993 K17994 K20035 K20036	-2.07987
map00051	Metabolism; Carbohydrate metabolism;Fructose and mannose metabolism	21	-0.151896	21	9	0.428571	12	0.571429	K00496 K01453 K01471 K01825 K03379 K07511 K18199 K19961 K19962	K00002 K00022 K01053 K01692 K01782 K06446 K07515 K14519 K14731 K17754 K19960 K19963	0.662937	21	15	0.714286	6	0.285714	K00022 K00496 K01053 K01453 K01692 K01782 K01825 K06446 K07511 K07515 K14519 K14731 K17754 K19960 K19962	K00002 K01471 K03379 K18199 K19961 K19963	-1.80281
map00332	Metabolism; Biosynthesis of other secondary metabolites;Carbapenem biosynthesis	13	1.67552	13	8	0.615385	5	0.384615	K00083 K00588 K01188 K01904 K05349 K11188 K17057 K17058	K03186 K03782 K05350 K10775 K20039	1.37245	13	9	0.692308	4	0.307692	K00083 K01188 K01904 K03186 K03782 K05350 K11188 K17057 K20039	K00588 K05349 K10775 K17058	0.602545
map04724	Organismal Systems; Nervous system;Glutamatergic synapse	9	-2.00541	7	4	0.444444	3	0.333333	K00588 K08695 K13078 K13079	K05277 K05278 K13077	0.0897727	7	5	0.555556	2	0.222222	K05277 K05278 K08695 K13077 K13078	K00588 K13079	-0.889081
map00520	Metabolism; Carbohydrate metabolism;Amino sugar and nucleotide sugar metabolism	7	-1.63185	7	6	0.857143	1	0.142857	K12338 K12933 K12937 K12938 K12939 K17192	K17194	3.43489	7	1	0.142857	6	0.857143	K12338	K12933 K12937 K12938 K12939 K17192 K17194	-4.45179
map03008	Genetic Information Processing; Translation;Ribosome biogenesis in eukaryotes	6	1.54505	6	3	0.5	3	0.5	K13260 K13262 K13265	K05281 K13077 K13266	-1.86015	6	3	0.5	3	0.5	K13077 K13262 K13266	K05281 K13260 K13265	2.22216
map00562	Metabolism; Carbohydrate metabolism;Inositol phosphate metabolism	2	1.50034	2	2	1	0	0	K01195 K13269		-1.66779	2	0	0	2	1		K01195 K13269	1.82228
map05414	Human Diseases; Cardiovascular diseases;Dilated cardiomyopathy	2	0.502229	2	2	1	0	0	K00588 K13235		0.276726	2	1	0.5	1	0.5	K13235	K00588	0.475853
map05410	Human Diseases; Cardiovascular diseases;Hypertrophic cardiomyopathy (HCM)	29	0.395903	29	12	0.413793	17	0.586207	K00422 K00505 K00811 K00815 K01592 K13371 K13383 K13394 K13396 K13397 K13398 K14455	K00274 K00276 K00307 K00812 K00813 K00832 K00838 K01593 K03378 K11358 K13386 K13390 K13392 K14454 K14975 K14976 K15849	0.557066	29	17	0.586207	12	0.413793	K00274 K00276 K00505 K00811 K00813 K00832 K00838 K03378 K13383 K13386 K13390 K13392 K13396 K14454 K14455 K14975 K14976	K00307 K00422 K00812 K00815 K01592 K01593 K11358 K13371 K13394 K13397 K13398 K15849	0.011627
map01062	Biosynthesis of terpenoids and steroids	21	0.160982	21	5	0.238095	16	0.761905	K00808 K00811 K00815 K14455 K19743	K00276 K00812 K00813 K00817 K00832 K00838 K01582 K05354 K08081 K11358 K12692 K13607 K13609 K14454 K15849 K19064	-1.27961	21	16	0.761905	5	0.238095	K00276 K00808 K00811 K00813 K00817 K00832 K00838 K01582 K05354 K08081 K12692 K13607 K13609 K14454 K14455 K19743	K00812 K00815 K11358 K15849 K19064	0.563094
map00760	Metabolism; Metabolism of cofactors and vitamins;Nicotinate and nicotinamide metabolism	41	1.46553	41	9	0.219512	32	0.780488	K01866 K01893 K03330 K03341 K04566 K06868 K07587 K09759 K11627	K00604 K01042 K01867 K01868 K01869 K01870 K01872 K01873 K01874 K01875 K01876 K01878 K01879 K01880 K01881 K01883 K01884 K01885 K01886 K01887 K01889 K01890 K01892 K02433 K02434 K02435 K04567 K09482 K09698 K10837 K14163 K14164	3.45982	41	15	0.365854	26	0.634146	K00604 K01042 K01867 K01878 K01879 K02433 K02434 K03330 K03341 K07587 K09698 K10837 K11627 K14163 K14164	K01866 K01868 K01869 K01870 K01872 K01873 K01874 K01875 K01876 K01880 K01881 K01883 K01884 K01885 K01886 K01887 K01889 K01890 K01892 K01893 K02435 K04566 K04567 K06868 K09482 K09759	-1.14327
map05166	Human Diseases; Infectious diseases;HTLV-I infection	14	-2.93017	14	6	0.428571	8	0.571429	K00078 K00084 K00799 K04097 K13299 K15680	K00001 K00079 K00121 K00129 K00699 K01253 K13953 K15303	-1.58805	14	10	0.714286	4	0.285714	K00001 K00078 K00079 K00084 K00121 K00129 K00799 K13299 K13953 K15303	K00699 K01253 K04097 K15680	0.123146
map00071	Metabolism; Lipid metabolism;Fatty acid degradation	10	-1.17368	10	4	0.4	6	0.6	K00485 K00799 K04097 K13299	K00001 K00121 K00129 K00274 K00699 K13953	-3.56901	10	8	0.8	2	0.2	K00001 K00121 K00129 K00274 K00485 K00799 K13299 K13953	K00699 K04097	2.55565
map00780	Metabolism; Metabolism of cofactors and vitamins;Biotin metabolism	19	-3.09729	19	7	0.368421	12	0.631579	K00207 K00569 K00857 K01195 K01519 K03927 K13421	K00088 K00106 K00622 K00699 K00757 K00758 K00760 K00876 K01431 K01464 K01489 K01951	0.361197	19	7	0.368421	12	0.631579	K00207 K00757 K00758 K00760 K01519 K01951 K03927	K00088 K00106 K00569 K00622 K00699 K00857 K00876 K01195 K01431 K01464 K01489 K13421	-2.48675
map00232	Metabolism; Biosynthesis of other secondary metabolites;Caffeine metabolism	14	1.91449	14	4	0.285714	10	0.714286	K15981 K16045 K16046 K16051	K01822 K03333 K05296 K05898 K15983 K16047 K16048 K16049 K16050 K18687	0.705796	14	12	0.857143	2	0.142857	K01822 K03333 K05296 K05898 K15981 K15983 K16045 K16046 K16047 K16049 K16050 K18687	K16048 K16051	1.04553
map00472	Metabolism; Metabolism of other amino acids;D-Arginine and D-ornithine metabolism	19	1.60982	19	10	0.526316	9	0.473684	K00059 K00232 K00507 K01825 K03921 K10245 K10246 K10258 K10703 K10804	K01068 K01782 K07513 K07515 K07753 K10251 K10805 K10806 K17360	0.93565	19	11	0.578947	8	0.421053	K00059 K01782 K01825 K07515 K07753 K10245 K10246 K10703 K10805 K10806 K17360	K00232 K00507 K01068 K03921 K07513 K10251 K10258 K10804	0.248606
map00250	Metabolism; Amino acid metabolism;Alanine, aspartate and glutamate metabolism	28	1.95134	28	12	0.428571	16	0.571429	K16018 K16022 K16025 K16026 K16028 K16029 K16030 K16031 K16032 K16033 K16034 K16035	K00615 K15466 K15467 K15670 K15671 K15672 K15673 K16015 K16016 K16017 K16020 K16024 K16027 K16036 K16037 K16039	4.63351	28	13	0.464286	15	0.535714	K00615 K15466 K15670 K16015 K16016 K16024 K16029 K16030 K16032 K16034 K16035 K16037 K16039	K15467 K15671 K15672 K15673 K16017 K16018 K16020 K16022 K16025 K16026 K16027 K16028 K16031 K16033 K16036	-1.00558
map05150	Human Diseases; Infectious diseases;Staphylococcus aureus infection	71	2.31791	71	32	0.450704	39	0.549296	K14366 K14368 K14371 K14373 K16000 K16001 K16002 K16003 K16004 K16006 K16007 K16008 K16009 K16010 K16022 K16025 K16026 K16028 K16029 K16030 K16031 K16032 K16033 K16034 K16035 K16380 K16383 K16391 K16392 K16393 K16396 K16450	K10817 K14367 K14374 K14375 K15466 K15467 K15641 K15642 K15643 K15670 K15671 K15672 K15673 K15988 K15989 K15993 K15994 K16024 K16027 K16036 K16037 K16378 K16382 K16384 K16385 K16386 K16387 K16388 K16394 K16395 K16397 K16398 K16418 K16419 K19203 K19204 K19205 K19207 K19208	1.2208	71	49	0.690141	22	0.309859	K10817 K14367 K14368 K14371 K14373 K14374 K14375 K15466 K15641 K15642 K15643 K15670 K15988 K15989 K16000 K16002 K16004 K16006 K16007 K16009 K16010 K16024 K16029 K16030 K16032 K16034 K16035 K16037 K16378 K16382 K16383 K16384 K16385 K16386 K16387 K16388 K16391 K16392 K16393 K16394 K16396 K16397 K16398 K16418 K16450 K19203 K19204 K19207 K19208	K14366 K15467 K15671 K15672 K15673 K15993 K15994 K16001 K16003 K16008 K16022 K16025 K16026 K16027 K16028 K16031 K16033 K16036 K16380 K16395 K16419 K19205	-0.393413
map01110	Biosynthesis of secondary metabolites	29	2.55797	29	10	0.344828	19	0.655172	K00216 K02361 K02362 K02364 K04781 K04784 K04786 K04788 K12238 K15681	K01252 K01851 K02363 K02552 K04778 K04780 K04782 K04783 K04785 K04787 K04789 K04790 K04791 K04792 K12237 K12239 K12240 K12241 K15653	4.5768	29	23	0.793103	6	0.206897	K00216 K01252 K01851 K02362 K02363 K02364 K02552 K04778 K04780 K04781 K04782 K04783 K04784 K04785 K04786 K04787 K04788 K04789 K04791 K04792 K12238 K15653 K15681	K02361 K04790 K12237 K12239 K12240 K12241	-0.895078
map00901	Metabolism; Biosynthesis of other secondary metabolites;Indole alkaloid biosynthesis	20	0.672366	20	10	0.5	10	0.5	K16428 K16430 K16432 K16434 K16435 K16437 K16439 K16440 K16442 K16443	K01710 K16422 K16423 K16426 K16429 K16431 K16436 K16438 K16444 K16448	0.822862	20	11	0.55	9	0.45	K16423 K16426 K16428 K16429 K16430 K16431 K16432 K16434 K16435 K16436 K16438	K01710 K16422 K16437 K16439 K16440 K16442 K16443 K16444 K16448	-0.456831
map00362	Metabolism; Xenobiotics biodegradation and metabolism;Benzoate degradation	5	1.20889	5	3	0.6	2	0.4	K05552 K12420 K15886	K05551 K05554	-6.33359	5	4	0.8	1	0.2	K05552 K05554 K12420 K15886	K05551	7.20094
map00220	Metabolism; Amino acid metabolism;Arginine biosynthesis	47	0.316293	47	13	0.276596	34	0.723404	K14253 K14255 K14257 K14628 K14630 K15886 K15946 K15953 K15957 K15970 K15971 K19569 K19570	K05555 K05556 K14250 K14251 K14252 K14254 K14256 K14629 K14631 K14633 K15927 K15928 K15929 K15930 K15931 K15932 K15934 K15935 K15936 K15937 K15938 K15939 K15942 K15944 K15945 K15948 K15949 K15951 K15954 K15956 K15958 K19566 K19567 K19568	1.41442	47	36	0.765957	11	0.234043	K14251 K14252 K14255 K14256 K14257 K14629 K14631 K15886 K15927 K15928 K15929 K15930 K15931 K15932 K15934 K15935 K15936 K15937 K15938 K15939 K15942 K15944 K15945 K15946 K15948 K15951 K15953 K15954 K15956 K15957 K15958 K15970 K15971 K19566 K19567 K19568	K05555 K05556 K14250 K14253 K14254 K14628 K14630 K14633 K15949 K19569 K19570	-0.481697
map00500	Metabolism; Carbohydrate metabolism;Starch and sucrose metabolism	1	-1.33028	1	0	0	1	1		K02291	6.32574	1	1	1	0	0	K02291		-6.70307
map04924	Organismal Systems; Endocrine system;Renin secretion	2054	-1.33137	2034	841	0.409445	1193	0.580818	K00013 K00014 K00024 K00028 K00031 K00036 K00039 K00041 K00043 K00059 K00064 K00067 K00075 K00077 K00083 K00084 K00094 K00103 K00114 K00126 K00130 K00143 K00163 K00174 K00175 K00176 K00177 K00186 K00204 K00207 K00208 K00209 K00210 K00217 K00218 K00223 K00225 K00226 K00232 K00235 K00237 K00240 K00241 K00244 K00245 K00246 K00248 K00249 K00263 K00270 K00271 K00273 K00281 K00290 K00292 K00293 K00297 …	K00001 K00002 K00003 K00005 K00007 K00008 K00010 K00011 K00012 K00015 K00016 K00018 K00019 K00020 K00021 K00022 K00025 K00026 K00029 K00030 K00032 K00033 K00035 K00038 K00040 K00042 K00049 K00050 K00052 K00053 K00055 K00058 K00074 K00079 K00082 K00087 K00088 K00090 K00093 K00097 K00099 K00101 K00104 K00106 K00108 K00116 K00117 K00121 K00122 K00123 K00124 K00125 K00127 K00128 K00129 K00131 K00132 …	0.637475	2034	1117	0.543817	917	0.446446	K00001 K00005 K00007 K00010 K00011 K00014 K00019 K00020 K00021 K00022 K00026 K00028 K00031 K00035 K00036 K00038 K00039 K00040 K00042 K00043 K00055 K00059 K00074 K00077 K00079 K00082 K00083 K00084 K00090 K00094 K00097 K00101 K00104 K00108 K00114 K00116 K00117 K00121 K00123 K00124 K00126 K00127 K00128 K00129 K00130 K00131 K00132 K00133 K00135 K00137 K00138 K00140 K00141 K00143 K00146 K00148 K00152 …	K00002 K00003 K00008 K00012 K00013 K00015 K00016 K00018 K00024 K00025 K00029 K00030 K00032 K00033 K00041 K00049 K00050 K00052 K00053 K00058 K00064 K00067 K00075 K00087 K00088 K00093 K00099 K00103 K00106 K00122 K00125 K00134 K00145 K00147 K00150 K00167 K00174 K00175 K00176 K00177 K00187 K00189 K00202 K00203 K00205 K00208 K00210 K00215 K00217 K00225 K00226 K00227 K00232 K00239 K00240 K00241 K00248 …	-1.5679
map00473	Metabolism; Metabolism of other amino acids;D-Alanine metabolism	677	1.94308	672	261	0.385524	411	0.60709	K00013 K00014 K00024 K00031 K00036 K00064 K00077 K00083 K00112 K00113 K00114 K00143 K00163 K00210 K00216 K00218 K00225 K00232 K00235 K00237 K00240 K00241 K00244 K00245 K00246 K00248 K00249 K00263 K00270 K00271 K00281 K00290 K00292 K00293 K00355 K00422 K00491 K00505 K00511 K00514 K00568 K00588 K00591 K00602 K00605 K00606 K00631 K00640 K00655 K00766 K00769 K00793 K00794 K00800 K00808 K00811 K00815 …	K00001 K00002 K00003 K00006 K00015 K00016 K00018 K00021 K00022 K00025 K00026 K00030 K00033 K00049 K00050 K00052 K00053 K00054 K00057 K00082 K00088 K00099 K00104 K00105 K00106 K00111 K00116 K00117 K00121 K00128 K00129 K00133 K00134 K00138 K00145 K00147 K00150 K00161 K00162 K00164 K00166 K00167 K00215 K00220 K00227 K00228 K00230 K00231 K00234 K00239 K00242 K00247 K00264 K00265 K00266 K00274 K00276 …	1.14047	672	357	0.527326	315	0.465288	K00001 K00006 K00014 K00021 K00022 K00026 K00031 K00036 K00054 K00077 K00082 K00083 K00104 K00111 K00112 K00113 K00114 K00116 K00117 K00121 K00128 K00129 K00133 K00138 K00143 K00161 K00162 K00163 K00164 K00166 K00216 K00218 K00220 K00228 K00230 K00231 K00234 K00235 K00237 K00242 K00244 K00245 K00246 K00247 K00274 K00276 K00281 K00282 K00283 K00293 K00355 K00382 K00505 K00514 K00547 K00549 K00570 …	K00002 K00003 K00013 K00015 K00016 K00018 K00024 K00025 K00030 K00033 K00049 K00050 K00052 K00053 K00057 K00064 K00088 K00099 K00105 K00106 K00134 K00145 K00147 K00150 K00167 K00210 K00215 K00225 K00227 K00232 K00239 K00240 K00241 K00248 K00249 K00263 K00264 K00265 K00266 K00270 K00271 K00286 K00290 K00292 K00307 K00318 K00422 K00491 K00511 K00548 K00559 K00568 K00588 K00589 K00591 K00600 K00601 …	0.412336
map00130	Metabolism; Metabolism of cofactors and vitamins;Ubiquinone and other terpenoid-quinone biosynthesis	908	-0.402979	906	331	0.364537	575	0.63326	K00023 K00024 K00028 K00031 K00036 K00064 K00114 K00126 K00163 K00174 K00175 K00176 K00177 K00193 K00194 K00197 K00204 K00217 K00235 K00237 K00240 K00241 K00244 K00245 K00246 K00297 K00380 K00381 K00390 K00395 K00401 K00441 K00448 K00449 K00451 K00455 K00462 K00480 K00481 K00483 K00484 K00485 K00493 K00531 K00625 K00640 K00680 K00848 K00850 K00855 K00860 K00874 K00895 K00955 K00956 K00957 K01007 …	K00001 K00002 K00003 K00010 K00015 K00016 K00018 K00022 K00025 K00026 K00029 K00030 K00032 K00033 K00034 K00048 K00049 K00055 K00058 K00073 K00074 K00087 K00090 K00093 K00104 K00106 K00116 K00121 K00122 K00123 K00124 K00125 K00127 K00128 K00129 K00131 K00132 K00133 K00134 K00135 K00138 K00141 K00146 K00148 K00150 K00151 K00152 K00161 K00162 K00164 K00169 K00170 K00171 K00172 K00196 K00198 K00200 …	-1.41716	906	514	0.566079	392	0.431718	K00001 K00010 K00022 K00023 K00026 K00028 K00031 K00034 K00036 K00048 K00055 K00073 K00074 K00090 K00104 K00114 K00116 K00121 K00123 K00124 K00126 K00127 K00128 K00129 K00131 K00132 K00133 K00135 K00138 K00141 K00146 K00148 K00151 K00152 K00161 K00162 K00163 K00164 K00169 K00170 K00171 K00172 K00196 K00197 K00200 K00201 K00204 K00234 K00235 K00237 K00242 K00244 K00245 K00246 K00247 K00252 K00275 …	K00002 K00003 K00015 K00016 K00018 K00024 K00025 K00029 K00030 K00032 K00033 K00049 K00058 K00064 K00087 K00093 K00106 K00122 K00125 K00134 K00150 K00174 K00175 K00176 K00177 K00193 K00194 K00198 K00202 K00203 K00205 K00215 K00217 K00239 K00240 K00241 K00264 K00265 K00266 K00284 K00297 K00317 K00360 K00365 K00366 K00376 K00385 K00387 K00392 K00400 K00440 K00441 K00442 K00443 K00450 K00451 K00462 …	1.55521
map04918	Organismal Systems; Endocrine system;Thyroid hormone synthesis	657	-1.18201	656	247	0.375951	409	0.622527	K00014 K00024 K00031 K00036 K00067 K00114 K00143 K00163 K00174 K00175 K00210 K00216 K00223 K00235 K00237 K00240 K00241 K00244 K00245 K00246 K00249 K00263 K00270 K00271 K00273 K00281 K00290 K00292 K00293 K00491 K00511 K00602 K00605 K00766 K00800 K00811 K00815 K00818 K00819 K00826 K00850 K00865 K00891 K00895 K00930 K00940 K00955 K00956 K00957 K01057 K01060 K01079 K01082 K01086 K01091 K01434 K01438 …	K00001 K00002 K00003 K00010 K00016 K00018 K00021 K00022 K00025 K00026 K00030 K00033 K00053 K00054 K00058 K00099 K00104 K00116 K00117 K00121 K00128 K00133 K00134 K00145 K00147 K00150 K00161 K00162 K00164 K00166 K00167 K00169 K00170 K00171 K00172 K00200 K00215 K00227 K00234 K00239 K00242 K00247 K00252 K00264 K00265 K00266 K00282 K00283 K00286 K00318 K00382 K00559 K00587 K00600 K00601 K00611 K00615 …	0.00798438	656	367	0.5586	289	0.439878	K00001 K00010 K00014 K00021 K00022 K00026 K00031 K00036 K00054 K00104 K00114 K00116 K00117 K00121 K00128 K00133 K00143 K00161 K00162 K00163 K00164 K00166 K00169 K00170 K00171 K00172 K00200 K00216 K00223 K00234 K00235 K00237 K00242 K00244 K00245 K00246 K00247 K00252 K00273 K00281 K00282 K00283 K00293 K00382 K00605 K00611 K00615 K00616 K00619 K00626 K00627 K00632 K00641 K00658 K00787 K00795 K00801 …	K00002 K00003 K00016 K00018 K00024 K00025 K00030 K00033 K00053 K00058 K00067 K00099 K00134 K00145 K00147 K00150 K00167 K00174 K00175 K00210 K00215 K00227 K00239 K00240 K00241 K00249 K00263 K00264 K00265 K00266 K00270 K00271 K00286 K00290 K00292 K00318 K00491 K00511 K00559 K00587 K00600 K00601 K00602 K00620 K00764 K00766 K00800 K00804 K00812 K00815 K00819 K00820 K00826 K00831 K00844 K00845 K00850 …	-0.523708
map00604	Metabolism; Glycan biosynthesis and metabolism;Glycosphingolipid biosynthesis - ganglio series	313	-1.77704	312	99	0.316294	213	0.680511	K00023 K00024 K00028 K00031 K00036 K00043 K00126 K00163 K00174 K00175 K00176 K00177 K00193 K00194 K00197 K00204 K00209 K00235 K00237 K00240 K00241 K00244 K00245 K00246 K00248 K00249 K00281 K00297 K00401 K00605 K00625 K00640 K00850 K00855 K00874 K01007 K01057 K01070 K01079 K01086 K01625 K01637 K01676 K01825 K01846 K01847 K01895 K01900 K01958 K01959 K01960 K01961 K01964 K02160 K03396 K03841 K04041 …	K00018 K00025 K00026 K00027 K00029 K00030 K00033 K00034 K00058 K00116 K00121 K00122 K00123 K00124 K00125 K00127 K00131 K00134 K00140 K00148 K00150 K00161 K00162 K00164 K00169 K00170 K00171 K00172 K00196 K00198 K00200 K00201 K00202 K00203 K00205 K00234 K00239 K00242 K00247 K00261 K00282 K00283 K00317 K00319 K00320 K00382 K00399 K00402 K00577 K00578 K00579 K00580 K00581 K00582 K00583 K00584 K00600 …	-0.336963	312	162	0.517572	150	0.479233	K00023 K00026 K00027 K00028 K00031 K00034 K00036 K00043 K00116 K00121 K00123 K00124 K00126 K00127 K00131 K00140 K00148 K00161 K00162 K00163 K00164 K00169 K00170 K00171 K00172 K00196 K00197 K00200 K00201 K00204 K00209 K00234 K00235 K00237 K00242 K00244 K00245 K00246 K00247 K00261 K00281 K00282 K00283 K00319 K00320 K00382 K00399 K00401 K00402 K00578 K00580 K00584 K00605 K00615 K00616 K00626 K00627 …	K00018 K00024 K00025 K00029 K00030 K00033 K00058 K00122 K00125 K00134 K00150 K00174 K00175 K00176 K00177 K00193 K00194 K00198 K00202 K00203 K00205 K00239 K00240 K00241 K00248 K00249 K00297 K00317 K00577 K00579 K00581 K00582 K00583 K00600 K00625 K00640 K00672 K00831 K00844 K00845 K00850 K00851 K00874 K00886 K00918 K00925 K00927 K00948 K01006 K01057 K01086 K01455 K01491 K01499 K01601 K01610 K01622 …	-0.910456
map00980	Metabolism; Xenobiotics biodegradation and metabolism;Metabolism of xenobiotics by cytochrome P450	58	0.240044	58	13	0.224138	45	0.775862	K00031 K00811 K00818 K00826 K00930 K01438 K05824 K05831 K09011 K11258 K14455 K14681 K19412	K00030 K00052 K00053 K00133 K00145 K00619 K00620 K00812 K00813 K00814 K00821 K00825 K00836 K00838 K00928 K01647 K01649 K01652 K01653 K01655 K01681 K01682 K01687 K01702 K01703 K01704 K01705 K05825 K05827 K05828 K05829 K05830 K10977 K10978 K11358 K12659 K14260 K14272 K14454 K14677 K14682 K16792 K16793 K17450 K17753	-1.27008	58	30	0.517241	28	0.482759	K00031 K00133 K00619 K00811 K00813 K00814 K00818 K00821 K00825 K00836 K00838 K01438 K01649 K01652 K01653 K01682 K05825 K05827 K05828 K05830 K10978 K11258 K14260 K14272 K14454 K14455 K14681 K14682 K17753 K19412	K00030 K00052 K00053 K00145 K00620 K00812 K00826 K00928 K00930 K01647 K01655 K01681 K01687 K01702 K01703 K01704 K01705 K05824 K05829 K05831 K09011 K10977 K11358 K12659 K14677 K16792 K16793 K17450	1.35479
map01051	Metabolism; Metabolism of terpenoids and polyketides;Biosynthesis of ansamycins	55	0.288541	55	27	0.490909	28	0.509091	K00059 K00208 K00209 K00232 K00248 K00249 K00507 K00647 K00668 K01716 K01825 K01961 K02160 K02371 K03921 K07511 K08766 K09458 K09478 K10245 K10246 K10258 K10703 K11263 K13767 K16363 K18473	K00022 K00255 K00626 K00632 K00645 K00648 K00667 K01692 K01782 K01897 K01962 K01963 K02372 K06445 K07508 K07509 K07512 K07513 K07515 K07516 K07753 K10251 K10527 K10780 K11262 K11533 K15013 K18472	0.836385	55	31	0.563636	24	0.436364	K00022 K00059 K00209 K00255 K00626 K00632 K00647 K01692 K01716 K01782 K01825 K01962 K01963 K02371 K02372 K06445 K07511 K07512 K07515 K07516 K07753 K08766 K09478 K10245 K10246 K10703 K10780 K11262 K13767 K18472 K18473	K00208 K00232 K00248 K00249 K00507 K00645 K00648 K00667 K00668 K01897 K01961 K02160 K03921 K07508 K07509 K07513 K09458 K10251 K10258 K10527 K11263 K11533 K15013 K16363	-0.0503721
map00403	Metabolism; Biosynthesis of other secondary metabolites;Indole diterpene alkaloid biosynthesis	156	0.147471	156	77	0.49359	79	0.50641	K00217 K00448 K00449 K00455 K00462 K00480 K00481 K00483 K00484 K01617 K01826 K01856 K01857 K03268 K03379 K04105 K05549 K05709 K05710 K05713 K06912 K07535 K07536 K07545 K07546 K07549 K07824 K08689 K08690 K10222 K10617 K10619 K10620 K10622 K10676 K10701 K11943 K11944 K11945 K13954 K14578 K14581 K14583 K14584 K14585 K14599 K14600 K14746 K14748 K14751 K15569 K15571 K15574 K15575 K15750 K15755 K15768 …	K00001 K00002 K00055 K00121 K00141 K00151 K00152 K00446 K00529 K01053 K01055 K01607 K01612 K01666 K01670 K01821 K02554 K03381 K03464 K04072 K04073 K04107 K04108 K04109 K04112 K04113 K04114 K04115 K05550 K05708 K05711 K05712 K05714 K05783 K05784 K05921 K07104 K07534 K07537 K07540 K07543 K07544 K07548 K07550 K10216 K10217 K10219 K10618 K10621 K10623 K10700 K10702 K11946 K13953 K14519 K14727 K14731 …	0.175104	156	89	0.570513	67	0.429487	K00001 K00055 K00121 K00141 K00151 K00152 K00446 K00448 K00449 K00455 K00480 K00481 K00483 K00484 K00529 K01053 K01055 K01607 K01666 K01670 K01821 K01826 K01856 K01857 K02554 K03381 K03464 K04072 K04073 K04105 K04112 K05549 K05550 K05708 K05709 K05710 K05711 K05712 K05713 K05714 K05783 K05784 K05921 K07104 K07534 K07535 K07536 K07537 K07546 K07548 K08690 K10216 K10217 K10219 K10222 K10617 K10619 …	K00002 K00217 K00462 K01612 K01617 K03268 K03379 K04107 K04108 K04109 K04113 K04114 K04115 K06912 K07540 K07543 K07544 K07545 K07549 K07550 K07824 K08689 K10618 K10620 K10622 K10623 K10700 K11943 K11945 K11946 K14583 K14585 K14599 K14747 K14748 K14751 K15569 K15570 K15571 K15572 K15573 K15574 K15575 K15755 K15756 K15765 K15768 K16161 K16242 K16244 K16245 K16249 K16269 K16270 K16901 K17048 K18067 …	0.201111
map05144	Human Diseases; Infectious diseases;Malaria	220	-1.31038	220	62	0.281818	158	0.718182	K00013 K00014 K00031 K00143 K00210 K00290 K00293 K00500 K00640 K00766 K00800 K00811 K00815 K00818 K00826 K00841 K00850 K00891 K00930 K01079 K01089 K01243 K01438 K01609 K01658 K01663 K01713 K01817 K01850 K01914 K01940 K01958 K01959 K01960 K02204 K03340 K03785 K03786 K04516 K04518 K05822 K05824 K05831 K07173 K09011 K09758 K11258 K11645 K12524 K12526 K12657 K13497 K13501 K13503 K13832 K14187 K14455 …	K00003 K00030 K00052 K00053 K00058 K00133 K00134 K00145 K00147 K00150 K00215 K00220 K00264 K00265 K00266 K00286 K00548 K00549 K00600 K00611 K00615 K00616 K00619 K00620 K00651 K00674 K00765 K00789 K00812 K00813 K00814 K00817 K00821 K00825 K00831 K00832 K00836 K00838 K00872 K00873 K00927 K00928 K00931 K00948 K01439 K01476 K01496 K01523 K01586 K01620 K01622 K01623 K01624 K01626 K01647 K01649 K01652 …	0.326917	220	89	0.404545	131	0.595455	K00014 K00031 K00133 K00143 K00220 K00293 K00500 K00549 K00611 K00615 K00616 K00619 K00674 K00811 K00813 K00814 K00817 K00818 K00821 K00825 K00832 K00836 K00838 K00873 K00891 K01079 K01438 K01476 K01626 K01649 K01652 K01653 K01656 K01663 K01682 K01689 K01695 K01713 K01714 K01738 K01739 K01750 K01752 K01755 K01758 K01807 K01808 K01814 K01817 K02203 K02204 K02500 K02502 K03785 K04093 K05602 K05825 …	K00003 K00013 K00030 K00052 K00053 K00058 K00134 K00145 K00147 K00150 K00210 K00215 K00264 K00265 K00266 K00286 K00290 K00548 K00600 K00620 K00640 K00651 K00765 K00766 K00789 K00800 K00812 K00815 K00826 K00831 K00841 K00850 K00872 K00927 K00928 K00930 K00931 K00948 K01089 K01243 K01439 K01496 K01523 K01586 K01609 K01620 K01622 K01623 K01624 K01647 K01655 K01657 K01658 K01681 K01687 K01693 K01694 …	-1.00275
map00360	Metabolism; Amino acid metabolism;Phenylalanine metabolism	100	3.40125	100	48	0.48	52	0.52	K01467 K02545 K03585 K03587 K08218 K08720 K09476 K12340 K12552 K12553 K17838 K18073 K18093 K18104 K18131 K18135 K18136 K18138 K18139 K18145 K18149 K18150 K18766 K18767 K18781 K18782 K18790 K18791 K18792 K18793 K18794 K18795 K18797 K18972 K18976 K19097 K19099 K19209 K19210 K19212 K19213 K19216 K19217 K19316 K19317 K19318 K19319 K20319	K00687 K01207 K02171 K02172 K02546 K02547 K03693 K05366 K05515 K09475 K10823 K12555 K12556 K15580 K15581 K15582 K15583 K17836 K17837 K17850 K18072 K18094 K18095 K18129 K18130 K18133 K18137 K18143 K18144 K18146 K18147 K18148 K18698 K18699 K18768 K18780 K18796 K18971 K18973 K19095 K19096 K19098 K19100 K19101 K19211 K19214 K19215 K19218 K19320 K19321 K19322 K20320	-2.38942	100	49	0.49	51	0.51	K01207 K01467 K02172 K03585 K03693 K08218 K09475 K09476 K10823 K12555 K15581 K15582 K15583 K17838 K17850 K18072 K18073 K18093 K18094 K18095 K18129 K18130 K18131 K18133 K18135 K18136 K18137 K18143 K18144 K18148 K18698 K18699 K18767 K18768 K18780 K18781 K18782 K18795 K18796 K19095 K19096 K19099 K19100 K19101 K19209 K19215 K19217 K20319 K20320	K00687 K02171 K02545 K02546 K02547 K03587 K05366 K05515 K08720 K12340 K12552 K12553 K12556 K15580 K17836 K17837 K18104 K18138 K18139 K18145 K18146 K18147 K18149 K18150 K18766 K18790 K18791 K18792 K18793 K18794 K18797 K18971 K18972 K18973 K18976 K19097 K19098 K19210 K19211 K19212 K19213 K19214 K19216 K19218 K19316 K19317 K19318 K19319 K19320 K19321 K19322	4.1676
map00524	Metabolism; Biosynthesis of other secondary metabolites;Butirosin and neomycin biosynthesis	21	-0.213808	21	4	0.190476	17	0.809524	K01929 K08641 K18344 K18353	K01000 K01775 K01921 K02563 K07260 K15739 K18345 K18346 K18347 K18348 K18349 K18350 K18351 K18352 K18354 K18856 K18866	0.155472	21	7	0.333333	14	0.666667	K01775 K07260 K08641 K18345 K18348 K18856 K18866	K01000 K01921 K01929 K02563 K15739 K18344 K18346 K18347 K18349 K18350 K18351 K18352 K18353 K18354	0.737175
map00120	Metabolism; Lipid metabolism;Primary bile acid biosynthesis	51	0.865171	51	19	0.372549	32	0.627451	K00677 K01401 K03585 K03673 K03760 K06079 K07264 K07637 K07662 K08477 K10012 K12340 K12973 K18073 K18138 K19227 K19228 K19229 K19238	K01364 K01399 K01406 K01448 K03367 K03739 K03740 K03767 K04771 K07640 K07643 K07660 K07771 K07806 K08589 K10011 K12962 K12963 K12975 K13014 K13632 K14188 K14205 K18072 K19077 K19078 K19079 K19080 K19226 K19230 K19236 K19239	1.83022	51	37	0.72549	14	0.27451	K01399 K01401 K01406 K03367 K03585 K03673 K03760 K03767 K06079 K07637 K07640 K07643 K07660 K07662 K07771 K07806 K08477 K08589 K10011 K12962 K12963 K12973 K12975 K13014 K13632 K14188 K18072 K18073 K19078 K19080 K19226 K19227 K19228 K19229 K19230 K19236 K19238	K00677 K01364 K01448 K03739 K03740 K04771 K07264 K10012 K12340 K14205 K18138 K19077 K19079 K19239	-1.1304
map05162	Human Diseases; Infectious diseases;Measles	19	-1.5517	18	13	0.684211	5	0.263158	K00922 K01110 K01116 K02677 K03083 K03099 K03259 K04365 K04447 K04456 K07827 K08052 K19662	K02991 K04368 K04371 K04688 K07203	-0.349567	18	11	0.578947	7	0.368421	K00922 K01110 K02677 K02991 K03083 K03099 K04368 K04447 K04456 K07203 K19662	K01116 K03259 K04365 K04371 K04688 K07827 K08052	0.552896
map05340	Human Diseases; Immune diseases;Primary immunodeficiency	19	-0.602024	19	11	0.578947	8	0.421053	K00799 K00922 K02350 K03164 K04456 K04728 K08734 K08735 K08737 K10849 K14686	K03509 K04371 K04426 K05666 K06276 K08736 K08738 K17686	0.290152	19	11	0.578947	8	0.421053	K00799 K00922 K02350 K03164 K03509 K04456 K04728 K05666 K08736 K08738 K14686	K04371 K04426 K06276 K08734 K08735 K08737 K10849 K17686	-0.840345
map00195	Metabolism; Energy metabolism;Photosynthesis	445	1.79263	445	130	0.292135	315	0.707865	K02000 K02001 K02002 K02013 K02015 K02016 K02045 K02046 K02047 K02048 K02062 K02064 K02065 K02066 K02067 K02194 K02196 K05648 K05657 K05661 K05662 K05665 K05673 K05677 K05678 K05776 K06073 K06160 K06858 K06861 K07091 K07122 K07323 K08711 K09688 K09690 K09691 K09693 K09695 K09808 K09810 K09813 K09815 K09816 K09817 K09969 K09970 K09971 K09996 K09998 K09999 K10000 K10001 K10002 K10003 K10004 K10008 …	K01995 K01996 K01997 K01998 K01999 K02006 K02007 K02008 K02009 K02010 K02011 K02012 K02017 K02018 K02020 K02036 K02037 K02038 K02040 K02041 K02042 K02044 K02063 K02071 K02072 K02073 K02193 K02195 K02424 K02471 K03523 K05641 K05642 K05643 K05645 K05655 K05656 K05658 K05663 K05666 K05668 K05674 K05679 K05680 K05681 K05685 K05772 K05773 K05813 K05814 K05815 K05816 K05845 K05846 K05847 K06074 K06159 …	-0.329228	445	266	0.597753	179	0.402247	K01995 K01996 K01998 K01999 K02000 K02001 K02002 K02006 K02007 K02008 K02009 K02013 K02015 K02016 K02017 K02020 K02036 K02042 K02044 K02045 K02046 K02047 K02048 K02062 K02063 K02064 K02071 K02072 K02073 K02193 K02194 K02195 K02196 K02471 K05641 K05642 K05648 K05655 K05657 K05658 K05661 K05666 K05668 K05674 K05677 K05678 K05681 K05685 K05772 K05773 K05813 K05814 K05815 K05816 K05845 K05846 K05847 …	K01997 K02010 K02011 K02012 K02018 K02037 K02038 K02040 K02041 K02065 K02066 K02067 K02424 K03523 K05643 K05645 K05656 K05662 K05663 K05665 K05673 K05679 K05680 K05776 K06161 K06857 K06861 K08712 K09692 K09693 K09810 K09811 K09812 K09813 K09815 K09816 K09817 K10005 K10006 K10007 K10008 K10023 K10024 K10039 K10040 K10041 K10112 K10117 K10118 K10119 K10188 K10189 K10190 K10191 K10192 K10194 K10198 …	-0.229507
map00020	Metabolism; Carbohydrate metabolism;Citrate cycle (TCA cycle)	448	0.374713	448	185	0.412946	263	0.587054	K00244 K00245 K00246 K00404 K00406 K00407 K00425 K00426 K01467 K01545 K01546 K01547 K01548 K02259 K02405 K02406 K02488 K02489 K02491 K02657 K02659 K02660 K03092 K03406 K03407 K03408 K03412 K03413 K03415 K03533 K03563 K03776 K04751 K05339 K05874 K05876 K05877 K06080 K06375 K06597 K06598 K07636 K07637 K07638 K07639 K07646 K07647 K07648 K07649 K07651 K07652 K07655 K07657 K07658 K07659 K07662 K07663 …	K00027 K00066 K00247 K00370 K00371 K00373 K00374 K00405 K00410 K00411 K00412 K00413 K00494 K00575 K00626 K00689 K00692 K00990 K01034 K01035 K01077 K01113 K01643 K01644 K01646 K01910 K01915 K02040 K02106 K02313 K02402 K02403 K02487 K02490 K02556 K02584 K02650 K02658 K02661 K02667 K02668 K03367 K03400 K03532 K03620 K03739 K03740 K04771 K05338 K05597 K05875 K05964 K05966 K06046 K06596 K07260 K07640 …	0.789565	448	218	0.486607	230	0.513393	K00027 K00066 K00244 K00245 K00246 K00247 K00370 K00371 K00373 K00374 K00404 K00405 K00406 K00411 K00412 K00413 K00425 K00426 K00494 K00575 K00626 K00692 K00990 K01034 K01035 K01113 K01467 K01545 K01546 K01547 K01548 K01643 K01644 K01646 K01910 K02106 K02259 K02402 K02403 K02406 K02487 K02488 K02556 K02650 K02659 K02660 K02661 K03367 K03406 K03408 K03412 K03413 K03415 K03532 K03533 K03563 K03620 …	K00407 K00410 K00689 K01077 K01915 K02040 K02313 K02405 K02489 K02490 K02491 K02584 K02657 K02658 K02667 K02668 K03092 K03400 K03407 K03739 K03740 K04771 K05338 K05339 K05597 K06046 K06375 K06596 K06597 K06598 K07636 K07642 K07644 K07645 K07646 K07647 K07648 K07650 K07651 K07652 K07653 K07654 K07655 K07656 K07657 K07658 K07664 K07665 K07666 K07667 K07668 K07669 K07670 K07671 K07672 K07677 K07678 …	-0.541299
map03050	Genetic Information Processing; Folding, sorting and degradation;Proteasome	26	0.995494	26	18	0.692308	8	0.307692	K02410 K02416 K02417 K03406 K03407 K03408 K03409 K03410 K03411 K03412 K03413 K03415 K03776 K05874 K05876 K05877 K10439 K13924	K00575 K02556 K02557 K03414 K05875 K10108 K10540 K12368	0.313947	26	22	0.846154	4	0.153846	K00575 K02410 K02416 K02417 K02556 K02557 K03406 K03408 K03409 K03411 K03412 K03413 K03414 K03415 K03776 K05874 K05875 K05876 K05877 K10108 K10540 K12368	K03407 K03410 K10439 K13924	-0.0809261
map00281	Metabolism; Metabolism of terpenoids and polyketides;Geraniol degradation	37	1.27511	37	29	0.783784	8	0.216216	K02386 K02387 K02388 K02389 K02390 K02391 K02392 K02394 K02396 K02397 K02398 K02399 K02400 K02406 K02407 K02408 K02410 K02411 K02413 K02414 K02416 K02417 K02418 K02419 K02420 K02421 K02422 K02423 K13820	K02393 K02401 K02402 K02403 K02409 K02412 K02556 K02557	-1.72437	37	37	1	0	0	K02386 K02387 K02388 K02389 K02390 K02391 K02392 K02393 K02394 K02396 K02397 K02398 K02399 K02400 K02401 K02402 K02403 K02406 K02407 K02408 K02409 K02410 K02411 K02412 K02413 K02414 K02416 K02417 K02418 K02419 K02420 K02421 K02422 K02423 K02556 K02557 K13820		2.22567
map01040	Metabolism; Lipid metabolism;Biosynthesis of unsaturated fatty acids	84	0.660883	79	19	0.22619	60	0.714286	K02749 K02774 K02775 K02778 K02781 K02782 K02786 K02790 K02791 K02798 K02800 K02802 K02806 K02812 K02815 K08484 K11196 K19509 K20112	K02744 K02745 K02746 K02747 K02750 K02755 K02756 K02757 K02759 K02760 K02761 K02768 K02769 K02770 K02771 K02773 K02777 K02779 K02783 K02784 K02787 K02788 K02793 K02794 K02795 K02796 K02799 K02803 K02804 K02808 K02809 K02810 K02813 K02814 K02817 K02818 K02819 K02821 K02822 K03475 K08483 K08485 K10984 K10985 K10986 K11183 K11194 K11195 K17464 K17465 K17466 K17467 K19506 K19507 K19508 K20113 K20114 …	-1.03067	79	48	0.571429	31	0.369048	K02744 K02745 K02749 K02750 K02755 K02756 K02757 K02759 K02760 K02761 K02768 K02769 K02770 K02773 K02774 K02777 K02778 K02779 K02781 K02782 K02783 K02784 K02790 K02791 K02798 K02799 K02800 K02804 K02806 K02809 K02810 K02812 K02814 K02815 K02819 K02821 K02822 K03475 K08483 K08484 K08485 K10985 K10986 K11183 K11196 K17464 K20117 K20118	K02746 K02747 K02771 K02775 K02786 K02787 K02788 K02793 K02794 K02795 K02796 K02802 K02803 K02808 K02813 K02817 K02818 K10984 K11194 K11195 K17465 K17466 K17467 K19506 K19507 K19508 K19509 K20112 K20113 K20114 K20116	0.729953
map01130	Biosynthesis of antibiotics	57	3.07449	57	29	0.508772	28	0.491228	K03115 K03537 K03538 K03539 K07178 K07179 K07936 K11108 K11129 K11130 K12619 K12845 K14538 K14544 K14546 K14549 K14552 K14556 K14557 K14559 K14560 K14561 K14563 K14565 K14566 K14567 K14568 K14575 K14758	K03097 K03264 K03685 K06943 K07562 K11131 K11883 K12618 K13288 K14290 K14521 K14536 K14537 K14539 K14548 K14550 K14553 K14554 K14555 K14558 K14564 K14569 K14570 K14571 K14572 K14573 K14574 K18532	2.7163	57	47	0.824561	10	0.175439	K03097 K03115 K03264 K03537 K03539 K06943 K07178 K07179 K07562 K07936 K11129 K11130 K11131 K11883 K12618 K12619 K12845 K13288 K14521 K14536 K14537 K14538 K14539 K14544 K14546 K14548 K14549 K14552 K14554 K14555 K14556 K14559 K14561 K14563 K14564 K14565 K14566 K14567 K14568 K14569 K14570 K14571 K14573 K14574 K14575 K14758 K18532	K03538 K03685 K11108 K14290 K14550 K14553 K14557 K14558 K14560 K14572	0.863451
map04973	Organismal Systems; Digestive system;Carbohydrate digestion and absorption	127	1.12725	125	52	0.409449	73	0.574803	K02868 K02869 K02872 K02875 K02882 K02894 K02896 K02898 K02900 K02901 K02902 K02908 K02909 K02910 K02913 K02914 K02915 K02917 K02920 K02922 K02924 K02925 K02930 K02932 K02934 K02935 K02937 K02940 K02944 K02947 K02949 K02951 K02953 K02955 K02957 K02958 K02960 K02962 K02964 K02968 K02970 K02973 K02974 K02976 K02978 K02979 K02981 K02983 K02985 K02993 K02997 K02998	K02863 K02864 K02865 K02866 K02867 K02870 K02871 K02873 K02874 K02876 K02877 K02878 K02879 K02880 K02881 K02883 K02884 K02885 K02886 K02887 K02888 K02889 K02890 K02892 K02893 K02895 K02897 K02899 K02904 K02906 K02907 K02911 K02912 K02916 K02919 K02921 K02926 K02927 K02929 K02931 K02933 K02936 K02938 K02939 K02941 K02945 K02946 K02948 K02950 K02952 K02954 K02956 K02959 K02961 K02963 K02965 K02966 …	0.696648	125	67	0.527559	58	0.456693	K02868 K02869 K02870 K02872 K02873 K02875 K02877 K02880 K02881 K02882 K02883 K02885 K02889 K02893 K02894 K02896 K02898 K02900 K02901 K02902 K02908 K02909 K02910 K02912 K02914 K02915 K02919 K02922 K02925 K02927 K02930 K02932 K02934 K02935 K02937 K02938 K02940 K02944 K02949 K02950 K02951 K02953 K02954 K02955 K02956 K02957 K02958 K02959 K02960 K02962 K02966 K02970 K02974 K02976 K02977 K02979 K02981 …	K02863 K02864 K02865 K02866 K02867 K02871 K02874 K02876 K02878 K02879 K02884 K02886 K02887 K02888 K02890 K02892 K02895 K02897 K02899 K02904 K02906 K02907 K02911 K02913 K02916 K02917 K02920 K02921 K02924 K02926 K02929 K02931 K02933 K02936 K02939 K02941 K02945 K02946 K02947 K02948 K02952 K02961 K02963 K02964 K02965 K02967 K02968 K02969 K02973 K02978 K02982 K02983 K02986 K02988 K02989 K02992 K02994 …	-0.0975982
map04914	Organismal Systems; Endocrine system;Progesterone-mediated oocyte maturation	72	-2.10534	72	48	0.666667	24	0.333333	K00784 K00974 K02516 K03113 K03240 K03241 K03246 K03247 K03249 K03250 K03251 K03252 K03253 K03258 K03259 K03260 K03262 K03537 K03538 K03539 K05749 K07936 K09291 K10577 K12812 K12875 K12877 K12878 K12881 K12883 K13126 K13129 K13131 K13171 K14004 K14288 K14292 K14293 K14296 K14297 K14298 K14299 K14306 K14307 K14308 K14319 K14326 K18213	K03231 K03236 K03237 K03238 K03239 K03242 K03243 K03248 K03254 K03257 K03540 K03680 K03754 K07562 K12876 K12879 K13025 K14290 K14300 K14309 K14310 K14317 K14325 K14327	0.285233	72	49	0.680556	23	0.319444	K00974 K02516 K03113 K03237 K03238 K03240 K03241 K03242 K03246 K03249 K03251 K03252 K03253 K03257 K03258 K03262 K03537 K03539 K03680 K03754 K05749 K07562 K07936 K09291 K12812 K12876 K12878 K12879 K12881 K12883 K13025 K13126 K13129 K14004 K14292 K14293 K14296 K14297 K14298 K14299 K14300 K14306 K14307 K14308 K14309 K14317 K14319 K14327 K18213	K00784 K03231 K03236 K03239 K03243 K03247 K03248 K03250 K03254 K03259 K03260 K03538 K03540 K10577 K12875 K12877 K13131 K13171 K14288 K14290 K14310 K14325 K14326	-0.711363
map00622	Metabolism; Xenobiotics biodegradation and metabolism;Xylene degradation	40	1.27952	40	30	0.75	10	0.25	K00565 K03267 K03456 K04354 K04382 K06269 K08873 K11583 K11584 K12812 K12875 K12877 K12881 K12883 K13126 K13171 K14326 K14376 K14396 K14398 K14399 K14400 K14401 K14402 K14403 K14404 K14407 K14408 K14411 K14416	K03265 K06965 K11124 K12876 K13025 K14325 K14327 K14405 K14409 K15542	-4.48498	40	24	0.6	16	0.4	K00565 K03265 K03267 K03456 K04354 K04382 K06269 K11584 K12812 K12876 K12881 K12883 K13025 K13126 K14327 K14376 K14396 K14399 K14402 K14404 K14407 K14408 K14411 K14416	K06965 K08873 K11124 K11583 K12875 K12877 K13171 K14325 K14326 K14398 K14400 K14401 K14403 K14405 K14409 K15542	5.41129
map00630	Metabolism; Carbohydrate metabolism;Glyoxylate and dicarboxylate metabolism	37	1.0343	37	19	0.513514	18	0.486486	K03004 K03008 K03011 K03013 K03014 K03015 K03016 K03018 K03019 K03020 K03022 K03027 K03050 K03051 K03053 K03055 K03056 K03058 K03059	K02999 K03002 K03006 K03010 K03021 K03040 K03041 K03042 K03043 K03044 K03045 K03046 K03047 K03048 K03049 K03060 K13797 K13798	0.231755	37	22	0.594595	15	0.405405	K03002 K03004 K03011 K03013 K03014 K03015 K03018 K03021 K03022 K03027 K03041 K03042 K03044 K03047 K03049 K03051 K03053 K03055 K03056 K03060 K13797 K13798	K02999 K03006 K03008 K03010 K03016 K03019 K03020 K03040 K03043 K03045 K03046 K03048 K03050 K03058 K03059	-0.263167
map00600	Metabolism; Lipid metabolism;Sphingolipid metabolism	15	-2.43091	14	7	0.466667	7	0.466667	K02202 K03126 K03130 K03131 K03136 K10843 K14651	K03120 K03124 K03125 K03128 K03135 K03142 K10844	1.20704	14	8	0.533333	6	0.4	K02202 K03124 K03125 K03128 K03130 K03135 K03136 K10843	K03120 K03126 K03131 K03142 K10844 K14651	-2.57709
map04380	Organismal Systems; Development;Osteoclast differentiation	52	-2.84389	52	30	0.576923	22	0.423077	K02209 K02210 K02319 K02321 K02323 K02324 K02325 K02327 K02328 K02337 K02339 K02344 K02345 K02540 K02541 K02542 K02684 K02685 K03469 K03506 K03763 K04800 K04801 K10739 K10742 K10743 K10747 K10754 K10755 K10756	K01972 K02212 K02314 K02316 K02320 K02322 K02335 K02338 K02340 K02341 K02342 K02343 K02683 K03111 K03470 K03471 K04799 K04802 K07466 K10726 K14159 K18882	0.0336715	52	37	0.711538	15	0.288462	K02209 K02210 K02212 K02319 K02320 K02321 K02322 K02323 K02324 K02327 K02328 K02335 K02339 K02340 K02344 K02345 K02540 K02541 K02542 K02684 K02685 K03111 K03469 K03471 K03506 K03763 K04799 K04800 K04802 K07466 K10726 K10739 K10743 K10747 K10754 K14159 K18882	K01972 K02314 K02316 K02325 K02337 K02338 K02341 K02342 K02343 K02683 K03470 K04801 K10742 K10755 K10756	-1.25599
map05132	Human Diseases; Infectious diseases;Salmonella infection	85	-1.85363	84	67	0.788235	17	0.2	K03283 K09564 K09567 K11086 K11087 K11088 K11091 K11092 K11093 K11094 K11099 K11984 K12624 K12625 K12741 K12812 K12813 K12814 K12815 K12816 K12818 K12819 K12820 K12821 K12825 K12826 K12827 K12828 K12829 K12831 K12835 K12836 K12837 K12838 K12842 K12843 K12844 K12845 K12847 K12849 K12851 K12854 K12855 K12856 K12857 K12858 K12859 K12860 K12862 K12863 K12867 K12869 K12870 K12872 K12873 K12875 K12877 …	K06063 K10599 K12662 K12733 K12811 K12823 K12830 K12833 K12834 K12852 K12853 K12868 K12874 K12876 K12879 K12893 K13025	-1.47909	84	62	0.729412	22	0.258824	K06063 K09564 K09567 K10599 K11088 K11091 K11092 K11093 K11094 K11984 K12662 K12741 K12811 K12812 K12813 K12814 K12815 K12816 K12818 K12819 K12820 K12821 K12825 K12827 K12829 K12830 K12831 K12833 K12835 K12837 K12842 K12843 K12844 K12845 K12847 K12849 K12852 K12853 K12855 K12856 K12857 K12858 K12859 K12860 K12862 K12867 K12869 K12872 K12874 K12876 K12878 K12879 K12881 K12883 K12890 K12891 K12892 …	K03283 K11086 K11087 K11099 K12624 K12625 K12733 K12823 K12826 K12828 K12834 K12836 K12838 K12851 K12854 K12863 K12868 K12870 K12873 K12875 K12877 K12885	0.364046
map04142	Cellular Processes; Transport and catabolism;Lysosome	38	-2.51094	37	24	0.631579	13	0.342105	K02725 K02728 K02729 K02730 K02731 K02732 K02734 K02735 K02736 K02737 K02738 K02739 K03028 K03029 K03031 K03035 K03037 K03038 K03039 K03062 K03063 K03064 K06697 K06698	K02726 K02727 K03030 K03032 K03033 K03061 K03065 K03066 K03420 K03432 K03433 K06699 K13527	1.22114	37	19	0.5	18	0.473684	K02726 K02728 K02730 K02731 K02732 K02734 K02737 K02738 K02739 K03033 K03037 K03038 K03039 K03064 K03065 K03420 K03432 K06697 K06698	K02725 K02727 K02729 K02735 K02736 K03028 K03029 K03030 K03031 K03032 K03035 K03061 K03062 K03063 K03066 K03433 K06699 K13527	-2.8242
map04212	Organismal Systems; Aging;Longevity regulating pathway - worm	31	0.77842	31	13	0.419355	18	0.580645	K03071 K03100 K03105 K03107 K03108 K03116 K03118 K03425 K07342 K09647 K09648 K10956 K12272	K03070 K03072 K03073 K03074 K03075 K03076 K03101 K03106 K03110 K03117 K03210 K03217 K09490 K09540 K12257 K13280 K13301 K13431	0.0110166	31	14	0.451613	17	0.548387	K03071 K03072 K03073 K03074 K03075 K03105 K03107 K03116 K03117 K03425 K09490 K10956 K12272 K13301	K03070 K03076 K03100 K03101 K03106 K03108 K03110 K03118 K03210 K03217 K07342 K09540 K09647 K09648 K12257 K13280 K13431	1.21562
map04910	Organismal Systems; Endocrine system;Insulin signaling pathway	17	-1.20447	16	8	0.470588	8	0.470588	K00232 K00249 K00507 K00864 K06272 K08745 K08764 K08766	K00255 K01596 K01897 K06276 K07513 K08762 K08770 K15013	-0.576942	16	6	0.352941	10	0.588235	K00255 K00864 K01596 K08762 K08766 K08770	K00232 K00249 K00507 K01897 K06272 K06276 K07513 K08745 K08764 K15013	0.0786745
map04727	Organismal Systems; Nervous system;GABAergic synapse	32	-1.02514	32	17	0.53125	15	0.46875	K02202 K02324 K02325 K02327 K02328 K03506 K03868 K10570 K10609 K10739 K10747 K10754 K10755 K10756 K10843 K10846 K10849	K01972 K02335 K03142 K03657 K03701 K03702 K03703 K03723 K04802 K07466 K10610 K10838 K10841 K10844 K10848	-0.0928076	32	17	0.53125	15	0.46875	K02202 K02324 K02327 K02328 K02335 K03506 K03657 K04802 K07466 K10609 K10610 K10739 K10747 K10754 K10841 K10843 K10846	K01972 K02325 K03142 K03701 K03702 K03703 K03723 K03868 K10570 K10755 K10756 K10838 K10844 K10848 K10849	-0.221371
map04921	Organismal Systems; Endocrine system;Oxytocin signaling pathway	40	-3.03978	40	21	0.525	19	0.475	K01141 K02327 K02328 K02337 K02339 K02344 K02345 K03555 K03763 K08734 K08735 K08737 K08739 K10739 K10746 K10747 K10754 K10755 K10756 K10857 K10858	K01972 K02338 K02340 K02341 K02342 K02343 K03111 K03572 K03573 K03601 K03602 K03657 K04802 K06223 K07456 K07462 K07466 K08736 K14159	-1.22674	40	23	0.575	17	0.425	K01141 K02327 K02328 K02339 K02340 K02344 K02345 K03111 K03573 K03602 K03657 K03763 K04802 K06223 K07466 K08736 K10739 K10746 K10747 K10754 K10857 K10858 K14159	K01972 K02337 K02338 K02341 K02342 K02343 K03555 K03572 K03601 K07456 K07462 K08734 K08735 K08737 K08739 K10755 K10756	0.120094
map03450	Genetic Information Processing; Replication and repair;Non-homologous end-joining	49	1.49604	48	20	0.408163	28	0.571429	K02327 K02328 K02337 K02339 K02344 K02345 K02686 K03165 K03583 K03763 K04482 K08775 K08991 K10739 K10867 K10869 K10870 K10873 K10880 K10958	K01159 K02317 K02335 K02338 K02340 K02341 K02342 K02343 K03111 K03550 K03551 K03553 K03581 K03582 K03584 K03629 K03655 K04066 K04067 K06187 K07462 K07466 K10865 K10866 K10875 K10877 K10901 K14159	-0.427438	48	30	0.612245	18	0.367347	K02317 K02327 K02328 K02335 K02339 K02340 K02344 K02345 K02686 K03111 K03165 K03553 K03581 K03583 K03763 K04066 K04067 K04482 K07466 K08775 K08991 K10739 K10865 K10866 K10867 K10870 K10873 K10875 K10901 K14159	K01159 K02337 K02338 K02341 K02342 K02343 K03550 K03551 K03582 K03584 K03629 K03655 K06187 K07462 K10869 K10877 K10880 K10958	1.26803
map00511	Metabolism; Glycan biosynthesis and metabolism;Other glycan degradation	8	-2.36337	7	2	0.25	5	0.625	K10777 K10887	K01971 K04799 K10865 K10866 K10979	1.72485	7	6	0.75	1	0.125	K01971 K04799 K10777 K10865 K10866 K10979	K10887	-4.18865
map00254	Metabolism; Biosynthesis of other secondary metabolites;Aflatoxin biosynthesis	28	1.51717	28	20	0.714286	8	0.285714	K02350 K03165 K03510 K04482 K06640 K08734 K08775 K08991 K10606 K10739 K10849 K10858 K10870 K10891 K10895 K15078 K15361 K15362 K15365 K16618	K03509 K03511 K03515 K07466 K10848 K10896 K10901 K15363	-0.454469	28	21	0.75	7	0.25	K02350 K03165 K03509 K03511 K03515 K04482 K06640 K07466 K08775 K08991 K10606 K10739 K10858 K10870 K10891 K10895 K10896 K10901 K15361 K15362 K16618	K03510 K08734 K10848 K10849 K15078 K15363 K15365	0.823783
map04931	Human Diseases; Endocrine and metabolic diseases;Insulin resistance	55	-0.375192	50	40	0.727273	10	0.181818	K02677 K03099 K03283 K04348 K04353 K04365 K04372 K04392 K04393 K04406 K04409 K04410 K04411 K04412 K04416 K04420 K04421 K04424 K04429 K04437 K04442 K04443 K04456 K04457 K04458 K04459 K04460 K04461 K04463 K04851 K07827 K07830 K07836 K07860 K07861 K08052 K16510 K18019 K19662 K20216	K04345 K04368 K04371 K04373 K04419 K04426 K04427 K04441 K04445 K04464	1.53626	50	24	0.436364	26	0.472727	K02677 K03099 K04348 K04368 K04373 K04392 K04393 K04406 K04409 K04410 K04411 K04412 K04420 K04424 K04427 K04437 K04445 K04456 K04457 K04461 K04463 K04464 K07861 K19662	K03283 K04345 K04353 K04365 K04371 K04372 K04416 K04419 K04421 K04426 K04429 K04441 K04442 K04443 K04458 K04459 K04460 K04851 K07827 K07830 K07836 K07860 K08052 K16510 K18019 K20216	-1.26481
map04925	Organismal Systems; Endocrine system;Aldosterone synthesis and secretion	49	-3.01764	49	30	0.612245	19	0.387755	K00889 K02218 K02220 K02516 K02677 K04393 K04409 K04513 K04536 K06651 K06666 K08294 K10591 K11215 K11226 K11230 K11231 K11236 K11237 K17741 K17971 K19704 K19806 K19833 K19839 K19842 K19844 K19846 K19847 K19849	K00006 K00706 K00888 K02515 K03114 K03781 K04371 K04441 K04464 K04563 K06276 K06630 K06665 K11227 K11228 K11229 K11233 K11238 K19848	0.195717	49	34	0.693878	15	0.306122	K00006 K00706 K00888 K00889 K02218 K02220 K02516 K02677 K03114 K03781 K04393 K04409 K04464 K04513 K04536 K04563 K06630 K06665 K06666 K08294 K10591 K11226 K11228 K11230 K11233 K11236 K11237 K11238 K17741 K17971 K19704 K19833 K19842 K19848	K02515 K04371 K04441 K06276 K06651 K11215 K11227 K11229 K11231 K19806 K19839 K19844 K19846 K19847 K19849	-1.285
map00513	Metabolism; Glycan biosynthesis and metabolism;Various types of N-glycan biosynthesis	17	-0.0464645	17	12	0.705882	5	0.294118	K00922 K01116 K02677 K03083 K03099 K04365 K04409 K04410 K04456 K04515 K07827 K19662	K04368 K04371 K04688 K06619 K07203	0.323237	17	12	0.705882	5	0.294118	K00922 K02677 K03083 K03099 K04368 K04409 K04410 K04456 K04515 K06619 K07203 K19662	K01116 K04365 K04371 K04688 K07827	0.0306064
map00750	Metabolism; Metabolism of cofactors and vitamins;Vitamin B6 metabolism	24	-0.480619	23	16	0.666667	7	0.291667	K03099 K04365 K04382 K04392 K04461 K04508 K04564 K06689 K07827 K08840 K08892 K16197 K17512 K20216 K20223 K20235	K04368 K04371 K04417 K04426 K04427 K04441 K14290	1.1916	23	12	0.5	11	0.458333	K03099 K04368 K04382 K04392 K04417 K04427 K04461 K04508 K04564 K06689 K16197 K20235	K04365 K04371 K04426 K04441 K07827 K08840 K08892 K14290 K17512 K20216 K20223	-0.658718
map04022	Environmental Information Processing; Signal transduction;cGMP-PKG signaling pathway	25	-2.05419	22	17	0.68	5	0.2	K00907 K01116 K02183 K02677 K04348 K04515 K04851 K04959 K05849 K05853 K05857 K05863 K05869 K07190 K08048 K09565 K19662	K00871 K04345 K04718 K04962 K05850	-0.688843	22	15	0.6	7	0.28	K00871 K00907 K02183 K02677 K04348 K04515 K04959 K04962 K05849 K05853 K05863 K05869 K07190 K08048 K19662	K01116 K04345 K04718 K04851 K05850 K05857 K09565	-0.0952594
map00514	Metabolism; Glycan biosynthesis and metabolism;Other types of O-glycan biosynthesis	30	0.192199	28	22	0.733333	6	0.2	K00907 K00922 K02183 K04348 K04456 K04513 K04514 K04630 K04851 K04936 K04959 K05849 K05853 K05863 K06269 K06270 K08048 K09565 K12319 K18050 K18283 K19477	K01539 K04368 K04371 K05850 K07376 K12323	-0.0172638	28	15	0.5	13	0.433333	K00907 K00922 K01539 K02183 K04348 K04368 K04456 K04513 K04959 K05849 K05853 K05863 K06269 K08048 K12319	K04371 K04514 K04630 K04851 K04936 K05850 K06270 K07376 K09565 K12323 K18050 K18283 K19477	-0.22836
map04932	Human Diseases; Endocrine and metabolic diseases;Non-alcoholic fatty liver disease (NAFLD)	41	0.388763	35	24	0.585366	11	0.268293	K00232 K00922 K02183 K04353 K04365 K04392 K04409 K04456 K04513 K04514 K04515 K04615 K04630 K04851 K05673 K05869 K06269 K06270 K07188 K07830 K07836 K07860 K07861 K08048	K01115 K01539 K04345 K04368 K04371 K04498 K04962 K05742 K05850 K12323 K13293	-1.25045	35	20	0.487805	15	0.365854	K00922 K01115 K01539 K02183 K04368 K04392 K04409 K04456 K04498 K04513 K04515 K04615 K04962 K05742 K05869 K06269 K07188 K07861 K08048 K13293	K00232 K04345 K04353 K04365 K04371 K04514 K04630 K04851 K05673 K05850 K06270 K07830 K07836 K07860 K12323	0.764829
map01054	Metabolism; Metabolism of terpenoids and polyketides;Nonribosomal peptide structures	26	-0.872436	24	12	0.461538	12	0.461538	K00922 K01116 K02677 K03259 K03868 K03870 K04372 K04456 K04515 K08008 K09592 K19662	K00134 K00161 K00162 K00844 K01689 K02991 K04368 K04371 K04498 K04688 K07203 K07299	-1.89066	24	13	0.5	11	0.423077	K00161 K00162 K00922 K01689 K02677 K02991 K04368 K04456 K04498 K04515 K07203 K08008 K19662	K00134 K00844 K01116 K03259 K03868 K03870 K04371 K04372 K04688 K07299 K09592	1.99011
map04713	Organismal Systems; Environmental adaptation;Circadian entrainment	34	-1.1739	34	20	0.588235	14	0.411765	K00922 K01084 K01110 K02206 K03099 K04365 K04411 K04456 K04564 K04728 K05868 K07191 K07199 K07827 K08341 K08960 K11431 K11838 K13302 K13304	K01596 K03781 K04368 K04371 K04441 K04498 K06276 K06631 K07198 K07298 K08863 K11411 K11434 K13303	0.149785	34	22	0.647059	12	0.352941	K00922 K01110 K01596 K02206 K03099 K03781 K04368 K04411 K04456 K04498 K04564 K04728 K05868 K06631 K07199 K07298 K08863 K08960 K11431 K11838 K13302 K13303	K01084 K04365 K04371 K04441 K06276 K07191 K07198 K07827 K08341 K11411 K11434 K13304	-0.784869
map05160	Human Diseases; Infectious diseases;Hepatitis C	36	-2.07038	34	25	0.694444	9	0.25	K00654 K00922 K01110 K01634 K02677 K03456 K04354 K04382 K04392 K04456 K04513 K04514 K04630 K04710 K04716 K05665 K07827 K07860 K07861 K11583 K11584 K12350 K18050 K18953 K19662	K01115 K04368 K04371 K04426 K04441 K04718 K06276 K12349 K12351	-0.200846	34	17	0.472222	17	0.472222	K00654 K00922 K01110 K01115 K02677 K03456 K04354 K04368 K04382 K04392 K04456 K04513 K07861 K11584 K12351 K18953 K19662	K01634 K04371 K04426 K04441 K04514 K04630 K04710 K04716 K04718 K05665 K06276 K07827 K07860 K11583 K12349 K12350 K18050	-0.265841
map04977	Organismal Systems; Digestive system;Vitamin digestion and absorption	27	-2.4263	25	20	0.740741	5	0.185185	K00889 K00901 K00922 K01116 K02677 K03099 K04456 K04513 K07207 K07208 K07827 K07830 K07834 K07937 K07941 K08048 K13509 K13523 K18441 K19007	K01115 K01528 K04368 K04371 K07203	0.0519752	25	17	0.62963	8	0.296296	K00889 K00901 K00922 K01115 K02677 K03099 K04368 K04456 K04513 K07203 K07207 K07937 K07941 K08048 K13509 K13523 K18441	K01116 K01528 K04371 K07208 K07827 K07830 K07834 K19007	-1.2782
map04261	Organismal Systems; Circulatory system;Adrenergic signaling in cardiomyocytes	4	-0.85784	4	4	1	0	0	K14487 K14497 K14512 K14515		-0.474074	4	3	0.75	1	0.25	K14487 K14512 K14515	K14497	0.423162
map04068	Environmental Information Processing; Signal transduction;FoxO signaling pathway	55	-1.11523	55	43	0.781818	12	0.218182	K02178 K02180 K02202 K02206 K02209 K02210 K02213 K02214 K02365 K02537 K02540 K02541 K02542 K02603 K02604 K02606 K03083 K03094 K03347 K03350 K03353 K03354 K03355 K03363 K03364 K03868 K04682 K04728 K05868 K06620 K06626 K06627 K06628 K06632 K06633 K06637 K06638 K06639 K06640 K06669 K06671 K08866 K16197	K02087 K02212 K02216 K04498 K04802 K06067 K06619 K06630 K06631 K06636 K06641 K06670	-0.334041	55	43	0.781818	12	0.218182	K02087 K02178 K02180 K02202 K02206 K02209 K02210 K02212 K02216 K02365 K02537 K02540 K02541 K02542 K02603 K02606 K03083 K03094 K03353 K03354 K03355 K03363 K03364 K04498 K04728 K04802 K05868 K06067 K06619 K06626 K06627 K06628 K06630 K06631 K06632 K06633 K06636 K06638 K06639 K06640 K06669 K06670 K16197	K02213 K02214 K02604 K03347 K03350 K03868 K04682 K06620 K06637 K06641 K06671 K08866	0.347462
map04330	Environmental Information Processing; Signal transduction;Notch signaling pathway	75	0.891637	75	58	0.773333	17	0.226667	K02178 K02180 K02209 K02210 K02213 K02214 K02219 K02220 K02365 K02516 K02537 K02540 K02541 K02542 K02543 K02603 K02604 K02606 K03094 K03347 K03350 K03353 K03354 K03355 K03363 K03364 K03456 K03868 K04354 K04382 K06628 K06639 K06651 K06654 K06655 K06659 K06660 K06666 K06667 K06669 K06671 K06676 K06677 K06678 K06679 K06680 K06682 K06683 K06684 K06685 K06686 K08866 K09202 K10259 K12575 K18639 K18669 …	K02212 K02216 K02515 K02831 K03114 K03360 K03361 K04563 K06636 K06641 K06653 K06665 K06668 K06670 K06674 K06675 K18679	-0.141718	75	49	0.653333	26	0.346667	K02178 K02180 K02209 K02210 K02212 K02216 K02220 K02365 K02516 K02537 K02540 K02541 K02542 K02543 K02603 K02606 K03094 K03114 K03353 K03354 K03355 K03361 K03363 K03364 K03456 K04354 K04382 K04563 K06628 K06636 K06639 K06653 K06659 K06660 K06665 K06666 K06667 K06669 K06670 K06674 K06676 K06677 K06678 K06683 K06684 K06685 K10259 K18669 K18680	K02213 K02214 K02219 K02515 K02604 K02831 K03347 K03350 K03360 K03868 K06641 K06651 K06654 K06655 K06668 K06671 K06675 K06679 K06680 K06682 K06686 K08866 K09202 K12575 K18639 K18679	0.549554
map00590	Metabolism; Lipid metabolism;Arachidonic acid metabolism	50	0.132203	50	42	0.84	8	0.16	K01768 K02178 K02209 K02210 K02213 K02214 K02365 K02537 K02540 K02541 K02542 K02543 K02603 K02604 K02606 K03350 K03353 K03354 K03355 K03363 K03456 K04382 K06269 K06628 K06639 K06651 K06659 K06660 K06669 K06671 K06679 K06683 K10872 K10878 K11584 K12575 K12761 K12765 K12766 K12767 K12771 K12776	K02212 K02216 K02831 K03114 K04345 K04563 K06636 K08139	-1.35825	50	37	0.74	13	0.26	K02178 K02209 K02210 K02212 K02216 K02365 K02537 K02540 K02541 K02542 K02543 K02603 K02606 K03114 K03353 K03354 K03355 K03363 K03456 K04382 K04563 K06269 K06628 K06636 K06639 K06659 K06660 K06669 K06683 K10872 K10878 K11584 K12761 K12765 K12766 K12767 K12771	K01768 K02213 K02214 K02604 K02831 K03350 K04345 K06651 K06671 K06679 K08139 K12575 K12776	1.78375
map00260	Metabolism; Amino acid metabolism;Glycine, serine and threonine metabolism	14	1.97879	14	8	0.571429	6	0.428571	K01110 K02206 K04728 K05868 K06626 K06640 K07207 K10144	K02087 K02216 K06641 K08738 K10133 K10808	1.25796	14	12	0.857143	2	0.142857	K01110 K02087 K02206 K02216 K04728 K05868 K06626 K06640 K07207 K08738 K10133 K10144	K06641 K10808	0.359857
map04011	Environmental Information Processing; Signal transduction;MAPK signaling pathway - yeast	19	-1.69918	19	10	0.526316	9	0.473684	K00566 K03154 K03636 K04085 K07235 K07236 K07237 K11179 K11996 K14171	K01011 K03148 K03151 K03635 K03637 K03639 K03831 K04487 K14168	-0.572612	19	18	0.947368	1	0.0526316	K00566 K01011 K03148 K03151 K03154 K03635 K03636 K03637 K03831 K04085 K04487 K07235 K07236 K07237 K11179 K11996 K14168 K14171	K03639	0.144027
map00908	Metabolism; Metabolism of terpenoids and polyketides;Zeatin biosynthesis	24	0.0922105	24	12	0.5	12	0.5	K00889 K02677 K03115 K08294 K08330 K08341 K11088 K11231 K11644 K17800 K17969 K19708	K02332 K03097 K04441 K04464 K07203 K08269 K08955 K11227 K11229 K11233 K17065 K19718	0.727827	24	14	0.583333	10	0.416667	K00889 K02677 K03097 K03115 K04464 K07203 K08294 K08330 K11088 K11233 K11644 K17800 K17969 K19708	K02332 K04441 K08269 K08341 K08955 K11227 K11229 K11231 K17065 K19718	0.34712
map04270	Organismal Systems; Circulatory system;Vascular smooth muscle contraction	84	-2.04349	82	60	0.714286	22	0.261905	K01230 K01456 K03094 K03283 K03347 K03868 K04523 K04555 K05546 K06689 K07342 K07953 K08054 K08056 K08057 K08288 K08852 K08860 K09487 K09517 K09518 K09523 K09530 K09561 K09562 K09584 K10080 K10082 K10084 K10085 K10086 K10088 K10575 K10578 K10597 K10601 K10636 K10956 K11519 K11718 K12666 K12667 K12668 K12670 K13719 K13984 K13989 K13993 K14001 K14002 K14003 K14004 K14005 K14007 K14015 K14016 K14018 …	K01228 K03237 K04079 K04426 K07151 K07765 K08653 K09485 K09486 K09490 K09502 K09503 K09507 K09540 K09580 K09582 K12669 K13525 K13996 K14006 K14012 K14026	0.0413003	82	43	0.511905	39	0.464286	K01230 K03094 K03237 K04523 K05546 K06689 K07953 K08054 K08056 K08057 K08288 K08860 K09486 K09487 K09490 K09503 K09517 K09518 K09530 K09561 K09562 K09580 K09584 K10080 K10082 K10085 K10578 K10597 K10956 K11519 K11718 K12668 K13525 K13996 K14001 K14002 K14003 K14004 K14005 K14006 K14007 K14016 K16195	K01228 K01456 K03283 K03347 K03868 K04079 K04426 K04555 K07151 K07342 K07765 K08653 K08852 K09485 K09502 K09507 K09523 K09540 K09582 K10084 K10086 K10088 K10575 K10601 K10636 K12666 K12667 K12669 K12670 K13719 K13984 K13989 K13993 K14012 K14015 K14018 K14026 K16194 K16196	-0.387678
map04725	Organismal Systems; Nervous system;Cholinergic synapse	68	-3.59944	68	49	0.720588	19	0.279412	K01052 K01132 K01134 K01135 K01136 K01137 K01186 K01189 K01195 K01201 K01202 K01204 K01205 K01275 K01279 K01365 K01366 K01368 K01369 K01371 K01373 K01374 K01565 K02144 K02146 K03661 K04646 K06129 K08568 K10532 K12307 K12309 K12311 K12316 K12350 K12373 K12382 K12385 K12386 K12391 K12394 K12396 K12398 K12399 K12400 K12402 K12403 K13289 K14379	K01125 K01158 K01192 K01217 K01363 K01444 K02154 K02155 K05642 K05656 K08239 K12301 K12347 K12381 K12389 K12392 K12393 K12397 K13444	-0.506885	68	32	0.470588	36	0.529412	K01052 K01125 K01189 K01202 K01275 K01363 K01365 K01366 K01368 K01369 K01374 K02144 K02146 K02154 K02155 K04646 K05642 K06129 K08239 K08568 K12301 K12309 K12311 K12316 K12381 K12385 K12389 K12391 K12396 K12398 K12400 K12402	K01132 K01134 K01135 K01136 K01137 K01158 K01186 K01192 K01195 K01201 K01204 K01205 K01217 K01279 K01371 K01373 K01444 K01565 K03661 K05656 K10532 K12307 K12347 K12350 K12373 K12382 K12386 K12392 K12393 K12394 K12397 K12399 K12403 K13289 K13444 K14379	-1.11985
map03420	Genetic Information Processing; Replication and repair;Nucleotide excision repair	44	-0.139792	44	21	0.477273	23	0.522727	K00031 K00232 K00273 K00624 K00649 K03426 K04564 K04565 K05677 K05678 K08764 K11187 K13239 K13279 K13299 K13341 K13342 K13346 K13354 K13356 K15628	K00106 K00477 K00803 K00830 K00869 K01578 K01640 K01796 K01897 K03781 K07513 K07753 K08726 K11147 K11517 K12261 K12405 K12663 K13237 K13273 K13338 K13339 K13355	0.289322	44	27	0.613636	17	0.386364	K00031 K00273 K00477 K00624 K00649 K00803 K00830 K01796 K03781 K04564 K04565 K05677 K05678 K07753 K08726 K11147 K11187 K12261 K13237 K13239 K13299 K13338 K13339 K13342 K13354 K13356 K15628	K00106 K00232 K00869 K01578 K01640 K01897 K03426 K07513 K08764 K11517 K12405 K12663 K13273 K13279 K13341 K13346 K13355	0.324756
map00521	Metabolism; Biosynthesis of other secondary metabolites;Streptomycin biosynthesis	46	0.426511	46	32	0.695652	14	0.304348	K00922 K01110 K02144 K02147 K02148 K02150 K02151 K02677 K03083 K03099 K03258 K03259 K04365 K04456 K04513 K07204 K07207 K07208 K07827 K08266 K08267 K08272 K13302 K14004 K14299 K16185 K16186 K19662 K20404 K20405 K20406 K20408	K02145 K02149 K02991 K04368 K04371 K04373 K04688 K06276 K07198 K07203 K07298 K08269 K20403 K20409	1.51925	46	31	0.673913	15	0.326087	K00922 K01110 K02144 K02145 K02148 K02150 K02677 K02991 K03083 K03099 K03258 K04368 K04373 K04456 K04513 K07203 K07204 K07207 K07298 K08266 K08267 K08272 K13302 K14004 K14299 K16185 K16186 K19662 K20404 K20405 K20409	K02147 K02149 K02151 K03259 K04365 K04371 K04688 K06276 K07198 K07208 K07827 K08269 K20403 K20406 K20408	-1.14957
map04114	Cellular Processes; Cell growth and death;Oocyte meiosis	56	-3.11696	49	32	0.571429	17	0.303571	K00693 K00922 K01084 K01110 K02206 K02677 K03083 K03099 K03258 K03259 K03456 K04354 K04382 K04392 K04447 K04456 K04536 K06252 K06626 K07204 K07207 K07208 K07827 K08266 K09420 K09487 K11218 K11583 K11584 K13302 K13304 K16197	K01596 K02991 K04079 K04368 K04371 K04688 K06236 K06237 K06238 K06276 K06630 K07198 K07203 K07298 K13303 K16339 K19719	-1.38875	49	33	0.589286	16	0.285714	K00922 K01110 K01596 K02206 K02677 K02991 K03083 K03099 K03258 K03456 K04354 K04368 K04382 K04392 K04447 K04456 K04536 K06236 K06237 K06238 K06626 K06630 K07203 K07204 K07207 K07298 K08266 K09420 K09487 K11584 K13302 K13303 K16197	K00693 K01084 K03259 K04079 K04371 K04688 K06252 K06276 K07198 K07208 K07827 K11218 K11583 K13304 K16339 K19719	0.0951679
map04010	Environmental Information Processing; Signal transduction;MAPK signaling pathway	41	-2.77143	41	26	0.634146	15	0.365854	K00507 K00693 K00850 K00922 K01084 K03456 K03841 K04354 K04382 K04456 K06627 K07188 K07191 K07199 K07204 K07207 K07208 K07297 K07877 K07881 K07901 K07905 K08272 K08292 K11583 K11584	K00021 K01578 K01596 K03234 K04427 K04688 K06276 K07198 K07203 K07298 K07359 K11262 K11411 K19029 K19030	-0.535819	41	27	0.658537	14	0.341463	K00021 K00922 K01596 K03456 K03841 K04354 K04382 K04427 K04456 K06627 K07188 K07199 K07203 K07204 K07207 K07297 K07298 K07877 K07881 K07901 K07905 K08272 K08292 K11262 K11584 K19029 K19030	K00507 K00693 K00850 K01084 K01578 K03234 K04688 K06276 K07191 K07198 K07208 K07359 K11411 K11583	-0.354415
map04966	Organismal Systems; Excretory system;Collecting duct acid secretion	32	1.08458	29	21	0.65625	8	0.25	K00922 K01173 K01275 K01365 K01366 K01368 K01371 K01373 K01374 K02374 K04456 K04727 K04728 K04959 K05692 K07374 K07827 K08568 K08669 K08852 K08860	K01363 K03237 K04368 K04371 K04426 K06276 K08738 K10798	-0.265934	29	20	0.625	9	0.28125	K00922 K01275 K01363 K01365 K01366 K01368 K01374 K02374 K03237 K04368 K04456 K04728 K04959 K05692 K07374 K08568 K08669 K08738 K08860 K10798	K01173 K01371 K01373 K04371 K04426 K04727 K06276 K07827 K08852	0.936759
map05169	Human Diseases; Infectious diseases;Epstein-Barr virus infection	22	-0.826627	21	12	0.545455	9	0.409091	K00922 K03259 K04456 K04564 K05869 K07199 K07204 K07207 K07208 K07297 K07827 K08048	K03781 K04345 K04688 K07198 K07203 K07298 K07359 K08269 K11411	-0.263287	21	12	0.545455	9	0.409091	K00922 K03781 K04456 K04564 K05869 K07199 K07203 K07204 K07207 K07297 K07298 K08048	K03259 K04345 K04688 K07198 K07208 K07359 K07827 K08269 K11411	0.329224
map01057	Metabolism; Metabolism of terpenoids and polyketides;Biosynthesis of type II polyketide products	23	0.799412	23	10	0.434783	13	0.565217	K00507 K00922 K01110 K04456 K04564 K08341 K09414 K13113 K13356 K16197	K01358 K03781 K04043 K04077 K04441 K04688 K07203 K08269 K10798 K11204 K11411 K17491 K19765	-4.00034	23	13	0.565217	10	0.434783	K00922 K01110 K01358 K03781 K04456 K04564 K07203 K10798 K11204 K13356 K16197 K17491 K19765	K00507 K04043 K04077 K04441 K04688 K08269 K08341 K09414 K11411 K13113	4.90579
map05012	Human Diseases; Neurodegenerative diseases;Parkinson's disease	22	1.85227	22	12	0.545455	10	0.454545	K00922 K01768 K03283 K04456 K04564 K04565 K07199 K07204 K07827 K08048 K12767 K19800	K01440 K03695 K03781 K04345 K04688 K06067 K07198 K07203 K11121 K11411	-1.27431	22	12	0.545455	10	0.454545	K00922 K03781 K04456 K04564 K04565 K06067 K07199 K07203 K07204 K08048 K12767 K19800	K01440 K01768 K03283 K03695 K04345 K04688 K07198 K07827 K11121 K11411	1.65957
map05016	Human Diseases; Neurodegenerative diseases;Huntington's disease	22	2.61091	22	16	0.727273	6	0.272727	K03262 K03386 K04365 K04412 K04727 K04728 K05770 K06030 K06640 K07827 K07870 K08669 K08791 K08860 K10586 K20216	K04371 K04426 K04427 K08738 K10798 K17065	-1.75034	22	13	0.590909	9	0.409091	K03262 K03386 K04412 K04427 K04728 K05770 K06030 K06640 K07870 K08669 K08738 K08860 K10798	K04365 K04371 K04426 K04727 K07827 K08791 K10586 K17065 K20216	1.98135
map00052	Metabolism; Carbohydrate metabolism;Galactose metabolism	4	-0.800927	4	3	0.75	1	0.25	K08334 K08669 K10586	K08738	1.8936	4	3	0.75	1	0.25	K08334 K08669 K08738	K10586	-3.78632
map04146	Cellular Processes; Transport and catabolism;Peroxisome	17	-1.24601	11	3	0.176471	8	0.470588	K00414 K02261 K04851	K00411 K00412 K00413 K01539 K02256 K02262 K04962 K05742	-1.42469	11	9	0.529412	2	0.117647	K00411 K00412 K00413 K01539 K02256 K02261 K02262 K04962 K05742	K00414 K04851	1.08403
map00623	Metabolism; Xenobiotics biodegradation and metabolism;Toluene degradation	26	1.30766	22	14	0.538462	8	0.307692	K00922 K02183 K02677 K03456 K04354 K04382 K04456 K04515 K04630 K04851 K06269 K08048 K11583 K11584	K01539 K04345 K04371 K04441 K04445 K04962 K05742 K05850	-0.275572	22	15	0.576923	7	0.269231	K00922 K01539 K02183 K02677 K03456 K04354 K04382 K04445 K04456 K04515 K04962 K05742 K06269 K08048 K11584	K04345 K04371 K04441 K04630 K04851 K05850 K11583	2.28691
map00380	Metabolism; Amino acid metabolism;Tryptophan metabolism	22	0.42335	21	15	0.681818	6	0.272727	K00907 K02183 K02677 K04365 K04513 K04514 K04851 K04936 K04959 K06269 K06270 K08048 K12319 K18050 K19662	K04345 K04368 K04371 K07376 K12323 K18052	-2.24624	21	11	0.5	10	0.454545	K00907 K02183 K02677 K04368 K04513 K04959 K06269 K08048 K12319 K18052 K19662	K04345 K04365 K04371 K04514 K04851 K04936 K06270 K07376 K12323 K18050	2.48744
map04970	Organismal Systems; Digestive system;Salivary secretion	28	-1.37387	27	20	0.714286	7	0.25	K02677 K03083 K03094 K03115 K03347 K03868 K04348 K04392 K04505 K04507 K04508 K04512 K04513 K04515 K07860 K07861 K08957 K08960 K19626 K19662	K03097 K03362 K04345 K04427 K04496 K04498 K04499	-0.120157	27	22	0.785714	5	0.178571	K02677 K03083 K03094 K03097 K03115 K03362 K04348 K04392 K04427 K04496 K04498 K04499 K04505 K04507 K04508 K04512 K04513 K04515 K07861 K08960 K19626 K19662	K03347 K03868 K04345 K07860 K08957	-0.656276
map00960	Metabolism; Biosynthesis of other secondary metabolites;Tropane, piperidine and pyridine alkaloid biosynthesis	8	0.722186	8	5	0.625	3	0.375	K02156 K02184 K03099 K04365 K07827	K02599 K04368 K04371	-1.08828	8	3	0.375	5	0.625	K02184 K03099 K04368	K02156 K02599 K04365 K04371 K07827	2.05198
map00983	Metabolism; Xenobiotics biodegradation and metabolism;Drug metabolism - other enzymes	17	-0.203154	17	13	0.764706	4	0.235294	K00922 K01116 K02677 K04348 K04392 K04393 K04443 K04456 K05760 K07827 K07860 K07861 K19662	K04368 K04371 K04441 K04718	2.52277	17	10	0.588235	7	0.411765	K00922 K02677 K04348 K04368 K04392 K04393 K04456 K05760 K07861 K19662	K01116 K04371 K04441 K04443 K04718 K07827 K07860	-1.74129
map00942	Metabolism; Biosynthesis of other secondary metabolites;Anthocyanin biosynthesis	17	-0.426233	13	8	0.470588	5	0.294118	K00922 K01371 K04348 K04392 K04456 K05869 K08008 K14379	K04368 K04371 K04427 K04441 K05856	0.330956	13	8	0.470588	5	0.294118	K00922 K04348 K04368 K04392 K04427 K04456 K05869 K08008	K01371 K04371 K04441 K05856 K14379	-0.990745
map00670	Metabolism; Metabolism of cofactors and vitamins;One carbon pool by folate	10	0.376666	10	8	0.8	2	0.2	K02218 K04409 K04412 K06683 K06684 K06685 K08791 K08960	K16669 K20237	1.74059	10	9	0.9	1	0.1	K02218 K04409 K04412 K06683 K06684 K06685 K08960 K16669 K20237	K08791	-0.723961
map01502	Human Diseases; Antimicrobial resistance;Vancomycin resistance	22	2.16816	22	19	0.863636	3	0.136364	K01110 K02677 K03115 K03456 K04354 K04382 K04393 K04424 K04456 K04513 K04630 K05692 K05699 K06069 K06101 K07827 K07830 K18050 K19662	K03097 K10352 K18052	3.15626	22	17	0.772727	5	0.227273	K01110 K02677 K03097 K03115 K03456 K04354 K04382 K04393 K04424 K04456 K04513 K05692 K05699 K06101 K10352 K18052 K19662	K04630 K06069 K07827 K07830 K18050	-1.4234
map00720	Metabolism; Energy metabolism;Carbon fixation pathways in prokaryotes	20	0.555795	20	13	0.65	7	0.35	K02677 K03099 K04420 K04463 K04630 K04959 K07374 K07827 K08048 K08959 K12319 K19477 K19662	K02087 K04345 K04368 K04371 K04464 K07375 K07376	4.40114	20	14	0.7	6	0.3	K02087 K02677 K03099 K04368 K04420 K04463 K04464 K04959 K07374 K07375 K08048 K08959 K12319 K19662	K04345 K04371 K04630 K07376 K07827 K19477	-2.55622
map00770	Metabolism; Metabolism of cofactors and vitamins;Pantothenate and CoA biosynthesis	16	1.55104	13	8	0.5	5	0.3125	K00922 K03083 K04447 K04456 K07827 K11218 K17846 K18487	K04368 K04371 K04441 K14439 K18491	1.14873	13	6	0.375	7	0.4375	K00922 K03083 K04368 K04447 K04456 K18487	K04371 K04441 K07827 K11218 K14439 K17846 K18491	-0.161161
map01212	Metabolism; Overview;Fatty acid metabolism	25	-1.28374	23	17	0.68	6	0.24	K00907 K00922 K04353 K04456 K04513 K04514 K04630 K04959 K05692 K06069 K06269 K06270 K06271 K07836 K08048 K12319 K19477	K04345 K04371 K04441 K06236 K07376 K19720	-0.928327	23	11	0.44	12	0.48	K00907 K00922 K04456 K04513 K04959 K05692 K06236 K06269 K08048 K12319 K19720	K04345 K04353 K04371 K04441 K04514 K04630 K06069 K06270 K06271 K07376 K07836 K19477	0.411802
map04113	Cellular Processes; Cell growth and death;Meiosis - yeast	16	-3.05836	16	13	0.8125	3	0.1875	K01365 K01368 K01369 K03283 K06697 K06698 K08054 K08056 K08057 K08059 K08064 K08065 K08066	K01363 K04079 K09489	-1.29254	16	12	0.75	4	0.25	K01363 K01365 K01368 K01369 K06697 K06698 K08054 K08056 K08057 K08059 K08066 K09489	K03283 K04079 K08064 K08065	0.521286
map00970	Genetic Information Processing; Translation;Aminoacyl-tRNA biosynthesis	7	2.92576	7	4	0.571429	3	0.428571	K01285 K01322 K01325 K13289	K01283 K01389 K01392	4.76733	7	2	0.285714	5	0.714286	K01285 K01392	K01283 K01322 K01325 K01389 K13289	-1.01552
map04512	Environmental Information Processing; Signaling molecules and interaction;ECM-receptor interaction	12	1.81959	9	4	0.333333	5	0.416667	K00922 K01371 K04392 K04456	K04368 K04371 K04427 K04441 K04730	-0.381796	9	6	0.5	3	0.25	K00922 K04368 K04392 K04427 K04456 K04730	K01371 K04371 K04441	1.47363
map00950	Metabolism; Biosynthesis of other secondary metabolites;Isoquinoline alkaloid biosynthesis	11	0.586679	9	4	0.363636	5	0.454545	K09487 K11030 K11031 K12804	K04079 K04371 K04427 K04441 K12795	-1.13673	9	4	0.363636	5	0.454545	K04427 K09487 K11030 K12804	K04079 K04371 K04441 K11031 K12795	2.0139
map00563	Metabolism; Glycan biosynthesis and metabolism;Glycosylphosphatidylinositol(GPI)-anchor biosynthesis	8	-1.27686	7	2	0.25	5	0.625	K04416 K12655	K00863 K04427 K04441 K09578 K11594	-0.289083	7	4	0.5	3	0.375	K00863 K04427 K11594 K12655	K04416 K04441 K09578	0.0941517
map00072	Metabolism; Lipid metabolism;Synthesis and degradation of ketone bodies	16	2.15096	15	10	0.625	5	0.3125	K00864 K02183 K02406 K08598 K09487 K12340 K13408 K13420 K13447 K13450	K04079 K04368 K12795 K13409 K13412	-0.29729	15	8	0.5	7	0.4375	K00864 K02183 K02406 K04368 K09487 K13408 K13409 K13412	K04079 K08598 K12340 K12795 K13420 K13447 K13450	1.46817
map00902	Metabolism; Metabolism of terpenoids and polyketides;Monoterpenoid biosynthesis	2	-0.0390265	1	0	0	1	0.5		K01389	-0.389726	1	0	0	1	0.5		K01389	0.636564
map00410	Metabolism; Metabolism of other amino acids;beta-Alanine metabolism	21	2.44747	18	11	0.52381	7	0.333333	K00922 K01116 K03083 K03099 K04348 K04393 K04409 K04410 K04456 K04513 K07827	K04368 K04371 K04427 K04441 K05856 K06276 K18052	-1.1954	18	12	0.571429	6	0.285714	K00922 K03083 K03099 K04348 K04368 K04393 K04409 K04410 K04427 K04456 K04513 K18052	K01116 K04371 K04441 K05856 K06276 K07827	3.16753
map04614	Organismal Systems; Endocrine system;Renin-angiotensin system	15	-1.82977	14	10	0.666667	4	0.266667	K00922 K01116 K02677 K03084 K03099 K04392 K04456 K07827 K07860 K07861	K04368 K04371 K04441 K06276	1.75706	14	8	0.533333	6	0.4	K00922 K02677 K03084 K03099 K04368 K04392 K04456 K07861	K01116 K04371 K04441 K06276 K07827 K07860	-2.07522
map05110	Human Diseases; Infectious diseases;Vibrio cholerae infection	29	-0.323233	29	23	0.793103	6	0.206897	K00889 K00922 K01116 K02677 K03084 K04392 K04393 K04409 K04456 K05743 K05755 K05756 K05757 K05758 K05765 K05768 K07860 K07941 K12488 K12559 K15909 K18050 K19662	K01115 K04368 K04371 K04688 K04718 K12562	-0.933198	29	18	0.62069	11	0.37931	K00889 K00922 K01115 K02677 K03084 K04368 K04392 K04393 K04409 K04456 K05755 K05758 K05765 K05768 K07941 K12559 K12562 K19662	K01116 K04371 K04688 K04718 K05743 K05756 K05757 K07860 K12488 K15909 K18050	0.605318
map04622	Organismal Systems; Immune system;RIG-I-like receptor signaling pathway	11	0.748231	10	3	0.272727	7	0.636364	K00922 K04456 K16510	K04368 K04371 K04426 K04427 K04441 K04445 K17065	-0.0873798	10	5	0.454545	5	0.454545	K00922 K04368 K04427 K04445 K04456	K04371 K04426 K04441 K16510 K17065	0.442551
map00945	Metabolism; Biosynthesis of other secondary metabolites;Stilbenoid, diarylheptanoid and gingerol biosynthesis	2	-1.1516	2	2	1	0	0	K03083 K08960		1.38459	2	2	1	0	0	K03083 K08960		-1.67132
map00525	Metabolism; Biosynthesis of other secondary metabolites;Acarbose and validamycin biosynthesis	19	0.868125	16	11	0.578947	5	0.263158	K02183 K02677 K04515 K04534 K04536 K04630 K04851 K08048 K12319 K19477 K19662	K04345 K04371 K04445 K04962 K07376	-0.165858	16	9	0.473684	7	0.368421	K02183 K02677 K04445 K04515 K04536 K04962 K08048 K12319 K19662	K04345 K04371 K04534 K04630 K04851 K07376 K19477	1.83751
map04260	Organismal Systems; Circulatory system;Cardiac muscle contraction	19	1.63097	18	13	0.684211	5	0.263158	K02183 K02677 K04348 K04353 K04365 K04515 K04959 K05869 K06269 K07827 K07836 K08048 K19662	K04345 K04368 K04371 K04373 K04498	-0.653218	18	12	0.631579	6	0.315789	K02183 K02677 K04348 K04368 K04373 K04498 K04515 K04959 K05869 K06269 K08048 K19662	K04345 K04353 K04365 K04371 K07827 K07836	1.00665
map00965	Metabolism; Biosynthesis of other secondary metabolites;Betalain biosynthesis	22	-0.615768	22	14	0.636364	8	0.363636	K02144 K02146 K02147 K02148 K02150 K02151 K03661 K04646 K08486 K11824 K11827 K15015 K15292 K15296	K01528 K02145 K02149 K02154 K02155 K06027 K11825 K11826	-0.492634	22	13	0.590909	9	0.409091	K02144 K02145 K02146 K02148 K02150 K02154 K02155 K04646 K11824 K11827 K15015 K15292 K15296	K01528 K02147 K02149 K02151 K03661 K06027 K08486 K11825 K11826	0.17182
map00300	Metabolism; Amino acid metabolism;Lysine biosynthesis	34	0.778929	31	20	0.588235	11	0.323529	K00922 K01116 K02183 K03083 K03099 K04353 K04365 K04392 K04393 K04416 K04421 K04443 K04456 K04463 K04505 K04513 K04515 K05869 K07827 K07836	K04368 K04371 K04373 K04426 K04441 K04445 K04464 K04730 K06276 K06619 K06630	3.62437	31	19	0.558824	12	0.352941	K00922 K02183 K03083 K03099 K04368 K04373 K04392 K04393 K04445 K04456 K04463 K04464 K04505 K04513 K04515 K04730 K05869 K06619 K06630	K01116 K04353 K04365 K04371 K04416 K04421 K04426 K04441 K04443 K06276 K07827 K07836	-2.07328
map04720	Organismal Systems; Nervous system;Long-term potentiation	19	-3.04604	17	11	0.578947	6	0.315789	K02677 K04534 K04536 K04630 K04851 K04959 K08048 K13700 K13806 K15015 K19662	K01054 K04345 K04371 K04441 K13985 K15528	-1.04583	17	11	0.578947	6	0.315789	K01054 K02677 K04536 K04959 K08048 K13700 K13806 K13985 K15015 K15528 K19662	K04345 K04371 K04441 K04534 K04630 K04851	-0.499027
map00532	Metabolism; Glycan biosynthesis and metabolism;Glycosaminoglycan biosynthesis - chondroitin sulfate / dermatan sulfate	22	1.36528	21	15	0.681818	6	0.272727	K00910 K01425 K02677 K04348 K04534 K04536 K04630 K04851 K04959 K08048 K11828 K13576 K14207 K15009 K19662	K01115 K01915 K04345 K04371 K05613 K05614	0.614283	21	11	0.5	10	0.454545	K01115 K01425 K02677 K04348 K04536 K04959 K05614 K08048 K13576 K14207 K19662	K00910 K01915 K04345 K04371 K04534 K04630 K04851 K05613 K11828 K15009	0.48835
map00510	Metabolism; Glycan biosynthesis and metabolism;N-Glycan biosynthesis	23	-0.460167	19	16	0.695652	3	0.130435	K00922 K01049 K02677 K04447 K04456 K04515 K04534 K04536 K04630 K04851 K04959 K05869 K07827 K08048 K14387 K19662	K04345 K04368 K04371	-0.08262	19	12	0.521739	7	0.304348	K00922 K02677 K04368 K04447 K04456 K04515 K04536 K04959 K05869 K08048 K14387 K19662	K01049 K04345 K04371 K04534 K04630 K04851 K07827	0.679699
map00660	Metabolism; Carbohydrate metabolism;C5-Branched dibasic acid metabolism	17	0.524133	14	9	0.529412	5	0.294118	K02677 K04365 K04534 K04536 K04630 K04851 K04959 K07827 K19662	K00274 K01593 K04345 K04368 K04371	0.960005	14	6	0.352941	8	0.470588	K00274 K02677 K04368 K04536 K04959 K19662	K01593 K04345 K04365 K04371 K04534 K04630 K04851 K07827	-1.26616
map00920	Metabolism; Energy metabolism;Sulfur metabolism	21	-0.334762	19	13	0.619048	6	0.285714	K01425 K02677 K04534 K04536 K04615 K04630 K04851 K08048 K08341 K13576 K14207 K15015 K19662	K01580 K01915 K04345 K06027 K13524 K15376	-2.08413	19	12	0.571429	7	0.333333	K01425 K01580 K02677 K04536 K04615 K08048 K13524 K13576 K14207 K15015 K15376 K19662	K01915 K04345 K04534 K04630 K04851 K06027 K08341	0.811152
map04915	Organismal Systems; Endocrine system;Estrogen signaling pathway	26	-2.0943	24	19	0.730769	5	0.192308	K02183 K02677 K03083 K03456 K04348 K04354 K04382 K04456 K04515 K04534 K04536 K04630 K04851 K04959 K06269 K10396 K11583 K11584 K19662	K00274 K00545 K01593 K04345 K04441	-0.470815	24	16	0.615385	8	0.307692	K00274 K02183 K02677 K03083 K03456 K04348 K04354 K04382 K04456 K04515 K04536 K04959 K06269 K10396 K11584 K19662	K00545 K01593 K04345 K04441 K04534 K04630 K04851 K11583	-0.196036
map03022	Genetic Information Processing; Transcription;Basal transcription factors	14	0.794099	14	11	0.785714	3	0.214286	K02677 K03456 K04365 K04382 K04534 K04630 K04959 K07827 K12319 K19477 K19662	K04368 K04371 K07376	0.394809	14	7	0.5	7	0.5	K02677 K03456 K04368 K04382 K04959 K12319 K19662	K04365 K04371 K04534 K04630 K07376 K07827 K19477	0.00305825
map03030	Genetic Information Processing; Replication and repair;DNA replication	11	-0.0768604	10	8	0.727273	2	0.181818	K00910 K02183 K04515 K04536 K05849 K13752 K18283 K19477	K04345 K07376	-1.28283	10	5	0.454545	5	0.454545	K02183 K04515 K04536 K05849 K13752	K00910 K04345 K07376 K18283 K19477	1.63364
map04152	Environmental Information Processing; Signal transduction;AMPK signaling pathway	6	0.347382	4	3	0.5	1	0.166667	K01509 K04615 K08048	K04345	-0.335797	4	2	0.333333	2	0.333333	K04615 K08048	K01509 K04345	1.09199
map01501	Human Diseases; Antimicrobial resistance;beta-Lactam resistance	15	-2.33876	13	10	0.666667	3	0.2	K00922 K01116 K02183 K02677 K04515 K04959 K06269 K08048 K18050 K19662	K04345 K04441 K18052	2.73899	13	9	0.6	4	0.266667	K00922 K02183 K02677 K04515 K04959 K06269 K08048 K18052 K19662	K01116 K04345 K04441 K18050	-3.62861
map04975	Organismal Systems; Digestive system;Fat digestion and absorption	40	-0.764658	40	27	0.675	13	0.325	K00693 K00922 K01084 K01946 K02183 K03083 K03099 K03259 K03841 K04365 K04372 K04456 K04739 K05695 K06069 K06269 K07188 K07189 K07190 K07191 K07192 K07199 K07204 K07207 K07208 K07827 K15909	K00688 K00844 K00871 K01596 K02991 K04345 K04368 K04371 K04688 K06276 K07198 K07203 K11262	-0.723156	40	20	0.5	20	0.5	K00871 K00922 K01596 K01946 K02183 K02991 K03083 K03099 K03841 K04368 K04456 K06269 K07188 K07190 K07192 K07199 K07203 K07204 K07207 K11262	K00688 K00693 K00844 K01084 K03259 K04345 K04365 K04371 K04372 K04688 K04739 K05695 K06069 K06276 K07189 K07191 K07198 K07208 K07827 K15909	0.886431
map00710	Metabolism; Energy metabolism;Carbon fixation in photosynthetic organisms	13	0.366807	10	6	0.461538	4	0.307692	K02677 K04515 K04851 K04936 K08048 K19662	K01539 K04345 K04962 K07299	1.95181	10	6	0.461538	4	0.307692	K01539 K02677 K04515 K04962 K08048 K19662	K04345 K04851 K04936 K07299	-0.363668
map04612	Organismal Systems; Immune system;Antigen processing and presentation	20	-0.551063	19	13	0.65	6	0.3	K02183 K02677 K03099 K04393 K04416 K04420 K04421 K04515 K04851 K04959 K07827 K08048 K19662	K01115 K04345 K04368 K04371 K04441 K04464	-0.3252	19	12	0.6	7	0.35	K01115 K02183 K02677 K03099 K04368 K04393 K04420 K04464 K04515 K04959 K08048 K19662	K04345 K04371 K04416 K04421 K04441 K04851 K07827	0.266804
map05100	Human Diseases; Infectious diseases;Bacterial invasion of epithelial cells	3	-0.316376	2	1	0.333333	1	0.333333	K08048	K04345	0.387432	2	1	0.333333	1	0.333333	K08048	K04345	-0.270272
map04919	Organismal Systems; Endocrine system;Thyroid hormone signaling pathway	26	-0.0971597	26	18	0.692308	8	0.307692	K00922 K02178 K02206 K02537 K03350 K03353 K03354 K03355 K03364 K04365 K04456 K04630 K05868 K06627 K06633 K06638 K07827 K08048	K02087 K04079 K04345 K04368 K04371 K04373 K04441 K06631	0.301063	26	18	0.692308	8	0.307692	K00922 K02087 K02178 K02206 K02537 K03353 K03354 K03355 K03364 K04368 K04373 K04456 K05868 K06627 K06631 K06633 K06638 K08048	K03350 K04079 K04345 K04365 K04371 K04441 K04630 K07827	-0.561692
map00984	Metabolism; Xenobiotics biodegradation and metabolism;Steroid degradation	18	1.03583	17	13	0.722222	4	0.222222	K00922 K02183 K03099 K03283 K04456 K04534 K04615 K04630 K04959 K07827 K08048 K09487 K09571	K04079 K04345 K04368 K04371	-2.41282	17	10	0.555556	7	0.388889	K00922 K02183 K03099 K04368 K04456 K04615 K04959 K08048 K09487 K09571	K03283 K04079 K04345 K04371 K04534 K04630 K07827	3.3713
map02010	Environmental Information Processing; Membrane transport;ABC transporters	11	3.71914	10	6	0.545455	4	0.363636	K00922 K03083 K03099 K04447 K04456 K07827	K00965 K04368 K04371 K04441	-2.25697	10	6	0.545455	4	0.363636	K00922 K03083 K03099 K04368 K04447 K04456	K00965 K04371 K04441 K07827	0.0156485
map00253	Metabolism; Metabolism of terpenoids and polyketides;Tetracycline biosynthesis	15	-0.593972	14	8	0.533333	6	0.4	K00432 K02677 K04959 K08048 K08054 K09487 K15173 K19662	K00383 K01539 K04345 K09490 K09582 K17231	-0.498262	14	9	0.6	5	0.333333	K00432 K01539 K02677 K04959 K08048 K08054 K09487 K09490 K19662	K00383 K04345 K09582 K15173 K17231	-0.270688
map00030	Metabolism; Carbohydrate metabolism;Pentose phosphate pathway	30	1.25416	28	13	0.433333	15	0.5	K00922 K01116 K02677 K03083 K04456 K05692 K05857 K07207 K07208 K07827 K11404 K11644 K19662	K01114 K01539 K02599 K04345 K04368 K04371 K04498 K05742 K06062 K06067 K06276 K07203 K07299 K15146 K19029	1.3688	28	17	0.566667	11	0.366667	K00922 K01114 K01539 K02677 K03083 K04368 K04456 K04498 K05692 K05742 K06062 K06067 K07203 K07207 K11644 K19029 K19662	K01116 K02599 K04345 K04371 K05857 K06276 K07208 K07299 K07827 K11404 K15146	-0.685128
map05133	Human Diseases; Infectious diseases;Pertussis	18	-0.624273	16	7	0.388889	9	0.5	K01084 K01946 K04447 K04456 K07191 K07199 K07297	K01596 K01897 K07198 K07203 K07298 K07299 K07359 K15013 K18052	-1.94278	16	9	0.5	7	0.388889	K01596 K01946 K04447 K04456 K07199 K07203 K07297 K07298 K18052	K01084 K01897 K07191 K07198 K07299 K07359 K15013	1.02698
map00904	Metabolism; Metabolism of terpenoids and polyketides;Diterpenoid biosynthesis	37	0.377782	33	24	0.648649	9	0.243243	K00907 K00922 K02183 K02677 K04348 K04463 K04513 K04514 K04515 K04534 K04630 K04851 K04959 K05692 K05869 K06269 K06270 K07199 K07827 K08048 K08292 K08794 K12319 K19662	K03234 K04345 K04368 K04371 K04464 K04962 K07198 K07359 K12323	-2.00302	33	20	0.540541	13	0.351351	K00907 K00922 K02183 K02677 K04348 K04368 K04463 K04464 K04513 K04515 K04959 K04962 K05692 K05869 K06269 K07199 K08048 K08292 K12319 K19662	K03234 K04345 K04371 K04514 K04534 K04630 K04851 K06270 K07198 K07359 K07827 K08794 K12323	2.56923
map00941	Metabolism; Biosynthesis of other secondary metabolites;Flavonoid biosynthesis	28	-0.844381	28	11	0.392857	17	0.607143	K00693 K01084 K01946 K02183 K04348 K04456 K04515 K04959 K07190 K07199 K19008	K00016 K00161 K00162 K00688 K00871 K00873 K01596 K01834 K04345 K04498 K07198 K07299 K11262 K11411 K11434 K15423 K17491	-1.48445	28	18	0.642857	10	0.357143	K00161 K00162 K00871 K00873 K01596 K01946 K02183 K04348 K04456 K04498 K04515 K04959 K07190 K07199 K11262 K15423 K17491 K19008	K00016 K00688 K00693 K01084 K01834 K04345 K07198 K07299 K11411 K11434	1.81381
map01053	Metabolism; Metabolism of terpenoids and polyketides;Biosynthesis of siderophore group nonribosomal peptides	12	-0.273093	11	7	0.583333	4	0.333333	K00922 K04456 K04630 K07188 K08048 K13699 K19477	K01054 K04345 K07376 K12323	-3.33649	11	6	0.5	5	0.416667	K00922 K01054 K04456 K07188 K08048 K13699	K04345 K04630 K07376 K12323 K19477	2.28421
map04213	Organismal Systems; Aging;Longevity regulating pathway - multiple species	16	-1.03723	12	8	0.5	4	0.25	K02183 K04348 K04630 K04851 K04936 K04959 K12319 K19477	K01283 K01363 K04345 K12323	0.472699	12	5	0.3125	7	0.4375	K01363 K02183 K04348 K04959 K12319	K01283 K04345 K04630 K04851 K04936 K12323 K19477	-0.445846
map00550	Metabolism; Glycan biosynthesis and metabolism;Peptidoglycan biosynthesis	17	1.92313	15	13	0.764706	2	0.117647	K02183 K02677 K04515 K04851 K04959 K05869 K07188 K08048 K08794 K13806 K18050 K18283 K19662	K04345 K12323	5.65008	15	9	0.529412	6	0.352941	K02183 K02677 K04515 K04959 K05869 K07188 K08048 K13806 K19662	K04345 K04851 K08794 K12323 K18050 K18283	-2.58082
map03060	Genetic Information Processing; Folding, sorting and degradation;Protein export	9	1.19373	8	4	0.444444	4	0.444444	K00922 K04851 K07191 K18050	K00844 K00873 K04371 K07203	0.527143	8	3	0.333333	5	0.555556	K00873 K00922 K07203	K00844 K04371 K04851 K07191 K18050	-0.0756791
map00231	Metabolism; Biosynthesis of other secondary metabolites;Puromycin biosynthesis	33	-0.0526307	30	18	0.545455	12	0.363636	K00693 K00922 K01084 K01110 K01946 K03083 K04456 K05695 K06269 K07189 K07191 K07199 K08745 K09667 K14497 K17605 K18050 K19662	K00688 K00820 K01596 K04373 K04688 K06276 K07198 K07203 K07299 K11533 K15719 K18052	-0.898444	30	13	0.393939	17	0.515152	K00922 K01110 K01596 K01946 K03083 K04373 K04456 K06269 K07199 K07203 K17605 K18052 K19662	K00688 K00693 K00820 K01084 K04688 K05695 K06276 K07189 K07191 K07198 K07299 K08745 K09667 K11533 K14497 K15719 K18050	0.439297
map04974	Organismal Systems; Digestive system;Protein digestion and absorption	41	0.30409	37	19	0.463415	18	0.439024	K00235 K00237 K00414 K00922 K02261 K03083 K03942 K03950 K03953 K03954 K03963 K03965 K04392 K04393 K04456 K07199 K07297 K08852 K08860	K00234 K00411 K00412 K00413 K02256 K02262 K03237 K03934 K03935 K03936 K03940 K03941 K03943 K03955 K04419 K04426 K07198 K08738	0.361609	37	27	0.658537	10	0.243902	K00234 K00235 K00237 K00411 K00412 K00413 K00922 K02256 K02261 K02262 K03083 K03237 K03934 K03936 K03940 K03942 K03943 K03950 K03953 K03963 K04392 K04393 K04456 K07199 K07297 K08738 K08860	K00414 K03935 K03941 K03954 K03955 K03965 K04419 K04426 K07198 K08852	0.348124
map01056	Metabolism; Metabolism of terpenoids and polyketides;Biosynthesis of type II polyketide backbone	19	-0.657478	18	12	0.631579	6	0.315789	K00922 K01116 K02677 K04392 K04393 K04447 K04456 K05857 K07827 K08008 K18050 K19662	K04371 K04441 K05740 K06236 K06237 K19720	-0.222778	18	11	0.578947	7	0.368421	K00922 K02677 K04392 K04393 K04447 K04456 K06236 K06237 K08008 K19662 K19720	K01116 K04371 K04441 K05740 K05857 K07827 K18050	-0.487151
map00531	Metabolism; Glycan biosynthesis and metabolism;Glycosaminoglycan degradation	2	-2.07559	2	0	0	2	1		K01580 K04077	1.76257	2	1	0.5	1	0.5	K01580	K04077	-3.92188
map04540	Cellular Processes; Cellular commiunity;Gap junction	10	-2.6112	9	6	0.6	3	0.3	K00922 K02677 K07827 K13302 K13305 K19662	K01539 K04371 K06276	-0.769965	9	6	0.6	3	0.3	K00922 K01539 K02677 K13302 K13305 K19662	K04371 K06276 K07827	-0.363765
map01120	Microbial metabolism in diverse environments	13	4.56823	12	7	0.538462	5	0.384615	K01325 K02677 K04646 K07904 K11824 K11827 K19662	K01528 K01539 K04345 K11825 K11826	-1.87125	12	7	0.538462	5	0.384615	K01539 K02677 K04646 K07904 K11824 K11827 K19662	K01325 K01528 K04345 K11825 K11826	5.31743
map04668	Environmental Information Processing; Signal transduction;TNF signaling pathway	8	0.853365	7	3	0.375	4	0.5	K01425 K13576 K13577	K00025 K00261 K01539 K01596	0.377429	7	6	0.75	1	0.125	K00261 K01425 K01539 K01596 K13576 K13577	K00025	-0.0446724
map00053	Metabolism; Carbohydrate metabolism;Ascorbate and aldarate metabolism	9	0.34005	9	5	0.555556	4	0.444444	K02146 K02147 K02148 K02150 K02151	K02145 K02149 K02154 K02155	-2.43543	9	6	0.666667	3	0.333333	K02145 K02146 K02148 K02150 K02154 K02155	K02147 K02149 K02151	2.36596
map00261	Metabolism; Biosynthesis of other secondary metabolites;Monobactam biosynthesis	13	0.0179222	11	8	0.615385	3	0.230769	K00907 K02183 K02677 K04515 K04630 K04959 K08048 K19662	K01539 K04345 K05742	-0.4418	11	9	0.692308	2	0.153846	K00907 K01539 K02183 K02677 K04515 K04959 K05742 K08048 K19662	K04345 K04630	0.905268
map03040	Genetic Information Processing; Transcription;Spliceosome	23	-2.84975	20	15	0.652174	5	0.217391	K01346 K02677 K04353 K04392 K04513 K04936 K04959 K05853 K07836 K07901 K07904 K08048 K08779 K10951 K19662	K01312 K01539 K04962 K05742 K05850	-2.83944	20	14	0.608696	6	0.26087	K01539 K02677 K04392 K04513 K04959 K04962 K05742 K05853 K07901 K07904 K08048 K08779 K10951 K19662	K01312 K01346 K04353 K04936 K05850 K07836	1.63088
map00460	Metabolism; Metabolism of other amino acids;Cyanoamino acid metabolism	9	-0.928284	8	5	0.555556	3	0.333333	K00922 K01084 K04456 K04851 K19662	K00844 K01176 K01539	1.40639	8	4	0.444444	4	0.444444	K00922 K01539 K04456 K19662	K00844 K01084 K01176 K04851	-0.642842
map04930	Human Diseases; Endocrine and metabolic diseases;Type II diabetes mellitus	21	0.554533	20	10	0.47619	10	0.47619	K01278 K01285 K01346 K05616 K05849 K08779 K13868 K14206 K14207 K14211	K01312 K01389 K01539 K06236 K06237 K06238 K16628 K19719 K19720 K19721	0.447347	20	11	0.52381	9	0.428571	K01285 K01539 K05849 K06236 K06237 K06238 K08779 K14207 K16628 K19720 K19721	K01278 K01312 K01346 K01389 K05616 K13868 K14206 K14211 K19719	-0.325836
map03070	Environmental Information Processing; Membrane transport;Bacterial secretion system	6	-2.42481	6	5	0.833333	1	0.166667	K11155 K13509 K14452 K14455 K14457	K05641	-5.31282	6	5	0.833333	1	0.166667	K05641 K11155 K13509 K14455 K14457	K14452	3.30415
map04150	Environmental Information Processing; Signal transduction;mTOR signaling pathway	8	-0.952812	7	2	0.25	5	0.625	K14686 K14688	K00510 K00522 K01539 K07213 K12347	-0.050359	7	3	0.375	4	0.5	K00522 K01539 K14686	K00510 K07213 K12347 K14688	0.325055
map05140	Human Diseases; Infectious diseases;Leishmaniasis	53	-0.287013	48	24	0.45283	24	0.45283	K00235 K00237 K00414 K02126 K02128 K02134 K02183 K02261 K03083 K03942 K03950 K03953 K03954 K03963 K03965 K04348 K04505 K04532 K04851 K04959 K05853 K06171 K08852 K08860	K00134 K00234 K00411 K00412 K00413 K01389 K01408 K02090 K02132 K02133 K02136 K02137 K02256 K02262 K03934 K03935 K03936 K03940 K03941 K03943 K03955 K04371 K08683 K08738	-0.0231063	48	32	0.603774	16	0.301887	K00234 K00235 K00237 K00411 K00412 K00413 K02090 K02126 K02128 K02132 K02137 K02183 K02256 K02261 K02262 K03083 K03934 K03936 K03940 K03942 K03943 K03950 K03953 K03963 K04348 K04505 K04959 K05853 K06171 K08683 K08738 K08860	K00134 K00414 K01389 K01408 K02133 K02134 K02136 K03935 K03941 K03954 K03955 K03965 K04371 K04532 K04851 K08852	0.232578
map04075	Environmental Information Processing; Signal transduction;Plant hormone signal transduction	52	-1.85378	50	27	0.519231	23	0.442308	K00235 K00237 K00414 K02126 K02128 K02134 K02261 K03178 K03880 K03882 K03883 K03884 K03942 K03950 K03953 K03954 K03963 K03965 K04555 K04630 K05687 K05863 K08669 K08844 K09565 K10575 K10578	K00234 K00411 K00412 K00413 K02132 K02133 K02136 K02137 K02256 K02262 K03878 K03879 K03881 K03934 K03935 K03936 K03940 K03941 K03943 K03955 K04345 K04551 K08738	-0.821247	50	31	0.596154	19	0.365385	K00234 K00235 K00237 K00411 K00412 K00413 K02126 K02128 K02132 K02137 K02256 K02261 K02262 K03178 K03878 K03879 K03881 K03883 K03934 K03936 K03940 K03942 K03943 K03950 K03953 K03963 K04551 K05863 K08669 K08738 K10578	K00414 K02133 K02134 K02136 K03880 K03882 K03884 K03935 K03941 K03954 K03955 K03965 K04345 K04555 K04630 K05687 K08844 K09565 K10575	-0.176063
map00909	Metabolism; Metabolism of terpenoids and polyketides;Sesquiterpenoid and triterpenoid biosynthesis	12	1.04365	10	5	0.416667	5	0.416667	K04348 K04392 K04565 K07887 K11519	K03781 K04426 K04441 K05613 K08738	-0.728462	10	6	0.5	4	0.333333	K03781 K04348 K04392 K04565 K08738 K11519	K04426 K04441 K05613 K07887	1.28163
map00471	Metabolism; Metabolism of other amino acids;D-Glutamine and D-glutamate metabolism	58	1.0959	56	29	0.5	27	0.465517	K00235 K00237 K00414 K02126 K02128 K02134 K02261 K03008 K03011 K03013 K03014 K03015 K03016 K03942 K03950 K03953 K03954 K03963 K03965 K04564 K04565 K04646 K05863 K09565 K11143 K11644 K11824 K11827 K11828	K00234 K00411 K00412 K00413 K02132 K02133 K02136 K02137 K02256 K02262 K03006 K03010 K03120 K03934 K03935 K03936 K03940 K03941 K03943 K03955 K04498 K04648 K06067 K08738 K10408 K11825 K11826	1.47607	56	36	0.62069	20	0.344828	K00234 K00235 K00237 K00411 K00412 K00413 K02126 K02128 K02132 K02137 K02256 K02261 K02262 K03011 K03013 K03014 K03015 K03934 K03936 K03940 K03942 K03943 K03950 K03953 K03963 K04498 K04564 K04565 K04646 K04648 K05863 K06067 K08738 K11644 K11824 K11827	K00414 K02133 K02134 K02136 K03006 K03008 K03010 K03016 K03120 K03935 K03941 K03954 K03955 K03965 K09565 K10408 K11143 K11825 K11826 K11828	-0.393044
map04971	Organismal Systems; Digestive system;Gastric acid secretion	8	-2.14928	6	2	0.25	4	0.5	K04565 K09553	K04345 K04368 K04371 K09490	-0.860345	6	3	0.375	3	0.375	K04368 K04565 K09490	K04345 K04371 K09553	0.26579
map00633	Metabolism; Xenobiotics biodegradation and metabolism;Nitrotoluene degradation	7	-0.35052	6	2	0.285714	4	0.571429	K04630 K11828	K00274 K01593 K02090 K04345	0.534106	6	2	0.285714	4	0.571429	K00274 K02090	K01593 K04345 K04630 K11828	-0.804452
map05168	Human Diseases; Infectious diseases;Herpes simplex infection	13	0.312068	12	8	0.615385	4	0.307692	K02183 K02677 K04348 K04515 K04851 K05869 K06269 K19662	K00274 K01593 K04345 K11411	-1.47503	12	8	0.615385	4	0.307692	K00274 K02183 K02677 K04348 K04515 K05869 K06269 K19662	K01593 K04345 K04851 K11411	1.57896
map05143	Human Diseases; Infectious diseases;African trypanosomiasis	15	-0.253713	14	11	0.733333	3	0.2	K00910 K02677 K04534 K04536 K04615 K04630 K08048 K08291 K15015 K18283 K19662	K04345 K13293 K13298	-0.288761	14	9	0.6	5	0.333333	K02677 K04536 K04615 K08048 K08291 K13293 K13298 K15015 K19662	K00910 K04345 K04534 K04630 K18283	-0.221141
map00830	Metabolism; Metabolism of cofactors and vitamins;Retinol metabolism	25	-0.721935	24	16	0.64	8	0.32	K02183 K03099 K04365 K04534 K04536 K04630 K05869 K06269 K07827 K11251 K11252 K11254 K11303 K11404 K11405 K11418	K00274 K01593 K04368 K04371 K06067 K07359 K11253 K11407	-1.64256	24	14	0.56	10	0.4	K00274 K02183 K03099 K04368 K04536 K05869 K06067 K06269 K11251 K11252 K11253 K11254 K11303 K11407	K01593 K04365 K04371 K04534 K04630 K07359 K07827 K11404 K11405 K11418	0.649586
map00627	Metabolism; Xenobiotics biodegradation and metabolism;Aminobenzoate degradation	33	-2.37534	32	23	0.69697	9	0.272727	K00922 K04392 K04393 K04513 K04646 K05692 K05755 K05756 K05757 K05758 K05760 K06272 K12366 K12785 K13284 K13285 K13286 K13287 K13708 K13740 K13742 K13743 K13925	K01528 K13085 K13730 K13731 K13732 K13733 K13734 K13735 K16938	-3.50574	32	16	0.484848	16	0.484848	K00922 K04392 K04393 K04513 K04646 K05692 K05755 K05758 K05760 K12366 K13085 K13285 K13287 K13731 K13734 K13735	K01528 K05756 K05757 K06272 K12785 K13284 K13286 K13708 K13730 K13732 K13733 K13740 K13742 K13743 K13925 K16938	3.65
map04012	Environmental Information Processing; Signal transduction;ErbB signaling pathway	30	-1.79386	30	21	0.7	9	0.3	K01116 K02144 K02146 K02147 K02148 K02150 K02151 K02677 K03661 K05692 K07342 K07937 K08604 K10928 K10929 K10930 K10932 K10949 K10951 K10954 K10956	K02145 K02149 K02154 K02155 K04345 K09582 K10931 K10934 K10953	-0.31171	30	18	0.6	12	0.4	K02144 K02145 K02146 K02148 K02150 K02154 K02155 K02677 K05692 K07937 K08604 K10932 K10934 K10949 K10951 K10953 K10954 K10956	K01116 K02147 K02149 K02151 K03661 K04345 K07342 K09582 K10928 K10929 K10930 K10931	-0.510163
map00522	Metabolism; Metabolism of terpenoids and polyketides;Biosynthesis of 12-, 14- and 16-membered macrolides	33	0.205822	33	18	0.545455	15	0.454545	K02405 K03092 K07173 K08604 K08720 K10909 K10910 K10918 K10923 K10926 K10928 K10929 K10930 K10932 K10937 K10938 K10940 K10941	K03087 K05851 K10912 K10913 K10914 K10916 K10917 K10921 K10924 K10925 K10931 K10934 K10939 K10942 K10943	-2.82185	33	12	0.363636	21	0.636364	K03087 K05851 K08604 K10918 K10921 K10924 K10925 K10932 K10934 K10938 K10939 K10943	K02405 K03092 K07173 K08720 K10909 K10910 K10912 K10913 K10914 K10916 K10917 K10923 K10926 K10928 K10929 K10930 K10931 K10937 K10940 K10941 K10942	2.61082
map01503	Human Diseases; Antimicrobial resistance;Cationic antimicrobial peptide (CAMP) resistance	33	-1.7837	28	19	0.575758	9	0.272727	K01116 K02144 K02146 K02147 K02148 K02150 K02151 K03191 K03661 K04392 K04393 K04409 K05728 K11028 K12096 K12097 K12098 K12108 K14048	K01428 K02145 K02149 K02154 K02155 K03196 K04441 K08303 K12090	-4.51648	28	17	0.515152	11	0.333333	K01428 K02144 K02145 K02146 K02148 K02150 K02154 K02155 K03196 K04392 K04393 K04409 K05728 K08303 K12090 K12096 K12108	K01116 K02147 K02149 K02151 K03191 K03661 K04441 K11028 K12097 K12098 K14048	2.02193
map00643	Metabolism; Xenobiotics biodegradation and metabolism;Styrene degradation	26	1.41037	26	23	0.884615	3	0.115385	K02677 K04393 K04513 K04514 K05692 K05755 K05756 K05757 K05758 K07374 K11006 K11007 K11294 K12784 K12785 K12786 K12787 K12788 K12789 K12790 K12809 K16041 K16042	K06619 K07375 K12810	-1.50652	26	16	0.615385	10	0.384615	K02677 K04393 K04513 K05692 K05755 K05758 K06619 K07374 K07375 K11294 K12784 K12786 K12790 K12810 K16041 K16042	K04514 K05756 K05757 K11006 K11007 K12785 K12787 K12788 K12789 K12809	4.02001
map00930	Metabolism; Xenobiotics biodegradation and metabolism;Caprolactam degradation	42	-0.345619	40	29	0.690476	11	0.261905	K02406 K04392 K04393 K04437 K04514 K05692 K05755 K05756 K05757 K05758 K07897 K08598 K10413 K10414 K10415 K12264 K13284 K13285 K13286 K13287 K13740 K15343 K15344 K15345 K15346 K15349 K15350 K15351 K15366	K03385 K04371 K04441 K05916 K10407 K12265 K12266 K13085 K13771 K15352 K15353	-2.1652	40	22	0.52381	18	0.428571	K02406 K03385 K04392 K04393 K04437 K05692 K05755 K05758 K05916 K07897 K10413 K10415 K12265 K12266 K13085 K13285 K13287 K13771 K15343 K15344 K15352 K15353	K04371 K04441 K04514 K05756 K05757 K08598 K10407 K10414 K12264 K13284 K13286 K13740 K15345 K15346 K15349 K15350 K15351 K15366	1.60077
map03410	Genetic Information Processing; Replication and repair;Base excision repair	27	1.42523	23	11	0.407407	12	0.444444	K02183 K04513 K04630 K05765 K07679 K11003 K11004 K11023 K12340 K12688 K12973	K04371 K04441 K04730 K07326 K07345 K07347 K07389 K07690 K11029 K12681 K12683 K15125	-0.0788242	23	15	0.555556	8	0.296296	K02183 K04513 K04730 K05765 K07326 K07345 K07347 K07389 K11003 K11029 K12681 K12683 K12688 K12973 K15125	K04371 K04441 K04630 K07679 K07690 K11004 K11023 K12340	1.00942
map00740	Metabolism; Metabolism of cofactors and vitamins;Riboflavin metabolism	25	-0.316138	23	12	0.48	11	0.44	K02406 K03197 K03233 K03283 K07874 K07875 K07937 K07953 K09414 K14416 K15479 K15490	K00239 K03231 K03596 K04077 K08517 K08738 K11022 K13525 K15474 K15475 K15492	0.854854	23	13	0.52	10	0.4	K02406 K03197 K03233 K07874 K07937 K07953 K08738 K13525 K14416 K15474 K15475 K15479 K15490	K00239 K03231 K03283 K03596 K04077 K07875 K08517 K09414 K11022 K15492	0.239444
map00010	Metabolism; Carbohydrate metabolism;Glycolysis / Gluconeogenesis	9	2.3114	8	4	0.444444	4	0.444444	K01404 K04447 K13537 K19662	K04371 K04427 K04441 K04730	1.02538	8	5	0.555556	3	0.333333	K04427 K04447 K04730 K13537 K19662	K01404 K04371 K04441	0.150701
map00230	Metabolism; Nucleotide metabolism;Purine metabolism	14	1.67125	13	8	0.571429	5	0.357143	K00922 K03456 K04354 K04382 K04456 K04534 K04630 K08057	K01283 K01354 K04371 K04441 K04730	1.20616	13	8	0.571429	5	0.357143	K00922 K01354 K03456 K04354 K04382 K04456 K04730 K08057	K01283 K04371 K04441 K04534 K04630	-0.24988
map04976	Organismal Systems; Digestive system;Bile secretion	8	0.686838	8	5	0.625	3	0.375	K00463 K01404 K02677 K13537 K19662	K01354 K01392 K14475	1.21981	8	6	0.75	2	0.25	K00463 K01354 K01392 K02677 K13537 K19662	K01404 K14475	-0.343194
map00790	Metabolism; Metabolism of cofactors and vitamins;Folate biosynthesis	6	-0.711589	5	3	0.5	2	0.333333	K13834 K13846 K13849	K13837 K13838	-1.2733	5	2	0.333333	3	0.5	K13837 K13849	K13834 K13838 K13846	0.669244
map00680	Metabolism; Energy metabolism;Methane metabolism	16	2.81666	15	7	0.4375	8	0.5	K00922 K03283 K04447 K04456 K04534 K04630 K09565	K04371 K04427 K04441 K04730 K06276 K08738 K13412 K14145	3.26724	15	8	0.5	7	0.4375	K00922 K04427 K04447 K04456 K04730 K08738 K13412 K14145	K03283 K04371 K04441 K04534 K04630 K06276 K09565	-1.42082
map00310	Metabolism; Amino acid metabolism;Lysine degradation	21	-0.486318	19	12	0.571429	7	0.333333	K00922 K02677 K05699 K07887 K07888 K07889 K07897 K08570 K13968 K13975 K13978 K19662	K01476 K04345 K06236 K06237 K13963 K13976 K19720	-2.88272	19	12	0.571429	7	0.333333	K00922 K01476 K02677 K05699 K06236 K06237 K07888 K07889 K07897 K13968 K19662 K19720	K04345 K07887 K08570 K13963 K13975 K13976 K13978	3.24525
map04071	Environmental Information Processing; Signal transduction;Sphingolipid signaling pathway	16	-0.473145	14	2	0.125	12	0.75	K01401 K14196	K03367 K03739 K03740 K11041 K14188 K14192 K14194 K14195 K14201 K14205 K19079 K19080	0.221076	14	8	0.5	6	0.375	K01401 K03367 K14188 K14194 K14195 K14196 K14201 K19080	K03739 K03740 K11041 K14192 K14205 K19079	0.325005
map00290	Metabolism; Amino acid metabolism;Valine, leucine and isoleucine biosynthesis	36	1.00519	33	21	0.583333	12	0.333333	K00914 K01078 K01368 K02144 K02146 K02183 K03661 K04348 K04447 K04456 K04513 K04515 K07887 K07888 K07889 K07897 K08064 K08065 K08066 K12478 K14949	K02040 K02154 K02155 K04043 K04077 K04371 K04441 K04498 K04718 K04730 K08738 K14952	1.45961	33	19	0.527778	14	0.388889	K00914 K01368 K02144 K02146 K02154 K02155 K02183 K04348 K04447 K04456 K04498 K04513 K04515 K04730 K07888 K07889 K07897 K08066 K08738	K01078 K02040 K03661 K04043 K04077 K04371 K04441 K04718 K07887 K08064 K08065 K12478 K14949 K14952	-1.61211
map04112	Cellular Processes; Cell growth and death;Cell cycle - Caulobacter	23	-2.40233	20	16	0.695652	4	0.173913	K00922 K03083 K03099 K03250 K03456 K04354 K04365 K04382 K04456 K04706 K06698 K07827 K08860 K16194 K16195 K16196	K03237 K04371 K04441 K06276	2.0937	20	12	0.521739	8	0.347826	K00922 K03083 K03099 K03237 K03456 K04354 K04382 K04456 K04706 K06698 K08860 K16195	K03250 K04365 K04371 K04441 K06276 K07827 K16194 K16196	-2.51683
map05152	Human Diseases; Infectious diseases;Tuberculosis	22	0.247932	19	12	0.545455	7	0.318182	K00922 K01110 K02206 K02677 K04416 K04456 K06620 K06626 K06627 K07827 K16197 K19662	K04368 K04371 K04498 K04802 K08738 K10610 K11594	0.219994	19	15	0.681818	4	0.181818	K00922 K01110 K02206 K02677 K04368 K04456 K04498 K04802 K06626 K06627 K08738 K10610 K11594 K16197 K19662	K04371 K04416 K06620 K07827	0.514992
map05146	Human Diseases; Infectious diseases;Amoebiasis	26	0.919601	23	17	0.653846	6	0.230769	K00922 K02206 K03083 K03115 K03247 K03283 K04447 K04456 K06626 K07899 K08860 K10144 K11218 K14754 K16194 K16195 K16196	K03097 K03237 K04427 K04730 K14753 K18052	-0.165905	23	16	0.615385	7	0.269231	K00922 K02206 K03083 K03097 K03115 K03237 K04427 K04447 K04456 K04730 K06626 K08860 K10144 K14753 K16195 K18052	K03247 K03283 K07899 K11218 K14754 K16194 K16196	0.399624
map05032	Human Diseases; Substance dependence;Morphine addiction	35	-1.69776	32	21	0.6	11	0.314286	K00922 K02677 K03083 K03283 K04447 K04456 K05692 K08860 K09523 K09643 K12812 K14297 K14298 K14396 K14404 K14754 K15043 K15046 K16194 K16195 K16196	K00787 K01312 K03237 K04368 K04371 K04441 K04498 K08738 K09507 K14290 K15045	-0.157188	32	22	0.628571	10	0.285714	K00787 K00922 K02677 K03083 K03237 K04368 K04447 K04456 K04498 K05692 K08738 K08860 K09643 K12812 K14297 K14298 K14396 K14404 K15043 K15045 K15046 K16195	K01312 K03283 K04371 K04441 K09507 K09523 K14290 K14754 K16194 K16196	-0.746448
map04721	Organismal Systems; Nervous system;Synaptic vesicle cycle	55	1.45469	53	41	0.745455	12	0.218182	K00922 K02180 K02324 K02325 K02327 K02328 K02330 K02537 K03083 K03350 K03353 K03354 K03355 K03363 K03506 K04348 K04416 K04421 K04456 K04728 K05770 K05863 K06271 K06620 K06637 K06640 K06679 K07827 K07830 K07936 K08048 K08054 K08057 K08065 K09420 K09421 K11126 K11218 K11304 K15305 K15306	K00787 K02216 K03120 K04345 K04498 K04802 K05856 K06062 K06641 K07299 K08874 K14290	-0.0447099	53	33	0.6	20	0.363636	K00787 K00922 K02180 K02216 K02324 K02327 K02328 K02330 K02537 K03083 K03353 K03354 K03355 K03363 K03506 K04348 K04456 K04498 K04728 K04802 K05770 K05863 K06062 K06640 K07936 K08048 K08054 K08057 K08874 K09420 K09421 K11304 K15305	K02325 K03120 K03350 K04345 K04416 K04421 K05856 K06271 K06620 K06637 K06641 K06679 K07299 K07827 K07830 K08065 K11126 K11218 K14290 K15306	0.966498
map00564	Metabolism; Lipid metabolism;Glycerophospholipid metabolism	32	-0.363845	29	20	0.625	9	0.28125	K02206 K02207 K03094 K03115 K03130 K03131 K03347 K04447 K06269 K08860 K11838 K12881 K12890 K12891 K12892 K12896 K15409 K16194 K16195 K16196	K02087 K03006 K03097 K03120 K03237 K04427 K04498 K08738 K12893	-1.41913	29	21	0.65625	8	0.25	K02087 K02206 K03094 K03097 K03115 K03130 K03237 K04427 K04447 K04498 K06269 K08738 K08860 K11838 K12881 K12890 K12891 K12892 K12893 K12896 K16195	K02207 K03006 K03120 K03131 K03347 K15409 K16194 K16196	0.704708
map05010	Human Diseases; Neurodegenerative diseases;Alzheimer's disease	66	1.01569	65	42	0.636364	23	0.348485	K00922 K01116 K01510 K02206 K03008 K03011 K03013 K03014 K03015 K03016 K03018 K03019 K03020 K03022 K03027 K03028 K03029 K03031 K03035 K03037 K03038 K03039 K03062 K03063 K03064 K03083 K03115 K03136 K03283 K04456 K06627 K07936 K08860 K08891 K10591 K11218 K11838 K15979 K16194 K16195 K16196 K16197	K02087 K03006 K03010 K03021 K03030 K03032 K03033 K03061 K03065 K03066 K03097 K03120 K03124 K04345 K04427 K04441 K04498 K04730 K06063 K06067 K06630 K14290 K14317	-1.15325	65	38	0.575758	27	0.409091	K00922 K02087 K02206 K03011 K03013 K03014 K03015 K03018 K03021 K03022 K03027 K03033 K03037 K03038 K03039 K03064 K03065 K03083 K03097 K03115 K03124 K03136 K04427 K04456 K04498 K04730 K06063 K06067 K06627 K06630 K07936 K08860 K10591 K11838 K14317 K15979 K16195 K16197	K01116 K01510 K03006 K03008 K03010 K03016 K03019 K03020 K03028 K03029 K03030 K03031 K03032 K03035 K03061 K03062 K03063 K03066 K03120 K03283 K04345 K04441 K08891 K11218 K14290 K16194 K16196	1.14942
map00903	Metabolism; Metabolism of terpenoids and polyketides;Limonene and pinene degradation	57	-0.119045	52	37	0.649123	15	0.263158	K00922 K01110 K01116 K02206 K02219 K02677 K03083 K03099 K03868 K03870 K04365 K04392 K04393 K04411 K04456 K04482 K04513 K04514 K04536 K04630 K06228 K06620 K06626 K07827 K07834 K07860 K07861 K08048 K08734 K08735 K08737 K08773 K08775 K09291 K09487 K09592 K19662	K01679 K04079 K04345 K04368 K04371 K04496 K04498 K06067 K06237 K06619 K07203 K07299 K08736 K08738 K08803	-3.84184	52	31	0.54386	21	0.368421	K00922 K01110 K01679 K02206 K02677 K03083 K03099 K04368 K04392 K04393 K04411 K04456 K04482 K04496 K04498 K04513 K04536 K06067 K06237 K06619 K06626 K07203 K07861 K08048 K08736 K08738 K08775 K08803 K09291 K09487 K19662	K01116 K02219 K03868 K03870 K04079 K04345 K04365 K04371 K04514 K04630 K06228 K06620 K07299 K07827 K07834 K07860 K08734 K08735 K08737 K08773 K09592	2.24686
map05111	Human Diseases; Infectious diseases;Vibrio cholerae pathogenic cycle	51	-1.28508	49	31	0.607843	18	0.352941	K00922 K02146 K02206 K02330 K03062 K03136 K03363 K04392 K04393 K04443 K04513 K05699 K05760 K05768 K06626 K06627 K06638 K07827 K10587 K11218 K11252 K11254 K11404 K11405 K11418 K11838 K15305 K15306 K15979 K16195 K16197	K00873 K02087 K02216 K03120 K03124 K03142 K04345 K04371 K04498 K06062 K06063 K06067 K06630 K09504 K10610 K11407 K11594 K11643	0.979603	49	36	0.705882	13	0.254902	K00873 K00922 K02087 K02146 K02206 K02216 K02330 K03124 K03136 K03363 K04392 K04393 K04498 K04513 K05699 K05760 K05768 K06062 K06063 K06067 K06626 K06627 K06630 K06638 K10587 K10610 K11252 K11254 K11407 K11594 K11643 K11838 K15305 K15979 K16195 K16197	K03062 K03120 K03142 K04345 K04371 K04443 K07827 K09504 K11218 K11404 K11405 K11418 K15306	-1.99394
map04640	Organismal Systems; Immune system;Hematopoietic cell lineage	11	-0.314049	11	5	0.454545	6	0.545455	K00799 K00816 K04097 K13299 K15680	K00079 K00121 K00129 K00622 K00699 K01253	0.452366	11	6	0.545455	5	0.454545	K00079 K00121 K00129 K00799 K00816 K13299	K00622 K00699 K01253 K04097 K15680	-0.407858
map00190	Metabolism; Energy metabolism;Oxidative phosphorylation	33	-0.236746	32	20	0.606061	12	0.363636	K01110 K01116 K01425 K02677 K03099 K04513 K04514 K04728 K05665 K06252 K06620 K06626 K07204 K07827 K10577 K11430 K16865 K17387 K18050 K19662	K00558 K02599 K04368 K04445 K04464 K04498 K05658 K06619 K07203 K11411 K12035 K17398	-1.2494	32	20	0.606061	12	0.363636	K01110 K01425 K02677 K03099 K04368 K04445 K04464 K04498 K04513 K04728 K05658 K06619 K06626 K07203 K07204 K12035 K16865 K17387 K17398 K19662	K00558 K01116 K02599 K04514 K05665 K06252 K06620 K07827 K10577 K11411 K11430 K18050	0.607796
map04013	Environmental Information Processing; Signal transduction;MAPK signaling pathway - fly	17	-1.71517	16	12	0.705882	4	0.235294	K00922 K03083 K04365 K04392 K04456 K04513 K07827 K07860 K07861 K08734 K08735 K08737	K04368 K04371 K08736 K08738	-0.785679	16	9	0.529412	7	0.411765	K00922 K03083 K04368 K04392 K04456 K04513 K07861 K08736 K08738	K04365 K04371 K07827 K07860 K08734 K08735 K08737	-0.072888
map00401	Metabolism; Biosynthesis of other secondary metabolites;Novobiocin biosynthesis	20	0.428932	19	14	0.7	5	0.25	K00922 K03099 K03868 K03870 K04353 K04365 K04392 K04393 K04409 K04410 K04456 K07827 K07836 K09592	K01679 K04368 K04371 K04498 K07299	1.01813	19	10	0.5	9	0.45	K00922 K01679 K03099 K04368 K04392 K04393 K04409 K04410 K04456 K04498	K03868 K03870 K04353 K04365 K04371 K07299 K07827 K07836 K09592	-0.215726
map00340	Metabolism; Amino acid metabolism;Histidine metabolism	13	0.617864	12	9	0.692308	3	0.230769	K00922 K01110 K03083 K03099 K04365 K04456 K06272 K07827 K08734	K04368 K04371 K06276	0.33815	12	6	0.461538	6	0.461538	K00922 K01110 K03083 K03099 K04368 K04456	K04365 K04371 K06272 K06276 K07827 K08734	0.326284
map01524	Human Diseases; Antineoplastic resistance;Platinum drug resistance	15	-0.902207	15	12	0.8	3	0.2	K00922 K01110 K01116 K02183 K02677 K03099 K04365 K04456 K04515 K06620 K07827 K19662	K04368 K04371 K07203	0.0255909	15	10	0.666667	5	0.333333	K00922 K01110 K02183 K02677 K03099 K04368 K04456 K04515 K07203 K19662	K01116 K04365 K04371 K06620 K07827	-0.152753
map03460	Genetic Information Processing; Replication and repair;Fanconi anemia pathway	20	0.0574204	17	11	0.55	6	0.3	K00922 K01110 K02206 K03083 K03099 K04365 K04456 K06620 K06626 K07827 K09487	K04079 K04368 K04371 K04498 K06276 K07203	-1.45805	17	11	0.55	6	0.3	K00922 K01110 K02206 K03083 K03099 K04368 K04456 K04498 K06626 K07203 K09487	K04079 K04365 K04371 K06276 K06620 K07827	1.46558
map05416	Human Diseases; Cardiovascular diseases;Viral myocarditis	3	-0.413195	2	2	0.666667	0	0	K03083 K06228		-1.16408	2	1	0.333333	1	0.333333	K03083	K06228	0.393828
map00944	Metabolism; Biosynthesis of other secondary metabolites;Flavone and flavonol biosynthesis	8	-1.33386	8	3	0.375	5	0.625	K04365 K06620 K07827	K00758 K04368 K04371 K04445 K08803	0.356088	8	4	0.5	4	0.5	K00758 K04368 K04445 K08803	K04365 K04371 K06620 K07827	-1.55829
map04964	Organismal Systems; Excretory system;Proximal tubule bicarbonate reclamation	13	1.24102	11	6	0.461538	5	0.384615	K00922 K03099 K04365 K04456 K06620 K07827	K04368 K04371 K04496 K06067 K06619	-0.711942	11	7	0.538462	4	0.307692	K00922 K03099 K04368 K04456 K04496 K06067 K06619	K04365 K04371 K06620 K07827	0.945839
map04621	Organismal Systems; Immune system;NOD-like receptor signaling pathway	11	0.0548617	9	5	0.454545	4	0.363636	K00922 K03099 K04365 K04456 K07827	K04368 K04371 K04688 K07203	0.103421	9	5	0.454545	4	0.363636	K00922 K03099 K04368 K04456 K07203	K04365 K04371 K04688 K07827	0.18137
map00062	Metabolism; Lipid metabolism;Fatty acid elongation	11	0.105906	10	7	0.636364	3	0.272727	K00922 K01110 K02206 K02219 K04456 K06620 K06626	K01522 K06237 K08738	0.0393245	10	8	0.727273	2	0.181818	K00922 K01110 K01522 K02206 K04456 K06237 K06626 K08738	K02219 K06620	0.147891
map02020	Environmental Information Processing; Signal transduction;Two-component system	14	-2.9925	14	10	0.714286	4	0.285714	K00922 K01116 K02677 K03099 K04365 K04411 K04456 K06620 K07827 K19662	K01522 K04368 K04371 K06276	4.46927	14	8	0.571429	6	0.428571	K00922 K01522 K02677 K03099 K04368 K04411 K04456 K19662	K01116 K04365 K04371 K06276 K06620 K07827	-6.34611
map05120	Human Diseases; Infectious diseases;Epithelial cell signaling in Helicobacter pylori infection	20	-0.428169	19	9	0.45	10	0.5	K00036 K00850 K00922 K01110 K01425 K04456 K05616 K07827 K14634	K00161 K00162 K00844 K00873 K01834 K04368 K04371 K07203 K07299 K11416	0.249352	19	10	0.5	9	0.45	K00036 K00161 K00162 K00873 K00922 K01110 K01425 K04368 K04456 K07203	K00844 K00850 K01834 K04371 K05616 K07299 K07827 K11416 K14634	-0.0457031
map00982	Metabolism; Xenobiotics biodegradation and metabolism;Drug metabolism - cytochrome P450	28	-0.229104	28	20	0.714286	8	0.285714	K00889 K00901 K00922 K00994 K01116 K02677 K03099 K04392 K04456 K06128 K06515 K07207 K07208 K07827 K07860 K07861 K08202 K14387 K15377 K19662	K00968 K01115 K04368 K04371 K04688 K06276 K07203 K14156	-2.25379	28	19	0.678571	9	0.321429	K00889 K00901 K00922 K00968 K00994 K01115 K02677 K03099 K04368 K04392 K04456 K06515 K07203 K07207 K07861 K14156 K14387 K15377 K19662	K01116 K04371 K04688 K06128 K06276 K07208 K07827 K07860 K08202	1.6233
map05164	Human Diseases; Infectious diseases;Influenza A	14	-2.32344	14	10	0.714286	4	0.285714	K01365 K01371 K02144 K02146 K02147 K02148 K02150 K02151 K03661 K14379	K02145 K02149 K02154 K02155	0.00674205	14	8	0.571429	6	0.428571	K01365 K02144 K02145 K02146 K02148 K02150 K02154 K02155	K01371 K02147 K02149 K02151 K03661 K14379	-0.460262
map00642	Metabolism; Xenobiotics biodegradation and metabolism;Ethylbenzene degradation	6	-0.430769	4	3	0.5	1	0.166667	K01488 K03648 K10887	K05856	-0.656901	4	1	0.166667	3	0.5	K01488	K03648 K05856 K10887	1.0808
map05130	Human Diseases; Infectious diseases;Pathogenic Escherichia coli infection	9	-4.16971	7	3	0.333333	4	0.444444	K04851 K05692 K07199	K01283 K04962 K07198 K12567	-1.16274	7	3	0.333333	4	0.444444	K04962 K05692 K07199	K01283 K04851 K07198 K12567	-0.66577
map01100	Metabolic pathways	8	2.00914	6	3	0.375	3	0.375	K04851 K05692 K08048	K04345 K04962 K12567	6.08092	6	3	0.375	3	0.375	K04962 K05692 K08048	K04345 K04851 K12567	-2.1494
map00540	Metabolism; Glycan biosynthesis and metabolism;Lipopolysaccharide biosynthesis	7	-5.32137	7	5	0.714286	2	0.285714	K03260 K04392 K05692 K07860 K07861	K06619 K08738	-0.813469	7	5	0.714286	2	0.285714	K04392 K05692 K06619 K07861 K08738	K03260 K07860	-2.27692
