# Supplementary material for: Metagenome-wide association of gut microbiome features for schizophrenia
Source: Nat Commun. 2020 Mar 31;11:1612. doi: 10.1038/s41467-020-15457-9 (PMC7109134; doi:10.1038/s41467-020-15457-9)
Supplement: Supplementary file 10 — Supplementary Data 7 [file 41467_2020_15457_MOESM10_ESM.xlsx]

## Sheet: Sheet1
Supplementary Table 7a The presence of GBMs in 42 species.
GBM	Streptococcus anginosus	Streptococcus gallolyticus	Streptococcus salivarius	Streptococcus sanguinis	Streptococcus vestibularis	Bacteroides dorei/vulgatus	Bacteroides finegoldii	Bacteroides intestinalis	Veillonella atypica	Veillonella dispar	Veillonella parvula	Bacteroides plebeius	Bifidobacterium adolescentis	Bifidobacterium angulatum	Bifidobacterium bifidum	Bifidobacterium catenulatum-Bifidobacterium pseudocatenulatum complex	Bifidobacterium dentium	Bifidobacterium longum	Acidaminococcus intestini	Butyrivibrio crossotus	Clostridium bolteae	Clostridium perfringens	Clostridium ramosum	Clostridium symbiosum	Cronobacter sakazakii/turicensis	Dialister invisus	Dorea formicigenerans	Enterococcus faecium	Eubacterium siraeum	Lactobacillus acidophilus	Lactobacillus crispatus	Lactobacillus fermentum	Lactobacillus johnsonii	Lactobacillus oris	Lactobacillus ruminis	Akkermansia muciniphila	Lactococcus lactis	Megasphaera micronuciformis	Methanobrevibacter smithii	Alkaliphilus oremlandii	Paraprevotella xylaniphila	Anaerotruncus colihominis
Serotonin synthesis I	0	0	0	0	0	0	0	0	0	0	0	0	0	0	0	0	0	0	0	0	0	0	0	0	0	0	0	0	0	0	0	0	0	0	0	0	0	0	0	0	0	0
Serotonin synthesis II	0	0	0	0	0	0	0	0	0	0	0	0	0	0	0	0	0	0	0	0	0	0	0	0	0	0	0	0	0	0	0	0	0	0	0	0	0	0	0	0	0	0
Melatonin synthesis	0	0	0	0	0	0	0	0	0	0	0	0	0	0	0	0	0	0	0	0	0	0	0	0	0	0	0	0	0	0	0	0	0	0	0	0	0	0	0	0	0	0
Kynurenine synthesis	0	0	0	0	0	0	0	0	0	0	0	0	0	0	0	0	0	0	0	0	0	0	0	0	0	0	0	0	0	0	0	0	0	0	0	0	0	0	0	0	0	0
Tryptophan synthesis	1	1	1	1	1	1	1	1	1	1	1	1	1	1	1	1	1	1	1	1	1	1	1	1	1	0	1	1	0	0	0	1	0	1	1	1	1	1	1	0	1	0
Glutamate synthesis I	1	1	1	1	1	1	1	1	1	1	1	1	1	1	1	1	1	1	1	1	1	1	1	1	1	1	1	1	1	0	0	0	0	0	1	1	0	1	1	0	1	1
Glutamate synthesis II	1	1	1	1	1	1	1	1	1	1	1	1	1	1	1	1	1	1	1	1	1	1	1	1	1	1	1	0	1	0	0	1	0	1	1	1	1	1	1	1	1	1
Acetylcholine synthesis	0	0	0	0	0	0	0	0	0	0	0	0	0	0	0	0	0	0	0	0	0	0	0	0	0	0	0	0	0	0	0	0	0	0	0	0	0	0	0	0	0	0
Histamine synthesis	0	0	0	0	0	1	0	0	0	0	0	0	0	0	0	0	0	0	0	0	0	1	0	0	0	0	0	0	0	0	0	0	0	0	0	0	0	0	0	0	0	0
Histamine degradation	0	0	0	0	0	0	0	0	0	0	0	0	0	0	0	0	0	0	0	0	0	0	0	0	0	0	0	0	0	0	0	0	0	0	0	0	0	0	0	0	0	0
Cortisol degradation	0	0	0	0	0	0	0	0	0	0	0	0	0	0	0	0	0	0	0	0	0	0	0	0	0	0	0	0	0	0	0	0	0	0	0	0	0	0	0	0	0	0
Dopamine synthesis	0	0	0	0	0	0	0	0	0	0	0	0	0	0	0	0	0	0	0	0	0	0	0	0	0	0	0	0	0	0	1	0	0	0	0	0	0	0	0	0	0	0
Noradrenaline synthesis	0	0	0	0	0	0	0	0	0	0	0	0	0	0	0	0	0	0	0	0	0	0	0	0	0	0	0	0	0	0	0	0	0	0	0	0	0	0	0	0	0	0
Adrenaline synthesis	0	0	0	0	0	0	0	0	0	0	0	0	0	0	0	0	0	0	0	0	0	0	0	0	0	0	0	0	0	0	0	0	0	0	0	0	0	0	0	0	0	0
p-Cresol synthesis	0	0	0	0	0	1	1	1	1	1	1	1	0	0	0	0	0	0	1	0	1	1	1	1	1	0	1	0	1	0	0	0	0	0	0	1	0	1	0	1	1	1
p-Cresol degradation	0	0	0	0	0	0	0	0	0	0	0	0	0	0	0	0	0	0	0	0	0	1	0	1	0	0	0	0	0	0	0	0	0	0	0	0	0	1	0	0	0	0
IPA synthesis (Clostridium sporogenes pathway)	0	0	0	0	0	0	0	0	0	0	0	0	0	0	0	0	0	0	0	0	0	0	0	0	0	0	0	0	0	0	0	0	0	0	0	0	0	0	0	0	0	0
Kynurenine degradation	0	0	0	0	0	0	0	0	0	0	0	0	0	0	0	0	0	0	0	0	0	0	0	0	0	0	0	0	0	0	0	0	0	0	0	0	0	0	0	0	0	0
GABA degradation	0	1	1	1	1	0	1	0	1	1	1	1	0	1	1	1	1	1	0	1	1	0	1	1	1	1	0	0	0	0	0	1	0	0	1	1	1	0	1	1	1	1
GABA synthesis I	0	0	0	0	0	0	0	0	0	0	0	0	0	0	0	0	0	0	0	0	0	0	0	0	1	0	0	0	0	0	0	0	0	0	0	0	0	0	0	0	0	0
GABA synthesis II	0	0	0	0	0	0	0	0	0	0	0	0	0	0	0	0	0	0	0	0	0	0	0	0	1	0	0	0	0	0	0	0	0	0	0	0	0	0	0	0	0	0
GABA synthesis III	0	0	0	0	0	1	1	1	0	0	0	0	1	1	0	0	1	0	0	0	0	1	0	0	0	0	0	1	0	0	0	1	0	1	0	1	1	1	0	0	0	0
Dopamine degradation	0	0	0	0	0	0	0	0	0	0	1	0	0	0	0	0	0	0	0	0	1	0	0	0	0	0	1	0	0	0	0	0	0	0	0	0	0	0	0	0	0	0
DOPAC synthesis	0	0	0	0	0	0	0	0	0	0	1	0	0	0	0	0	0	0	0	0	1	0	0	0	0	0	0	0	0	0	0	0	0	0	0	0	0	0	0	0	0	0
Nitric oxide synthesis I (NO synthase)	0	0	0	0	0	0	0	0	0	0	0	0	0	0	0	0	0	0	0	0	0	0	0	0	0	0	0	0	0	0	0	0	0	0	0	0	0	0	0	0	0	0
Nitric oxide synthesis II (nitrite reductase)	0	0	0	0	0	0	0	0	0	0	0	0	0	0	0	0	0	0	0	0	0	0	0	0	1	0	0	0	0	0	0	0	0	0	0	1	0	0	0	0	0	0
Nitric oxide degradation I (NO dioxygenase)	0	1	0	0	0	0	0	0	0	0	0	0	0	0	0	0	0	0	0	0	0	1	1	1	1	0	0	0	0	0	0	1	0	0	0	0	0	1	0	0	0	0
Nitric oxide degradation II (NO reductase)	0	0	0	0	0	0	0	0	0	1	1	0	0	0	0	0	0	0	0	0	0	0	0	0	0	0	0	0	0	0	0	1	0	0	0	0	0	0	0	0	0	0
ClpB (ATP-dependent chaperone protein)	1	1	1	1	1	1	1	1	1	1	1	1	1	1	1	1	1	1	1	1	1	1	1	1	1	1	1	1	1	1	1	1	1	1	1	1	1	1	0	1	1	1
Polysaccharide A	0	0	0	0	0	0	0	0	0	0	0	0	0	0	0	0	0	0	0	0	0	0	0	0	0	0	0	0	0	0	0	0	0	0	0	0	0	0	0	0	0	0
17-beta-Estradiol degradation	0	0	0	0	0	0	0	0	0	0	0	0	0	0	0	0	0	0	0	0	0	0	0	0	0	0	0	0	0	0	0	0	0	0	0	0	0	0	0	0	0	0
Quinolinic acid synthesis	1	1	1	1	1	1	1	1	1	1	1	1	1	1	1	1	1	1	1	1	1	1	1	1	1	1	1	1	1	1	1	1	1	1	1	1	1	1	1	1	1	1
Quinolinic acid degradation	1	1	1	1	1	1	1	1	1	1	1	1	1	1	1	1	1	1	1	1	1	1	1	1	1	1	1	1	1	1	1	1	1	1	1	1	1	1	1	1	1	1
Isovaleric acid synthesis I (KADH pathway)	1	1	1	1	1	1	1	1	1	1	1	0	0	0	1	0	0	0	1	1	1	0	0	1	1	0	1	1	0	0	0	1	0	1	1	1	1	0	0	1	0	1
Isovaleric acid synthesis II (KADC pathway)	0	1	1	1	1	1	1	1	1	1	1	0	0	0	1	0	1	1	1	0	1	1	0	1	1	0	1	1	0	0	0	1	0	1	1	0	1	0	1	1	0	1
S-Adenosylmethionine (SAM) synthesis	1	1	1	1	1	1	1	1	1	1	1	1	1	1	1	1	1	1	1	1	1	1	1	1	1	1	1	1	1	1	1	1	1	1	1	1	1	1	1	1	1	1
Inositol synthesis	0	0	0	0	0	1	1	1	0	0	0	1	1	0	0	1	1	0	0	0	0	0	0	0	0	0	0	0	0	0	0	0	0	0	0	0	0	0	1	0	0	1
Inositol degradation	1	1	1	1	0	0	1	1	0	0	0	0	0	0	1	0	0	0	0	0	1	1	1	1	1	0	0	1	1	1	1	0	1	0	1	0	1	0	1	0	1	1
g-Hydroxybutyric acid (GHB) degradation	0	1	1	1	1	1	1	1	0	1	1	1	0	0	0	0	1	0	1	0	0	1	0	1	1	0	1	1	1	0	1	0	0	0	1	0	1	1	0	1	0	1
Menaquinone synthesis (vitamin K2) I	0	0	0	0	0	1	1	1	1	1	1	1	0	0	0	0	0	0	0	0	0	0	0	0	1	0	0	0	0	0	1	1	0	1	0	1	1	0	0	0	1	0
Menaquinone synthesis (vitamin K2) II (alternative pathway: futalosine pathway)	0	0	0	0	0	0	0	0	0	0	0	0	0	0	0	0	0	0	0	0	0	0	0	0	0	0	0	0	0	0	0	0	0	0	0	0	0	0	0	0	0	0
PUFAs synthesis (AA, EPA, DHA)	0	0	0	0	0	0	0	0	0	0	0	0	0	0	0	0	0	0	0	0	0	0	0	0	0	0	0	0	0	0	0	0	0	0	0	0	0	0	0	0	0	0
Acetate synthesis I	1	1	1	1	1	1	1	1	1	1	1	1	1	1	1	1	1	1	1	1	1	1	1	1	1	1	1	1	1	1	1	1	1	1	1	1	1	1	0	1	1	1
Acetate synthesis II	0	0	0	0	0	0	1	1	0	0	0	0	0	0	0	0	0	0	0	0	0	0	0	0	1	0	0	0	0	0	0	0	0	0	0	0	0	0	1	0	0	0
Acetate synthesis III	0	0	0	0	0	1	1	1	1	1	1	1	0	0	0	0	0	0	1	0	1	1	0	0	0	1	0	0	0	0	0	0	0	0	0	1	0	0	0	1	1	0
Acetate synthesis IV	0	0	0	1	0	0	0	0	0	0	0	0	0	0	0	0	0	0	0	0	1	0	0	0	0	0	0	0	0	0	0	0	0	0	0	0	0	0	0	0	0	0
Acetate degradation	0	0	0	0	0	1	1	1	0	0	0	1	0	0	0	0	0	0	0	0	1	0	0	0	1	0	0	1	1	0	0	0	0	0	0	0	1	0	1	0	1	1
Propionate synthesis I	0	0	0	0	0	0	0	0	0	0	0	0	0	0	0	0	0	0	0	0	0	0	0	0	0	0	0	0	0	0	0	0	0	0	0	0	0	0	0	0	0	0
Tryptophan degradation	0	0	0	0	0	0	0	1	0	0	0	0	0	0	0	0	0	0	0	0	0	0	0	0	0	0	0	0	0	0	0	0	0	0	0	1	0	0	0	0	0	1
Glutamate degradation I	0	0	0	0	0	0	0	0	0	0	0	0	0	0	0	0	0	0	1	0	0	0	0	0	0	0	0	0	0	0	0	0	0	0	0	0	0	0	0	0	0	0
Glutamate degradation II	0	0	0	0	0	0	0	0	0	0	0	0	0	0	0	0	0	0	0	0	0	0	0	0	0	0	0	0	0	0	0	0	0	0	0	0	0	0	0	0	0	0
Butyrate synthesis I	0	0	0	0	0	1	1	1	0	0	0	1	0	0	0	0	0	0	1	1	1	1	0	0	0	0	0	0	0	0	0	0	0	0	0	0	0	0	0	1	0	1
Butyrate synthesis II	0	0	0	0	0	0	0	0	0	0	0	0	0	0	0	0	0	0	0	0	0	0	0	0	0	0	0	0	0	0	0	0	0	0	0	0	0	0	0	1	0	0
Propionate synthesis II	0	0	0	0	0	0	0	0	0	0	0	0	0	0	0	0	0	0	0	0	1	1	0	1	0	0	0	0	0	0	1	0	0	0	0	0	0	0	0	1	0	0
Propionate synthesis III	0	0	0	0	0	1	1	1	1	1	1	1	0	0	0	0	0	0	1	0	1	1	0	0	0	1	1	0	1	0	0	0	0	0	0	1	0	1	0	1	1	1
Propionate degradation I	0	0	0	0	0	1	1	1	0	0	0	1	0	0	1	0	1	1	0	1	1	0	0	1	1	0	0	0	0	0	0	0	0	0	0	1	0	0	0	0	0	1
Supplementary Table 7b The pvalue of GBMs in 42 species in our healthy people and SCZ patients.
GBM	Streptococcus anginosus	Streptococcus gallolyticus	Streptococcus salivarius	Streptococcus sanguinis	Streptococcus vestibularis	Bacteroides dorei/vulgatus	Bacteroides finegoldii	Bacteroides intestinalis	Veillonella atypica	Veillonella dispar	Veillonella parvula	Bacteroides plebeius	Bifidobacterium adolescentis	Bifidobacterium angulatum	Bifidobacterium bifidum	Bifidobacterium catenulatum-Bifidobacterium pseudocatenulatum complex	Bifidobacterium dentium	Bifidobacterium longum	Acidaminococcus intestini	Butyrivibrio crossotus	Clostridium bolteae	Clostridium perfringens	Clostridium ramosum	Clostridium symbiosum	Cronobacter sakazakii/turicensis	Dialister invisus	Dorea formicigenerans	Enterococcus faecium	Eubacterium siraeum	Lactobacillus acidophilus	Lactobacillus crispatus	Lactobacillus fermentum	Lactobacillus johnsonii	Lactobacillus oris	Lactobacillus ruminis	Akkermansia muciniphila	Lactococcus lactis	Megasphaera micronuciformis	Methanobrevibacter smithii	Alkaliphilus oremlandii	Paraprevotella xylaniphila	Anaerotruncus colihominis
Serotonin synthesis I	NA	NA	NA	NA	NA	NA	NA	NA	NA	NA	NA	NA	NA	NA	NA	NA	NA	NA	NA	NA	NA	NA	NA	NA	NA	NA	NA	NA	NA	NA	NA	NA	NA	NA	NA	NA	NA	NA	NA	NA	NA	NA
Serotonin synthesis II	NA	NA	NA	NA	NA	NA	NA	NA	NA	NA	NA	NA	NA	NA	NA	NA	NA	NA	NA	NA	NA	NA	NA	NA	NA	NA	NA	NA	NA	NA	NA	NA	NA	NA	NA	NA	NA	NA	NA	NA	NA	NA
Melatonin synthesis	NA	NA	NA	NA	NA	NA	NA	NA	NA	NA	NA	NA	NA	NA	NA	NA	NA	NA	NA	NA	NA	NA	NA	NA	NA	NA	NA	NA	NA	NA	NA	NA	NA	NA	NA	NA	NA	NA	NA	NA	NA	NA
Kynurenine synthesis	NA	NA	NA	NA	NA	NA	NA	NA	NA	NA	NA	NA	NA	NA	NA	NA	NA	NA	NA	NA	NA	NA	NA	NA	NA	NA	NA	NA	NA	0.290426	NA	NA	NA	NA	NA	NA	NA	NA	NA	NA	NA	NA
Tryptophan synthesis	0.940234	0.364594	0.0145894	0.341366	0.0556309	NA	0.0417602	0.199844	0.0431425	0.760389	0.0301823	3.12e-06	0.0919879	NA	0.124199	0.556698	0.341366	0.100465	0.177158	0.133742	0.0431425	0.133742	0.167596	0.0313162	0.364594	NA	0.000697837	0.895439	NA	NA	NA	0.0973631	0.290426	0.177158	0.59003	0.000319534	0.341366	0.0973631	0.0734503	NA	0.493256	NA
Glutamate synthesis I	0.940234	0.364594	0.0145894	0.341366	0.0556309	NA	0.0417602	0.199844	0.0654794	0.760389	0.0392537	3.12e-06	0.0919879	0.341366	0.0519551	0.566126	0.341366	0.25732	0.177158	0.133742	0.0431425	0.133742	0.386281	0.0179978	0.290426	0.102477	0.000450537	0.565872	0.0280078	NA	NA	NA	NA	NA	0.59003	0.000319534	NA	0.0103776	0.0734503	NA	0.493256	0.120598
Glutamate synthesis II	0.940234	0.364594	0.296347	0.341366	0.0190299	NA	0.0417602	0.199844	0.0431425	0.760389	0.0301823	3.12e-06	0.0919879	0.341366	0.0519551	0.566126	0.341366	0.25732	0.177158	0.133742	0.0431425	0.133742	0.167596	0.0179978	0.364594	0.0654794	0.000450537	NA	0.0280078	NA	NA	0.177158	NA	0.177158	0.59003	0.000319534	0.341366	0.0179978	0.0734503	0.290426	0.493256	0.0271782
Acetylcholine synthesis	NA	NA	NA	NA	NA	NA	NA	NA	NA	NA	NA	NA	NA	NA	NA	NA	NA	NA	NA	NA	NA	NA	NA	NA	NA	NA	NA	NA	NA	NA	NA	NA	NA	NA	NA	NA	NA	NA	NA	NA	NA	NA
Histamine synthesis	NA	NA	NA	NA	NA	0.290426	NA	NA	NA	NA	NA	NA	NA	NA	NA	NA	NA	NA	NA	NA	NA	0.133742	NA	NA	NA	NA	NA	NA	NA	NA	NA	NA	NA	NA	NA	NA	NA	NA	NA	NA	NA	NA
Histamine degradation	NA	NA	NA	NA	NA	NA	NA	NA	NA	NA	NA	NA	NA	NA	NA	NA	NA	NA	NA	NA	NA	NA	NA	NA	NA	NA	NA	NA	NA	NA	NA	NA	NA	NA	NA	NA	NA	NA	NA	NA	NA	NA
Cortisol degradation	NA	NA	NA	NA	NA	NA	NA	NA	NA	NA	NA	NA	NA	NA	NA	NA	NA	NA	NA	NA	NA	NA	NA	NA	NA	NA	NA	NA	NA	NA	NA	NA	NA	NA	NA	NA	NA	NA	NA	NA	NA	NA
Dopamine synthesis	NA	NA	NA	NA	NA	NA	NA	NA	NA	NA	NA	NA	NA	NA	NA	NA	NA	NA	NA	NA	NA	NA	NA	NA	NA	NA	NA	NA	NA	0.290426	0.0973631	NA	0.290426	NA	NA	NA	NA	NA	NA	NA	NA	NA
Noradrenaline synthesis	NA	NA	NA	NA	NA	NA	NA	NA	NA	NA	NA	NA	NA	NA	NA	NA	NA	NA	NA	NA	NA	NA	NA	NA	NA	NA	NA	NA	NA	NA	NA	NA	NA	NA	NA	NA	NA	NA	NA	NA	NA	NA
Adrenaline synthesis	NA	NA	NA	NA	NA	NA	NA	NA	NA	NA	NA	NA	NA	NA	NA	NA	NA	NA	NA	NA	NA	NA	NA	NA	NA	NA	NA	NA	NA	NA	NA	NA	NA	NA	NA	NA	NA	NA	NA	NA	NA	NA
p-Cresol synthesis	NA	NA	NA	NA	NA	NA	0.0417602	0.199186	0.0431425	0.760389	0.0301823	3.12e-06	NA	NA	NA	NA	NA	NA	0.177158	NA	0.0431425	0.133742	0.167596	0.0179978	0.62329	NA	0.000634079	NA	0.0654794	NA	NA	NA	NA	NA	NA	0.00054412	NA	0.0103776	NA	0.290426	0.493256	0.0271782
p-Cresol degradation	NA	NA	NA	NA	NA	NA	NA	NA	NA	NA	NA	NA	NA	NA	NA	NA	NA	NA	NA	NA	NA	0.133742	NA	0.0313162	NA	NA	NA	NA	NA	NA	NA	NA	NA	NA	NA	NA	NA	0.0103776	NA	NA	NA	NA
IPA synthesis (Clostridium sporogenes pathway)	NA	NA	NA	NA	NA	NA	NA	NA	NA	NA	NA	NA	NA	NA	NA	NA	NA	NA	NA	NA	NA	NA	NA	NA	NA	NA	NA	NA	NA	NA	NA	NA	NA	NA	NA	NA	NA	NA	NA	NA	NA	NA
Kynurenine degradation	NA	NA	NA	NA	NA	NA	NA	NA	NA	NA	NA	NA	NA	NA	NA	NA	NA	NA	NA	NA	NA	NA	NA	NA	NA	NA	NA	NA	NA	NA	NA	NA	NA	NA	NA	NA	NA	NA	NA	NA	NA	NA
GABA degradation	NA	0.364594	0.00713827	NA	0.016524	NA	0.0254648	NA	0.0431425	0.611143	0.0359607	0.00214503	NA	0.341366	0.0223119	0.271569	0.341366	0.187446	NA	0.133742	0.0431425	NA	0.167596	0.0179978	0.364594	0.102477	NA	NA	NA	NA	NA	0.0973631	NA	NA	0.76077	0.000319534	0.341366	NA	0.0734503	0.290426	0.603209	0.0271782
GABA synthesis I	NA	NA	NA	NA	NA	NA	NA	NA	NA	NA	NA	NA	NA	NA	NA	NA	NA	NA	NA	NA	NA	NA	NA	NA	0.62329	NA	NA	NA	NA	NA	NA	NA	NA	NA	NA	NA	NA	NA	NA	NA	NA	NA
GABA synthesis II	NA	NA	NA	NA	NA	NA	NA	NA	NA	NA	NA	NA	NA	NA	NA	NA	NA	NA	NA	NA	NA	NA	NA	NA	0.940234	NA	NA	NA	NA	NA	NA	NA	NA	NA	NA	NA	NA	NA	NA	NA	NA	NA
GABA synthesis III	NA	NA	NA	NA	NA	0.341366	0.0417602	0.199844	NA	NA	NA	NA	0.149991	0.341366	NA	NA	0.341366	NA	NA	NA	NA	0.133742	NA	NA	NA	NA	NA	0.290426	NA	NA	NA	0.341366	NA	0.177158	NA	0.000914637	0.341366	0.341366	NA	NA	NA	NA
Dopamine degradation	NA	NA	NA	NA	NA	NA	NA	NA	NA	NA	0.940234	NA	NA	NA	NA	NA	NA	NA	NA	NA	0.167596	NA	NA	NA	NA	NA	0.00345522	NA	NA	NA	NA	NA	NA	NA	NA	NA	NA	NA	NA	NA	NA	NA
DOPAC synthesis	NA	NA	NA	NA	NA	NA	NA	NA	NA	NA	0.940234	NA	NA	NA	NA	NA	NA	NA	NA	NA	0.167596	NA	NA	NA	NA	NA	NA	NA	NA	NA	NA	NA	NA	NA	NA	NA	NA	NA	NA	NA	NA	NA
Nitric oxide synthesis I (NO synthase)	NA	NA	NA	NA	NA	NA	NA	NA	NA	NA	NA	NA	NA	NA	NA	NA	NA	NA	NA	NA	NA	NA	NA	NA	NA	NA	NA	NA	NA	NA	NA	NA	NA	NA	NA	NA	NA	NA	NA	NA	NA	NA
Nitric oxide synthesis II (nitrite reductase)	NA	NA	NA	NA	NA	NA	NA	NA	NA	NA	NA	NA	NA	NA	NA	NA	NA	NA	NA	NA	NA	NA	NA	NA	0.364594	NA	NA	NA	NA	NA	NA	NA	NA	NA	NA	0.000914637	NA	NA	NA	NA	NA	NA
Nitric oxide degradation I (NO dioxygenase)	NA	NA	NA	NA	NA	NA	NA	NA	NA	NA	NA	NA	NA	NA	NA	NA	NA	NA	NA	NA	NA	0.290426	0.0740422	0.0548636	0.62329	NA	NA	NA	NA	NA	NA	0.0973631	NA	NA	NA	NA	NA	0.0313162	NA	NA	NA	NA
Nitric oxide degradation II (NO reductase)	NA	NA	NA	NA	NA	NA	NA	NA	NA	0.472521	0.0556309	NA	NA	NA	NA	NA	NA	NA	NA	NA	NA	NA	NA	NA	NA	NA	NA	NA	NA	NA	NA	0.0973631	NA	NA	NA	NA	NA	NA	NA	NA	NA	NA
ClpB (ATP-dependent chaperone protein)	0.940234	0.364594	0.0145894	0.341366	0.0556309	NA	0.0417602	0.199844	0.0431425	0.760389	0.0301823	3.12e-06	0.0919879	0.341366	0.0519551	0.566126	0.341366	0.25732	0.177158	0.133742	0.0431425	0.133742	0.167596	0.0179978	0.364594	0.140596	0.000450537	0.895439	0.0280078	0.290426	0.0973631	0.0973631	0.290426	0.177158	0.59003	0.000319534	0.341366	0.0103776	NA	0.290426	0.493256	0.0271782
Polysaccharide A	NA	NA	NA	NA	NA	NA	NA	NA	NA	NA	NA	NA	NA	NA	NA	NA	NA	NA	NA	NA	NA	NA	NA	NA	NA	NA	NA	NA	NA	NA	NA	NA	NA	NA	NA	NA	NA	NA	NA	NA	NA	NA
17-beta-Estradiol degradation	NA	NA	NA	NA	NA	NA	NA	NA	NA	NA	NA	NA	NA	NA	NA	NA	NA	NA	NA	NA	NA	NA	NA	NA	NA	NA	NA	NA	NA	NA	NA	NA	NA	NA	NA	NA	NA	NA	NA	NA	NA	NA
Quinolinic acid synthesis	0.940234	0.364594	0.0580759	0.341366	0.123047	NA	0.0417602	0.199844	0.0431425	0.760389	0.0301823	3.12e-06	0.0919879	0.341366	0.0519551	0.6706	0.341366	0.25732	0.177158	0.133742	0.0431425	0.133742	0.167596	0.0179978	0.364594	0.251465	0.0012633	0.364594	0.0280078	0.290426	0.0973631	0.0973631	NA	0.177158	0.406329	0.000319534	0.341366	0.0179978	0.0734503	NA	0.493256	0.0271782
Quinolinic acid degradation	0.940234	0.364594	0.0145894	0.341366	0.0556309	NA	0.0417602	0.199844	0.0654794	0.9273	0.0272538	2.05e-05	0.0919879	0.341366	0.0677495	0.970124	0.341366	0.25732	0.177158	0.133742	0.0431425	0.133742	0.167596	0.0313162	0.364594	0.102477	0.00139708	0.565872	0.0280078	0.290426	0.0973631	0.0973631	0.290426	0.341366	0.59003	0.000319534	0.341366	0.0103776	0.0734503	0.290426	0.493256	0.0271782
Isovaleric acid synthesis I (KADH pathway)	0.341366	0.364594	0.0145894	0.341366	0.0270798	NA	0.0417602	0.199844	0.0512526	0.444613	0.0316628	NA	0.0919879	NA	0.0977605	NA	NA	NA	0.177158	0.133742	0.0654794	NA	NA	0.0179978	0.364594	NA	0.00112766	0.895439	NA	NA	NA	0.0973631	NA	0.177158	0.0680232	0.000319534	0.341366	NA	NA	NA	NA	0.0734503
Isovaleric acid synthesis II (KADC pathway)	NA	0.364594	0.0145894	0.341366	0.0556309	0.341366	0.0417602	0.791141	0.0431425	0.94543	0.0110601	NA	NA	NA	0.0487911	NA	0.341366	0.0984989	0.177158	NA	0.0654794	0.133742	NA	0.0313162	0.364594	NA	0.000951634	NA	NA	NA	NA	0.0973631	NA	0.177158	0.335152	NA	NA	NA	0.0734503	0.290426	NA	0.364594
S-Adenosylmethionine (SAM) synthesis	0.940234	0.364594	0.0145894	0.341366	0.0556309	NA	0.0417602	0.199844	0.0209656	0.760389	0.0431885	3.12e-06	0.123292	0.341366	0.0718759	0.461646	0.341366	0.0707516	0.177158	0.133742	0.0431425	0.133742	0.167596	0.0179978	0.364594	0.102477	0.00155664	0.895439	0.0280078	0.290426	0.0973631	0.0973631	0.290426	0.177158	0.59003	0.000319534	NA	0.0103776	0.0734503	0.290426	0.493256	0.00857586
Inositol synthesis	NA	NA	NA	NA	NA	NA	0.0933014	0.356453	NA	NA	NA	5.05e-06	0.0919879	NA	NA	0.461646	0.341366	NA	NA	NA	NA	NA	NA	NA	NA	NA	NA	NA	NA	NA	NA	NA	NA	NA	NA	NA	NA	NA	0.0734503	NA	NA	0.0734503
Inositol degradation	0.290426	0.364594	0.0245674	NA	NA	NA	0.039606	0.712579	NA	NA	NA	NA	NA	NA	0.0345453	NA	NA	NA	NA	NA	0.0431425	0.133742	0.167596	0.0313162	0.364594	NA	NA	0.499428	0.0431425	0.290426	0.0973631	NA	0.290426	NA	0.406329	NA	0.341366	NA	0.0734503	NA	0.493256	0.364594
g-Hydroxybutyric acid (GHB) degradation	NA	0.364594	0.0145894	0.341366	0.0556309	0.341366	0.039606	0.269406	NA	0.363505	0.137484	8.23e-06	NA	NA	NA	NA	0.341366	NA	0.177158	NA	NA	0.133742	NA	0.0179978	0.364594	NA	0.0172402	0.895439	0.0280078	NA	NA	NA	NA	NA	0.364594	NA	NA	0.0103776	NA	0.290426	NA	0.0450441
Menaquinone synthesis (vitamin K2) I	NA	NA	NA	NA	NA	NA	0.0417602	0.357536	0.0978323	0.615709	0.01862	4.03e-06	NA	NA	NA	NA	NA	NA	NA	NA	NA	NA	NA	NA	0.364594	NA	NA	NA	NA	NA	NA	0.0973631	0.290426	0.341366	NA	0.00054412	0.341366	NA	NA	NA	0.493256	NA
Menaquinone synthesis (vitamin K2) II (alternative pathway: futalosine pathway)	NA	NA	NA	NA	NA	NA	NA	NA	NA	NA	NA	NA	NA	NA	NA	NA	NA	NA	NA	NA	NA	NA	NA	NA	NA	NA	NA	NA	NA	NA	NA	NA	0.290426	NA	NA	NA	NA	NA	NA	NA	NA	NA
PUFAs synthesis (AA, EPA, DHA)	NA	NA	NA	NA	NA	NA	NA	NA	NA	NA	NA	NA	NA	NA	NA	NA	NA	NA	NA	NA	NA	NA	NA	NA	NA	NA	NA	NA	NA	NA	NA	NA	NA	NA	NA	NA	NA	NA	NA	NA	NA	NA
Acetate synthesis I	0.940234	0.364594	0.0145894	0.341366	0.0556309	NA	0.0417602	0.199844	0.0431425	0.760389	0.0301823	3.12e-06	0.0919879	0.341366	0.0519551	0.566126	0.341366	0.25732	0.177158	0.133742	0.0431425	0.133742	0.167596	0.0179978	0.364594	0.0922717	0.000450537	0.895439	0.0280078	0.290426	0.0973631	0.0973631	0.290426	0.177158	0.59003	0.000229655	0.341366	0.0103776	NA	0.290426	0.493256	0.0271782
Acetate synthesis II	NA	NA	NA	NA	NA	NA	0.131363	0.199844	NA	NA	NA	NA	0.0919879	NA	NA	NA	NA	NA	NA	NA	NA	NA	NA	NA	0.364594	NA	NA	NA	NA	NA	NA	NA	NA	NA	NA	NA	NA	NA	0.0734503	NA	NA	NA
Acetate synthesis III	NA	NA	NA	NA	NA	NA	0.0417602	0.199844	0.0431425	0.760389	0.0301823	1.49e-06	0.0919879	NA	NA	NA	NA	NA	0.177158	NA	0.807158	NA	NA	NA	NA	0.102477	NA	NA	NA	NA	NA	NA	NA	NA	NA	0.000319534	NA	NA	NA	0.290426	0.493256	NA
Acetate synthesis IV	NA	NA	NA	NA	NA	NA	NA	NA	NA	NA	NA	NA	NA	NA	NA	NA	NA	NA	NA	NA	0.293421	NA	NA	NA	NA	NA	NA	NA	NA	NA	NA	NA	NA	NA	NA	NA	NA	NA	NA	NA	NA	NA
Acetate degradation	NA	NA	NA	NA	NA	NA	0.0417602	0.199844	NA	NA	NA	3.12e-06	NA	NA	NA	NA	NA	NA	NA	NA	0.0512526	NA	NA	NA	0.364594	NA	NA	0.565872	0.0131471	NA	NA	NA	NA	NA	NA	NA	0.341366	NA	0.0734503	NA	0.603209	0.0271782
Propionate synthesis I	NA	NA	NA	NA	NA	NA	NA	NA	NA	NA	NA	NA	NA	NA	NA	NA	NA	NA	NA	NA	NA	NA	NA	NA	NA	NA	NA	NA	NA	NA	NA	NA	NA	NA	NA	NA	NA	NA	NA	NA	NA	NA
Tryptophan degradation	NA	NA	NA	NA	NA	NA	NA	0.199844	NA	NA	NA	NA	NA	NA	NA	NA	NA	NA	NA	NA	NA	NA	NA	NA	NA	NA	NA	NA	NA	NA	NA	NA	NA	NA	NA	0.00640035	NA	NA	NA	NA	NA	0.0271782
Glutamate degradation I	NA	NA	NA	NA	NA	NA	NA	NA	NA	NA	NA	NA	NA	NA	NA	NA	NA	NA	0.177158	NA	NA	NA	NA	NA	NA	NA	NA	NA	NA	NA	NA	NA	NA	NA	NA	NA	NA	NA	NA	NA	NA	NA
Glutamate degradation II	NA	NA	NA	NA	NA	NA	NA	NA	NA	NA	NA	NA	NA	NA	NA	NA	NA	NA	NA	NA	NA	NA	NA	NA	NA	NA	NA	NA	NA	NA	NA	NA	NA	NA	NA	NA	NA	NA	NA	NA	NA	NA
Butyrate synthesis I	NA	NA	NA	NA	NA	NA	0.0630835	0.62329	NA	NA	NA	3.12e-06	NA	NA	NA	NA	NA	NA	0.341366	0.133742	0.0978323	0.133742	NA	NA	NA	NA	NA	NA	NA	NA	NA	NA	NA	NA	NA	NA	NA	NA	NA	0.290426	NA	0.0271782
Butyrate synthesis II	NA	NA	NA	NA	NA	NA	NA	NA	NA	NA	NA	NA	NA	NA	NA	NA	NA	NA	NA	NA	NA	NA	NA	NA	NA	NA	NA	NA	NA	NA	NA	NA	NA	NA	NA	NA	NA	NA	NA	NA	NA	NA
Propionate synthesis II	NA	NA	NA	NA	NA	NA	NA	NA	NA	NA	NA	NA	NA	NA	NA	NA	NA	NA	NA	NA	0.0654794	0.133742	NA	0.0179978	NA	NA	NA	NA	NA	NA	0.341366	NA	NA	NA	NA	NA	NA	NA	NA	0.290426	NA	NA
Propionate synthesis III	NA	NA	NA	NA	NA	NA	0.0417602	0.199844	0.0431425	0.760389	0.0301823	3.12e-06	NA	NA	NA	NA	NA	NA	0.341366	NA	0.565872	NA	NA	NA	NA	0.102477	0.00275676	NA	0.0548636	NA	NA	NA	NA	NA	NA	0.000319534	NA	0.0103776	NA	0.290426	0.493256	0.0271782
Propionate degradation I	NA	NA	NA	NA	NA	0.290426	0.0147918	0.740197	NA	NA	NA	0.112748	0.118317	NA	0.0229508	NA	NA	0.0107223	NA	0.133742	0.0330048	NA	NA	0.0313162	0.364594	NA	NA	NA	NA	NA	NA	NA	NA	NA	NA	0.0040151	NA	NA	NA	NA	NA	0.0252111
