# Supplementary material for: Metagenome-wide association of gut microbiome features for schizophrenia
Source: Nat Commun. 2020 Mar 31;11:1612. doi: 10.1038/s41467-020-15457-9 (PMC7109134; doi:10.1038/s41467-020-15457-9)
Supplement: Supplementary file 11 — Supplementary Data 8 [file 41467_2020_15457_MOESM11_ESM.xlsx]

## Sheet: diet_pvalue
Supplementary Table 8 The effect of confounders in RF classifier.
	RF classfier		Method
	SCZ	HC
	TP VS FN	TN VS FP
Age	0.358	0.77	Wilcoxon rank sum test
BMI	0.508	0.61
Sex	0.122	0.231	Chi-square test
Staple food structure	0.181	0.139
Frequency of eating yogurt	0.738	0.525
Frequency of eating vegatables	0.911	0.12
Frequency of eating ivestock meat	0.452	0.525
Frequency of eating poultry	0.59	0.113
Frequency of eating nutrient supplements	0.602	0.064
All values represent P value.
