# Supplementary material for: Metagenome-wide association of gut microbiome features for schizophrenia
Source: Nat Commun. 2020 Mar 31;11:1612. doi: 10.1038/s41467-020-15457-9 (PMC7109134; doi:10.1038/s41467-020-15457-9)
Supplement: Supplementary file 12 — Supplementary Data 9 [file 41467_2020_15457_MOESM12_ESM.xlsx]

## Sheet: Sheet5
Supplementary Table 9a Phenotypes of validation cohort.
Samples ID	Gender (1:male, 2:female)	Age	Group	BPRS	Marital status	Dwelling condition	Education level	BMI	Height(cm)	Weight(kg)	Pulse(c. p. m)	Systolic pressure(mmHg)	Diastolic pressure(mmHg)	abdominal circumference(cm)	hip circumference(cm)	Staple food structure	Smoking	Second hand smoking
CL100089294_L01_509	2	44	HC	0	married	famliy life	high school	20.6612	154	49	80	113	76	62	85	rice,flour,coarse food grain	never or less than 3 cigarettes per month	2 to 4 hours a day
CL100089294_L01_511	1	32	SCZ	59	single after divorced	live alone	technical secondary school	21.79	168	61.5	NA	NA	NA	NA	NA	flour	never or less than 3 cigarettes per month	almost none
CL100089294_L01_514	1	33	SCZ	39	single	famliy life	junior high school	17.9982	165	49	NA	NA	NA	NA	NA	rice	never or less than 3 cigarettes per month	almost none
CL100089294_L01_515	1	19	SCZ	48	single	famliy life	junior college	24.9135	170	72	NA	NA	NA	NA	NA	flour	more than fore cigarettes per month	almost none
CL100089726_L02_520	2	49	HC	0	married	famliy life	primary school	22.1893	156	54	69	103	63	78	90	flour	never or less than 3 cigarettes per month	almost none
CL100089727_L01_545	2	44	HC	0	married	famliy life	junior high school	20.0184	165	54.5	73	114	83	70	89	flour	never or less than 3 cigarettes per month	less than one hour a day
CL100089727_L01_546	1	40	HC	0	married	famliy life	primary school	25.5206	172	75.5	72	128	94	95	95	flour	more than ten cigarettes per day	4 hours a day
CL100089727_L01_547	2	45	HC	0	married	famliy life	primary school	24.0346	158	60	80	113	72	70	90	rice	NA	NA
CL100089727_L02_549	1	33	SCZ	63	single after divorced	famliy life	high school	27.1809	165	74	NA	NA	NA	NA	NA	flour	more than fore cigarettes per month	almost none
CL100089727_L02_554	2	34	SCZ	50	married	famliy life	junior high school	20.3125	160	52	NA	NA	NA	NA	NA	flour	never or less than 3 cigarettes per month	less than one hour a day
CL100089728_L01_557	2	29	SCZ	47	married	famliy life	junior high school	21.4844	160	55	NA	NA	NA	NA	NA	flour	never or less than 3 cigarettes per month	less than one hour a day
CL100089728_L01_558	1	37	SCZ	53	married	famliy life	junior high school	28.3447	168	80	NA	NA	NA	NA	NA	flour	never or less than 3 cigarettes per month	4 hours a day
CL100089728_L01_559	2	49	SCZ	51	married	famliy life	primary school	17.9688	160	46	NA	NA	NA	NA	NA	flour	never or less than 3 cigarettes per month	almost none
CL100089728_L01_560	2	27	SCZ	63	married	famliy life	junior high school	21.2306	158	53	NA	NA	NA	NA	NA	flour	never or less than 3 cigarettes per month	almost none
CL100089728_L01_563	2	50	HC	0	married	group living	junior high school	24.6097	165	67	66	132	76	80	95	rice,flour,coarse food grain	never or less than 3 cigarettes per month	1 to 2 hours a day
CL100089728_L02_504	2	49	HC	0	married	famliy life	junior high school	20.1348	156	49	70	155	101	70	92	flour	never or less than 3 cigarettes per month	less than one hour a day
CL100089728_L02_508	1	40	SCZ	53	married	famliy life	junior high school	23.3887	173	70	NA	NA	NA	NA	NA	flour	never or less than 3 cigarettes per month	less than one hour a day
CL100089729_L01_510	1	44	SCZ	80	single	famliy life	junior high school	22.3214	168	63	NA	NA	NA	NA	NA	flour	more than fore cigarettes per month	1 to 2 hours a day
CL100089729_L01_513	1	25	SCZ	54	single	famliy life	technical secondary school	16.0965	178	51	NA	NA	NA	NA	NA	flour	never or less than 3 cigarettes per month	less than one hour a day
CL100089729_L01_514	1	20	SCZ	46	single	live alone	junior high school	21.4619	178	68	NA	NA	NA	NA	NA	flour	more than ten cigarettes per day	2 to 4 hours a day
CL100089729_L01_515	1	32	SCZ	54	single	famliy life	junior high school	22.0386	165	60	NA	NA	NA	NA	NA	flour	never or less than 3 cigarettes per month	1 to 2 hours a day
CL100089729_L01_516	1	26	SCZ	53	single	famliy life	high school	20.898	175	64	NA	NA	NA	NA	NA	flour	never or less than 3 cigarettes per month	2 to 4 hours a day
CL100089729_L02_523	1	45	HC	0	married	famliy life	junior high school	25.9516	170	75	72	114	74	100	105	flour	never or less than 3 cigarettes per month	almost none
CL100089730_L01_550	1	28	HC	0	single	group living	technical secondary school	18.1661	170	52.5	104	121	77	73	87	flour	never or less than 3 cigarettes per month	less than one hour a day
CL100089730_L01_554	2	42	HC	0	married	famliy life	junior high school	28.1337	152	65	89	116	80	85	95	flour	never or less than 3 cigarettes per month	almost none
CL100089730_L01_556	2	41	HC	0	married	famliy life	junior high school	19.9219	160	51	76	107	66	80	90	rice,flour,coarse food grain	never or less than 3 cigarettes per month	almost none
CL100089730_L02_557	1	39	HC	0	married	famliy life	junior high school	24.3945	170	70.5	79	119	74	87	100	flour	between five and ten cigarettes per day	4 hours a day
CL100089730_L02_558	2	34	HC	0	married	group living	junior high school	61.7188	160	158	68	104	69	94	110	flour	never or less than 3 cigarettes per month	less than one hour a day
CL100089730_L02_559	2	47	HC	0	married	group living	primary school	19.9219	160	51	61	121	63	73	88	flour	never or less than 3 cigarettes per month	less than one hour a day
CL100089730_L02_564	2	34	SCZ	65	married	famliy life	junior high school	18.1312	154	43	NA	NA	NA	NA	NA	flour	never or less than 3 cigarettes per month	almost none
CL100089731_L01_501	1	20	SCZ	54	single	famliy life	high school	18.3768	173	55	NA	NA	NA	NA	NA	flour	never or less than 3 cigarettes per month	2 to 4 hours a day
CL100089731_L01_502	1	32	SCZ	58	single after divorced	live alone	junior high school	20.7031	160	53	NA	NA	NA	NA	NA	flour	never or less than 3 cigarettes per month	almost none
CL100089731_L01_504	1	36	SCZ	53	single	famliy life	junior high school	23.6614	172	70	NA	NA	NA	NA	NA	flour	fewer than five cigarettes per day	2 to 4 hours a day
CL100095150_L01_502	2	48	HC	0	married	famliy life	high school	20.7031	160	53	75	126	76	76	87	rice,flour,coarse food grain	never or less than 3 cigarettes per month	less than one hour a day
CL100095150_L01_503	2	47	HC	0	married	famliy life	junior high school	23.6614	172	70	78	123	83	78	95	flour	never or less than 3 cigarettes per month	almost none
CL100095150_L01_504	1	50	HC	0	married	famliy life	junior high school	21.9713	172	65	76	138	93	86	96	flour	between five and ten cigarettes per day	4 hours a day
CL100095150_L01_506	2	39	HC	0	married	famliy life	junior high school	19.563	155	47	78	139	79	70	80	flour	never or less than 3 cigarettes per month	2 to 4 hours a day
CL100095150_L02_511	2	47	HC	0	married	famliy life	high school	21.5139	167	60	74	124	76	75	93	rice	never or less than 3 cigarettes per month	almost none
CL100095150_L02_515	1	49	HC	0	married	group living	junior high school	26.3465	163	70	92	139	91	80	100	rice	never or less than 3 cigarettes per month	almost none
CL100095151_L01_519	2	45	HC	0	married	famliy life	high school	19.433	162	51	70	129	69	70	89	rice,flour,coarse food grain	never or less than 3 cigarettes per month	less than one hour a day
CL100095151_L01_521	2	36	HC	0	married	group living	junior high school	20	150	45	104	116	72	70	87	flour	never or less than 3 cigarettes per month	less than one hour a day
CL100095151_L02_541	2	44	HC	0	married	group living	high school	25.8065	155	62	68	148	77	89	98	rice	never or less than 3 cigarettes per month	4 hours a day
CL100095151_L02_542	2	33	HC	0	married	famliy life	junior high school	23.4375	160	60	73	101	66	70	95	flour	never or less than 3 cigarettes per month	almost none
CL100095151_L02_543	1	44	HC	0	married	group living	junior high school	26.1962	178	83	67	114	61	91	101	flour	never or less than 3 cigarettes per month	4 hours a day
CL100095151_L02_544	2	50	HC	0	married	group living	junior high school	25.711	159	65	75	114	50	88	97	flour	never or less than 3 cigarettes per month	less than one hour a day
CL100095151_L02_546	2	46	HC	0	married	famliy life	primary school	23.5078	165	64	72	127	68	80	95	rice	never or less than 3 cigarettes per month	less than one hour a day
CL100095151_L02_547	2	37	HC	0	married	group living	junior high school	19.8286	158	49.5	73	98	84	70	88	flour	never or less than 3 cigarettes per month	1 to 2 hours a day
CL100095152_L01_549	2	47	HC	0	married	group living	junior high school	25.6312	153	60	79	161	106	83	97	flour	never or less than 3 cigarettes per month	less than one hour a day
CL100095152_L01_551	2	45	HC	0	married	famliy life	junior high school	21.83	163	58	81	104	61	72	90	rice,flour,coarse food grain	never or less than 3 cigarettes per month	almost none
CL100095152_L01_554	2	51	HC	0	married	group living	junior high school	21.2084	152	49	71	117	70	70	82	flour	never or less than 3 cigarettes per month	almost none
CL100095152_L02_557	1	50	HC	0	married	famliy life	primary school	28.578	162	75	74	135	81	97	100	rice	never or less than 3 cigarettes per month	less than one hour a day
CL100095152_L02_559	2	41	HC	0	married	famliy life	high school	20.1172	160	51.5	77	121	81	69	83	rice,flour,coarse food grain	never or less than 3 cigarettes per month	almost none
CL100095152_L02_561	1	48	HC	0	married	famliy life	junior high school	25.3934	173	76	60	119	79	90	96	rice	never or less than 3 cigarettes per month	almost none
CL100095152_L02_564	1	27	HC	0	married	famliy life	junior high school	23.7387	168	67	70	136	87	85	97	rice,flour,coarse food grain	more than ten cigarettes per day	1 to 2 hours a day
CL100095153_L01_503	2	51	HC	0	married	group living	junior high school	23.9188	161	62	91	152	83	80	95	flour	never or less than 3 cigarettes per month	less than one hour a day
CL100095153_L01_505	2	48	HC	0	married	group living	junior high school	20.9343	170	60.5	72	127	68	80	100	flour	never or less than 3 cigarettes per month	almost none
CL100095153_L01_508	2	48	HC	0	married	group living	primary school	26.2336	161	68	86	102	69	80	97	rice	never or less than 3 cigarettes per month	almost none
CL100095153_L02_509	2	42	HC	0	single after divorced	group living	high school	20.9042	168	59	72	115	76	78	92	rice	never or less than 3 cigarettes per month	almost none
CL100095153_L02_512	2	47	HC	0	single after divorced	live alone	primary school	19.2234	153	45	98	96	71	70	87	flour	never or less than 3 cigarettes per month	less than one hour a day
CL100095153_L02_513	2	46	HC	0	married	famliy life	junior high school	22.4813	162	59	70	139	83	76	93	flour	never or less than 3 cigarettes per month	almost none
CL100095153_L02_514	2	49	HC	0	married	famliy life	junior high school	23.8751	165	65	95	125	95	81	94	rice	never or less than 3 cigarettes per month	almost none
CL100095154_L01_544	2	23	HC	0	married	famliy life	junior high school	19.5312	160	50	71	94	54	73	90	rice,flour,coarse food grain	never or less than 3 cigarettes per month	4 hours a day
CL100095154_L01_546	2	43	HC	0	married	famliy life	junior high school	23.4375	160	60	82	123	75	82	94	flour	never or less than 3 cigarettes per month	1 to 2 hours a day
CL100095154_L01_547	2	38	HC	0	married	famliy life	junior high school	25	160	64	69	123	74	80	94	flour	never or less than 3 cigarettes per month	4 hours a day
CL100095321_L01_590	2	22	SCZ	64	single	famliy life	junior college	18.5078	166	51	NA	NA	NA	NA	NA	rice,flour,coarse food grain	never or less than 3 cigarettes per month	almost none
CL100095321_L01_592	1	22	SCZ	55	single	famliy life	high school	26.9896	170	78	NA	110	70	NA	NA	rice,flour,coarse food grain	between five and ten cigarettes per day	less than one hour a day
CL100095321_L01_595	1	25	SCZ	68	single	famliy life	high school	22.3214	168	63	NA	120	70	NA	NA	flour	fewer than five cigarettes per day	4 hours a day
CL100095321_L02_501	2	35	SCZ	72	married	famliy life	junior high school	21.3593	153	50	57	110	70	NA	NA	rice	never or less than 3 cigarettes per month	almost none
CL100095321_L02_508	1	25	SCZ	65	NA	group living	uneducated	#VALUE!	165	NA	NA	NA	NA	NA	NA	rice,flour,coarse food grain	never or less than 3 cigarettes per month	almost none
CL100095322_L01_510	1	28	SCZ	51	single	famliy life	high school	24.8163	175	76	72	110	70	NA	NA	rice	never or less than 3 cigarettes per month	almost none
CL100095322_L01_511	1	44	SCZ	56	single	group living	junior high school	22.2041	175	68	72	110	70	NA	NA	rice,flour,coarse food grain	fewer than five cigarettes per day	almost none
CL100095322_L01_512	2	40	SCZ	60	single	live alone	primary school	16.7969	160	43	NA	NA	NA	NA	NA	flour	never or less than 3 cigarettes per month	almost none
CL100095322_L01_516	1	31	SCZ	49	single	famliy life	junior high school	#VALUE!	173	NA	NA	NA	NA	NA	NA	rice	never or less than 3 cigarettes per month	less than one hour a day
CL100095322_L02_519	2	22	SCZ	62	married	famliy life	junior high school	24.0346	158	60	NA	104	70	NA	NA	rice	never or less than 3 cigarettes per month	almost none
CL100095322_L02_520	2	35	SCZ	69	married	famliy life	junior high school	22.1003	162	58	NA	110	74	NA	NA	rice	never or less than 3 cigarettes per month	almost none
CL100095322_L02_522	2	45	SCZ	61	married	famliy life	junior high school	25.4767	156	62	NA	106	64	NA	NA	rice,flour,coarse food grain	never or less than 3 cigarettes per month	almost none
CL100095322_L02_524	2	31	SCZ	49	married	famliy life	junior high school	20	150	45	NA	98	60	NA	NA	rice,flour,coarse food grain	never or less than 3 cigarettes per month	almost none
CL100095323_L01_528	2	31	SCZ	46	married	group living	junior high school	20.4152	170	59	NA	100	62	NA	NA	rice,flour,coarse food grain	never or less than 3 cigarettes per month	almost none
CL100095323_L01_529	1	48	SCZ	70	married	famliy life	primary school	22.6757	168	64	73	125	65	NA	NA	rice,flour,coarse food grain	never or less than 3 cigarettes per month	almost none
CL100095323_L01_530	1	37	SCZ	59	single	famliy life	junior college	25.2092	169	72	84	120	80	NA	NA	rice,flour,coarse food grain	never or less than 3 cigarettes per month	almost none
CL100095323_L02_501	1	29	SCZ	60	married	famliy life	vocational high school	17.7154	168	50	70	120	60	NA	NA	rice,flour,coarse food grain	never or less than 3 cigarettes per month	almost none
CL100095323_L02_502	1	43	SCZ	62	single after divorced	live alone	primary school	22.8571	175	70	77	120	60	NA	NA	rice,flour,coarse food grain	fewer than five cigarettes per day	almost none
CL100095323_L02_503	1	44	SCZ	64	single	live alone	junior high school	21.4844	160	55	72	110	70	NA	NA	rice,flour,coarse food grain	never or less than 3 cigarettes per month	less than one hour a day
CL100095323_L02_506	1	36	SCZ	50	single	group living	primary school	18.6709	162	49	75	110	70	NA	NA	rice,flour,coarse food grain	never or less than 3 cigarettes per month	almost none
CL100095324_L01_509	2	31	SCZ	56	married	famliy life	junior high school	28.0618	145	59	NA	90	60	NA	NA	flour	never or less than 3 cigarettes per month	almost none
CL100095324_L01_512	2	44	SCZ	60	married	famliy life	junior high school	20.7031	160	53	NA	110	72	NA	NA	rice,flour,coarse food grain	never or less than 3 cigarettes per month	almost none
CL100095324_L01_515	2	27	SCZ	58	single	famliy life	junior high school	20.8117	155	50	NA	90	60	NA	NA	rice	never or less than 3 cigarettes per month	almost none
CL100095324_L01_516	2	30	SCZ	64	married	famliy life	junior high school	21.2306	158	53	NA	98	70	NA	NA	rice	never or less than 3 cigarettes per month	almost none
CL100095324_L02_517	2	29	SCZ	47	single	group living	junior college	25.7117	165	70	NA	120	76	NA	NA	rice,flour,coarse food grain	never or less than 3 cigarettes per month	almost none
CL100095324_L02_523	1	39	SCZ	68	single	group living	primary school	28.7197	170	83	NA	120	86	NA	NA	rice,flour,coarse food grain	never or less than 3 cigarettes per month	almost none
Supplementary Table 9b Statistics for the metagenomic shot-gun sequencing data of validation cohort.
Sample ID	Reads count	Human Reads(%)	High Qualilty Reads	High Qualilty Bases
CL100089294_L01_509	108366416	0.139249	93276484	8240745584
CL100089294_L01_511	317323044	0.000767414	317079526	30276134203
CL100089294_L01_514	112193604	0.18378	91574628	8001507768
CL100089294_L01_515	139199262	0.00584493	138385652	12457318386
CL100089726_L02_520	98711236	0.00342459	98373190	8663882294
CL100089727_L01_545	126204578	0.00341813	125773194	11080033688
CL100089727_L01_546	149530442	0.127369	130484856	11647582061
CL100089727_L01_547	146637124	0.0242953	143074530	12679496891
CL100089727_L02_549	143236030	0.000476207	143167820	12589575443
CL100089727_L02_554	120418658	0.00089893	120310410	10565660120
CL100089728_L01_557	129693840	0.0520128	122948098	10651209385
CL100089728_L01_558	144077652	0.000590265	143992608	12275082907
CL100089728_L01_559	278481700	0.00197984	277930352	25633200216
CL100089728_L01_560	87201428	0.00087971	87124716	7504081463
CL100089728_L01_563	112790898	0.0175454	110811942	9378421723
CL100089728_L02_504	116215336	0.00109955	116087552	10006251363
CL100089728_L02_508	116094050	0.0102731	114901410	10142237213
CL100089729_L01_510	257443364	0.00035684	257351498	23840781192
CL100089729_L01_513	89364168	0.00848264	88606124	7716686129
CL100089729_L01_514	114168030	0.00267562	113862560	10090797760
CL100089729_L01_515	124226562	0.00195102	123984194	10915703245
CL100089729_L01_516	117784834	0.00357284	117364008	10352041098
CL100089729_L02_523	154497038	0.010179	152924418	13372506042
CL100089730_L01_550	184104334	0.00504067	183176324	17065955631
CL100089730_L01_554	143039966	0.00151409	142823390	12941269948
CL100089730_L01_556	144265796	0.0416916	138251126	12558095201
CL100089730_L02_557	134822370	0.0134973	133002632	12126876957
CL100089730_L02_558	165209074	0.372947	103594768	9400388890
CL100089730_L02_559	176861832	0.00829523	175394722	16258152664
CL100089730_L02_564	149175342	0.0106206	147591016	13742508410
CL100089731_L01_501	152841686	0.0031326	152362894	13800896365
CL100089731_L01_502	169142574	0.000812995	169005062	15373429004
CL100089731_L01_504	112109138	0.0900963	102008518	9069564275
CL100095150_L01_502	125098670	0.33279	83467146	7578753868
CL100095150_L01_503	222945840	0.000420362	222852122	20696169158
CL100095150_L01_504	121084662	0.0680731	112842052	10151615768
CL100095150_L01_506	104478380	0.00530439	103924186	9292983311
CL100095150_L02_511	139007670	0.00624712	138139272	12463909986
CL100095150_L02_515	165824054	0.00876659	164370342	15099674137
CL100095151_L01_519	147584216	0.00652639	146621024	12921930005
CL100095151_L01_521	180586200	0.18101	147898326	13224260517
CL100095151_L02_541	187565120	0.00147663	187288156	16931002977
CL100095151_L02_542	125265116	0.00154145	125072026	10933329416
CL100095151_L02_543	138823868	0.00158762	138603468	12123330543
CL100095151_L02_544	204953546	0.000376388	204876404	18723335143
CL100095151_L02_546	135705912	0.00623934	134859196	11815261595
CL100095151_L02_547	179314004	0.0252323	174789498	15683620916
CL100095152_L01_549	193027812	0.00100604	192833618	17789141174
CL100095152_L01_551	129839218	0.000386062	129789092	11492455589
CL100095152_L01_554	141386942	0.0108364	139854820	12587087498
CL100095152_L02_557	129742432	0.00263245	129400892	11585955368
CL100095152_L02_559	162285162	0.00433404	161581812	14618105759
CL100095152_L02_561	163074152	0.000634926	162970612	14670669805
CL100095152_L02_564	112090790	0.0125011	110689534	9819974770
CL100095153_L01_503	149404368	0.357982	95920336	8613162978
CL100095153_L01_505	161867404	0.01252	159840828	14491545351
CL100095153_L01_508	133670782	0.00456044	133061184	11967134908
CL100095153_L02_509	174399230	0.0132731	172084410	15636417498
CL100095153_L02_512	139073128	0.000243081	139039322	12581930942
CL100095153_L02_513	155509068	0.0241494	151753612	13653073548
CL100095153_L02_514	120072312	0.0488587	114205734	10136002954
CL100095154_L01_544	174857218	0.00229683	174455600	16088112168
CL100095154_L01_546	198739830	0.00322793	198098312	18254400556
CL100095154_L01_547	153163902	0.000748362	153049280	13786896649
CL100095321_L01_590	169010612	0.00441257	168264840	14954898127
CL100095321_L01_592	208550332	0.000811986	208380992	19032948993
CL100095321_L01_595	174674260	0.0106386	172815974	15467099486
CL100095321_L02_501	110739748	0.00026993	110709856	9941470012
CL100095321_L02_508	209270038	0.00230822	208786996	18904997602
CL100095322_L01_510	145330160	0.000992623	145185902	13202838326
CL100095322_L01_511	162578388	0.00102359	162411974	14829878089
CL100095322_L01_512	262817314	0.00365438	261856880	24354976538
CL100095322_L01_516	178793166	0.000938884	178625300	16114055706
CL100095322_L02_519	113057438	0.00166328	112869392	9896506705
CL100095322_L02_520	112044546	0.00504692	111479066	9654708658
CL100095322_L02_522	191631288	0.000612593	191513896	17359552373
CL100095322_L02_524	165070152	0.0608107	155032124	13626412538
CL100095323_L01_528	114433590	0.00351818	114030992	9700783932
CL100095323_L01_529	116255190	0.00103546	116134812	9519371292
CL100095323_L01_530	87706386	0.00127462	87594594	7012291165
CL100095323_L02_501	83840882	0.00381031	83521422	6688602692
CL100095323_L02_502	119297916	0.0014166	119128918	9575086960
CL100095323_L02_503	110651704	0.00025198	110623822	8840010351
CL100095323_L02_506	76403652	0.00080203	76342374	6116048369
CL100095324_L01_509	143089552	0.00535874	142322772	12861322355
CL100095324_L01_512	184103842	0.000665505	183981320	17080496072
CL100095324_L01_515	130307914	0.00200827	130046220	11654382414
CL100095324_L01_516	134138682	0.157295	113039356	10046175021
CL100095324_L02_517	256845242	0.000123569	256813504	23937926695
CL100095324_L02_523	171113180	0.00269928	170651298	15321593976
