# Supplementary material for: Metagenome-wide association of gut microbiome features for schizophrenia
Source: Nat Commun. 2020 Mar 31;11:1612. doi: 10.1038/s41467-020-15457-9 (PMC7109134; doi:10.1038/s41467-020-15457-9)
Supplement: Supplementary file 13 — Supplementary Data 10 [file 41467_2020_15457_MOESM13_ESM.xlsx]

## Sheet: Sheet1
Supplementary Table 10 Significantly differentially enrichedmOTU between healthy controls and 38 baseline SCZ patients or 38 treated SCZ patients.
	Baseline HC VS Baseline SCZ(38 samples)											Baseline HC VS Follow up SCZ(38 samples)
mOTU	Pvalue	Qvaue	Significant Enrichment(0:HC;1:SCZ;2:No)	Mean rank		Occurance		Mean abundance		Mean abundance	Occurance	Pvalue	Qvalue		Mean rank		Occurance		Mean abundance		Mean abundance	Occurance
				HC	SCZ	HC	SCZ	HC	SCZ					Significant Enrichment(0:HC;1:SCZ;2:No)	HC	SCZ	HC	SCZ	HC	SCZ
Achromobacter xylosoxidans	0.504829	0.721185	2	60.2346	59.5	0.0123457	0	2.39919e-06	0	1.63306e-06	0.00840336	0.504829	0.669976	2	60.2346	59.5	0.0123457	0	2.39919e-06	0	1.63306e-06	0.00840336
Acidaminococcus fermentans	0.0393343	0.272537	1	59	62.1316	0	0.0526316	0	4.39474e-06	1.40336e-06	0.0168067	0.149311	0.359552	2	59.5	61.0658	0	0.0263158	0	1.02902e-05	3.28594e-06	0.00840336
Acidaminococcus intestini	0.0009255	0.096252	1	57.5	65.3289	0	0.131579	0	9.13421e-06	2.91681e-06	0.0420168	NaN	NaN	2	60	60	0	0	0	0	0	0
Acinetobacter Acinetobacter calcoaceticus-Acinetobacter baumannii (ACB) complex	NaN	NaN	2	60	60	0	0	0	0	0	0	0.149311	0.359552	2	59.5	61.0658	0	0.0263158	0	1.57945e-05	5.04362e-06	0.00840336
Acinetobacter baumannii	0.337085	0.631049	2	60.4691	59	0.0246914	0	2.01235e-06	0	1.36975e-06	0.0168067	0.983254	0.991411	2	59.9815	60.0395	0.0246914	0.0263158	2.01235e-06	1.52895e-06	1.85798e-06	0.0252101
Acinetobacter johnsonii	0.504829	0.721185	2	60.2346	59.5	0.0123457	0	1.23333e-06	0	8.39496e-07	0.00840336	0.504829	0.669976	2	60.2346	59.5	0.0123457	0	1.23333e-06	0	8.39496e-07	0.00840336
Acinetobacter junii	0.504829	0.721185	2	60.2346	59.5	0.0123457	0	5.426e-06	0	3.69333e-06	0.00840336	0.504829	0.669976	2	60.2346	59.5	0.0123457	0	5.426e-06	0	3.69333e-06	0.00840336
Actinomyces odontolyticus	0.644696	0.799358	2	60.8025	58.2895	0.296296	0.263158	3.47357e-05	3.40713e-05	3.45235e-05	0.285714	0.0715085	0.261677	1	56.6852	67.0658	0.296296	0.447368	3.47357e-05	7.94073e-05	4.90006e-05	0.344538
Actinomyces sp. oral taxon 180	0.504829	0.721185	2	60.2346	59.5	0.0123457	0	9.49383e-07	0	6.46218e-07	0.00840336	0.061328	0.242156	1	58.7284	62.7105	0.0123457	0.0789474	9.49383e-07	5.69211e-06	2.46387e-06	0.0336134
Actinomyces sp. oral taxon 448	0.459712	0.721185	2	59.4938	61.0789	0.0246914	0.0526316	2.84047e-06	4.13947e-06	3.25528e-06	0.0336134	0.437849	0.667562	2	59.4691	61.1316	0.0246914	0.0526316	2.84047e-06	5.12624e-06	3.57038e-06	0.0336134
Actinomyces sp. oral taxon 848	0.983254	0.987883	2	59.9815	60.0395	0.0246914	0.0263158	3.51481e-06	1.68421e-06	2.93025e-06	0.0252101	0.459712	0.669976	2	59.4938	61.0789	0.0246914	0.0526316	3.51481e-06	5.40953e-06	4.11985e-06	0.0336134
Actinomyces viscosus	0.536814	0.748373	2	59.1049	61.9079	0.160494	0.210526	1.77778e-05	2.21432e-05	1.91718e-05	0.176471	0.242817	0.474155	2	61.5062	56.7895	0.160494	0.0789474	1.77778e-05	9.07592e-06	1.49991e-05	0.134454
Aeromonas caviae	0.429989	0.707585	2	60.6543	58.6053	0.0617284	0.0263158	0.000375042	3.82124e-06	0.000256501	0.0504202	0.421257	0.6673	2	60.6667	58.5789	0.0617284	0.0263158	0.000375042	2.04211e-06	0.000255933	0.0504202
Aeromonas hydrophila	0.504829	0.721185	2	60.2346	59.5	0.0123457	0	1.62075e-05	0	1.1032e-05	0.00840336	0.504829	0.669976	2	60.2346	59.5	0.0123457	0	1.62075e-05	0	1.1032e-05	0.00840336
Aeromonas veronii	0.337085	0.631049	2	60.4691	59	0.0246914	0	4.32552e-06	0	2.94426e-06	0.0168067	0.337085	0.571087	2	60.4691	59	0.0246914	0	4.32552e-06	0	2.94426e-06	0.0168067
Aggregatibacter aphrophilus	0.949791	0.985811	2	59.9568	60.0921	0.0246914	0.0263158	3.03812e-06	6.44261e-06	4.12527e-06	0.0252101	0.168398	0.388985	2	58.9568	62.2237	0.0246914	0.0789474	3.03812e-06	1.15218e-05	5.74718e-06	0.0420168
Aggregatibacter segnis	0.243147	0.542645	2	61.3272	57.1711	0.123457	0.0526316	1.90469e-05	7.98689e-06	1.55151e-05	0.10084	0.500538	0.669976	2	60.7963	58.3026	0.123457	0.0789474	1.90469e-05	1.82967e-05	1.88073e-05	0.109244
Akkermansia muciniphila	0.00317016	0.137374	1	54.2593	72.2368	0.345679	0.578947	0.00055551	0.000757044	0.000619865	0.420168	2.52035e-07	2.70686e-05	1	49.6049	82.1579	0.345679	0.789474	0.00055551	0.00713665	0.00265705	0.487395
Alistipes putredinis	0.0796513	0.394463	1	56.1975	68.1053	0.987654	1	0.0195789	0.0319107	0.0235168	0.991597	0.0573138	0.238585	1	55.8765	68.7895	0.987654	1	0.0195789	0.0304021	0.0230351	0.991597
Alistipes shahii	0.0881697	0.413047	1	56.3025	67.8816	0.888889	0.921053	0.00490503	0.0100673	0.00655348	0.89916	0.00329362	0.0401972	1	53.6296	73.5789	0.888889	1	0.00490503	0.012767	0.00741558	0.92437
Alistipes sp. HGB5	0.235351	0.534145	2	57.4691	65.3947	0.654321	0.710526	0.00100945	0.00144866	0.0011497	0.672269	0.122473	0.359552	2	56.6914	67.0526	0.654321	0.815789	0.00100945	0.00381568	0.00190556	0.705882
Alkaliphilus oremlandii	0.0016039	0.105458	1	54.9815	70.6974	0.148148	0.394737	2.22166e-05	5.18407e-05	3.16764e-05	0.226891	0.013081	0.0989365	0	62.8148	54	0.148148	0	2.22166e-05	0	1.51222e-05	0.10084
Alteromonas macleodii	NaN	NaN	2	60	60	0	0	0	0	0	0	0.0110933	0.0863345	1	58.5	63.1974	0	0.0789474	0	8.40411e-06	2.68366e-06	0.0252101
Anaerococcus vaginalis	0.599745	0.773864	2	59.7407	60.5526	0.0123457	0.0263158	1.48733e-06	2.01316e-06	1.65524e-06	0.0168067	0.504829	0.669976	2	60.2346	59.5	0.0123457	0	1.48733e-06	0	1.01239e-06	0.00840336
Anaerofustis stercorihominis	0.337085	0.631049	2	60.4691	59	0.0246914	0	3.00756e-06	0	2.04716e-06	0.0168067	0.448704	0.669976	2	59.4815	61.1053	0.0246914	0.0526316	3.00756e-06	3.63158e-06	3.20682e-06	0.0336134
Anaerostipes caccae	0.296402	0.618993	2	58.7284	62.7105	0.0987654	0.157895	3.04149e-05	0.000146239	6.74006e-05	0.117647	0.167566	0.388985	2	61.3765	57.0658	0.0987654	0.0263158	3.04149e-05	2.22368e-06	2.14126e-05	0.0756303
Anaerotruncus colihominis	0.0905514	0.420417	1	56.7593	66.9079	0.345679	0.5	6.36841e-05	0.000380053	0.00016471	0.394958	0.00730926	0.0719153	1	54.8086	71.0658	0.345679	0.552632	6.36841e-05	0.000203415	0.000108304	0.411765
Atopobium parvulum	0.504829	0.721185	2	60.2346	59.5	0.0123457	0	1.28238e-06	0	8.72882e-07	0.00840336	0.196751	0.431246	2	59.2346	61.6316	0.0123457	0.0526316	1.28238e-06	7.94818e-06	3.41096e-06	0.0252101
Atopobium rimae	0.337085	0.631049	2	60.4691	59	0.0246914	0	3.17112e-06	0	2.1585e-06	0.0168067	0.437849	0.667562	2	59.4691	61.1316	0.0246914	0.0526316	3.17112e-06	6.70905e-06	4.30088e-06	0.0336134
Atopobium vaginae	0.20413	0.507882	2	59.2469	61.6053	0.0123457	0.0526316	2.64001e-05	7.16116e-06	2.02566e-05	0.0252101	0.20413	0.431565	2	59.2469	61.6053	0.0123457	0.0526316	2.64001e-05	4.66842e-06	1.94606e-05	0.0252101
Bacillus amyloliquefaciens	0.0393343	0.272537	1	59	62.1316	0	0.0526316	0	5.53082e-06	1.76614e-06	0.0168067	NaN	NaN	2	60	60	0	0	0	0	0	0
Bacillus anthracis/cereus/thuringiensis	0.0065376	0.156896	1	54.4938	71.7368	0.432099	0.631579	0.000105463	0.00018488	0.000130823	0.495798	0.937346	0.973718	2	60.1605	59.6579	0.432099	0.447368	0.000105463	5.79676e-05	9.02962e-05	0.436975
Bacillus coagulans	0.149311	0.444667	2	59.5	61.0658	0	0.0263158	0	2.11053e-06	6.7395e-07	0.00840336	NaN	NaN	2	60	60	0	0	0	0	0	0
Bacteroides caccae	0.246078	0.546632	2	57.4815	65.3684	0.975309	1	0.00538471	0.00585831	0.00553594	0.983193	0.170428	0.389445	2	57.0247	66.3421	0.975309	0.973684	0.00538471	0.00576114	0.00550491	0.97479
Bacteroides clarus	0.636448	0.795561	2	59.2037	61.6974	0.246914	0.289474	0.000400964	0.000427146	0.000409325	0.260504	0.773554	0.858262	2	59.5185	61.0263	0.246914	0.263158	0.000400964	0.000237327	0.00034871	0.252101
Bacteroides coprocola	0.453305	0.721185	2	61.6296	56.5263	0.851852	1	0.0248452	0.00673693	0.0190627	0.89916	0.790871	0.868912	2	60.5802	58.7632	0.851852	1	0.0248452	0.0124618	0.0208908	0.89916
Bacteroides coprophilus	0.859825	0.947264	2	60.3704	59.2105	0.54321	0.552632	0.00421611	0.00663738	0.00498929	0.546218	0.0369488	0.187184	1	55.5988	69.3816	0.54321	0.789474	0.00421611	0.00372323	0.00405872	0.621849
Bacteroides dorei/vulgatus	0.131652	0.444667	2	63.2716	53.0263	1	1	0.129353	0.073946	0.11166	1	0.0536801	0.231903	0	64.1852	51.0789	1	1	0.129353	0.0738833	0.11164	1
Bacteroides eggerthii	0.63303	0.795111	2	61.0247	57.8158	0.691358	0.684211	0.00554351	0.00565384	0.00557874	0.689076	0.262118	0.504507	2	57.5988	65.1184	0.691358	0.710526	0.00554351	0.00827425	0.00641551	0.697479
Bacteroides finegoldii	0.124573	0.444667	2	63.3086	52.9474	0.777778	0.710526	0.00334464	0.00281543	0.00317565	0.756303	0.284614	0.534398	2	62.3086	55.0789	0.777778	0.736842	0.00334464	0.00232086	0.00301771	0.764706
Bacteroides fragilis	0.0557405	0.337035	0	64.1481	51.1579	0.91358	0.894737	0.00928234	0.00327467	0.00736392	0.907563	0.51028	0.669976	2	61.4321	56.9474	0.91358	1	0.00928234	0.00549751	0.00807374	0.941176
Bacteroides intestinalis	0.00742213	0.156896	0	65.6667	47.9211	0.703704	0.5	0.0014202	0.00113794	0.00133007	0.638655	0.047041	0.215023	0	64.1975	51.0526	0.703704	0.473684	0.0014202	0.000512117	0.00113023	0.630252
Bacteroides ovatus	0.426536	0.707585	2	58.2716	63.6842	0.987654	1	0.0128755	0.0143399	0.0133431	0.991597	0.790975	0.868912	2	60.5802	58.7632	0.987654	1	0.0128755	0.00708573	0.0110267	0.991597
Bacteroides plebeius	0.00770574	0.156896	1	54.2222	72.3158	0.975309	1	0.0624493	0.0659158	0.0635563	0.983193	0.000619833	0.0123278	1	52.5802	75.8158	0.975309	1	0.0624493	0.072523	0.0656661	0.983193
Bacteroides stercoris	0.866468	0.950766	2	60.3704	59.2105	1	0.973684	0.0465574	0.0250068	0.0396757	0.991597	0.870954	0.927981	2	59.642	60.7632	1	1	0.0465574	0.0213373	0.0385039	1
Bacteroides thetaiotaomicron	0.605967	0.774689	2	58.8765	62.3947	0.987654	1	0.00476046	0.00571857	0.00506641	0.991597	0.891191	0.94579	2	59.6975	60.6447	0.987654	0.973684	0.00476046	0.00513573	0.00488029	0.983193
Bacteroides uniformis	0.848568	0.942853	2	59.5802	60.8947	1	1	0.0339291	0.0381158	0.035266	1	0.650448	0.767785	2	59.0123	62.1053	1	1	0.0339291	0.0398169	0.0358092	1
Bacteroides xylanisolvens	0.280086	0.606852	2	57.6543	65	1	1	0.00913286	0.00892473	0.0090664	1	0.9296	0.969311	2	60.1975	59.5789	1	1	0.00913286	0.00651065	0.00829552	1
Bifidobacterium adolescentis	0.0338314	0.272537	1	55.4012	69.8026	0.839506	0.973684	0.00479283	0.00907039	0.00615877	0.882353	0.821691	0.891411	2	59.5062	61.0526	0.839506	0.947368	0.00479283	0.00183585	0.00384858	0.87395
Bifidobacterium angulatum	0.184905	0.490564	2	58.1235	64	0.135802	0.236842	4.8274e-05	0.000249179	0.000112428	0.168067	0.0180225	0.120976	0	62.5802	54.5	0.135802	0	4.8274e-05	0	3.28588e-05	0.092437
Bifidobacterium animalis	0.427145	0.707585	2	59.4568	61.1579	0.0246914	0.0526316	1.10133e-05	2.46239e-05	1.53596e-05	0.0336134	0.337085	0.571087	2	60.4691	59	0.0246914	0	1.10133e-05	0	7.49645e-06	0.0168067
Bifidobacterium bifidum	0.00844741	0.156896	1	54.5185	71.6842	0.493827	0.736842	0.000860103	0.00182793	0.00116916	0.571429	0.83825	0.903896	2	59.5741	60.9079	0.493827	0.631579	0.000860103	0.00089701	0.000871888	0.537815
Bifidobacterium breve	0.0872509	0.413047	0	62.142	55.4342	0.160494	0.0526316	0.000302451	3.18158e-06	0.000206886	0.12605	0.00947065	0.0847623	0	63.0494	53.5	0.160494	0	0.000302451	0	0.00020587	0.109244
Bifidobacterium catenulatum-Bifidobacterium pseudocatenulatum complex	0.144511	0.444667	2	56.8333	66.75	0.962963	0.973684	0.00462396	0.00687226	0.0053419	0.966387	0.634115	0.753362	2	58.963	62.2105	0.962963	1	0.00462396	0.0052709	0.00483054	0.97479
Bifidobacterium dentium	0.0262986	0.253246	1	56.7963	66.8289	0.123457	0.289474	1.87998e-05	5.09723e-05	2.90733e-05	0.176471	0.0693905	0.256984	1	57.4321	65.4737	0.123457	0.263158	1.87998e-05	3.46358e-05	2.38567e-05	0.168067
Bifidobacterium longum	0.0200423	0.232666	1	54.9568	70.75	0.987654	0.973684	0.00412177	0.007105	0.0050744	0.983193	0.9296	0.969311	2	60.1975	59.5789	0.987654	1	0.00412177	0.00258156	0.00362994	0.991597
Bilophila wadsworthia	0.959038	0.986522	2	59.8827	60.25	0.864198	0.868421	0.00184376	0.00216761	0.00194717	0.865546	0.536023	0.692207	2	58.6543	62.8684	0.864198	0.947368	0.00184376	0.00242679	0.00202993	0.890756
Blautia hansenii	0.842537	0.940171	2	60.2469	59.4737	0.123457	0.105263	9.37045e-05	3.06817e-05	7.35796e-05	0.117647	0.0931786	0.32075	0	61.8333	56.0921	0.123457	0.0263158	9.37045e-05	4.23987e-06	6.5136e-05	0.092437
Blautia hydrogenotrophica	0.504829	0.721185	2	60.2346	59.5	0.0123457	0	1.12469e-06	0	7.65546e-07	0.00840336	0.504829	0.669976	2	60.2346	59.5	0.0123457	0	1.12469e-06	0	7.65546e-07	0.00840336
Brachyspira pilosicoli	0.337085	0.631049	2	60.4691	59	0.0246914	0	7.65707e-06	0	5.21196e-06	0.0168067	0.337085	0.571087	2	60.4691	59	0.0246914	0	7.65707e-06	0	5.21196e-06	0.0168067
Brevibacillus laterosporus	0.504829	0.721185	2	60.2346	59.5	0.0123457	0	9.64198e-07	0	6.56303e-07	0.00840336	0.504829	0.669976	2	60.2346	59.5	0.0123457	0	9.64198e-07	0	6.56303e-07	0.00840336
Bulleidia extructa	0.504829	0.721185	2	60.2346	59.5	0.0123457	0	1.14691e-06	0	7.80672e-07	0.00840336	0.504829	0.669976	2	60.2346	59.5	0.0123457	0	1.14691e-06	0	7.80672e-07	0.00840336
Butyrivibrio crossotus	0.228077	0.534145	2	61.3704	57.0789	0.123457	0.0526316	0.000360318	4.08158e-06	0.000246562	0.10084	0.0247799	0.151214	0	62.3457	55	0.123457	0	0.000360318	0	0.000245258	0.0840336
Campylobacter concisus	0.910233	0.977786	2	59.9012	60.2105	0.0493827	0.0526316	4.98184e-06	8.79434e-06	6.19928e-06	0.0504202	0.946067	0.976996	2	59.9383	60.1316	0.0493827	0.0526316	4.98184e-06	6.76692e-06	5.55187e-06	0.0504202
Campylobacter gracilis	NaN	NaN	2	60	60	0	0	0	0	0	0	0.149311	0.359552	2	59.5	61.0658	0	0.0263158	0	3.26632e-06	1.04303e-06	0.00840336
Campylobacter hominis	0.416596	0.706281	2	59.4444	61.1842	0.0246914	0.0526316	3.32935e-06	1.26881e-05	6.31784e-06	0.0336134	0.337085	0.571087	2	60.4691	59	0.0246914	0	3.32935e-06	0	2.26619e-06	0.0168067
Capnocytophaga sp. oral taxon 329	0.719394	0.836879	2	59.2469	61.6053	0.54321	0.631579	0.00248962	0.00262572	0.00253308	0.571429	0.893153	0.946002	2	59.716	60.6053	0.54321	0.578947	0.00248962	0.00203021	0.00234292	0.554622
Catonella morbi	0.337085	0.631049	2	60.4691	59	0.0246914	0	1.62469e-06	0	1.10588e-06	0.0168067	0.0572207	0.238585	1	58.4321	63.3421	0.0246914	0.105263	1.62469e-06	1.04091e-05	4.42978e-06	0.0504202
Caulobacter segnis	NaN	NaN	2	60	60	0	0	0	0	0	0	0.0009255	0.0165665	1	57.5	65.3289	0	0.131579	0	2.25273e-05	7.19361e-06	0.0420168
Caulobacter vibrioides	NaN	NaN	2	60	60	0	0	0	0	0	0	0.0009255	0.0165665	1	57.5	65.3289	0	0.131579	0	1.61397e-05	5.15386e-06	0.0420168
Citrobacter koseri	0.235656	0.534145	2	60.7037	58.5	0.037037	0	1.90929e-05	0	1.2996e-05	0.0252101	0.347455	0.583074	2	59.2222	61.6579	0.037037	0.0789474	1.90929e-05	2.16194e-05	1.98997e-05	0.0504202
Citrobacter rodentium	0.504829	0.721185	2	60.2346	59.5	0.0123457	0	2.13752e-06	0	1.45495e-06	0.00840336	0.196751	0.431246	2	59.2346	61.6316	0.0123457	0.0526316	2.13752e-06	8.82879e-06	4.27423e-06	0.0252101
Citrobacter sp. 30 2	0.237805	0.535319	2	57.7654	64.7632	0.333333	0.473684	0.000118233	0.000231691	0.000154463	0.378151	0.0461325	0.215023	1	56.1605	68.1842	0.333333	0.552632	0.000118233	0.00074841	0.000319466	0.403361
Citrobacter youngae	0.962222	0.986522	2	59.9383	60.1316	0.111111	0.105263	1.11309e-05	2.09558e-05	1.42683e-05	0.109244	0.945454	0.976996	2	59.9136	60.1842	0.111111	0.105263	1.11309e-05	0.000106054	4.14424e-05	0.109244
Clavibacter michiganensis	0.149311	0.444667	2	59.5	61.0658	0	0.0263158	0	2.76111e-06	8.81697e-07	0.00840336	NaN	NaN	2	60	60	0	0	0	0	0	0
Clostridiales bacterium 1_7_47FAA	0.105279	0.444667	2	57.9136	64.4474	0.0987654	0.210526	1.14885e-05	2.13881e-05	1.46497e-05	0.134454	0.969546	0.986072	2	59.9506	60.1053	0.0987654	0.105263	1.14885e-05	8.30526e-06	1.0472e-05	0.10084
Clostridiales genomosp. BVAB3	NaN	NaN	2	60	60	0	0	0	0	0	0	0.149311	0.359552	2	59.5	61.0658	0	0.0263158	0	4.55216e-06	1.45363e-06	0.00840336
Clostridium bolteae	0.153244	0.445179	2	57.0247	66.3421	0.530864	0.657895	0.000133329	0.00054227	0.000263915	0.571429	0.249862	0.484389	2	62.3333	55.0263	0.530864	0.421053	0.000133329	6.18024e-05	0.000110489	0.495798
Clostridium butyricum	0.189594	0.492945	2	59.0062	62.1184	0.0246914	0.0789474	8.09836e-05	8.25232e-06	5.77585e-05	0.0420168	0.983254	0.991411	2	59.9815	60.0395	0.0246914	0.0263158	8.09836e-05	1.8e-06	5.56981e-05	0.0252101
Clostridium leptum	0.418437	0.706452	2	58.4568	63.2895	0.345679	0.473684	0.000246208	0.00030469	0.000264883	0.386555	0.0255552	0.152078	1	55.6543	69.2632	0.345679	0.578947	0.000246208	0.000234167	0.000242363	0.420168
Clostridium methylpentosum	0.504829	0.721185	2	60.2346	59.5	0.0123457	0	9.5679e-07	0	6.51261e-07	0.00840336	0.582068	0.710388	2	59.7284	60.5789	0.0123457	0.0263158	9.5679e-07	6.15939e-06	2.61813e-06	0.0168067
Clostridium perfringens	0.0686237	0.359424	0	62.8148	54	0.259259	0.105263	0.000115272	1.54676e-05	8.34018e-05	0.210084	0.309755	0.569652	2	61.642	56.5	0.259259	0.184211	0.000115272	3.01033e-05	8.80754e-05	0.235294
Clostridium ramosum	0.109628	0.444667	2	57.2037	65.9605	0.246914	0.394737	5.86926e-05	0.000160448	9.11858e-05	0.294118	0.937453	0.973718	2	60.1358	59.7105	0.246914	0.263158	5.86926e-05	4.05914e-05	5.29124e-05	0.252101
Clostridium scindens	0.198691	0.503996	2	58.6543	62.8684	0.0617284	0.131579	6.03312e-06	1.47001e-05	8.80073e-06	0.0840336	0.737753	0.825361	2	59.679	60.6842	0.0617284	0.0789474	6.03312e-06	7.40713e-06	6.47188e-06	0.0672269
Clostridium sp. D5	0.149311	0.444667	2	59.5	61.0658	0	0.0263158	0	2.40789e-06	7.68908e-07	0.00840336	NaN	NaN	2	60	60	0	0	0	0	0	0
Clostridium sp. HGF2	0.96755	0.986522	2	59.9136	60.1842	0.45679	0.421053	8.14616e-05	0.000141364	0.00010059	0.445378	0.590806	0.717049	2	61.0617	57.7368	0.45679	0.394737	8.14616e-05	5.12813e-05	7.18242e-05	0.436975
Clostridium sp. L2-50	0.233348	0.534145	2	57.5926	65.1316	0.419753	0.631579	0.00105327	0.000733638	0.000951204	0.487395	0.385511	0.629239	2	58.2593	63.7105	0.419753	0.578947	0.00105327	0.00075943	0.00095944	0.470588
Clostridium spiroforme	0.239918	0.537748	2	61.1111	57.6316	0.0864198	0.0263158	8.77663e-06	3.07916e-06	6.95727e-06	0.0672269	0.498025	0.669976	2	60.679	58.5526	0.0864198	0.0526316	8.77663e-06	3.43947e-06	7.07233e-06	0.0756303
Clostridium sporogenes/botulinum	0.504829	0.721185	2	60.2346	59.5	0.0123457	0	1.12716e-06	0	7.67227e-07	0.00840336	0.504829	0.669976	2	60.2346	59.5	0.0123457	0	1.12716e-06	0	7.67227e-07	0.00840336
Clostridium symbiosum	0.187401	0.492945	2	57.7901	64.7105	0.234568	0.315789	2.70567e-05	0.000209458	8.53025e-05	0.260504	0.537524	0.692207	2	58.9753	62.1842	0.234568	0.289474	2.70567e-05	2.91073e-05	2.77115e-05	0.252101
Collinsella aerofaciens	0.413916	0.706281	2	58.2284	63.7763	0.82716	0.842105	0.00143404	0.00201738	0.00162032	0.831933	0.52038	0.679912	2	61.3951	57.0263	0.82716	0.842105	0.00143404	0.00116463	0.00134801	0.831933
Collinsella intestinalis	0.235656	0.534145	2	60.7037	58.5	0.037037	0	9.34351e-06	0	6.35987e-06	0.0252101	0.777215	0.860545	2	60.1975	59.5789	0.037037	0.0263158	9.34351e-06	7.48966e-06	8.75152e-06	0.0336134
Comamonas testosteroni	0.149311	0.444667	2	59.5	61.0658	0	0.0263158	0	3.20126e-06	1.02225e-06	0.00840336	0.0393343	0.192023	1	59	62.1316	0	0.0526316	0	5.04758e-06	1.61183e-06	0.0168067
Coprobacillus sp. 29_1	0.0446014	0.293927	1	57.1605	66.0526	0.123457	0.263158	1.83954e-05	8.72269e-05	4.03752e-05	0.168067	0.613783	0.737364	2	59.3457	61.3947	0.123457	0.157895	1.83954e-05	5.83308e-05	3.11479e-05	0.134454
Coprococcus catus	0.411705	0.706281	2	58.2222	63.7895	0.802469	0.815789	0.000514346	0.000354867	0.00046342	0.806723	0.764289	0.849738	2	59.3457	61.3947	0.802469	0.921053	0.000514346	0.00032787	0.000454799	0.840336
Coprococcus comes	0.159872	0.456777	2	63.0432	53.5132	0.864198	0.763158	0.000844649	0.000609916	0.000769692	0.831933	0.633624	0.753362	2	61.037	57.7895	0.864198	0.842105	0.000844649	0.000629498	0.000775945	0.857143
Coprococcus eutactus	0.293719	0.616723	2	58.0247	64.2105	0.333333	0.447368	0.000578826	0.000634183	0.000596503	0.369748	0.338185	0.571087	2	58.2099	63.8158	0.333333	0.421053	0.000578826	0.00144561	0.000855615	0.361345
Corynebacterium variabile	0.149311	0.444667	2	59.5	61.0658	0	0.0263158	0	1.68421e-06	5.37815e-07	0.00840336	NaN	NaN	2	60	60	0	0	0	0	0	0
Cronobacter sakazakii/turicensis	0.00731425	0.156896	1	55.2716	70.0789	0.234568	0.447368	4.17915e-05	8.06961e-05	5.42148e-05	0.302521	0.398439	0.644463	2	61.3086	57.2105	0.234568	0.157895	4.17915e-05	0.000427396	0.000164926	0.210084
Cryptobacterium curtum	0.149311	0.444667	2	59.5	61.0658	0	0.0263158	0	2.1e-06	6.70588e-07	0.00840336	NaN	NaN	2	60	60	0	0	0	0	0	0
Delftia acidovorans	0.149311	0.444667	2	59.5	61.0658	0	0.0263158	0	2.22632e-06	7.10924e-07	0.00840336	NaN	NaN	2	60	60	0	0	0	0	0	0
Desulfovibrio desulfuricans	0.791244	0.886739	2	60.1852	59.6053	0.037037	0.0263158	5.43642e-06	6.18872e-05	2.34627e-05	0.0336134	0.687881	0.797823	2	59.6914	60.6579	0.037037	0.0526316	5.43642e-06	1.03177e-05	6.99516e-06	0.0420168
Desulfovibrio piger	0.443633	0.720048	2	59.037	62.0526	0.111111	0.157895	0.000257973	0.000497028	0.00033431	0.12605	0.0627918	0.246126	1	57.4815	65.3684	0.111111	0.236842	0.000257973	0.000843517	0.000444954	0.151261
Desulfovibrio sp. 3_1_syn3	0.983254	0.987883	2	59.9815	60.0395	0.0246914	0.0263158	9.88186e-06	1.88947e-06	7.32967e-06	0.0252101	0.173522	0.394837	2	58.9691	62.1974	0.0246914	0.0789474	9.88186e-06	5.74606e-05	2.50751e-05	0.0420168
Desulfovibrio vulgaris	0.504829	0.721185	2	60.2346	59.5	0.0123457	0	3.88756e-06	0	2.64615e-06	0.00840336	0.504829	0.669976	2	60.2346	59.5	0.0123457	0	3.88756e-06	0	2.64615e-06	0.00840336
Dialister invisus	0.110707	0.444667	2	56.6543	67.1316	0.530864	0.736842	0.00315415	0.00615045	0.00411095	0.596639	0.0508628	0.22573	1	55.8519	68.8421	0.530864	0.921053	0.00315415	0.00300601	0.00310685	0.655462
Dialister micraerophilus	NaN	NaN	2	60	60	0	0	0	0	0	0	0.149311	0.359552	2	59.5	61.0658	0	0.0263158	0	1.54737e-06	4.94118e-07	0.00840336
Dickeya dadantii	NaN	NaN	2	60	60	0	0	0	0	0	0	0.149311	0.359552	2	59.5	61.0658	0	0.0263158	0	3.51966e-06	1.12392e-06	0.00840336
Dorea formicigenerans	0.51194	0.727346	2	58.5741	63.0395	0.91358	0.868421	0.000465642	0.000442982	0.000458406	0.89916	0.0606812	0.242156	0	64.0679	51.3289	0.91358	0.921053	0.000465642	0.000300903	0.000413036	0.915966
Dorea longicatena	0.868702	0.950766	2	59.6358	60.7763	0.938272	0.973684	0.00101634	0.00125988	0.00109411	0.94958	0.543812	0.698629	2	61.321	57.1842	0.938272	1	0.00101634	0.000879307	0.000972583	0.957983
Edwardsiella ictaluri/tarda	NaN	NaN	2	60	60	0	0	0	0	0	0	0.149311	0.359552	2	59.5	61.0658	0	0.0263158	0	2.07895e-06	6.63866e-07	0.00840336
Eggerthella lenta	0.553978	0.760076	2	58.7284	62.7105	0.679012	0.763158	0.000121298	0.000192141	0.00014392	0.705882	0.736077	0.825206	2	60.7222	58.4605	0.679012	0.631579	0.000121298	0.000145741	0.000129103	0.663866
Eikenella corrodens	0.149311	0.444667	2	59.5	61.0658	0	0.0263158	0	2.46842e-06	7.88235e-07	0.00840336	NaN	NaN	2	60	60	0	0	0	0	0	0
Enhydrobacter aerosaccus	0.168398	0.47079	2	58.9568	62.2237	0.0246914	0.0789474	2.10295e-06	8.43653e-06	4.12544e-06	0.0420168	0.337085	0.571087	2	60.4691	59	0.0246914	0	2.10295e-06	0	1.43142e-06	0.0168067
Enterobacter aerogenes	0.742181	0.853837	2	60.3642	59.2237	0.0987654	0.0789474	1.79892e-05	1.03826e-05	1.55602e-05	0.092437	9.14104e-12	2.45437e-09	1	47.9877	85.6053	0.0987654	0.736842	1.79892e-05	0.00292917	0.000947611	0.302521
Enterobacter asburiae	0.229576	0.534145	2	61.1358	57.5789	0.0864198	0.0263158	3.08367e-05	4.64595e-06	2.24733e-05	0.0672269	0.0332318	0.174955	1	57.2593	65.8421	0.0864198	0.236842	3.08367e-05	5.33287e-05	3.8019e-05	0.134454
Enterobacter cancerogenus	0.679156	0.821533	2	60.3951	59.1579	0.0740741	0.0526316	3.18929e-05	6.66762e-05	4.30002e-05	0.0672269	0.000143309	0.00384786	1	54.6296	71.4474	0.0740741	0.368421	3.18929e-05	7.2966e-05	4.50087e-05	0.168067
Enterobacter cloacae	0.431544	0.707895	2	61.321	57.1842	0.283951	0.210526	0.00017148	3.13837e-05	0.000126743	0.260504	2.7576e-06	0.000148083	1	50.7901	79.6316	0.283951	0.763158	0.00017148	0.00054595	0.000291059	0.436975
Enterobacter hormaechei/cloacae	0.53541	0.748373	2	61.1975	57.4474	0.419753	0.368421	0.000255691	0.000129145	0.000215281	0.403361	6.57911e-06	0.00031588	1	50.6481	79.9342	0.419753	0.868421	0.000255691	0.00292689	0.00110868	0.563025
Enterobacter sp. 638	0.504829	0.721185	2	60.2346	59.5	0.0123457	0	1.73043e-06	0	1.17786e-06	0.00840336	0.20413	0.431565	2	59.2469	61.6053	0.0123457	0.0526316	1.73043e-06	4.96989e-06	2.76488e-06	0.0252101
Enterobacteriaceae bacterium 9_2_54FAA	0.149311	0.444667	2	59.5	61.0658	0	0.0263158	0	1.71316e-06	5.47059e-07	0.00840336	0.149311	0.359552	2	59.5	61.0658	0	0.0263158	0	2.32632e-06	7.42857e-07	0.00840336
Enterococcus casseliflavus	0.459712	0.721185	2	59.4938	61.0789	0.0246914	0.0526316	5.61778e-06	3.95526e-06	5.08689e-06	0.0336134	0.459712	0.669976	2	59.4938	61.0789	0.0246914	0.0526316	5.61778e-06	3.07632e-06	4.80622e-06	0.0336134
Enterococcus faecalis	0.883322	0.952961	2	60.1358	59.7105	0.0617284	0.0526316	6.41127e-06	4.74116e-05	1.95038e-05	0.0588235	0.374023	0.618002	2	59.1111	61.8947	0.0617284	0.105263	6.41127e-06	3.46711e-05	1.54354e-05	0.0756303
Enterococcus faecium	0.00396583	0.147302	1	54.3951	71.9474	0.333333	0.605263	6.92906e-05	9.92535e-05	7.88586e-05	0.420168	0.948669	0.977084	2	59.8765	60.2632	0.333333	0.342105	6.92906e-05	0.000338503	0.000155258	0.336134
Enterococcus gallinarum	0.235656	0.534145	2	60.7037	58.5	0.037037	0	2.9433e-06	0	2.00342e-06	0.0252101	0.235656	0.464724	2	60.7037	58.5	0.037037	0	2.9433e-06	0	2.00342e-06	0.0252101
Erysipelotrichaceae bacterium 3_1_53	0.663906	0.808698	2	59.6667	60.7105	0.037037	0.0526316	3.06314e-06	1.25661e-05	6.09771e-06	0.0420168	0.712174	0.813716	2	59.716	60.6053	0.037037	0.0526316	3.06314e-06	3.84737e-06	3.31356e-06	0.0420168
Erysipelotrichaceae bacterium 5_2_54FAA	0.606343	0.774689	2	59.4568	61.1579	0.0740741	0.105263	1.75644e-05	1.22332e-05	1.5862e-05	0.0840336	0.631748	0.753362	2	60.4568	59.0263	0.0740741	0.0526316	1.75644e-05	4.19211e-06	1.32942e-05	0.0672269
Escherichia albertii	0.599745	0.773864	2	59.7407	60.5526	0.0123457	0.0263158	2.49281e-05	2.2128e-05	2.40339e-05	0.0168067	0.504829	0.669976	2	60.2346	59.5	0.0123457	0	2.49281e-05	0	1.69679e-05	0.00840336
Escherichia coli	0.360281	0.655055	2	61.9877	55.7632	1	1	0.012554	0.00558675	0.0103292	1	0.140638	0.359552	2	56.8025	66.8158	1	1	0.012554	0.0173824	0.0140958	1
Eubacterium biforme	0.647173	0.799358	2	59.1667	61.7763	0.320988	0.342105	0.000572065	0.0010587	0.000727462	0.327731	0.213155	0.445075	2	57.6914	64.9211	0.320988	0.421053	0.000572065	0.00103687	0.000720489	0.352941
Eubacterium cylindroides	0.149311	0.444667	2	59.5	61.0658	0	0.0263158	0	3.28905e-06	1.05029e-06	0.00840336	NaN	NaN	2	60	60	0	0	0	0	0	0
Eubacterium dolichum	0.235656	0.534145	2	60.7037	58.5	0.037037	0	4.84705e-06	0	3.29925e-06	0.0252101	0.235656	0.464724	2	60.7037	58.5	0.037037	0	4.84705e-06	0	3.29925e-06	0.0252101
Eubacterium eligens	0.277413	0.603577	2	62.358	54.9737	0.925926	0.894737	0.00666872	0.0133322	0.00879656	0.915966	0.490363	0.669976	2	58.5	63.1974	0.925926	1	0.00666872	0.00582436	0.00639909	0.94958
Eubacterium hallii	0.562861	0.768212	2	61.2593	57.3158	0.925926	0.973684	0.00160172	0.000991323	0.00140681	0.941176	0.0231138	0.147764	0	64.9259	49.5	0.925926	1	0.00160172	0.000647741	0.00129709	0.94958
Eubacterium limosum	NaN	NaN	2	60	60	0	0	0	0	0	0	0.149311	0.359552	2	59.5	61.0658	0	0.0263158	0	4.92753e-06	1.5735e-06	0.00840336
Eubacterium rectale	0.202691	0.507882	2	62.7654	54.1053	0.987654	1	0.0152035	0.00816908	0.0129572	0.991597	0.993178	0.996891	2	60.0247	59.9474	0.987654	1	0.0152035	0.0169805	0.015771	0.991597
Eubacterium saburreum	NaN	NaN	2	60	60	0	0	0	0	0	0	0.149311	0.359552	2	59.5	61.0658	0	0.0263158	0	3.06216e-06	9.77832e-07	0.00840336
Eubacterium saphenum	0.149311	0.444667	2	59.5	61.0658	0	0.0263158	0	1.84474e-06	5.89076e-07	0.00840336	0.0393343	0.192023	1	59	62.1316	0	0.0526316	0	3.44211e-06	1.09916e-06	0.0168067
Eubacterium siraeum	0.000136231	0.0354201	1	52.9383	75.0526	0.234568	0.605263	0.000283389	0.00264564	0.00103772	0.352941	5.531e-11	9.90049e-09	1	47.0617	87.5789	0.234568	0.894737	0.000283389	0.00469708	0.0016928	0.445378
Eubacterium ventriosum	0.177198	0.477424	2	62.9198	53.7763	0.814815	0.815789	0.000892509	0.000500745	0.000767408	0.815126	0.325751	0.571087	2	62.1296	55.4605	0.814815	0.868421	0.000892509	0.000404815	0.000736775	0.831933
Faecalibacterium prausnitzii	0.984084	0.987883	2	59.9506	60.1053	1	1	0.0113037	0.01197	0.0115165	1	0.0398977	0.193019	0	64.4568	50.5	1	1	0.0113037	0.00635672	0.00972402	1
Finegoldia magna	0.504829	0.721185	2	60.2346	59.5	0.0123457	0	3.40847e-06	0	2.32005e-06	0.00840336	0.504829	0.669976	2	60.2346	59.5	0.0123457	0	3.40847e-06	0	2.32005e-06	0.00840336
Fusobacterium gonidiaformans	0.149311	0.444667	2	59.5	61.0658	0	0.0263158	0	4.026e-06	1.28561e-06	0.00840336	NaN	NaN	2	60	60	0	0	0	0	0	0
Fusobacterium mortiferum	0.54305	0.751809	2	60.8642	58.1579	0.185185	0.131579	0.00161883	0.000143855	0.00114783	0.168067	0.800222	0.875192	2	60.3704	59.2105	0.185185	0.157895	0.00161883	0.000197791	0.00116505	0.176471
Fusobacterium nucleatum	0.504829	0.721185	2	60.2346	59.5	0.0123457	0	8.22222e-07	0	5.59664e-07	0.00840336	0.504829	0.669976	2	60.2346	59.5	0.0123457	0	8.22222e-07	0	5.59664e-07	0.00840336
Fusobacterium periodonticum	0.390432	0.688218	2	60.9012	58.0789	0.0987654	0.0526316	8.71672e-06	4.15263e-06	7.25928e-06	0.0840336	0.829354	0.896103	2	60.2407	59.4868	0.0987654	0.0789474	8.71672e-06	3.13055e-05	1.59299e-05	0.092437
Fusobacterium ulcerans	0.421257	0.706624	2	60.6667	58.5789	0.0617284	0.0263158	2.25427e-05	4.27574e-06	1.67096e-05	0.0504202	0.850335	0.91326	2	60.1728	59.6316	0.0617284	0.0526316	2.25427e-05	1.18856e-05	1.91396e-05	0.0588235
Fusobacterium varium	0.235656	0.534145	2	60.7037	58.5	0.037037	0	2.88714e-05	0	1.9652e-05	0.0252101	0.235656	0.464724	2	60.7037	58.5	0.037037	0	2.88714e-05	0	1.9652e-05	0.0252101
Gardnerella vaginalis	0.946067	0.985811	2	59.9383	60.1316	0.0493827	0.0526316	1.54794e-05	7.00905e-06	1.27746e-05	0.0504202	0.554989	0.707903	2	60.4506	59.0395	0.0493827	0.0263158	1.54794e-05	3.09421e-06	1.15244e-05	0.0420168
Gemella haemolysans	0.337085	0.631049	2	60.4691	59	0.0246914	0	3.11878e-06	0	2.12287e-06	0.0168067	0.427145	0.667562	2	59.4568	61.1579	0.0246914	0.0526316	3.11878e-06	8.72655e-06	4.9095e-06	0.0336134
Gemella morbillorum	0.235656	0.534145	2	60.7037	58.5	0.037037	0	2.96049e-06	0	2.01513e-06	0.0252101	0.332245	0.571087	2	59.1975	61.7105	0.037037	0.0789474	2.96049e-06	6.99989e-06	4.25039e-06	0.0504202
Gemella sanguinis	0.873973	0.950766	2	59.7901	60.4474	0.135802	0.131579	1.19727e-05	2.05583e-05	1.47143e-05	0.134454	1	1	2	60	60	0.135802	0.131579	1.19727e-05	1.51216e-05	1.29782e-05	0.134454
Geobacillus thermoleovorans	0.429863	0.707585	2	60.9321	58.0132	0.123457	0.0789474	1.50461e-05	5.77368e-06	1.20852e-05	0.109244	0.0247799	0.151214	0	62.3457	55	0.123457	0	1.50461e-05	0	1.02415e-05	0.0840336
Granulicatella adiacens	0.660028	0.808698	2	60.5556	58.8158	0.135802	0.105263	1.5331e-05	1.33323e-05	1.46927e-05	0.12605	0.297702	0.553169	2	58.5556	63.0789	0.135802	0.210526	1.5331e-05	2.4512e-05	1.82627e-05	0.159664
Granulicatella elegans	0.582068	0.768212	2	59.7284	60.5789	0.0123457	0.0263158	1.17531e-06	5.0325e-06	2.40702e-06	0.0168067	0.582068	0.710388	2	59.7284	60.5789	0.0123457	0.0263158	1.17531e-06	9.45453e-06	3.81909e-06	0.0168067
Haemophilus haemolyticus	0.36788	0.665398	2	61.4753	56.8553	0.271605	0.184211	4.84991e-05	3.73518e-05	4.49395e-05	0.243697	0.0548929	0.232106	0	63.0123	53.5789	0.271605	0.105263	4.84991e-05	2.48244e-05	4.09392e-05	0.218487
Haemophilus influenzae	0.248233	0.546955	2	61.9136	55.9211	0.283951	0.184211	0.000107225	7.21635e-05	9.60291e-05	0.252101	0.047078	0.215023	0	63.1605	53.2632	0.283951	0.105263	0.000107225	7.06568e-05	9.5548e-05	0.226891
Haemophilus parainfluenzae	0.10858	0.444667	2	63.4691	52.6053	0.82716	0.763158	0.000746077	0.000562681	0.000687514	0.806723	0.302231	0.559649	2	62.2346	55.2368	0.82716	0.815789	0.000746077	0.00066546	0.000720334	0.823529
Haemophilus pittmaniae	0.172859	0.474087	2	61.6049	56.5789	0.135802	0.0526316	5.99322e-05	1.47414e-05	4.55015e-05	0.109244	0.569779	0.710388	2	60.716	58.4737	0.135802	0.105263	5.99322e-05	2.34823e-05	4.82927e-05	0.12605
Helicobacter hepaticus	NaN	NaN	2	60	60	0	0	0	0	0	0	0.149311	0.359552	2	59.5	61.0658	0	0.0263158	0	2.08421e-06	6.65546e-07	0.00840336
Holdemania filiformis	0.399994	0.700327	2	58.3951	63.4211	0.37037	0.421053	4.91158e-05	9.98539e-05	6.53179e-05	0.386555	0.0979588	0.330842	1	56.7778	66.8684	0.37037	0.526316	4.91158e-05	7.54362e-05	5.75206e-05	0.420168
Idiomarina baltica	NaN	NaN	2	60	60	0	0	0	0	0	0	0.149311	0.359552	2	59.5	61.0658	0	0.0263158	0	1.71842e-06	5.48739e-07	0.00840336
Klebsiella oxytoca	0.195565	0.501522	2	58.0617	64.1316	0.160494	0.263158	0.000106561	3.55855e-05	8.38965e-05	0.193277	0.21434	0.445075	2	58.1728	63.8947	0.160494	0.236842	0.000106561	0.000136092	0.000115991	0.184874
Klebsiella variicola/pneumoniae	0.949642	0.985811	2	59.858	60.3026	0.765432	0.736842	0.00159413	0.00226174	0.00180732	0.756303	1.95314e-06	0.000116537	1	49.716	81.9211	0.765432	0.947368	0.00159413	0.0255204	0.00923445	0.823529
Lachnospiraceae bacterium 1_4_56FAA	0.647102	0.799358	2	60.7531	58.3947	0.259259	0.210526	5.96079e-05	5.90172e-05	5.94193e-05	0.243697	0.182598	0.411996	2	62.1235	55.4737	0.259259	0.157895	5.96079e-05	2.49258e-05	4.8533e-05	0.226891
Lachnospiraceae bacterium 2_1_46FAA	0.958039	0.986522	2	59.9506	60.1053	0.0493827	0.0526316	2.26672e-05	2.10739e-05	2.21584e-05	0.0504202	0.566033	0.710388	2	60.4383	59.0658	0.0493827	0.0263158	2.26672e-05	5.29982e-06	1.71213e-05	0.0420168
Lachnospiraceae bacterium 3_1_57FAA CT1	0.028388	0.268395	1	57.1049	66.1711	0.0987654	0.236842	7.85564e-06	3.15063e-05	1.54079e-05	0.142857	0.0656387	0.251771	1	57.6296	65.0526	0.0987654	0.210526	7.85564e-06	3.78619e-05	1.74375e-05	0.134454
Lactobacillus acidophilus	0.0218322	0.232666	0	62.8704	53.8816	0.17284	0.0263158	0.000468778	1.23421e-06	0.000319478	0.12605	0.0296558	0.163642	0	62.7222	54.1974	0.17284	0.0263158	0.000468778	6.49613e-06	0.000321158	0.12605
Lactobacillus amylolyticus	NaN	NaN	2	60	60	0	0	0	0	0	0	0.149311	0.359552	2	59.5	61.0658	0	0.0263158	0	1.97632e-06	6.31092e-07	0.00840336
Lactobacillus amylovorus	0.546507	0.751809	2	60.6049	58.7105	0.0864198	0.0526316	0.000298612	5.86134e-06	0.000205128	0.0756303	0.214664	0.445075	2	61.1728	57.5	0.0864198	0.0263158	0.000298612	1.52895e-06	0.000203745	0.0672269
Lactobacillus animalis	0.504829	0.721185	2	60.2346	59.5	0.0123457	0	6.54321e-07	0	4.45378e-07	0.00840336	0.504829	0.669976	2	60.2346	59.5	0.0123457	0	6.54321e-07	0	4.45378e-07	0.00840336
Lactobacillus brevis	NaN	NaN	2	60	60	0	0	0	0	0	0	0.149311	0.359552	2	59.5	61.0658	0	0.0263158	0	1.85789e-06	5.93277e-07	0.00840336
Lactobacillus casei	0.0393343	0.272537	1	59	62.1316	0	0.0526316	0	4.96877e-05	1.58667e-05	0.0168067	0.149311	0.359552	2	59.5	61.0658	0	0.0263158	0	2.57632e-06	8.22689e-07	0.00840336
Lactobacillus crispatus	0.00301337	0.137374	1	56.7654	66.8947	0.037037	0.210526	4.8301e-06	3.45529e-05	1.43214e-05	0.092437	0.712174	0.813716	2	59.716	60.6053	0.037037	0.0526316	4.8301e-06	5.89968e-06	5.17165e-06	0.0420168
Lactobacillus delbrueckii	0.0203298	0.232666	1	57.9444	64.3816	0.0246914	0.131579	2.88079e-06	6.0611e-05	2.13156e-05	0.0588235	0.437849	0.667562	2	59.4691	61.1316	0.0246914	0.0526316	2.88079e-06	5.81963e-06	3.81924e-06	0.0336134
Lactobacillus farciminis	0.504829	0.721185	2	60.2346	59.5	0.0123457	0	1.24012e-06	0	8.44118e-07	0.00840336	0.504829	0.669976	2	60.2346	59.5	0.0123457	0	1.24012e-06	0	8.44118e-07	0.00840336
Lactobacillus fermentum	0.0028941	0.137374	1	56.5	67.4605	0.0493827	0.236842	1.30317e-05	0.00023308	8.32991e-05	0.109244	0.00816485	0.0769215	1	57	66.3947	0.0493827	0.210526	1.30317e-05	6.60234e-05	2.99534e-05	0.10084
Lactobacillus gasseri	0.324804	0.631049	2	59.1852	61.7368	0.037037	0.0789474	6.10174e-06	2.26084e-05	1.13728e-05	0.0504202	0.699989	0.806639	2	59.7037	60.6316	0.037037	0.0526316	6.10174e-06	5.78608e-06	6.00094e-06	0.0420168
Lactobacillus helveticus	0.149311	0.444667	2	59.5	61.0658	0	0.0263158	0	2.56842e-06	8.20168e-07	0.00840336	0.149311	0.359552	2	59.5	61.0658	0	0.0263158	0	2.11579e-06	6.7563e-07	0.00840336
Lactobacillus iners	0.966515	0.986522	2	59.9691	60.0658	0.0246914	0.0263158	3.37411e-06	3.61211e-06	3.45011e-06	0.0252101	0.337085	0.571087	2	60.4691	59	0.0246914	0	3.37411e-06	0	2.29666e-06	0.0168067
Lactobacillus johnsonii	0.069344	0.359424	0	62.0617	55.6053	0.135802	0.0263158	0.000169458	2.15526e-06	0.000116033	0.10084	0.069344	0.256984	0	62.0617	55.6053	0.135802	0.0263158	0.000169458	2.41579e-06	0.000116117	0.10084
Lactobacillus oris	0.0210979	0.232666	1	57.9568	64.3553	0.0246914	0.131579	3.89299e-06	2.68054e-05	1.12096e-05	0.0588235	0.983254	0.991411	2	59.9815	60.0395	0.0246914	0.0263158	3.89299e-06	1.51053e-06	3.1322e-06	0.0252101
Lactobacillus plantarum	0.371087	0.665398	2	59.2593	61.5789	0.037037	0.0789474	1.24823e-05	5.92368e-06	1.0388e-05	0.0504202	0.724433	0.818188	2	59.7284	60.5789	0.037037	0.0526316	1.24823e-05	6.17555e-06	1.04684e-05	0.0420168
Lactobacillus reuteri	0.149311	0.444667	2	59.5	61.0658	0	0.0263158	0	0.00011552	3.68887e-05	0.00840336	NaN	NaN	2	60	60	0	0	0	0	0	0
Lactobacillus rhamnosus	0.288117	0.613439	2	60.9444	57.9868	0.0740741	0.0263158	9.43149e-06	1.85263e-06	7.01135e-06	0.0588235	0.650544	0.767785	2	60.4321	59.0789	0.0740741	0.0526316	9.43149e-06	6.94103e-06	8.63622e-06	0.0672269
Lactobacillus ruminis	0.0292661	0.271757	1	56.5802	67.2895	0.160494	0.342105	0.000251714	0.00175792	0.000732688	0.218487	0.38113	0.623984	2	61.1605	57.5263	0.160494	0.105263	0.000251714	7.74272e-05	0.000196059	0.142857
Lactobacillus salivarius	0.0093401	0.161895	1	56.5679	67.3158	0.0864198	0.263158	3.02901e-05	0.000503251	0.00018132	0.142857	0.0260543	0.152078	1	57.1358	66.1053	0.0864198	0.236842	3.02901e-05	0.000165096	7.33375e-05	0.134454
Lactobacillus sanfranciscensis	0.852382	0.944693	2	59.716	60.6053	0.185185	0.210526	5.09622e-05	3.20827e-05	4.49335e-05	0.193277	0.0643155	0.248471	0	62.4444	54.7895	0.185185	0.0526316	5.09622e-05	4.53432e-05	4.91679e-05	0.142857
Lactobacillus vaginalis	0.061328	0.348306	1	58.7284	62.7105	0.0123457	0.0789474	1.88874e-06	4.58254e-05	1.59189e-05	0.0336134	0.504829	0.669976	2	60.2346	59.5	0.0123457	0	1.88874e-06	0	1.28561e-06	0.00840336
Lactococcus garvieae	0.521977	0.735577	2	60.642	58.6316	0.0864198	0.0526316	3.09711e-05	6.78653e-06	2.32483e-05	0.0756303	0.554809	0.707903	2	60.5926	58.7368	0.0864198	0.0526316	3.09711e-05	1.63516e-05	2.63027e-05	0.0756303
Lactococcus lactis	0.00684406	0.156896	0	65.1111	49.1053	0.45679	0.210526	5.38553e-05	2.39376e-05	4.43017e-05	0.378151	0.780154	0.862022	2	60.5617	58.8026	0.45679	0.473684	5.38553e-05	0.000116429	7.3837e-05	0.462185
Lautropia mirabilis	0.337085	0.631049	2	60.4691	59	0.0246914	0	1.89012e-06	0	1.28655e-06	0.0168067	0.337085	0.571087	2	60.4691	59	0.0246914	0	1.89012e-06	0	1.28655e-06	0.0168067
Leuconostoc citreum	0.442265	0.720048	2	60.9074	58.0658	0.123457	0.0789474	1.46629e-05	6.62684e-06	1.20967e-05	0.109244	0.0976861	0.330842	0	61.8086	56.1447	0.123457	0.0263158	1.46629e-05	3.94679e-06	1.12409e-05	0.092437
Leuconostoc gasicomitatum	0.785896	0.886477	2	60.3642	59.2237	0.148148	0.131579	1.83901e-05	1.51007e-05	1.73397e-05	0.142857	0.130334	0.359552	2	61.8395	56.0789	0.148148	0.0526316	1.83901e-05	5.48034e-06	1.42677e-05	0.117647
Leuconostoc gelidum	0.100004	0.444667	2	61.7963	56.1711	0.123457	0.0263158	1.30721e-05	4.37292e-06	1.02942e-05	0.092437	0.0867319	0.302435	0	61.8704	56.0132	0.123457	0.0263158	1.30721e-05	2.05526e-06	9.55412e-06	0.092437
Leuconostoc lactis	0.593674	0.77371	2	60.6914	58.5263	0.148148	0.105263	2.50619e-05	2.3277e-05	2.44919e-05	0.134454	0.607047	0.730906	2	60.6667	58.5789	0.148148	0.105263	2.50619e-05	4.36738e-05	3.10052e-05	0.134454
Leuconostoc mesenteroides	0.235656	0.534145	2	60.7037	58.5	0.037037	0	4.82367e-06	0	3.28334e-06	0.0252101	0.235656	0.464724	2	60.7037	58.5	0.037037	0	4.82367e-06	0	3.28334e-06	0.0252101
Marinobacter adhaerens	NaN	NaN	2	60	60	0	0	0	0	0	0	0.149311	0.359552	2	59.5	61.0658	0	0.0263158	0	2.04211e-06	6.52101e-07	0.00840336
Megasphaera elsdenii	0.404613	0.701329	2	58.4877	63.2237	0.296296	0.394737	0.000544896	0.000961636	0.000677973	0.327731	0.169976	0.389445	2	57.4938	65.3421	0.296296	0.421053	0.000544896	0.00113545	0.000733476	0.336134
Megasphaera micronuciformis	0.0615224	0.348306	1	57.5926	65.1316	0.0987654	0.210526	1.0069e-05	0.000149656	5.4643e-05	0.134454	0.566203	0.710388	2	59.321	61.4474	0.0987654	0.131579	1.0069e-05	0.000336674	0.000114363	0.109244
Megasphaera sp. UPII 135-E	NaN	NaN	2	60	60	0	0	0	0	0	0	0.149311	0.359552	2	59.5	61.0658	0	0.0263158	0	2.73129e-06	8.72176e-07	0.00840336
Methanobrevibacter smithii	0.0117146	0.182918	1	56.8457	66.7237	0.0740741	0.236842	0.000193666	0.000250685	0.000211874	0.12605	0.0540795	0.231903	1	57.7346	64.8289	0.0740741	0.184211	0.000193666	0.000284235	0.000222587	0.109244
Methanosphaera stadtmanae	0.582068	0.768212	2	59.7284	60.5789	0.0123457	0.0263158	8e-07	6.40253e-06	2.58904e-06	0.0168067	0.582068	0.710388	2	59.7284	60.5789	0.0123457	0.0263158	8e-07	2.28947e-06	1.27563e-06	0.0168067
Mitsuokella multacida	0.87282	0.950766	2	60.2531	59.4605	0.222222	0.184211	0.000165153	0.00130514	0.000529181	0.210084	0.591532	0.717049	2	59.1296	61.8553	0.222222	0.263158	0.000165153	0.000468809	0.000262119	0.235294
Mycobacterium avium	0.066563	0.353192	1	58.7531	62.6579	0.0123457	0.0789474	1.14146e-05	5.17906e-05	2.43078e-05	0.0336134	0.504829	0.669976	2	60.2346	59.5	0.0123457	0	1.14146e-05	0	7.76961e-06	0.00840336
Mycoplasma hominis	0.149311	0.444667	2	59.5	61.0658	0	0.0263158	0	6.039e-06	1.92842e-06	0.00840336	0.149311	0.359552	2	59.5	61.0658	0	0.0263158	0	1.85526e-06	5.92437e-07	0.00840336
Odoribacter splanchnicus	0.200023	0.504912	2	57.2222	65.9211	0.814815	0.947368	0.00241649	0.00305898	0.00262166	0.857143	0.00356801	0.0425783	1	53.6914	73.4474	0.814815	0.947368	0.00241649	0.00509326	0.00327126	0.857143
Olsenella uli	0.149311	0.444667	2	59.5	61.0658	0	0.0263158	0	2.31842e-06	7.40336e-07	0.00840336	NaN	NaN	2	60	60	0	0	0	0	0	0
Oribacterium sinus	0.337085	0.631049	2	60.4691	59	0.0246914	0	2.30923e-06	0	1.57183e-06	0.0168067	0.966515	0.984855	2	59.9691	60.0658	0.0246914	0.0263158	2.30923e-06	2.04211e-06	2.22393e-06	0.0252101
Oribacterium sp. oral taxon 108	0.504829	0.721185	2	60.2346	59.5	0.0123457	0	1.70984e-06	0	1.16384e-06	0.00840336	0.504829	0.669976	2	60.2346	59.5	0.0123457	0	1.70984e-06	0	1.16384e-06	0.00840336
Oxalobacter formigenes	0.581736	0.768212	2	60.6296	58.6579	0.111111	0.0789474	7.68578e-05	2.243e-05	5.94775e-05	0.10084	0.504629	0.669976	2	59.1605	61.7895	0.111111	0.157895	7.68578e-05	5.33593e-05	6.93541e-05	0.12605
Parabacteroides distasonis	0.234666	0.534145	2	62.5802	54.5	1	1	0.00882811	0.00814084	0.00860864	1	0.200678	0.431565	2	62.7778	54.0789	1	1	0.00882811	0.00668606	0.00814409	1
Parabacteroides merdae	0.0651794	0.353192	1	56	68.5263	0.925926	1	0.00522862	0.00981642	0.00669363	0.94958	0.0856717	0.302435	1	56.2716	67.9474	0.925926	0.973684	0.00522862	0.00880416	0.00637039	0.941176
Paraprevotella xylaniphila	0.227653	0.534145	2	61.5556	56.6842	0.160494	0.0789474	0.0003948	2.40983e-05	0.000276425	0.134454	0.412436	0.661129	2	61.0864	57.6842	0.160494	0.105263	0.0003948	0.000145851	0.000315303	0.142857
Parascardovia denticolens	0.599745	0.773864	2	59.7407	60.5526	0.0123457	0.0263158	2.04614e-06	1.15789e-06	1.7625e-06	0.0168067	0.504829	0.669976	2	60.2346	59.5	0.0123457	0	2.04614e-06	0	1.39275e-06	0.00840336
Parasutterella excrementihominis	0.314009	0.631049	2	57.8148	64.6579	0.864198	0.921053	0.00216351	0.00230349	0.00220821	0.882353	0.421204	0.6673	2	58.2531	63.7237	0.864198	0.921053	0.00216351	0.00271944	0.00234104	0.882353
Parvimonas micra	0.337085	0.631049	2	60.4691	59	0.0246914	0	2.32289e-06	0	1.58113e-06	0.0168067	0.437849	0.667562	2	59.4691	61.1316	0.0246914	0.0526316	2.32289e-06	1.96233e-05	7.8474e-06	0.0336134
Pediococcus acidilactici	0.582068	0.768212	2	59.7284	60.5789	0.0123457	0.0263158	6.50617e-07	2.07217e-05	7.05987e-06	0.0168067	0.582068	0.710388	2	59.7284	60.5789	0.0123457	0.0263158	6.50617e-07	9.64576e-06	3.52302e-06	0.0168067
Pediococcus pentosaceus	0.337085	0.631049	2	60.4691	59	0.0246914	0	2.72915e-06	0	1.85766e-06	0.0168067	0.337085	0.571087	2	60.4691	59	0.0246914	0	2.72915e-06	0	1.85766e-06	0.0168067
Pelagibaca bermudensis	NaN	NaN	2	60	60	0	0	0	0	0	0	0.0110933	0.0863345	1	58.5	63.1974	0	0.0789474	0	6.55876e-06	2.09439e-06	0.0252101
Peptoniphilus duerdenii	NaN	NaN	2	60	60	0	0	0	0	0	0	0.149311	0.359552	2	59.5	61.0658	0	0.0263158	0	2.57895e-06	8.23529e-07	0.00840336
Peptoniphilus lacrimalis	0.337085	0.631049	2	60.4691	59	0.0246914	0	6.61173e-06	0	4.50042e-06	0.0168067	0.337085	0.571087	2	60.4691	59	0.0246914	0	6.61173e-06	0	4.50042e-06	0.0168067
Peptostreptococcus anaerobius	NaN	NaN	2	60	60	0	0	0	0	0	0	0.149311	0.359552	2	59.5	61.0658	0	0.0263158	0	3.95371e-06	1.26253e-06	0.00840336
Peptostreptococcus stomatis	NaN	NaN	2	60	60	0	0	0	0	0	0	0.00319672	0.0401972	1	58	64.2632	0	0.105263	0	1.36372e-05	4.35473e-06	0.0336134
Phascolarctobacterium succinatutens	0.925205	0.980594	2	59.8086	60.4079	0.444444	0.447368	0.00183442	0.0036273	0.00240694	0.445378	0.277219	0.529774	2	57.7963	64.6974	0.444444	0.605263	0.00183442	0.00258551	0.00207426	0.495798
Porphyromonas asaccharolytica	0.544051	0.751809	2	60.463	59.0132	0.0493827	0.0263158	1.10802e-05	1.75e-06	8.10078e-06	0.0420168	0.308857	0.569652	2	59.037	62.0526	0.0493827	0.105263	1.10802e-05	8.80884e-06	1.03549e-05	0.0672269
Porphyromonas endodontalis	0.504829	0.721185	2	60.2346	59.5	0.0123457	0	2.94952e-06	0	2.00766e-06	0.00840336	0.504829	0.669976	2	60.2346	59.5	0.0123457	0	2.94952e-06	0	2.00766e-06	0.00840336
Porphyromonas gingivalis	0.337085	0.631049	2	60.4691	59	0.0246914	0	3.39127e-06	0	2.30834e-06	0.0168067	0.337085	0.571087	2	60.4691	59	0.0246914	0	3.39127e-06	0	2.30834e-06	0.0168067
Porphyromonas uenonis	0.0655496	0.353192	1	58.4815	63.2368	0.0246914	0.105263	3.40481e-06	8.80284e-06	5.12855e-06	0.0504202	0.178762	0.405044	2	58.9815	62.1711	0.0246914	0.0789474	3.40481e-06	8.50171e-06	5.03239e-06	0.0420168
Prevotella bivia	0.712374	0.834312	2	59.5926	60.8684	0.0864198	0.105263	5.31597e-05	1.29272e-05	4.03123e-05	0.092437	0.509298	0.669976	2	59.2469	61.6053	0.0864198	0.131579	5.31597e-05	1.29837e-05	4.03304e-05	0.10084
Prevotella buccae	NaN	NaN	2	60	60	0	0	0	0	0	0	0.149311	0.359552	2	59.5	61.0658	0	0.0263158	0	1.97368e-06	6.30252e-07	0.00840336
Prevotella buccalis	0.712174	0.834312	2	59.716	60.6053	0.037037	0.0526316	8.94446e-06	5.86018e-06	7.95956e-06	0.0420168	0.363102	0.605545	2	59.2469	61.6053	0.037037	0.0789474	8.94446e-06	8.4805e-06	8.7963e-06	0.0504202
Prevotella copri	0.286478	0.61304	2	57.6852	64.9342	0.987654	0.973684	0.194117	0.226455	0.204444	0.983193	0.806383	0.880137	2	60.537	58.8553	0.987654	0.973684	0.194117	0.169701	0.18632	0.983193
Prevotella dentalis	NaN	NaN	2	60	60	0	0	0	0	0	0	0.149311	0.359552	2	59.5	61.0658	0	0.0263158	0	1.54737e-06	4.94118e-07	0.00840336
Prevotella disiens	0.066563	0.353192	1	58.7531	62.6579	0.0123457	0.0789474	1.0284e-06	5.01053e-06	2.3e-06	0.0336134	0.061328	0.242156	1	58.7284	62.7105	0.0123457	0.0789474	1.0284e-06	1.14992e-05	4.37203e-06	0.0336134
Prevotella melaninogenica	NaN	NaN	2	60	60	0	0	0	0	0	0	0.149311	0.359552	2	59.5	61.0658	0	0.0263158	0	2.04737e-06	6.53782e-07	0.00840336
Prevotella pallens	NaN	NaN	2	60	60	0	0	0	0	0	0	0.149311	0.359552	2	59.5	61.0658	0	0.0263158	0	2.04211e-06	6.52101e-07	0.00840336
Prevotella salivae	NaN	NaN	2	60	60	0	0	0	0	0	0	0.149311	0.359552	2	59.5	61.0658	0	0.0263158	0	5.10361e-06	1.62972e-06	0.00840336
Prevotella timonensis	0.922161	0.980594	2	59.9136	60.1842	0.0493827	0.0526316	4.83169e-06	6.43389e-06	5.34332e-06	0.0504202	0.502283	0.669976	2	59.4012	61.2763	0.0493827	0.0789474	4.83169e-06	9.48045e-06	6.31617e-06	0.0588235
Prochlorococcus marinus	NaN	NaN	2	60	60	0	0	0	0	0	0	0.0110933	0.0863345	1	58.5	63.1974	0	0.0789474	0	7.57463e-06	2.41879e-06	0.0252101
Proteus mirabilis	0.763258	0.868021	2	60.2099	59.5526	0.037037	0.0263158	6.86188e-06	5.44526e-06	6.40951e-06	0.0336134	0.235656	0.464724	2	60.7037	58.5	0.037037	0	6.86188e-06	0	4.67069e-06	0.0252101
Providencia alcalifaciens	NaN	NaN	2	60	60	0	0	0	0	0	0	0.149311	0.359552	2	59.5	61.0658	0	0.0263158	0	3.11947e-06	9.96134e-07	0.00840336
Providencia rettgeri	NaN	NaN	2	60	60	0	0	0	0	0	0	0.149311	0.359552	2	59.5	61.0658	0	0.0263158	0	1.97105e-06	6.29412e-07	0.00840336
Pseudoflavonifractor capillosus	0.0319873	0.272537	1	56.9074	66.5921	0.123457	0.289474	1.25689e-05	3.30726e-05	1.91163e-05	0.176471	0.202135	0.431565	2	58.2716	63.6842	0.123457	0.210526	1.25689e-05	2.49373e-05	1.65185e-05	0.151261
Pseudomonas fluorescens	0.566033	0.768212	2	60.4383	59.0658	0.0493827	0.0263158	3.82638e-06	2.01316e-06	3.24737e-06	0.0420168	0.577181	0.710388	2	60.4259	59.0921	0.0493827	0.0263158	3.82638e-06	2.15263e-06	3.29191e-06	0.0420168
Pseudomonas putida	NaN	NaN	2	60	60	0	0	0	0	0	0	0.149311	0.359552	2	59.5	61.0658	0	0.0263158	0	2.88716e-06	9.2195e-07	0.00840336
Pseudomonas stutzeri	NaN	NaN	2	60	60	0	0	0	0	0	0	0.149311	0.359552	2	59.5	61.0658	0	0.0263158	0	1.53158e-06	4.89076e-07	0.00840336
Pyramidobacter piscolens	0.911974	0.977786	2	60.1481	59.6842	0.135802	0.131579	4.56598e-05	3.41674e-05	4.19899e-05	0.134454	0.0353112	0.180591	1	56.8519	66.7105	0.135802	0.315789	4.56598e-05	0.000308583	0.000129618	0.193277
Roseburia hominis	0.938471	0.985811	2	60.1728	59.6316	0.802469	0.842105	0.00120854	0.00150884	0.00130443	0.815126	0.42859	0.667562	2	58.284	63.6579	0.802469	0.868421	0.00120854	0.000866404	0.00109929	0.823529
Roseburia intestinalis	0.219226	0.534145	2	62.6667	54.3158	0.938272	0.894737	0.00528445	0.0025383	0.00440753	0.92437	0.0294065	0.163642	0	64.7222	49.9342	0.938272	0.868421	0.00528445	0.000956739	0.00390249	0.915966
Roseburia inulinivorans	0.543826	0.751809	2	61.321	57.1842	0.987654	1	0.00647354	0.00576999	0.00624887	0.991597	0.506667	0.669976	2	61.4444	56.9211	0.987654	1	0.00647354	0.00546503	0.00615149	0.991597
Rothia dentocariosa	0.98201	0.987883	2	59.9753	60.0526	0.0493827	0.0526316	5.18822e-06	3.43421e-06	4.62812e-06	0.0504202	0.561876	0.710388	2	59.4815	61.1053	0.0493827	0.0789474	5.18822e-06	5.47368e-06	5.27938e-06	0.0588235
Rothia mucilaginosa	0.718715	0.836879	2	59.4383	61.1974	0.197531	0.236842	2.74583e-05	2.66878e-05	2.72123e-05	0.210084	0.881661	0.937529	2	60.2284	59.5132	0.197531	0.184211	2.74583e-05	2.74158e-05	2.74447e-05	0.193277
Ruminococcaceae bacterium D16	0.235656	0.534145	2	60.7037	58.5	0.037037	0	2.42716e-06	0	1.6521e-06	0.0252101	0.125894	0.359552	2	58.642	62.8947	0.037037	0.105263	2.42716e-06	1.20865e-05	5.51166e-06	0.0588235
Ruminococcus bromii	0.788676	0.886739	2	59.4136	61.25	0.91358	0.868421	0.00701903	0.0102533	0.00805182	0.89916	0.322508	0.571087	2	62.1481	55.4211	0.91358	0.894737	0.00701903	0.00564417	0.00658	0.907563
Ruminococcus champanellensis	NaN	NaN	2	60	60	0	0	0	0	0	0	0.149311	0.359552	2	59.5	61.0658	0	0.0263158	0	2.15e-06	6.86555e-07	0.00840336
Ruminococcus lactaris	0.352884	0.645166	2	61.821	56.1184	0.444444	0.394737	0.00131041	0.00039296	0.00101745	0.428571	0.226219	0.46015	2	57.5556	65.2105	0.444444	0.578947	0.00131041	0.000528851	0.00106084	0.487395
Ruminococcus sp. 5_1_39BFAA	0.0377456	0.272537	0	64.5062	50.3947	1	1	0.00382608	0.00212704	0.00328353	1	0.000460782	0.01031	0	67.5926	43.8158	1	1	0.00382608	0.00158776	0.00311132	1
Ruminococcus sp. SR1/5	0.0219233	0.232666	0	64.9691	49.4079	0.938272	0.921053	0.00183396	0.00103422	0.00157858	0.932773	0.0672596	0.256159	0	63.9691	51.5395	0.938272	0.921053	0.00183396	0.00141866	0.00170135	0.932773
Salmonella enterica	0.582068	0.768212	2	59.7284	60.5789	0.0123457	0.0263158	8.91358e-07	7.06529e-06	2.86287e-06	0.0168067	0.0178168	0.120976	1	58.2099	63.8158	0.0123457	0.105263	8.91358e-07	4.98785e-05	1.65343e-05	0.0420168
Scardovia inopinata	0.149311	0.444667	2	59.5	61.0658	0	0.0263158	0	1.44737e-06	4.62185e-07	0.00840336	NaN	NaN	2	60	60	0	0	0	0	0	0
Selenomonas artemidis	NaN	NaN	2	60	60	0	0	0	0	0	0	0.149311	0.359552	2	59.5	61.0658	0	0.0263158	0	3.06216e-06	9.77832e-07	0.00840336
Selenomonas flueggei	NaN	NaN	2	60	60	0	0	0	0	0	0	0.149311	0.359552	2	59.5	61.0658	0	0.0263158	0	3.06216e-06	9.77832e-07	0.00840336
Selenomonas noxia	0.504829	0.721185	2	60.2346	59.5	0.0123457	0	8.22222e-07	0	5.59664e-07	0.00840336	0.582068	0.710388	2	59.7284	60.5789	0.0123457	0.0263158	8.22222e-07	5.10361e-06	2.18939e-06	0.0168067
Selenomonas sp. oral taxon 149	NaN	NaN	2	60	60	0	0	0	0	0	0	0.149311	0.359552	2	59.5	61.0658	0	0.0263158	0	2.61304e-05	8.34418e-06	0.00840336
Selenomonas sputigena	NaN	NaN	2	60	60	0	0	0	0	0	0	0.149311	0.359552	2	59.5	61.0658	0	0.0263158	0	4.08287e-06	1.30377e-06	0.00840336
Serratia plymuthica/odorifera	NaN	NaN	2	60	60	0	0	0	0	0	0	0.149311	0.359552	2	59.5	61.0658	0	0.0263158	0	1.76053e-06	5.62185e-07	0.00840336
Serratia proteamaculans	NaN	NaN	2	60	60	0	0	0	0	0	0	0.149311	0.359552	2	59.5	61.0658	0	0.0263158	0	2.63974e-06	8.42941e-07	0.00840336
Shuttleworthia satelles	0.149311	0.444667	2	59.5	61.0658	0	0.0263158	0	2.1e-06	6.70588e-07	0.00840336	0.149311	0.359552	2	59.5	61.0658	0	0.0263158	0	3.06216e-06	9.77832e-07	0.00840336
Slackia exigua	NaN	NaN	2	60	60	0	0	0	0	0	0	0.149311	0.359552	2	59.5	61.0658	0	0.0263158	0	2.04211e-06	6.52101e-07	0.00840336
Solobacterium moorei	0.394401	0.692867	2	59.1481	61.8158	0.0617284	0.105263	5.45063e-06	1.02203e-05	6.97373e-06	0.0756303	0.380743	0.623984	2	59.1235	61.8684	0.0617284	0.105263	5.45063e-06	1.38535e-05	8.13389e-06	0.0756303
Staphylococcus carnosus	0.149311	0.444667	2	59.5	61.0658	0	0.0263158	0	3.08963e-06	9.86605e-07	0.00840336	NaN	NaN	2	60	60	0	0	0	0	0	0
Staphylococcus saprophyticus	0.582068	0.768212	2	59.7284	60.5789	0.0123457	0.0263158	6.50617e-07	2.62368e-06	1.28067e-06	0.0168067	0.504829	0.669976	2	60.2346	59.5	0.0123457	0	6.50617e-07	0	4.42857e-07	0.00840336
Stenotrophomonas maltophilia	0.0446543	0.293927	1	57.9012	64.4737	0.0493827	0.157895	5.42094e-06	2.05829e-05	1.02626e-05	0.0840336	0.0108647	0.0863345	1	57.1111	66.1579	0.0493827	0.210526	5.42094e-06	1.36933e-05	8.06254e-06	0.10084
Streptococcus agalactiae	0.3536	0.645166	2	61.3148	57.1974	0.185185	0.131579	2.16548e-05	9.37895e-06	1.77348e-05	0.168067	0.236256	0.464724	2	61.642	56.5	0.185185	0.105263	2.16548e-05	1.08974e-05	1.82196e-05	0.159664
Streptococcus anginosus	0.0493326	0.310505	1	57.1111	66.1579	0.135802	0.289474	1.70445e-05	5.28675e-05	2.84838e-05	0.184874	0.674409	0.787299	2	60.5309	58.8684	0.135802	0.105263	1.70445e-05	2.33932e-05	1.90718e-05	0.12605
Streptococcus australis	0.329185	0.631049	2	61.3827	57.0526	0.197531	0.105263	1.82342e-05	3.5005e-05	2.35896e-05	0.168067	0.135493	0.359552	2	62.0679	55.5921	0.197531	0.0789474	1.82342e-05	2.12951e-05	1.92116e-05	0.159664
Streptococcus constellatus	0.427145	0.707585	2	59.4568	61.1579	0.0246914	0.0526316	2.54407e-06	7.66663e-06	4.17985e-06	0.0336134	0.337085	0.571087	2	60.4691	59	0.0246914	0	2.54407e-06	0	1.73168e-06	0.0168067
Streptococcus cristatus	0.663906	0.808698	2	59.6667	60.7105	0.037037	0.0526316	2.45926e-06	1.11145e-05	5.22313e-06	0.0420168	0.791244	0.868912	2	60.1852	59.6053	0.037037	0.0263158	2.45926e-06	3.66689e-06	2.84489e-06	0.0336134
Streptococcus downei	0.504829	0.721185	2	60.2346	59.5	0.0123457	0	3.65944e-06	0	2.49088e-06	0.00840336	0.504829	0.669976	2	60.2346	59.5	0.0123457	0	3.65944e-06	0	2.49088e-06	0.00840336
Streptococcus equinus	0.983254	0.987883	2	59.9815	60.0395	0.0246914	0.0263158	5.32137e-06	2.66332e-06	4.47258e-06	0.0252101	0.949791	0.977084	2	59.9568	60.0921	0.0246914	0.0263158	5.32137e-06	6.17353e-05	2.33359e-05	0.0252101
Streptococcus gallolyticus	0.211118	0.520291	2	58.3457	63.5263	0.111111	0.210526	4.88625e-05	3.25692e-05	4.36596e-05	0.142857	0.725247	0.818188	2	59.5679	60.9211	0.111111	0.131579	4.88625e-05	0.000161824	8.49343e-05	0.117647
Streptococcus gordonii	0.410339	0.706281	2	60.8642	58.1579	0.0987654	0.0526316	1.10653e-05	1.50953e-05	1.23522e-05	0.0840336	0.865739	0.924258	2	59.8025	60.4211	0.0987654	0.105263	1.10653e-05	1.54259e-05	1.24578e-05	0.10084
Streptococcus infantarius	0.127919	0.444667	2	62.0617	55.6053	0.185185	0.0789474	7.70876e-05	1.34213e-05	5.67572e-05	0.151261	0.443838	0.669976	2	61.0864	57.6842	0.185185	0.131579	7.70876e-05	0.000280661	0.000142094	0.168067
Streptococcus infantis	0.593017	0.77371	2	60.9383	58	0.308642	0.263158	3.42079e-05	3.3652e-05	3.40304e-05	0.294118	0.604222	0.729139	2	60.9012	58.0789	0.308642	0.236842	3.42079e-05	4.62641e-05	3.80578e-05	0.285714
Streptococcus mitis	0.247036	0.546632	2	61.6049	56.5789	0.185185	0.105263	1.62259e-05	1.42257e-05	1.55872e-05	0.159664	0.438648	0.667562	2	61.0988	57.6579	0.185185	0.131579	1.62259e-05	1.58243e-05	1.60977e-05	0.168067
Streptococcus mutans	0.0217965	0.232666	1	57.716	64.8684	0.037037	0.157895	5.7096e-06	2.09343e-05	1.05713e-05	0.0756303	0.712174	0.813716	2	59.716	60.6053	0.037037	0.0526316	5.7096e-06	6.17753e-06	5.85903e-06	0.0420168
Streptococcus oralis	0.883322	0.952961	2	60.1358	59.7105	0.0617284	0.0526316	5.56972e-06	7.83945e-05	2.88247e-05	0.0588235	0.387535	0.630625	2	59.1358	61.8421	0.0617284	0.105263	5.56972e-06	2.5675e-05	1.19899e-05	0.0756303
Streptococcus parasanguinis	0.921746	0.980594	2	59.7901	60.4474	0.530864	0.631579	8.54611e-05	0.000105236	9.17759e-05	0.563025	0.563478	0.710388	2	58.8025	62.5526	0.530864	0.578947	8.54611e-05	0.000115288	9.49857e-05	0.546218
Streptococcus parauberis	0.504829	0.721185	2	60.2346	59.5	0.0123457	0	7e-07	0	4.76471e-07	0.00840336	0.504829	0.669976	2	60.2346	59.5	0.0123457	0	7e-07	0	4.76471e-07	0.00840336
Streptococcus peroris	0.149311	0.444667	2	59.5	61.0658	0	0.0263158	0	5.52224e-06	1.7634e-06	0.00840336	0.0110933	0.0863345	1	58.5	63.1974	0	0.0789474	0	7.19637e-06	2.298e-06	0.0252101
Streptococcus pneumoniae	0.192911	0.499073	2	61.7222	56.3289	0.17284	0.0789474	1.65666e-05	2.3694e-05	1.88426e-05	0.142857	0.642061	0.761118	2	60.6481	58.6184	0.17284	0.131579	1.65666e-05	1.97485e-05	1.75827e-05	0.159664
Streptococcus pseudopneumoniae	0.149311	0.444667	2	59.5	61.0658	0	0.0263158	0	9.66389e-06	3.08595e-06	0.00840336	NaN	NaN	2	60	60	0	0	0	0	0	0
Streptococcus salivarius	0.151552	0.445179	2	56.8951	66.6184	0.802469	0.894737	0.000335435	0.000545468	0.000402505	0.831933	0.984026	0.991411	2	60.0494	59.8947	0.802469	0.815789	0.000335435	0.000700519	0.000452017	0.806723
Streptococcus sanguinis	0.140323	0.444667	2	58.6914	62.7895	0.037037	0.105263	3.67886e-06	4.40639e-05	1.65749e-05	0.0588235	0.317472	0.571087	2	59.1728	61.7632	0.037037	0.0789474	3.67886e-06	1.06431e-05	5.90273e-06	0.0504202
Streptococcus sp. C150	0.919796	0.980594	2	60.1111	59.7632	0.0864198	0.0789474	2.00722e-05	1.65649e-05	1.89522e-05	0.0840336	0.44839	0.669976	2	59.1358	61.8421	0.0864198	0.131579	2.00722e-05	5.77824e-05	3.21141e-05	0.10084
Streptococcus sp. M143	0.582068	0.768212	2	59.7284	60.5789	0.0123457	0.0263158	8.22222e-07	1.73556e-05	6.10177e-06	0.0168067	0.18957	0.420657	2	59.2222	61.6579	0.0123457	0.0526316	8.22222e-07	1.66263e-05	5.86892e-06	0.0252101
Streptococcus sp. M334	0.149311	0.444667	2	59.5	61.0658	0	0.0263158	0	5.52224e-06	1.7634e-06	0.00840336	NaN	NaN	2	60	60	0	0	0	0	0	0
Streptococcus sp. oral taxon 071	0.0393343	0.272537	1	59	62.1316	0	0.0526316	0	4.44814e-05	1.42042e-05	0.0168067	0.0393343	0.192023	1	59	62.1316	0	0.0526316	0	4.37727e-05	1.39778e-05	0.0168067
Streptococcus thermophilus	0.451372	0.721185	2	61.5679	56.6579	0.580247	0.526316	0.000320253	0.00011095	0.000253416	0.563025	0.0937922	0.320805	0	63.4074	52.7368	0.580247	0.342105	0.000320253	0.000181992	0.000276102	0.504202
Streptococcus vestibularis	0.0698112	0.359424	1	56.963	66.4737	0.209877	0.368421	3.41482e-05	9.44089e-05	5.33911e-05	0.260504	0.526492	0.686228	2	58.9877	62.1579	0.209877	0.263158	3.41482e-05	7.17664e-05	4.61608e-05	0.226891
Subdoligranulum variabile	0.149311	0.444667	2	59.5	61.0658	0	0.0263158	0	1.92105e-06	6.13445e-07	0.00840336	NaN	NaN	2	60	60	0	0	0	0	0	0
Sutterella wadsworthensis	0.705887	0.83423	2	60.8148	58.2632	0.703704	0.763158	0.00417233	0.00259304	0.00366802	0.722689	0.0691624	0.256984	0	63.8272	51.8421	0.703704	0.421053	0.00417233	0.00328088	0.00388766	0.613445
Turicibacter sanguinis	0.175885	0.477424	2	58.2099	63.8158	0.111111	0.210526	1.66552e-05	2.41813e-05	1.90585e-05	0.142857	0.504629	0.669976	2	59.1605	61.7895	0.111111	0.157895	1.66552e-05	3.37321e-05	2.21083e-05	0.12605
Veillonella atypica	0.0173851	0.23192	1	55.0617	70.5263	0.506173	0.684211	0.00016568	0.00119393	0.000494029	0.563025	0.568058	0.710388	2	58.8272	62.5	0.506173	0.552632	0.00016568	0.000819596	0.000374494	0.521008
Veillonella dispar	0.141849	0.444667	2	57.1543	66.0658	0.37037	0.5	0.000194363	0.00113644	0.000495194	0.411765	0.104336	0.345853	2	56.821	66.7763	0.37037	0.552632	0.000194363	0.000399056	0.000259727	0.428571
Veillonella parvula	0.0228302	0.232666	1	55.0864	70.4737	0.753086	0.868421	0.000814063	0.00381	0.00177075	0.789916	0.0446113	0.212003	1	55.6667	69.2368	0.753086	0.842105	0.000814063	0.000701188	0.000778019	0.781513
Veillonella sp. oral taxon 158	0.641709	0.798299	2	60.9506	57.9737	0.54321	0.421053	0.00020574	0.000367643	0.00025744	0.504202	0.51933	0.679912	2	61.3272	57.1711	0.54321	0.5	0.00020574	0.000192619	0.00020155	0.529412
Victivallis vadensis	0.752237	0.861345	2	59.5309	61	0.17284	0.210526	0.000190301	6.58159e-05	0.00015055	0.184874	0.0069059	0.0699711	1	55.5864	69.4079	0.17284	0.394737	0.000190301	0.000335681	0.000236725	0.243697
Weissella cibaria	0.791134	0.886739	2	60.4383	59.0658	0.246914	0.236842	6.6656e-05	4.09498e-05	5.84473e-05	0.243697	0.843008	0.907205	2	59.6667	60.7105	0.246914	0.263158	6.6656e-05	8.68593e-05	7.31075e-05	0.252101
[Bacteroides] pectinophilus	0.438826	0.717576	2	60.642	58.6316	0.0617284	0.0263158	1.04115e-05	0.000118511	4.49306e-05	0.0504202	3.29451e-05	0.00126368	1	54.2593	72.2368	0.0617284	0.368421	1.04115e-05	0.000790271	0.000259442	0.159664
[Clostridium] bartlettii	0.281687	0.607789	2	62.321	55.0526	0.765432	0.736842	0.000544846	0.000266535	0.000455974	0.756303	0.0139775	0.102299	0	65.2778	48.75	0.765432	0.657895	0.000544846	0.000159362	0.00042175	0.731092
[Ruminococcus] gnavus	0.696813	0.831037	2	59.1543	61.8026	0.765432	0.815789	0.00152733	0.00211687	0.00171558	0.781513	0.490171	0.669976	2	61.4938	56.8158	0.765432	0.842105	0.00152733	0.000632809	0.00124168	0.789916
[Ruminococcus] obeum	0.300859	0.62357	2	57.7531	64.7895	0.950617	0.947368	0.00047195	0.000446555	0.00046384	0.94958	0.280068	0.533322	2	57.6543	65	0.950617	0.973684	0.00047195	0.000550212	0.000496941	0.957983
[Ruminococcus] torques	0.936398	0.985811	2	59.821	60.3816	0.987654	0.973684	0.0019395	0.00216648	0.00201198	0.983193	0.662807	0.778835	2	60.9506	57.9737	0.987654	1	0.0019395	0.00306328	0.00229835	0.991597
butyrate-producing bacterium	0.0107508	0.175532	0	65.5309	48.2105	1	1	0.00406705	0.00145146	0.00323182	1	0.000512614	0.0105875	0	67.5309	43.9474	1	1	0.00406705	0.00175457	0.00332861	1
butyrate-producing bacterium SS3/4	0.0611494	0.348306	0	64.0617	51.3421	1	0.947368	0.00206132	0.000963906	0.00171088	0.983193	0.00112406	0.0194716	0	67.0617	44.9474	1	0.973684	0.00206132	0.000727473	0.00163538	0.991597
mOTU-101	0.168129	0.47079	2	60.9383	58	0.0493827	0	0.000101864	0	6.93358e-05	0.0336134	0.577181	0.710388	2	60.4259	59.0921	0.0493827	0.0263158	0.000101864	1.0953e-05	7.28334e-05	0.0420168
mOTU-103	0.261744	0.571877	2	57.6296	65.0526	0.54321	0.789474	0.00298851	0.00201794	0.00267858	0.621849	0.0050942	0.0569913	1	54.0432	72.6974	0.54321	0.921053	0.00298851	0.00513588	0.00367422	0.663866
mOTU-104	0.416641	0.706281	2	58.2346	63.7632	0.950617	0.973684	0.0125022	0.0115015	0.0121827	0.957983	0.916019	0.964514	2	59.7654	60.5	0.950617	1	0.0125022	0.0122924	0.0124352	0.966387
mOTU-111	0.504829	0.721185	2	60.2346	59.5	0.0123457	0	8.05932e-06	0	5.48576e-06	0.00840336	0.504829	0.669976	2	60.2346	59.5	0.0123457	0	8.05932e-06	0	5.48576e-06	0.00840336
mOTU-113	0.00793471	0.156896	0	63.6728	52.1711	0.222222	0.0263158	0.000498684	4.37292e-06	0.000340837	0.159664	0.052539	0.231258	0	62.7963	54.0395	0.222222	0.0789474	0.000498684	0.000126917	0.000379969	0.176471
mOTU-115	0.07674	0.387425	0	63.8395	51.8158	0.950617	0.947368	0.0171147	0.00422939	0.0130001	0.94958	0.906978	0.95687	2	59.7407	60.5526	0.950617	0.973684	0.0171147	0.0124327	0.0156196	0.957983
mOTU-118	0.339736	0.631049	2	61.9506	55.8421	0.530864	0.473684	0.00112835	0.000565451	0.000948604	0.512605	0.676481	0.788005	2	60.8642	58.1579	0.530864	0.552632	0.00112835	0.00126587	0.00117227	0.537815
mOTU-120	0.780344	0.882128	2	59.6173	60.8158	0.148148	0.157895	6.50289e-05	0.000525691	0.000212131	0.151261	0.0140025	0.102299	1	56.2037	68.0921	0.148148	0.342105	6.50289e-05	0.000905603	0.000333447	0.210084
mOTU-121	0.504829	0.721185	2	60.2346	59.5	0.0123457	0	7.55499e-06	0	5.14247e-06	0.00840336	0.504829	0.669976	2	60.2346	59.5	0.0123457	0	7.55499e-06	0	5.14247e-06	0.00840336
mOTU-122	0.0122586	0.182918	1	55.9074	68.7237	0.17284	0.394737	0.000194339	0.000772961	0.000379109	0.243697	0.664615	0.779254	2	59.358	61.3684	0.17284	0.210526	0.000194339	0.000137413	0.000176161	0.184874
mOTU-124	0.149311	0.444667	2	59.5	61.0658	0	0.0263158	0	1.93612e-05	6.18258e-06	0.00840336	0.0110933	0.0863345	1	58.5	63.1974	0	0.0789474	0	1.51657e-05	4.84282e-06	0.0252101
mOTU-126	0.61612	0.78142	2	61.0864	57.6842	0.802469	0.736842	0.00158649	0.00301373	0.00204224	0.781513	0.735319	0.825206	2	60.7346	58.4342	0.802469	0.736842	0.00158649	0.00116398	0.00145157	0.781513
mOTU-127	0.311651	0.631049	2	57.8025	64.6842	0.950617	0.973684	0.00476619	0.00517011	0.00489518	0.957983	0.248399	0.483299	2	57.4938	65.3421	0.950617	1	0.00476619	0.00630787	0.00525849	0.966387
mOTU-131	0.0192585	0.232666	1	54.9259	70.8158	0.876543	1	0.00467795	0.011417	0.00682993	0.915966	0.00322807	0.0401972	1	53.6173	73.6053	0.876543	0.973684	0.00467795	0.010991	0.00669389	0.907563
mOTU-134	0.934348	0.985811	2	59.821	60.3816	0.617284	0.578947	0.00420363	0.00255002	0.00367559	0.605042	0.380216	0.623984	2	58.1296	63.9868	0.617284	0.763158	0.00420363	0.00180525	0.00343776	0.663866
mOTU-135	0.125813	0.444667	2	56.6975	67.0395	0.728395	0.868421	0.00249064	0.00480337	0.00322915	0.773109	0.00963837	0.0848493	1	54.4074	71.9211	0.728395	0.973684	0.00249064	0.0069097	0.00390176	0.806723
mOTU-136	0.332245	0.631049	2	59.1975	61.7105	0.037037	0.0789474	3.35579e-05	0.000174647	7.86115e-05	0.0504202	7.64701e-06	0.00031588	1	54.2469	72.2632	0.037037	0.342105	3.35579e-05	0.000690147	0.000243225	0.134454
mOTU-14	0.0300158	0.272537	0	63.7531	52	0.345679	0.157895	0.00243833	0.000934107	0.00195799	0.285714	0.0142875	0.102299	0	64.1481	51.1579	0.345679	0.105263	0.00243833	0.00306093	0.00263715	0.268908
mOTU-140	0.189072	0.492945	2	57.6605	64.9868	0.271605	0.394737	0.000571189	0.0011683	0.000761862	0.310924	0.0212656	0.137586	1	55.7654	69.0263	0.271605	0.5	0.000571189	0.0011866	0.000767706	0.344538
mOTU-142	0.321064	0.631049	2	58.0864	64.0789	0.37037	0.473684	0.000521608	0.00133355	0.000780882	0.403361	0.589593	0.717049	2	58.9691	62.1974	0.37037	0.421053	0.000521608	0.000867311	0.000632001	0.386555
mOTU-145	0.704356	0.83423	2	60.5185	58.8947	0.160494	0.131579	0.00020728	0.000161672	0.000192716	0.151261	0.00256666	0.0362709	1	55.0741	70.5	0.160494	0.421053	0.00020728	0.000730041	0.000374212	0.243697
mOTU-151	0.965654	0.986522	2	60.0926	59.8026	0.493827	0.447368	0.000829735	0.00121981	0.000954297	0.478992	0.927042	0.969311	2	59.8086	60.4079	0.493827	0.5	0.000829735	0.00079008	0.000817072	0.495798
mOTU-154	0.158491	0.455334	2	58.9321	62.2763	0.0246914	0.0789474	4.35928e-06	3.59069e-05	1.44333e-05	0.0420168	0.437849	0.667562	2	59.4691	61.1316	0.0246914	0.0526316	4.35928e-06	9.66918e-06	6.05488e-06	0.0336134
mOTU-158	0.867167	0.950766	2	60.3642	59.2237	0.716049	0.710526	0.00928144	0.00571714	0.00814326	0.714286	0.165559	0.388985	2	57.0062	66.3816	0.716049	0.921053	0.00928144	0.0090048	0.0091931	0.781513
mOTU-161	0.314599	0.631049	2	61.3951	57.0263	0.185185	0.105263	0.000383498	8.83914e-05	0.000289262	0.159664	0.0735265	0.263225	1	57.0741	66.2368	0.185185	0.368421	0.000383498	0.000475697	0.00041294	0.243697
mOTU-164	0.962222	0.986522	2	60.0617	59.8684	0.111111	0.105263	0.00122704	0.00133735	0.00126227	0.109244	4.03612e-08	5.41849e-06	1	50.9259	79.3421	0.111111	0.552632	0.00122704	0.00903744	0.00372112	0.252101
mOTU-168	0.938211	0.985811	2	59.8457	60.3289	0.395062	0.394737	0.0085559	0.0222844	0.0129398	0.394958	0.00736563	0.0719153	1	54.5741	71.5658	0.395062	0.710526	0.0085559	0.0137524	0.0102153	0.495798
mOTU-176	0.135412	0.444667	2	56.7654	66.8947	0.82716	0.894737	0.0116632	0.0158811	0.0130101	0.848739	0.579684	0.710388	2	58.7963	62.5658	0.82716	0.894737	0.0116632	0.0135029	0.0122507	0.848739
mOTU-177	0.496384	0.721185	2	58.7963	62.5658	0.271605	0.368421	0.000977221	2.96316e-05	0.000674629	0.302521	0.00636387	0.0670078	0	64.1481	51.1579	0.271605	0.0526316	0.000977221	8.50382e-06	0.000667883	0.201681
mOTU-18	0.825787	0.923461	2	59.6543	60.7368	0.209877	0.210526	0.000371875	0.000620569	0.00045129	0.210084	0.00428449	0.0500168	1	55.0123	70.6316	0.209877	0.473684	0.000371875	0.00122839	0.000645383	0.294118
mOTU-182	0.590441	0.773373	2	59.2346	61.6316	0.160494	0.184211	0.000396711	0.00026121	0.000353442	0.168067	0.717979	0.813716	2	60.4938	58.9474	0.160494	0.131579	0.000396711	0.000234294	0.000344847	0.151261
mOTU-185	0.149311	0.444667	2	59.5	61.0658	0	0.0263158	0	2.09474e-06	6.68908e-07	0.00840336	NaN	NaN	2	60	60	0	0	0	0	0	0
mOTU-190	0.259693	0.56979	2	62.4074	54.8684	0.703704	0.631579	0.00271235	0.00140114	0.00229365	0.680672	0.125131	0.359552	2	63.2593	53.0526	0.703704	0.552632	0.00271235	0.000777259	0.00209442	0.655462
mOTU-192	0.03453	0.272537	0	62.5679	54.5263	0.160494	0.0263158	0.00116604	3.057e-06	0.000794668	0.117647	0.00947065	0.0847623	0	63.0494	53.5	0.160494	0	0.00116604	0	0.000793691	0.109244
mOTU-195	0.337085	0.631049	2	60.4691	59	0.0246914	0	2.53228e-05	0	1.72365e-05	0.0168067	0.337085	0.571087	2	60.4691	59	0.0246914	0	2.53228e-05	0	1.72365e-05	0.0168067
mOTU-204	0.577181	0.768212	2	60.4259	59.0921	0.0493827	0.0263158	4.82473e-05	7.13808e-06	3.512e-05	0.0420168	7.62931e-05	0.00240997	1	54.9136	70.8421	0.0493827	0.315789	4.82473e-05	0.000684276	0.000251349	0.134454
mOTU-206	0.979537	0.987883	2	60.0617	59.8684	0.962963	1	0.00349474	0.00530159	0.00407172	0.97479	0.0730247	0.263183	1	56.1111	68.2895	0.962963	0.947368	0.00349474	0.00616422	0.00434718	0.957983
mOTU-207	0.753677	0.861345	2	59.5802	60.8947	0.135802	0.157895	0.000290042	0.000166504	0.000250593	0.142857	0.531107	0.690568	2	59.1481	61.8158	0.135802	0.184211	0.000290042	9.41903e-05	0.000227501	0.151261
mOTU-209	0.580078	0.768212	2	60.5556	58.8158	0.0864198	0.0526316	6.60267e-05	0.000447751	0.000187922	0.0756303	0.678842	0.789043	2	59.5432	60.9737	0.0864198	0.105263	6.60267e-05	0.000150465	9.29902e-05	0.092437
mOTU-210	0.347455	0.642978	2	59.2222	61.6579	0.037037	0.0789474	6.6901e-05	8.62916e-05	7.3093e-05	0.0504202	0.347455	0.583074	2	59.2222	61.6579	0.037037	0.0789474	6.6901e-05	7.65235e-05	6.99737e-05	0.0504202
mOTU-212	0.126516	0.444667	2	56.8519	66.7105	0.481481	0.657895	0.00100295	0.00250703	0.00148325	0.537815	0.000243844	0.00623545	1	52.2963	76.4211	0.481481	0.868421	0.00100295	0.00177948	0.00125092	0.605042
mOTU-217	0.376058	0.669692	2	61.1728	57.5	0.160494	0.105263	0.000301027	0.000207044	0.000271016	0.142857	0.0803163	0.285628	1	57.2963	65.7632	0.160494	0.315789	0.000301027	0.000346747	0.000315627	0.210084
mOTU-218	0.171427	0.474087	2	61.3642	57.0921	0.0987654	0.0263158	3.24976e-05	5.15384e-06	2.37659e-05	0.0756303	0.811713	0.882368	2	60.2654	59.4342	0.0987654	0.0789474	3.24976e-05	9.88001e-05	5.36698e-05	0.092437
mOTU-219	0.599745	0.773864	2	59.7407	60.5526	0.0123457	0.0263158	1.58773e-05	2.01553e-05	1.72434e-05	0.0168067	0.20413	0.431565	2	59.2469	61.6053	0.0123457	0.0526316	1.58773e-05	8.0715e-06	1.33847e-05	0.0252101
mOTU-224	0.294129	0.616723	2	58.6111	62.9605	0.123457	0.184211	9.4219e-05	0.00268067	0.000920144	0.142857	0.717619	0.813716	2	60.4444	59.0526	0.123457	0.105263	9.4219e-05	0.000609159	0.000258654	0.117647
mOTU-225	0.510417	0.72717	2	58.5741	63.0395	0.777778	0.842105	0.00259341	0.00224783	0.00248305	0.798319	0.55398	0.707903	2	58.716	62.7368	0.777778	0.894737	0.00259341	0.00358469	0.00290995	0.815126
mOTU-226	0.00162243	0.105458	1	57.2099	65.9474	0.0123457	0.157895	8.38272e-07	0.00045631	0.000146283	0.0588235	0.0178168	0.120976	1	58.2099	63.8158	0.0123457	0.105263	8.38272e-07	4.66064e-05	1.54533e-05	0.0420168
mOTU-228	0.946067	0.985811	2	59.9383	60.1316	0.0493827	0.0526316	6.73371e-05	0.000180972	0.000103624	0.0504202	0.123147	0.359552	2	58.463	63.2763	0.0493827	0.131579	6.73371e-05	0.000394148	0.000171697	0.0756303
mOTU-230	0.00640398	0.156896	1	56.2284	68.0395	0.0987654	0.289474	1.35845e-05	0.00100032	0.000328676	0.159664	0.000124345	0.00354031	1	54.2654	72.2237	0.0987654	0.394737	1.35845e-05	0.00261183	0.000843276	0.193277
mOTU-233	0.0226031	0.232666	1	57.5123	65.3026	0.0493827	0.184211	0.000155038	0.000143294	0.000151288	0.092437	0.284554	0.534398	2	58.9877	62.1579	0.0493827	0.105263	0.000155038	0.000200866	0.000169672	0.0672269
mOTU-234	0.685119	0.822776	2	59.2284	61.6447	0.358025	0.421053	0.000836073	0.00116911	0.000942421	0.378151	0.251405	0.485627	2	62.0617	55.6053	0.358025	0.236842	0.000836073	0.000574096	0.000752417	0.319328
mOTU-238	0.378024	0.670895	2	61.7531	56.2632	0.469136	0.421053	0.000908142	0.000209535	0.000685057	0.453782	0.10331	0.345853	2	56.6543	67.1316	0.469136	0.657895	0.000908142	0.000792707	0.000871281	0.529412
mOTU-24	0.385843	0.682443	2	59.0123	62.1053	0.0864198	0.131579	6.9037e-06	1.43252e-05	9.27361e-06	0.10084	0.0640301	0.248471	0	61.642	56.5	0.0864198	0	6.9037e-06	0	4.69916e-06	0.0588235
mOTU-240	0.000818481	0.096252	1	55.9383	68.6579	0.0493827	0.263158	6.67974e-05	0.00166567	0.000577363	0.117647	0.239918	0.470205	2	58.8889	62.3684	0.0493827	0.105263	6.67974e-05	0.000190566	0.00010632	0.0672269
mOTU-241	0.881909	0.952961	2	60.3272	59.3026	0.839506	0.815789	0.00319106	0.00135069	0.00260338	0.831933	0.716845	0.813716	2	59.2099	61.6842	0.839506	0.842105	0.00319106	0.00206024	0.00282996	0.840336
mOTU-243	0.606023	0.774689	2	59.3889	61.3026	0.0987654	0.131579	0.000285028	0.000227345	0.000266608	0.109244	0.087952	0.304711	1	57.8025	64.6842	0.0987654	0.210526	0.000285028	0.000420232	0.000328202	0.134454
mOTU-244	0.228654	0.534145	2	57.9815	64.3026	0.222222	0.342105	0.000439701	0.000751219	0.000539178	0.260504	0.534943	0.692207	2	58.9815	62.1711	0.222222	0.289474	0.000439701	0.000422521	0.000434215	0.243697
mOTU-246	0.966515	0.986522	2	59.9691	60.0658	0.0246914	0.0263158	0.000541118	0.000991882	0.000685059	0.0252101	3.95538e-13	2.12404e-10	1	48.6296	84.2368	0.0246914	0.631579	0.000541118	0.00641192	0.00241583	0.218487
mOTU-248	0.416596	0.706281	2	59.4444	61.1842	0.0246914	0.0526316	1.61852e-06	6.42171e-06	3.15231e-06	0.0336134	0.416596	0.665459	2	59.4444	61.1842	0.0246914	0.0526316	1.61852e-06	4.11e-05	1.42261e-05	0.0336134
mOTU-251	0.0393343	0.272537	1	59	62.1316	0	0.0526316	0	6.73556e-05	2.15085e-05	0.0168067	0.0009255	0.0165665	1	57.5	65.3289	0	0.131579	0	0.000143371	4.57824e-05	0.0420168
mOTU-252	0.699989	0.831037	2	59.7037	60.6316	0.037037	0.0526316	7.25525e-05	0.000158251	9.99185e-05	0.0420168	0.148	0.359552	2	58.716	62.7368	0.037037	0.105263	7.25525e-05	0.000188218	0.000109488	0.0588235
mOTU-253	0.33779	0.631049	2	61.0494	57.7632	0.111111	0.0526316	0.000121963	3.27725e-05	9.34817e-05	0.092437	0.142665	0.359552	2	58.0617	64.1316	0.111111	0.210526	0.000121963	0.000130643	0.000124735	0.142857
mOTU-254	0.00524041	0.156896	1	54.3272	72.0921	0.407407	0.710526	0.000782771	0.00220633	0.00123735	0.504202	0.0684137	0.256984	1	56.3827	67.7105	0.407407	0.552632	0.000782771	0.00158612	0.0010393	0.453782
mOTU-257	0.196751	0.501522	2	59.2346	61.6316	0.0123457	0.0526316	2.64647e-06	4.49793e-05	1.61645e-05	0.0252101	0.061328	0.242156	1	58.7284	62.7105	0.0123457	0.0789474	2.64647e-06	4.39218e-05	1.58268e-05	0.0336134
mOTU-258	0.00346285	0.138514	1	53.6914	73.4474	0.716049	0.947368	0.00201451	0.00520848	0.00303443	0.789916	0.00229349	0.0332866	1	53.4198	74.0263	0.716049	0.947368	0.00201451	0.00513585	0.00301124	0.789916
mOTU-26	0.149311	0.444667	2	59.5	61.0658	0	0.0263158	0	3.722e-06	1.18854e-06	0.00840336	NaN	NaN	2	60	60	0	0	0	0	0	0
mOTU-260	0.624389	0.788063	2	59	62.1316	0.469136	0.578947	0.00107755	0.000664342	0.000945603	0.504202	0.144181	0.359552	2	57	66.3947	0.469136	0.657895	0.00107755	0.00339436	0.00181737	0.529412
mOTU-265	0.988238	0.990143	2	59.963	60.0789	0.580247	0.631579	0.00285569	0.00299718	0.00290088	0.596639	0.955228	0.979981	2	60.1235	59.7368	0.580247	0.605263	0.00285569	0.00227008	0.00266869	0.588235
mOTU-267	0.337085	0.631049	2	60.4691	59	0.0246914	0	2.26484e-05	0	1.54162e-05	0.0168067	0.337085	0.571087	2	60.4691	59	0.0246914	0	2.26484e-05	0	1.54162e-05	0.0168067
mOTU-268	0.149647	0.444667	2	57.0062	66.3816	0.493827	0.710526	0.00106018	0.00231842	0.00146197	0.563025	0.107657	0.354673	2	56.6667	67.1053	0.493827	0.684211	0.00106018	0.00159032	0.00122947	0.554622
mOTU-270	0.00860291	0.156896	1	55.4568	69.6842	0.209877	0.447368	0.000197417	0.000732767	0.000368369	0.285714	0.0721195	0.261677	1	56.9877	66.4211	0.209877	0.368421	0.000197417	0.000593395	0.000323863	0.260504
mOTU-273	0.010802	0.175532	0	65.2778	48.75	0.641975	0.368421	0.00233978	0.000548664	0.00176783	0.554622	0.426237	0.667562	2	61.679	56.4211	0.641975	0.552632	0.00233978	0.00152092	0.0020783	0.613445
mOTU-274	0.588874	0.773373	2	58.8395	62.4737	0.679012	0.736842	0.000415046	0.00036626	0.000399467	0.697479	0.0472491	0.215023	1	55.7346	69.0921	0.679012	0.868421	0.000415046	0.000830889	0.000547836	0.739496
mOTU-277	0.0736948	0.375699	1	56.5	67.4605	0.37037	0.552632	0.000984085	0.00164696	0.00119576	0.428571	0.216337	0.446819	2	57.6173	65.0789	0.37037	0.473684	0.000984085	0.000946032	0.000971934	0.403361
mOTU-280	0.444491	0.720048	2	59.2346	61.6316	0.0617284	0.105263	6.95055e-05	4.85896e-05	6.28265e-05	0.0756303	0.047727	0.215373	1	57.7531	64.7895	0.0617284	0.184211	6.95055e-05	0.000318635	0.00014906	0.10084
mOTU-281	0.848212	0.942853	2	59.5802	60.8947	0.82716	0.842105	0.0184849	0.0142969	0.0171476	0.831933	0.395604	0.64181	2	61.8395	56.0789	0.82716	0.763158	0.0184849	0.00979465	0.0157099	0.806723
mOTU-282	0.85748	0.946687	2	59.6667	60.7105	0.333333	0.342105	0.000283175	0.00225533	0.00091294	0.336134	0.997275	0.999135	2	60.0123	59.9737	0.333333	0.315789	0.000283175	0.000399173	0.000320216	0.327731
mOTU-284	0.536262	0.748373	2	58.6543	62.8684	0.925926	1	0.00610425	0.00742475	0.00652592	0.94958	0.232359	0.464724	2	57.4074	65.5263	0.925926	0.947368	0.00610425	0.00981351	0.00728872	0.932773
mOTU-288	0.0616235	0.348306	1	55.9568	68.6184	0.802469	0.868421	0.000982311	0.00257048	0.00148946	0.823529	0.00320255	0.0401972	1	53.6296	73.5789	0.802469	0.842105	0.000982311	0.00317457	0.00168236	0.815126
mOTU-289	0.70781	0.834312	2	59.2654	61.5658	0.395062	0.473684	0.0016056	0.00132327	0.00151544	0.420168	0.00672088	0.069406	1	54.5123	71.6974	0.395062	0.710526	0.0016056	0.00408231	0.00239648	0.495798
mOTU-290	0.179321	0.480655	2	62.9136	53.7895	0.91358	0.894737	0.00793815	0.0035634	0.00654117	0.907563	0.603793	0.729139	2	61.1296	57.5921	0.91358	0.868421	0.00793815	0.00783107	0.00790396	0.89916
mOTU-293	0.149311	0.444667	2	59.5	61.0658	0	0.0263158	0	6.45374e-06	2.06086e-06	0.00840336	0.149311	0.359552	2	59.5	61.0658	0	0.0263158	0	5.64184e-06	1.8016e-06	0.00840336
mOTU-295	0.209191	0.517996	2	58.2222	63.7895	0.135802	0.236842	9.12931e-05	0.000678682	0.000278863	0.168067	0.265758	0.509685	2	58.4568	63.2895	0.135802	0.210526	9.12931e-05	0.00035597	0.000175812	0.159664
mOTU-297	0.236256	0.534145	2	58.358	63.5	0.135802	0.210526	2.92287e-05	0.00156878	0.00052085	0.159664	1.46518e-06	9.83503e-05	1	51.8519	77.3684	0.135802	0.552632	2.92287e-05	0.00377156	0.00122426	0.268908
mOTU-3	0.917467	0.980594	2	59.8765	60.2632	0.0987654	0.105263	0.00182736	0.000909403	0.00153423	0.10084	0.691346	0.800114	2	60.4383	59.0658	0.0987654	0.0789474	0.00182736	0.00187622	0.00184296	0.092437
mOTU-30	0.168129	0.47079	2	60.9383	58	0.0493827	0	3.80206e-05	0	2.58796e-05	0.0336134	0.168129	0.388985	2	60.9383	58	0.0493827	0	3.80206e-05	0	2.58796e-05	0.0336134
mOTU-301	0.00620205	0.156896	1	54.1975	72.3684	0.580247	0.789474	0.00142348	0.0045856	0.00243323	0.647059	5.83478e-05	0.0019583	1	51.4198	78.2895	0.580247	0.921053	0.00142348	0.00436815	0.00236379	0.689076
mOTU-302	0.0965432	0.440373	1	58.1852	63.8684	0.0617284	0.157895	0.000109848	0.000237074	0.000150474	0.092437	0.198691	0.431565	2	58.6543	62.8684	0.0617284	0.131579	0.000109848	0.00016398	0.000127133	0.0840336
mOTU-306	0.747379	0.857918	2	60.5679	58.7895	0.308642	0.263158	0.000545847	0.000718238	0.000600896	0.294118	0.919013	0.965772	2	59.8148	60.3947	0.308642	0.289474	0.000545847	0.000875737	0.00065119	0.302521
mOTU-307	0.104196	0.444667	2	58.0247	64.2105	0.0864198	0.184211	1.045e-05	0.000193726	6.8975e-05	0.117647	0.18651	0.417317	2	58.4444	63.3158	0.0864198	0.157895	1.045e-05	0.000286949	9.87438e-05	0.109244
mOTU-308	0.372797	0.666166	2	58.1914	63.8553	0.469136	0.552632	0.000768761	0.000887348	0.000806629	0.495798	0.0297754	0.163642	1	55.4877	69.6184	0.469136	0.763158	0.000768761	0.00153042	0.00101198	0.563025
mOTU-310	8.90268e-06	0.00462939	1	50.6358	79.9605	0.506173	0.868421	0.00096208	0.0079537	0.0031947	0.621849	0.000318388	0.00743366	1	52.4568	76.0789	0.506173	0.789474	0.00096208	0.00442697	0.00206852	0.596639
mOTU-316	0.0249031	0.244332	0	64.8642	49.6316	0.987654	1	0.00711586	0.00232408	0.00558572	0.991597	0.00585323	0.0641467	0	65.9753	47.2632	0.987654	1	0.00711586	0.00209793	0.0055135	0.991597
mOTU-317	0.504829	0.721185	2	60.2346	59.5	0.0123457	0	3.99565e-06	0	2.71973e-06	0.00840336	0.504829	0.669976	2	60.2346	59.5	0.0123457	0	3.99565e-06	0	2.71973e-06	0.00840336
mOTU-320	0.0842237	0.413047	0	63.716	52.0789	0.777778	0.684211	0.00107156	0.000579935	0.00091457	0.747899	0.424113	0.667562	2	61.7284	56.3158	0.777778	0.789474	0.00107156	0.00108795	0.00107679	0.781513
mOTU-324	0.112261	0.444667	2	62.6296	54.3947	0.296296	0.157895	0.000413206	7.70393e-05	0.000305859	0.252101	0.471965	0.669976	2	61.2222	57.3947	0.296296	0.210526	0.000413206	0.000223757	0.00035271	0.268908
mOTU-325	0.764526	0.868021	2	59.3457	61.3947	0.851852	0.921053	0.00337004	0.002391	0.00305741	0.87395	0.0016579	0.0267508	1	53.1852	74.5263	0.851852	0.973684	0.00337004	0.00727913	0.00461832	0.890756
mOTU-327	0.131414	0.444667	2	57.3889	65.5658	0.246914	0.368421	0.000325775	0.000448577	0.000364989	0.285714	0.326015	0.571087	2	58.3333	63.5526	0.246914	0.315789	0.000325775	0.000866496	0.000498442	0.268908
mOTU-33	0.17667	0.477424	2	61.9506	55.8421	0.209877	0.105263	0.000389175	8.69123e-05	0.000292654	0.176471	0.21198	0.445075	2	61.8025	56.1579	0.209877	0.105263	0.000389175	0.000279782	0.000354243	0.176471
mOTU-333	0.143711	0.444667	2	56.9198	66.5658	0.555556	0.736842	0.00901982	0.00142918	0.00659592	0.613445	0.000272151	0.00664296	1	52.284	76.4474	0.555556	0.842105	0.00901982	0.0109691	0.00964229	0.647059
mOTU-334	0.300992	0.62357	2	60.9198	58.0395	0.0740741	0.0263158	5.971e-05	3.35908e-06	4.17156e-05	0.0588235	0.581744	0.710388	2	59.4198	61.2368	0.0740741	0.105263	5.971e-05	0.000351527	0.000152895	0.0840336
mOTU-34	0.699989	0.831037	2	59.7037	60.6316	0.037037	0.0526316	3.72889e-05	2.67622e-05	3.39274e-05	0.0420168	0.0544002	0.231903	1	58.1852	63.8684	0.037037	0.131579	3.72889e-05	0.000106568	5.94117e-05	0.0672269
mOTU-341	0.18957	0.492945	2	59.2222	61.6579	0.0123457	0.0526316	1.77338e-06	0.000115414	3.80621e-05	0.0252101	1.01258e-06	7.7679e-05	1	54.2593	72.2368	0.0123457	0.315789	1.77338e-06	0.000572974	0.000184173	0.109244
mOTU-342	0.735957	0.848553	2	60.4506	59.0395	0.148148	0.131579	0.000230986	0.000552124	0.000333534	0.142857	0.794413	0.870612	2	59.642	60.7632	0.148148	0.157895	0.000230986	0.000136037	0.000200666	0.151261
mOTU-344	0.337085	0.631049	2	60.4691	59	0.0246914	0	3.93851e-05	0	2.68084e-05	0.0168067	0.437849	0.667562	2	59.4691	61.1316	0.0246914	0.0526316	3.93851e-05	4.79389e-05	4.21166e-05	0.0336134
mOTU-346	0.051686	0.316197	1	56.0309	68.4605	0.444444	0.657895	0.000980677	0.00155084	0.00116275	0.512605	0.00866497	0.0802256	1	54.6296	71.4474	0.444444	0.684211	0.000980677	0.00127212	0.00107374	0.521008
mOTU-348	0.0579044	0.346095	0	63.8272	51.8421	0.54321	0.368421	0.00216805	0.000282794	0.00156604	0.487395	0.507056	0.669976	2	61.3704	57.0789	0.54321	0.526316	0.00216805	0.000896092	0.00176188	0.537815
mOTU-349	0.613917	0.780531	2	61.0988	57.6579	0.962963	0.894737	0.00143585	0.00109334	0.00132647	0.941176	0.0142335	0.102299	0	65.3148	48.6711	0.962963	0.868421	0.00143585	0.00115524	0.00134624	0.932773
mOTU-357	0.546507	0.751809	2	60.6049	58.7105	0.0864198	0.0526316	2.75786e-05	3.94143e-05	3.13581e-05	0.0756303	0.214664	0.445075	2	61.1728	57.5	0.0864198	0.0263158	2.75786e-05	3.19742e-06	1.9793e-05	0.0672269
mOTU-362	0.29019	0.613439	2	57.9074	64.4605	0.419753	0.5	0.000713755	0.000695922	0.000708061	0.445378	0.024141	0.150741	1	55.4506	69.6974	0.419753	0.631579	0.000713755	0.000963164	0.000793398	0.487395
mOTU-366	0.156825	0.45305	2	56.9383	66.5263	0.814815	0.789474	0.00147994	0.0024152	0.00177859	0.806723	0.337128	0.571087	2	57.9198	64.4342	0.814815	0.868421	0.00147994	0.0015677	0.00150796	0.831933
mOTU-373	0.504829	0.721185	2	60.2346	59.5	0.0123457	0	1.28015e-05	0	8.7136e-06	0.00840336	0.504829	0.669976	2	60.2346	59.5	0.0123457	0	1.28015e-05	0	8.7136e-06	0.00840336
mOTU-375	0.0640301	0.353192	0	61.642	56.5	0.0864198	0	7.62162e-05	0	5.18782e-05	0.0588235	0.695534	0.803229	2	59.5679	60.9211	0.0864198	0.105263	7.62162e-05	7.83296e-05	7.68911e-05	0.092437
mOTU-376	0.310953	0.631049	2	58.0247	64.2105	0.407407	0.447368	0.000439504	0.00154598	0.000792831	0.420168	0.0259742	0.152078	1	55.5432	69.5	0.407407	0.605263	0.000439504	0.00104378	0.000632467	0.470588
mOTU-378	NaN	NaN	2	60	60	0	0	0	0	0	0	0.0110933	0.0863345	1	58.5	63.1974	0	0.0789474	0	1.58858e-05	5.07278e-06	0.0252101
mOTU-379	0.416978	0.706281	2	58.284	63.6579	0.592593	0.684211	0.0108754	0.0117889	0.0111671	0.621849	0.00170386	0.0267508	1	53.2778	74.3289	0.592593	0.973684	0.0108754	0.011534	0.0110857	0.714286
mOTU-38	0.149311	0.444667	2	59.5	61.0658	0	0.0263158	0	2.23421e-06	7.13445e-07	0.00840336	NaN	NaN	2	60	60	0	0	0	0	0	0
mOTU-383	0.120982	0.444667	2	57.679	64.9474	0.160494	0.263158	6.38475e-05	0.000724885	0.000274935	0.193277	0.192725	0.425898	2	58.0494	64.1579	0.160494	0.263158	6.38475e-05	0.000763899	0.000287393	0.193277
mOTU-385	0.429994	0.707585	2	61.142	57.5658	0.197531	0.131579	0.000305804	0.000167755	0.000261721	0.176471	0.964324	0.98449	2	59.9259	60.1579	0.197531	0.210526	0.000305804	0.000180909	0.000265922	0.201681
mOTU-386	0.980765	0.987883	2	60.0494	59.8947	0.320988	0.315789	0.000391759	8.11537e-05	0.000292574	0.319328	0.373405	0.618002	2	61.5432	56.7105	0.320988	0.210526	0.000391759	0.000174798	0.000322477	0.285714
mOTU-389	0.0232666	0.232666	1	57.7407	64.8158	0.037037	0.157895	3.854e-05	1.83157e-05	3.20818e-05	0.0756303	0.235656	0.464724	2	60.7037	58.5	0.037037	0	3.854e-05	0	2.62331e-05	0.0252101
mOTU-391	0.130196	0.444667	2	56.716	67	0.962963	1	0.00607316	0.00598071	0.00604364	0.97479	0.988631	0.994185	2	60.037	59.9211	0.962963	1	0.00607316	0.00528525	0.00582156	0.97479
mOTU-394	0.120281	0.444667	2	56.8519	66.7105	0.432099	0.631579	0.000684501	0.00188897	0.00106912	0.495798	0.0016053	0.0267508	1	53.4691	73.9211	0.432099	0.815789	0.000684501	0.00277585	0.00135233	0.554622
mOTU-398	0.681645	0.821533	2	60.5185	58.8947	0.135802	0.105263	0.000150376	0.000158214	0.000152879	0.12605	0.718252	0.813716	2	60.4568	59.0263	0.135802	0.105263	0.000150376	6.40006e-05	0.000122794	0.12605
mOTU-404	0.718031	0.836879	2	60.3457	59.2632	0.0740741	0.0526316	1.74067e-05	3.13381e-05	2.18554e-05	0.0672269	0.327877	0.571087	2	60.8704	58.1447	0.0740741	0.0263158	1.74067e-05	2.83704e-05	2.09077e-05	0.0588235
mOTU-407	0.578921	0.768212	2	58.8025	62.5526	0.716049	0.789474	0.00117029	0.00121251	0.00118377	0.739496	0.633418	0.753362	2	58.9691	62.1974	0.716049	0.815789	0.00117029	0.00127725	0.00120444	0.747899
mOTU-411	0.00874999	0.156896	1	56.0802	68.3553	0.123457	0.342105	0.000102135	0.000433308	0.000207888	0.193277	0.0313064	0.169813	1	56.8951	66.6184	0.123457	0.289474	0.000102135	0.000224593	0.000141239	0.176471
mOTU-414	0.0331224	0.272537	1	55.7531	69.0526	0.407407	0.578947	0.000509757	0.0015312	0.000835933	0.462185	0.00174353	0.0267508	1	53.6173	73.6053	0.407407	0.736842	0.000509757	0.00142679	0.000802592	0.512605
mOTU-415	0.369126	0.665398	2	58.2222	63.7895	0.407407	0.526316	0.000430382	0.000298173	0.000388164	0.445378	0.0327996	0.174955	1	55.7099	69.1447	0.407407	0.631579	0.000430382	0.000589085	0.000481061	0.478992
mOTU-42	0.0422087	0.285046	0	62.3889	54.9079	0.148148	0.0263158	8.1526e-05	2.40789e-06	5.62614e-05	0.109244	0.135591	0.359552	2	61.8148	56.1316	0.148148	0.0526316	8.1526e-05	1.62998e-05	6.06974e-05	0.117647
mOTU-43	0.121252	0.444667	2	61.1728	57.5	0.0617284	0	9.29458e-05	0	6.32656e-05	0.0420168	0.121252	0.359552	2	61.1728	57.5	0.0617284	0	9.29458e-05	0	6.32656e-05	0.0420168
mOTU-430	0.420467	0.706624	2	58.9877	62.1579	0.111111	0.157895	9.55278e-05	0.00273333	0.000937852	0.12605	0.473591	0.669976	2	59.0988	61.9211	0.111111	0.157895	9.55278e-05	0.000865891	0.000341526	0.12605
mOTU-431	0.77536	0.878403	2	59.3951	61.2895	0.604938	0.605263	0.00077509	0.000941677	0.000828286	0.605042	0.32454	0.571087	2	57.9074	64.4605	0.604938	0.736842	0.00077509	0.00119736	0.000909933	0.647059
mOTU-434	0.0879712	0.413047	0	61.4074	57	0.0740741	0	9.15983e-05	0	6.23484e-05	0.0504202	0.960336	0.982286	2	59.9444	60.1184	0.0740741	0.0789474	9.15983e-05	1.13689e-05	6.59788e-05	0.0756303
mOTU-437	0.60155	0.774273	2	61.1358	57.5789	0.876543	0.842105	0.00584777	0.00493001	0.0055547	0.865546	0.417616	0.665459	2	61.7593	56.25	0.876543	0.815789	0.00584777	0.00370123	0.00516232	0.857143
mOTU-439	0.571585	0.768212	2	58.9259	62.2895	0.358025	0.421053	0.000450203	0.000379255	0.000427548	0.378151	0.428746	0.667562	2	58.4815	63.2368	0.358025	0.473684	0.000450203	0.000270927	0.000392955	0.394958
mOTU-443	0.473759	0.721185	2	61.5556	56.6842	0.839506	0.894737	0.000544269	0.000951213	0.000674218	0.857143	0.712866	0.813716	2	59.1975	61.7105	0.839506	0.947368	0.000544269	0.000782248	0.000620262	0.87395
mOTU-445	0.337085	0.631049	2	60.4691	59	0.0246914	0	5.74578e-06	0	3.91099e-06	0.0168067	0.337085	0.571087	2	60.4691	59	0.0246914	0	5.74578e-06	0	3.91099e-06	0.0168067
mOTU-448	0.0393343	0.272537	1	59	62.1316	0	0.0526316	0	8.7036e-05	2.7793e-05	0.0168067	0.0393343	0.192023	1	59	62.1316	0	0.0526316	0	0.000171207	5.46711e-05	0.0168067
mOTU-45	0.502283	0.721185	2	59.4012	61.2763	0.0493827	0.0789474	4.78135e-05	0.000388047	0.00015646	0.0588235	7.29854e-06	0.00031588	1	53.9383	72.9211	0.0493827	0.368421	4.78135e-05	0.0025445	0.000845075	0.151261
mOTU-450	0.0373369	0.272537	0	64.463	50.4868	0.765432	0.605263	0.00147323	0.00044175	0.00114385	0.714286	0.0191438	0.126916	0	65.0309	49.2763	0.765432	0.657895	0.00147323	0.00205052	0.00165757	0.731092
mOTU-451	0.0466693	0.303351	0	61.8765	56	0.0987654	0	4.83977e-05	0	3.2943e-05	0.0672269	0.167566	0.388985	2	61.3765	57.0658	0.0987654	0.0263158	4.83977e-05	5.93579e-06	3.48384e-05	0.0756303
mOTU-452	0.017394	0.23192	1	55.3025	70.0132	0.37037	0.605263	0.00028382	0.000325719	0.000297199	0.445378	0.322204	0.571087	2	58.0802	64.0921	0.37037	0.5	0.00028382	0.000231953	0.000267257	0.411765
mOTU-456	0.141393	0.444667	2	56.8272	66.7632	0.753086	0.815789	0.000667657	0.00192946	0.00107059	0.773109	0.292762	0.547781	2	57.7284	64.8421	0.753086	0.815789	0.000667657	0.000828058	0.000718878	0.773109
mOTU-457	0.336669	0.631049	2	61.3889	57.0395	0.197531	0.131579	0.000108474	4.66483e-05	8.87316e-05	0.176471	0.74885	0.836034	2	59.5	61.0658	0.197531	0.236842	0.000108474	7.05006e-05	9.63483e-05	0.210084
mOTU-458	0.682505	0.821533	2	60.4691	59	0.111111	0.0789474	8.81489e-05	0.00021723	0.000129368	0.10084	0.945454	0.976996	2	60.0864	59.8158	0.111111	0.105263	8.81489e-05	0.000266222	0.000145013	0.109244
mOTU-460	0.348912	0.643384	2	58.7593	62.6447	0.123457	0.184211	3.6828e-05	9.83017e-05	5.64583e-05	0.142857	0.202135	0.431565	2	58.2716	63.6842	0.123457	0.210526	3.6828e-05	7.75465e-05	4.98306e-05	0.151261
mOTU-463	0.901054	0.970079	2	59.8704	60.2763	0.0740741	0.0789474	3.4135e-05	6.2297e-05	4.31279e-05	0.0756303	0.557622	0.707903	2	59.3827	61.3158	0.0740741	0.105263	3.4135e-05	5.73937e-05	4.15622e-05	0.0840336
mOTU-47	0.757649	0.863986	2	59.7037	60.6316	0.0617284	0.0789474	0.000139638	8.21845e-06	9.76722e-05	0.0672269	0.121252	0.359552	2	61.1728	57.5	0.0617284	0	0.000139638	0	9.50479e-05	0.0420168
mOTU-470	0.728505	0.841828	2	60.6481	58.6184	0.358025	0.342105	0.000264249	0.000128336	0.000220848	0.352941	0.354384	0.592848	2	58.2346	63.7632	0.358025	0.447368	0.000264249	0.000753676	0.000420537	0.386555
mOTU-471	0.689174	0.823841	2	59.5247	61.0132	0.0987654	0.131579	0.000576602	8.38685e-05	0.000419259	0.109244	0.978245	0.991411	2	59.963	60.0789	0.0987654	0.105263	0.000576602	0.000189434	0.000452969	0.10084
mOTU-474	0.58956	0.773373	2	58.8951	62.3553	0.506173	0.526316	0.000810969	0.00113202	0.000913488	0.512605	0.0717089	0.261677	1	56.2593	67.9737	0.506173	0.684211	0.000810969	0.00116404	0.000923716	0.563025
mOTU-481	0.0588412	0.347698	1	58.716	62.7368	0.0123457	0.0789474	7.20988e-07	8.86124e-06	3.32039e-06	0.0336134	0.000125262	0.00354031	1	56.1852	68.1316	0.0123457	0.210526	7.20988e-07	5.23534e-05	1.72087e-05	0.0756303
mOTU-484	0.949791	0.985811	2	59.9568	60.0921	0.0246914	0.0263158	1.94568e-06	3.33145e-06	2.38819e-06	0.0252101	0.168398	0.388985	2	58.9568	62.2237	0.0246914	0.0789474	1.94568e-06	7.59768e-06	3.75052e-06	0.0420168
mOTU-485	0.504829	0.721185	2	60.2346	59.5	0.0123457	0	9.5679e-07	0	6.51261e-07	0.00840336	0.504829	0.669976	2	60.2346	59.5	0.0123457	0	9.5679e-07	0	6.51261e-07	0.00840336
mOTU-486	0.130334	0.444667	2	61.8395	56.0789	0.148148	0.0526316	0.000169818	4.25043e-05	0.000129164	0.117647	0.0123104	0.094438	1	56.0741	68.3684	0.148148	0.368421	0.000169818	0.000709564	0.000342174	0.218487
mOTU-49	0.100004	0.444667	2	61.7963	56.1711	0.123457	0.0263158	0.000112316	9.12864e-05	0.000105601	0.092437	0.90674	0.95687	2	60.1481	59.6842	0.123457	0.105263	0.000112316	3.80068e-05	8.85871e-05	0.117647
mOTU-490	0.0230689	0.232666	0	64.9259	49.5	0.925926	0.868421	0.00212293	0.000736385	0.00168017	0.907563	0.0077621	0.074433	0	65.7716	47.6974	0.925926	0.947368	0.00212293	0.000588104	0.00163282	0.932773
mOTU-491	0.00666446	0.156896	1	54.8086	71.0658	0.320988	0.552632	0.000230995	0.000997959	0.000475908	0.394958	0.0279866	0.159881	1	55.8457	68.8553	0.320988	0.5	0.000230995	0.000779453	0.000406133	0.378151
mOTU-495	0.520107	0.735577	2	61.0556	57.75	0.259259	0.210526	0.00011097	6.55678e-05	9.64715e-05	0.243697	0.762137	0.849103	2	60.5062	58.9211	0.259259	0.236842	0.00011097	9.85128e-05	0.000106992	0.252101
mOTU-496	0.62739	0.789934	2	60.5556	58.8158	0.111111	0.0789474	0.000169506	4.08378e-05	0.000128419	0.10084	0.283789	0.534398	2	58.6173	62.9474	0.111111	0.184211	0.000169506	8.33761e-05	0.000142003	0.134454
mOTU-497	0.621834	0.786748	2	59	62.1316	0.481481	0.5	0.000171986	0.000203327	0.000181994	0.487395	0.0495852	0.221894	1	55.9444	68.6447	0.481481	0.684211	0.000171986	0.000468483	0.000266666	0.546218
mOTU-498	0.167939	0.47079	2	62.284	55.1316	0.296296	0.157895	0.000295779	0.000256707	0.000283302	0.252101	0.15671	0.374015	2	62.3457	55	0.296296	0.157895	0.000295779	0.000129934	0.00024282	0.252101
mOTU-502	0.00666446	0.156896	1	54.8086	71.0658	0.296296	0.605263	0.000100839	0.000155695	0.000118356	0.394958	0.0352119	0.180591	1	56.0185	68.4868	0.296296	0.552632	0.000100839	0.000135845	0.000112018	0.378151
mOTU-504	0.125236	0.444667	2	58.1358	63.9737	0.0864198	0.184211	2.25167e-05	6.63493e-05	3.65137e-05	0.117647	0.509298	0.669976	2	59.2469	61.6053	0.0864198	0.131579	2.25167e-05	1.84469e-05	2.12171e-05	0.10084
mOTU-507	0.152798	0.445179	2	57.037	66.3158	0.506173	0.657895	0.000335839	0.000691719	0.000449481	0.554622	0.0208073	0.136262	1	55.1543	70.3289	0.506173	0.789474	0.000335839	0.00158002	0.000733141	0.596639
mOTU-508	0.173224	0.474087	2	57.3333	65.6842	0.382716	0.526316	0.00136892	0.00126376	0.00133534	0.428571	0.160617	0.381643	2	57.2531	65.8553	0.382716	0.526316	0.00136892	0.000837522	0.00119923	0.428571
mOTU-51	0.853857	0.944693	2	60.2222	59.5263	0.111111	0.105263	7.14218e-05	0.000708955	0.000275004	0.109244	0.0340202	0.177367	0	62.1111	55.5	0.111111	0	7.14218e-05	0	4.86149e-05	0.0756303
mOTU-510	0.613493	0.780531	2	61.0741	57.7105	0.617284	0.684211	0.000371528	0.000239499	0.000329367	0.638655	0.808526	0.880686	2	60.5185	58.8947	0.617284	0.684211	0.000371528	0.000220532	0.000323311	0.638655
mOTU-517	0.722962	0.837929	2	60.5988	58.7237	0.271605	0.236842	7.80413e-05	7.13155e-05	7.58935e-05	0.260504	0.448774	0.669976	2	58.6728	62.8289	0.271605	0.342105	7.80413e-05	0.000103795	8.62651e-05	0.294118
mOTU-519	0.582068	0.768212	2	59.7284	60.5789	0.0123457	0.0263158	1.14691e-06	7.65317e-05	2.52194e-05	0.0168067	0.18957	0.420657	2	59.2222	61.6579	0.0123457	0.0526316	1.14691e-06	2.92391e-05	1.01175e-05	0.0252101
mOTU-52	0.149311	0.444667	2	59.5	61.0658	0	0.0263158	0	0.000192299	6.14064e-05	0.00840336	NaN	NaN	2	60	60	0	0	0	0	0	0
mOTU-520	0.105625	0.444667	2	56.5	67.4605	0.790123	0.868421	0.000886845	0.00185395	0.00119567	0.815126	0.0862754	0.302435	1	56.2901	67.9079	0.790123	0.868421	0.000886845	0.00177674	0.00117101	0.815126
mOTU-521	0.149311	0.444667	2	59.5	61.0658	0	0.0263158	0	2.31842e-06	7.40336e-07	0.00840336	0.149311	0.359552	2	59.5	61.0658	0	0.0263158	0	1.51053e-06	4.82353e-07	0.00840336
mOTU-525	0.226186	0.534145	2	57.6296	65.0526	0.382716	0.526316	0.000486995	0.000988949	0.000647283	0.428571	0.732585	0.824734	2	59.3333	61.4211	0.382716	0.473684	0.000486995	0.000560493	0.000510465	0.411765
mOTU-528	0.872943	0.950766	2	60.1728	59.6316	0.0864198	0.0789474	3.0212e-05	1.34122e-05	2.48473e-05	0.0840336	0.863621	0.924258	2	60.1852	59.6053	0.0864198	0.0789474	3.0212e-05	1.19388e-05	2.43768e-05	0.0840336
mOTU-529	0.635147	0.795561	2	60.5432	58.8421	0.111111	0.0789474	2.04268e-05	1.79914e-05	1.96491e-05	0.10084	0.227653	0.461319	2	58.4444	63.3158	0.111111	0.184211	2.04268e-05	4.55435e-05	2.84473e-05	0.134454
mOTU-531	0.151956	0.445179	2	58.7284	62.7105	0.037037	0.105263	2.20082e-05	2.23462e-05	2.21161e-05	0.0588235	0.0577785	0.23867	1	58.2099	63.8158	0.037037	0.131579	2.20082e-05	7.81988e-05	3.99514e-05	0.0672269
mOTU-532	0.504829	0.721185	2	60.2346	59.5	0.0123457	0	2.38989e-06	0	1.62673e-06	0.00840336	0.20413	0.431565	2	59.2469	61.6053	0.0123457	0.0526316	2.38989e-06	6.89105e-06	3.82724e-06	0.0252101
mOTU-534	0.966515	0.986522	2	59.9691	60.0658	0.0246914	0.0263158	5.04799e-05	4.93911e-06	3.59374e-05	0.0252101	0.061268	0.242156	1	58.4568	63.2895	0.0246914	0.105263	5.04799e-05	0.000247963	0.000113542	0.0504202
mOTU-536	0.947118	0.985811	2	60.1481	59.6842	0.728395	0.684211	0.00711768	0.00686122	0.00703579	0.714286	0.956257	0.979981	2	60.1235	59.7368	0.728395	0.657895	0.00711768	0.00659219	0.00694988	0.705882
mOTU-548	0.0485687	0.310505	1	57.9383	64.3947	0.0493827	0.157895	6.7534e-05	0.000382287	0.000168044	0.0840336	0.108745	0.356072	2	58.4012	63.4079	0.0493827	0.131579	6.7534e-05	0.000198706	0.000109421	0.0756303
mOTU-550	1	1	2	60.0062	59.9868	0.567901	0.605263	0.00567419	0.00197573	0.00449317	0.579832	0.0455073	0.214363	1	55.7654	69.0263	0.567901	0.789474	0.00567419	0.00209593	0.00453155	0.638655
mOTU-551	0.669021	0.812829	2	60.9321	58.0132	0.987654	0.973684	0.0020469	0.00171218	0.00194001	0.983193	0.104275	0.345853	2	63.5247	52.4868	0.987654	0.973684	0.0020469	0.00119743	0.00177564	0.983193
mOTU-552	0.0171032	0.23192	0	65.1667	48.9868	0.91358	0.815789	0.00131754	0.000426095	0.00103288	0.882353	0.0254167	0.152078	0	64.8457	49.6711	0.91358	0.921053	0.00131754	0.000567078	0.0010779	0.915966
mOTU-559	0.0159326	0.230137	1	54.8889	70.8947	0.604938	0.736842	0.000295161	0.00077045	0.000446934	0.647059	0.0544129	0.231903	1	55.9136	68.7105	0.604938	0.763158	0.000295161	0.000615189	0.000397355	0.655462
mOTU-562	0.723519	0.837929	2	60.5432	58.8421	0.209877	0.184211	0.000110816	6.93264e-05	9.75672e-05	0.201681	0.865401	0.924258	2	59.7284	60.5789	0.209877	0.236842	0.000110816	5.73369e-05	9.37386e-05	0.218487
mOTU-565	0.0954111	0.43906	0	61.821	56.1184	0.123457	0.0263158	0.000141003	8.39774e-06	9.86586e-05	0.092437	0.474148	0.669976	2	60.8457	58.1974	0.123457	0.0789474	0.000141003	1.01968e-05	9.9233e-05	0.109244
mOTU-566	0.03453	0.272537	0	62.5679	54.5263	0.160494	0.0263158	0.000175668	5.03705e-06	0.000121181	0.117647	0.925222	0.969311	2	60.1358	59.7105	0.160494	0.157895	0.000175668	8.1296e-05	0.000145533	0.159664
mOTU-568	0.71143	0.834312	2	59.3827	61.3158	0.234568	0.289474	4.67065e-05	4.09657e-05	4.48733e-05	0.252101	0.168777	0.388985	2	57.642	65.0263	0.234568	0.368421	4.67065e-05	7.71724e-05	5.64351e-05	0.277311
mOTU-573	0.0506462	0.313524	0	64.1235	51.2105	0.654321	0.552632	0.000305408	0.000187065	0.000267618	0.621849	0.503845	0.669976	2	61.4321	56.9474	0.654321	0.763158	0.000305408	0.000216953	0.000277162	0.689076
mOTU-574	0.459442	0.721185	2	59.2593	61.5789	0.0617284	0.105263	2.13572e-05	1.45015e-05	1.9168e-05	0.0756303	0.224666	0.46015	2	58.7284	62.7105	0.0617284	0.131579	2.13572e-05	4.23475e-05	2.806e-05	0.0840336
mOTU-575	0.504829	0.721185	2	60.2346	59.5	0.0123457	0	6.37267e-06	0	4.3377e-06	0.00840336	0.504829	0.669976	2	60.2346	59.5	0.0123457	0	6.37267e-06	0	4.3377e-06	0.00840336
mOTU-585	0.170825	0.474087	2	58.0617	64.1316	0.135802	0.236842	0.00100644	0.00143503	0.0011433	0.168067	0.629521	0.753362	2	59.358	61.3684	0.135802	0.157895	0.00100644	0.000111057	0.000720521	0.142857
mOTU-586	0.925907	0.980594	2	60.1728	59.6316	0.320988	0.315789	0.000267285	0.000242892	0.000259496	0.319328	0.491495	0.669976	2	61.2284	57.3816	0.320988	0.289474	0.000267285	6.79909e-05	0.000203645	0.310924
mOTU-588	0.984082	0.987883	2	60.0494	59.8947	0.950617	0.921053	0.00100129	0.0006772	0.0008978	0.941176	0.150027	0.359664	2	63.1235	53.3421	0.950617	0.894737	0.00100129	0.000518942	0.000847264	0.932773
mOTU-592	0.085558	0.413047	1	56.5432	67.3684	0.407407	0.631579	0.000655064	0.000669787	0.000659765	0.478992	0.409521	0.658421	2	58.3827	63.4474	0.407407	0.473684	0.000655064	0.000594388	0.000635689	0.428571
mOTU-600	0.0123118	0.182918	0	65.3457	48.6053	0.753086	0.552632	0.000446568	0.00018224	0.000362161	0.689076	0.323562	0.571087	2	62.1235	55.4737	0.753086	0.684211	0.000446568	0.000464132	0.000452176	0.731092
mOTU-604	0.404107	0.701329	2	60.6914	58.5263	0.0617284	0.0263158	0.000119473	1.88947e-06	8.19251e-05	0.0504202	0.429821	0.667562	2	59.2099	61.6842	0.0617284	0.105263	0.000119473	1.6241e-05	8.6508e-05	0.0756303
mOTU-611	0.681269	0.821533	2	59.1728	61.7632	0.432099	0.552632	0.000691621	0.000300394	0.000566691	0.470588	0.225806	0.46015	2	62.321	55.0526	0.432099	0.315789	0.000691621	0.000142062	0.000516131	0.394958
mOTU-613	0.641052	0.798299	2	59.3951	61.2895	0.123457	0.157895	5.93862e-05	7.15956e-05	6.3285e-05	0.134454	0.488209	0.669976	2	59.0802	61.9605	0.123457	0.184211	5.93862e-05	3.53008e-05	5.1695e-05	0.142857
mOTU-617	0.451918	0.721185	2	60.7901	58.3158	0.0987654	0.0526316	1.37216e-05	1.67761e-05	1.4697e-05	0.0840336	0.183408	0.412092	2	61.3272	57.1711	0.0987654	0.0263158	1.37216e-05	7.67379e-06	1.17904e-05	0.0756303
mOTU-621	0.0393343	0.272537	1	59	62.1316	0	0.0526316	0	5.57066e-06	1.77887e-06	0.0168067	NaN	NaN	2	60	60	0	0	0	0	0	0
mOTU-622	0.53009	0.744992	2	60.6296	58.6579	0.0864198	0.0526316	1.82454e-05	2.66714e-05	2.09361e-05	0.0756303	0.482388	0.669976	2	60.7037	58.5	0.0864198	0.0526316	1.82454e-05	5.93803e-06	1.43153e-05	0.0756303
mOTU-624	0.0192191	0.232666	1	54.9877	70.6842	0.679012	0.763158	0.000188746	0.000546354	0.00030294	0.705882	0.027617	0.159466	1	55.284	70.0526	0.679012	0.763158	0.000188746	0.00032136	0.000231093	0.705882
mOTU-625	0.290204	0.613439	2	61.3272	57.1711	0.148148	0.0789474	0.000115155	4.54067e-05	9.28824e-05	0.12605	0.283592	0.534398	2	58.4506	63.3026	0.148148	0.236842	0.000115155	0.000260533	0.000161578	0.176471
mOTU-63	0.000350893	0.0608215	1	52.4938	76	0.481481	0.868421	0.00204252	0.00973386	0.00449858	0.605042	0.0298639	0.163642	1	55.5556	69.4737	0.481481	0.605263	0.00204252	0.00699248	0.00362318	0.521008
mOTU-634	0.664066	0.808698	2	60.5926	58.7368	0.160494	0.131579	3.36034e-05	2.8666e-05	3.20268e-05	0.151261	0.0329592	0.174955	1	56.6543	67.1316	0.160494	0.342105	3.36034e-05	0.000152761	7.16538e-05	0.218487
mOTU-636	0.00226984	0.131146	1	56.4136	67.6447	0.0493827	0.236842	9.7552e-06	0.000229183	7.98246e-05	0.109244	0.00628673	0.0670078	1	56.9012	66.6053	0.0493827	0.210526	9.7552e-06	8.64815e-05	3.4256e-05	0.10084
mOTU-638	0.352884	0.645166	2	58.179	63.8816	0.395062	0.5	0.000589741	0.000940013	0.000701593	0.428571	0.828093	0.896103	2	59.5741	60.9079	0.395062	0.447368	0.000589741	0.000405734	0.000530982	0.411765
mOTU-644	0.6888	0.823841	2	60.3827	59.1842	0.0740741	0.0526316	0.000194462	0.00025654	0.000214285	0.0672269	0.669565	0.783347	2	60.4074	59.1316	0.0740741	0.0526316	0.000194462	2.64748e-05	0.000140819	0.0672269
mOTU-646	0.0495613	0.310505	0	64.2593	50.9211	0.975309	0.894737	0.000714346	0.000553114	0.00066286	0.94958	0.0155273	0.108288	0	65.2469	48.8158	0.975309	0.868421	0.000714346	0.000379959	0.000607567	0.941176
mOTU-65	NaN	NaN	2	60	60	0	0	0	0	0	0	0.149311	0.359552	2	59.5	61.0658	0	0.0263158	0	0.0030928	0.000987617	0.00840336
mOTU-651	0.0398324	0.272537	1	56.4444	67.5789	0.234568	0.394737	0.000246917	0.00208442	0.000833682	0.285714	0.00288908	0.0397804	1	54.6543	71.3947	0.234568	0.5	0.000246917	0.00104934	0.000503153	0.319328
mOTU-652	0.18041	0.481093	2	58.1852	63.8684	0.123457	0.210526	7.55747e-05	0.000295001	0.000145644	0.151261	0.00208316	0.0310739	1	55.321	69.9737	0.123457	0.368421	7.55747e-05	0.000431198	0.000189135	0.201681
mOTU-666	0.659781	0.808698	2	59.3148	61.4605	0.197531	0.236842	8.77704e-05	8.43952e-05	8.66926e-05	0.210084	0.294113	0.548398	2	58.3272	63.5658	0.197531	0.289474	8.77704e-05	0.000209695	0.000126704	0.226891
mOTU-672	0.0339419	0.272537	1	56.6728	67.0921	0.160494	0.342105	0.000547611	0.00037199	0.000491531	0.218487	0.0431551	0.206913	1	56.8272	66.7632	0.160494	0.342105	0.000547611	0.000770989	0.000618942	0.218487
mOTU-678	0.0191874	0.232666	1	56.6235	67.1974	0.123457	0.289474	7.54985e-05	0.000707164	0.000277207	0.176471	0.00444174	0.0507493	1	55.7469	69.0658	0.123457	0.342105	7.54985e-05	0.00024051	0.000128191	0.193277
mOTU-68	0.504829	0.721185	2	60.2346	59.5	0.0123457	0	1.50504e-05	0	1.02444e-05	0.00840336	4.96529e-05	0.00177757	1	55.7654	69.0263	0.0123457	0.236842	1.50504e-05	0.000322251	0.000113148	0.0840336
mOTU-686	0.339796	0.631049	2	59.2099	61.6842	0.037037	0.0789474	2.03536e-05	3.57092e-05	2.52571e-05	0.0504202	0.371087	0.616947	2	59.2593	61.5789	0.037037	0.0789474	2.03536e-05	1.27111e-05	1.79131e-05	0.0504202
mOTU-691	0.0779532	0.389766	1	56.9198	66.5658	0.246914	0.394737	7.3996e-05	8.50813e-05	7.75358e-05	0.294118	0.123385	0.359552	2	57.3333	65.6842	0.246914	0.368421	7.3996e-05	0.000160222	0.00010153	0.285714
mOTU-694	0.0393343	0.272537	1	59	62.1316	0	0.0526316	0	5.28889e-06	1.68889e-06	0.0168067	NaN	NaN	2	60	60	0	0	0	0	0	0
mOTU-696	0.00731425	0.156896	1	55.2716	70.0789	0.234568	0.447368	3.85808e-05	9.55277e-05	5.67656e-05	0.302521	0.000489183	0.0105076	1	53.642	73.5526	0.234568	0.552632	3.85808e-05	0.000142028	7.16145e-05	0.336134
mOTU-7	0.370383	0.665398	2	58.463	63.2763	0.246914	0.342105	0.00624325	0.0036967	0.00543007	0.277311	0.223375	0.459588	2	57.8704	64.5395	0.246914	0.394737	0.00624325	0.00447524	0.00567868	0.294118
mOTU-70	0.520863	0.735577	2	61.3951	57.0263	0.864198	0.868421	0.00727601	0.0071091	0.00722271	0.865546	0.537464	0.692207	2	61.3395	57.1447	0.864198	0.815789	0.00727601	0.00590795	0.00683915	0.848739
mOTU-701	0.0376198	0.272537	1	57.8272	64.6316	0.0493827	0.157895	4.36667e-06	2.74416e-05	1.17351e-05	0.0840336	0.0152014	0.10741	1	57.3519	65.6447	0.0493827	0.184211	4.36667e-06	2.41879e-05	1.06961e-05	0.092437
mOTU-703	0.226214	0.534145	2	58.0988	64.0526	0.185185	0.289474	4.29847e-05	3.78048e-05	4.13306e-05	0.218487	0.125175	0.359552	2	57.5926	65.1316	0.185185	0.289474	4.29847e-05	5.66973e-05	4.73635e-05	0.218487
mOTU-71	0.504829	0.721185	2	60.2346	59.5	0.0123457	0	5.35954e-06	0	3.64809e-06	0.00840336	0.20413	0.431565	2	59.2469	61.6053	0.0123457	0.0526316	5.35954e-06	1.15679e-05	7.34203e-06	0.0252101
mOTU-712	0.203409	0.507882	2	57.2407	65.8816	0.864198	0.947368	0.000870924	0.000644642	0.000798666	0.890756	0.504328	0.669976	2	61.4506	56.9079	0.864198	0.868421	0.000870924	0.000323301	0.000696053	0.865546
mOTU-72	0.149311	0.444667	2	59.5	61.0658	0	0.0263158	0	6.85814e-05	2.19e-05	0.00840336	0.149311	0.359552	2	59.5	61.0658	0	0.0263158	0	5.19784e-06	1.65982e-06	0.00840336
mOTU-727	0.582068	0.768212	2	59.7284	60.5789	0.0123457	0.0263158	9.55556e-07	4.40742e-06	2.05783e-06	0.0168067	0.582068	0.710388	2	59.7284	60.5789	0.0123457	0.0263158	9.55556e-07	1.19397e-05	4.46308e-06	0.0168067
mOTU-731	0.504829	0.721185	2	60.2346	59.5	0.0123457	0	1.87743e-06	0	1.27792e-06	0.00840336	0.582068	0.710388	2	59.7284	60.5789	0.0123457	0.0263158	1.87743e-06	2.60439e-05	9.59446e-06	0.0168067
mOTU-734	0.149311	0.444667	2	59.5	61.0658	0	0.0263158	0	2.05789e-06	6.57143e-07	0.00840336	0.149311	0.359552	2	59.5	61.0658	0	0.0263158	0	1.38609e-05	4.42618e-06	0.00840336
mOTU-74	0.0879712	0.413047	0	61.4074	57	0.0740741	0	5.13599e-05	0	3.49592e-05	0.0504202	0.660027	0.777269	2	60.4198	59.1053	0.0740741	0.0526316	5.13599e-05	4.63208e-06	3.64384e-05	0.0672269
mOTU-771	0.40447	0.701329	2	58.8951	62.3553	0.123457	0.184211	6.16684e-05	0.000124698	8.17955e-05	0.142857	0.334643	0.571087	2	58.7222	62.7237	0.123457	0.184211	6.16684e-05	0.000328876	0.000146995	0.142857
mOTU-786	0.451932	0.721185	2	59.2469	61.6053	0.0617284	0.105263	1.02313e-05	1.14231e-05	1.06119e-05	0.0756303	0.438826	0.667562	2	60.642	58.6316	0.0617284	0.0263158	1.02313e-05	1.5038e-05	1.17662e-05	0.0504202
mOTU-797	0.0655496	0.353192	1	58.4815	63.2368	0.0246914	0.105263	1.84454e-05	1.46166e-05	1.72227e-05	0.0504202	0.0235559	0.148818	1	57.9938	64.2763	0.0246914	0.131579	1.84454e-05	1.37691e-05	1.69521e-05	0.0588235
mOTU-80	0.149311	0.444667	2	59.5	61.0658	0	0.0263158	0	6.62662e-05	2.11606e-05	0.00840336	0.0110933	0.0863345	1	58.5	63.1974	0	0.0789474	0	0.000182814	5.83775e-05	0.0252101
mOTU-837	0.285881	0.61304	2	58.2099	63.8158	0.234568	0.315789	0.000225175	0.000964119	0.00046114	0.260504	0.406049	0.6548	2	58.6049	62.9737	0.234568	0.315789	0.000225175	0.000969561	0.000462878	0.260504
mOTU-85	0.196751	0.501522	2	59.2346	61.6316	0.0123457	0.0526316	0.000105859	0.000254251	0.000153245	0.0252101	0.504829	0.669976	2	60.2346	59.5	0.0123457	0	0.000105859	0	7.20552e-05	0.00840336
mOTU-87	0.663906	0.808698	2	59.6667	60.7105	0.037037	0.0526316	8.80974e-06	5.41669e-05	2.32935e-05	0.0420168	9.76879e-07	7.7679e-05	1	53.3827	74.1053	0.037037	0.394737	8.80974e-06	0.000897376	0.000292554	0.151261
mOTU-9	0.0393343	0.272537	1	59	62.1316	0	0.0526316	0	1.10524e-05	3.52934e-06	0.0168067	0.00319672	0.0401972	1	58	64.2632	0	0.105263	0	6.83132e-05	2.18143e-05	0.0336134
unclassified Fusobacterium	0.00154646	0.105458	1	57.1975	65.9737	0.0123457	0.157895	5.80247e-07	2.46834e-05	8.27707e-06	0.0588235	0.0588412	0.241204	1	58.716	62.7368	0.0123457	0.0789474	5.80247e-07	1.94702e-05	6.61234e-06	0.0336134
unclassified Lachnospiraceae	0.878399	0.952961	2	59.7654	60.5	0.185185	0.210526	0.000128886	4.74979e-05	0.000102897	0.193277	0.556793	0.707903	2	60.8519	58.1842	0.185185	0.157895	0.000128886	2.72859e-05	9.64423e-05	0.176471
