# Supplementary material for: Metagenome-wide association of gut microbiome features for schizophrenia
Source: Nat Commun. 2020 Mar 31;11:1612. doi: 10.1038/s41467-020-15457-9 (PMC7109134; doi:10.1038/s41467-020-15457-9)
Supplement: Supplementary file 14 — Supplementary Data 11 [file 41467_2020_15457_MOESM14_ESM.xlsx]

## Sheet: Sheet1
Supplementary Table 11 Alterations in abundance of mOTUs in the gut of SCZ patients after 3-month antipsychotics treatment
mOTU	Pvalue	Qvalue	Significant Enrichment(1:SCZ baseline; 2: SCZ follow-up;3:No)	Mean rank		Mean abundance	Occurance	Occurance		Mean abundance
				Base line	Drug intervention			Base line	Drug intervention	Base line	Drug intervention
Acidaminococcus fermentans	1	1	3	38.9737	38.0263	7.34246e-06	0.0394737	0.0526316	0.0263158	4.39474e-06	1.02902e-05
Acidaminococcus intestini	0.0590582	0.419752	3	41	36	4.56711e-06	0.0657895	0.131579	0	9.13421e-06	0
Actinomyces odontolyticus	0.00854558	0.184446	2	34.4211	42.5789	5.67393e-05	0.355263	0.263158	0.447368	3.40713e-05	7.94073e-05
Actinomyces sp. oral taxon 180	0.181449	0.613542	3	37	40	2.84605e-06	0.0394737	0	0.0789474	0	5.69211e-06
Actinomyces sp. oral taxon 448	0.855132	1	3	38.4737	38.5263	4.63286e-06	0.0526316	0.0526316	0.0526316	4.13947e-06	5.12624e-06
Actinomyces sp. oral taxon 848	0.422678	0.783568	3	37.9737	39.0263	3.54687e-06	0.0394737	0.0263158	0.0526316	1.68421e-06	5.40953e-06
Actinomyces viscosus	0.102918	0.53891	3	41	36	1.56096e-05	0.144737	0.210526	0.0789474	2.21432e-05	9.07592e-06
Aeromonas caviae	1	1	3	38.5132	38.4868	2.93167e-06	0.0263158	0.0263158	0.0263158	3.82124e-06	2.04211e-06
Aggregatibacter aphrophilus	0.789268	1	3	37.5395	39.4605	8.98218e-06	0.0526316	0.0263158	0.0789474	6.44261e-06	1.15218e-05
Aggregatibacter segnis	0.855132	1	3	38	39	1.31418e-05	0.0657895	0.0526316	0.0789474	7.98689e-06	1.82967e-05
Akkermansia muciniphila	0.0577339	0.419752	3	34.3158	42.6842	0.00394685	0.684211	0.578947	0.789474	0.000757044	0.00713665
Alistipes putredinis	0.829754	1	3	38.1053	38.8947	0.0311564	1	1	1	0.0319107	0.0304021
Alistipes shahii	0.509007	0.860805	3	36.3158	40.6842	0.0114172	0.960526	0.921053	1	0.0100673	0.012767
Alistipes sp. HGB5	0.436564	0.802792	3	37.5658	39.4342	0.00263217	0.763158	0.710526	0.815789	0.00144866	0.00381568
Alkaliphilus oremlandii	0.000726514	0.0659675	1	46	31	2.59204e-05	0.197368	0.394737	0	5.18407e-05	0
Alteromonas macleodii	0.181449	0.613542	3	37	40	4.20205e-06	0.0394737	0	0.0789474	0	8.40411e-06
Anaerofustis stercorihominis	0.371093	0.758903	3	37.5	39.5	1.81579e-06	0.0263158	0	0.0526316	0	3.63158e-06
Anaerostipes caccae	0.0360317	0.389485	1	41.0789	35.9211	7.42312e-05	0.0921053	0.157895	0.0263158	0.000146239	2.22368e-06
Anaerotruncus colihominis	0.295983	0.736856	3	36.0132	40.9868	0.000291734	0.526316	0.5	0.552632	0.000380053	0.000203415
Atopobium parvulum	0.371093	0.758903	3	37.5	39.5	3.97409e-06	0.0263158	0	0.0526316	0	7.94818e-06
Atopobium rimae	0.371093	0.758903	3	37.5	39.5	3.35453e-06	0.0263158	0	0.0526316	0	6.70905e-06
Atopobium vaginae	0.583882	0.874823	3	38.5526	38.4474	5.91479e-06	0.0526316	0.0526316	0.0526316	7.16116e-06	4.66842e-06
Bacillus amyloliquefaciens	0.371093	0.758903	3	39.5	37.5	2.76541e-06	0.0263158	0.0526316	0	5.53082e-06	0
Bacillus anthracis/cereus/thuringiensis	0.00327413	0.123871	1	44.7105	32.2895	0.000121424	0.539474	0.631579	0.447368	0.00018488	5.79676e-05
Bacteroides caccae	1	1	3	38.8158	38.1842	0.00580972	0.986842	1	0.973684	0.00585831	0.00576114
Bacteroides clarus	0.131904	0.613542	3	38.8947	38.1053	0.000332236	0.276316	0.289474	0.263158	0.000427146	0.000237327
Bacteroides coprocola	0.128884	0.609512	3	37.1316	39.8684	0.00959936	1	1	1	0.00673693	0.0124618
Bacteroides coprophilus	0.0965713	0.53891	3	33.8421	43.1579	0.00518031	0.671053	0.552632	0.789474	0.00663738	0.00372323
Bacteroides dorei/vulgatus	0.52766	0.860805	3	39.5526	37.4474	0.0739147	1	1	1	0.073946	0.0738833
Bacteroides eggerthii	0.281444	0.725998	3	35.4211	41.5789	0.00696405	0.697368	0.684211	0.710526	0.00565384	0.00827425
Bacteroides finegoldii	0.508542	0.860805	3	37.7105	39.2895	0.00256814	0.723684	0.710526	0.736842	0.00281543	0.00232086
Bacteroides fragilis	0.243181	0.704007	3	35.6579	41.3421	0.00438609	0.947368	0.894737	1	0.00327467	0.00549751
Bacteroides intestinalis	0.819559	1	3	37.9474	39.0526	0.00082503	0.486842	0.5	0.473684	0.00113794	0.000512117
Bacteroides ovatus	0.0168523	0.263825	1	41.1842	35.8158	0.0107128	1	1	1	0.0143399	0.00708573
Bacteroides plebeius	0.463892	0.82591	3	37.7632	39.2368	0.0692194	1	1	1	0.0659158	0.072523
Bacteroides stercoris	0.396465	0.783568	3	38.6842	38.3158	0.023172	0.986842	0.973684	1	0.0250068	0.0213373
Bacteroides thetaiotaomicron	0.741572	0.993137	3	39.5526	37.4474	0.00542715	0.986842	1	0.973684	0.00571857	0.00513573
Bacteroides uniformis	0.730753	0.981545	3	38.0526	38.9474	0.0389663	1	1	1	0.0381158	0.0398169
Bacteroides xylanisolvens	0.273813	0.725998	3	40.8947	36.1053	0.00771769	1	1	1	0.00892473	0.00651065
Bifidobacterium adolescentis	0.089904	0.53891	3	42.7895	34.2105	0.00545312	0.960526	0.973684	0.947368	0.00907039	0.00183585
Bifidobacterium angulatum	0.00915169	0.184446	1	43	34	0.000124589	0.118421	0.236842	0	0.000249179	0
Bifidobacterium animalis	0.371093	0.758903	3	39.5	37.5	1.2312e-05	0.0263158	0.0526316	0	2.46239e-05	0
Bifidobacterium bifidum	0.00814739	0.184446	1	44.2368	32.7632	0.00136247	0.684211	0.736842	0.631579	0.00182793	0.00089701
Bifidobacterium breve	0.371093	0.758903	3	39.5	37.5	1.59079e-06	0.0263158	0.0526316	0	3.18158e-06	0
Bifidobacterium catenulatum-Bifidobacterium pseudocatenulatum complex	0.300097	0.740457	3	40.6842	36.3158	0.00607158	0.986842	0.973684	1	0.00687226	0.0052709
Bifidobacterium dentium	0.513592	0.860805	3	39.2368	37.7632	4.28041e-05	0.276316	0.289474	0.263158	5.09723e-05	3.46358e-05
Bifidobacterium longum	0.0319045	0.386054	1	44.8158	32.1842	0.00484328	0.986842	0.973684	1	0.007105	0.00258156
Bilophila wadsworthia	0.706057	0.966964	3	37	40	0.0022972	0.907895	0.868421	0.947368	0.00216761	0.00242679
Blautia hansenii	0.100348	0.53891	3	40.0526	36.9474	1.74608e-05	0.0657895	0.105263	0.0263158	3.06817e-05	4.23987e-06
Butyrivibrio crossotus	0.371093	0.758903	3	39.5	37.5	2.04079e-06	0.0263158	0.0526316	0	4.08158e-06	0
Campylobacter concisus	0.855132	1	3	38.5263	38.4737	7.78063e-06	0.0526316	0.0526316	0.0526316	8.79434e-06	6.76692e-06
Campylobacter hominis	0.371093	0.758903	3	39.5	37.5	6.34403e-06	0.0263158	0.0526316	0	1.26881e-05	0
Capnocytophaga sp. oral taxon 329	0.656708	0.931705	3	39.2105	37.7895	0.00232796	0.605263	0.631579	0.578947	0.00262572	0.00203021
Catonella morbi	0.100348	0.53891	3	36.5	40.5	5.20453e-06	0.0526316	0	0.105263	0	1.04091e-05
Caulobacter segnis	0.0590582	0.419752	3	36	41	1.12637e-05	0.0657895	0	0.131579	0	2.25273e-05
Caulobacter vibrioides	0.0590582	0.419752	3	36	41	8.06986e-06	0.0657895	0	0.131579	0	1.61397e-05
Citrobacter koseri	0.181449	0.613542	3	37	40	1.08097e-05	0.0394737	0	0.0789474	0	2.16194e-05
Citrobacter rodentium	0.371093	0.758903	3	37.5	39.5	4.41439e-06	0.0263158	0	0.0526316	0	8.82879e-06
Citrobacter sp. 30 2	0.561462	0.874823	3	37	40	0.000490051	0.513158	0.473684	0.552632	0.000231691	0.00074841
Citrobacter youngae	0.944183	1	3	38.4737	38.5263	6.35048e-05	0.105263	0.105263	0.105263	2.09558e-05	0.000106054
Clostridiales bacterium 1 7 47FAA	0.142368	0.613542	3	40.6053	36.3947	1.48467e-05	0.157895	0.210526	0.105263	2.13881e-05	8.30526e-06
Clostridium bolteae	0.00492186	0.156876	1	43.5263	33.4737	0.000302036	0.539474	0.657895	0.421053	0.00054227	6.18024e-05
Clostridium butyricum	0.36131	0.758903	3	39.5132	37.4868	5.02616e-06	0.0526316	0.0789474	0.0263158	8.25232e-06	1.8e-06
Clostridium leptum	0.168305	0.613542	3	34.7632	42.2368	0.000269428	0.526316	0.473684	0.578947	0.00030469	0.000234167
Clostridium perfringens	0.528612	0.860805	3	37.1053	39.8947	2.27855e-05	0.144737	0.105263	0.184211	1.54676e-05	3.01033e-05
Clostridium ramosum	0.0952429	0.53891	3	41.3684	35.6316	0.00010052	0.328947	0.394737	0.263158	0.000160448	4.05914e-05
Clostridium scindens	0.204894	0.630373	3	39.6184	37.3816	1.10536e-05	0.105263	0.131579	0.0789474	1.47001e-05	7.40713e-06
Clostridium sp. HGF2	0.297014	0.736856	3	39.3158	37.6842	9.63224e-05	0.407895	0.421053	0.394737	0.000141364	5.12813e-05
Clostridium sp. L2-50	0.802472	1	3	39.2632	37.7368	0.000746534	0.605263	0.631579	0.578947	0.000733638	0.00075943
Clostridium spiroforme	1	1	3	38.0263	38.9737	3.25932e-06	0.0394737	0.0263158	0.0526316	3.07916e-06	3.43947e-06
Clostridium symbiosum	0.135024	0.613542	3	39.9211	37.0789	0.000119283	0.302632	0.315789	0.289474	0.000209458	2.91073e-05
Collinsella aerofaciens	0.138257	0.613542	3	41.9474	35.0526	0.001591	0.842105	0.842105	0.842105	0.00201738	0.00116463
Comamonas testosteroni	0.789268	1	3	38	39	4.12442e-06	0.0394737	0.0263158	0.0526316	3.20126e-06	5.04758e-06
Coprobacillus sp. 29 1	0.244294	0.704007	3	40.6053	36.3947	7.27789e-05	0.210526	0.263158	0.157895	8.72269e-05	5.83308e-05
Coprococcus catus	0.549948	0.873498	3	39.9868	37.0132	0.000341369	0.868421	0.815789	0.921053	0.000354867	0.00032787
Coprococcus comes	0.891211	1	3	36.1316	40.8684	0.000619707	0.802632	0.763158	0.842105	0.000609916	0.000629498
Coprococcus eutactus	0.819559	1	3	38.6053	38.3947	0.0010399	0.434211	0.447368	0.421053	0.000634183	0.00144561
Cronobacter sakazakii/turicensis	0.0348353	0.389485	1	44.1579	32.8421	0.000254046	0.302632	0.447368	0.157895	8.06961e-05	0.000427396
Desulfovibrio desulfuricans	1	1	3	38.0263	38.9737	3.61025e-05	0.0394737	0.0263158	0.0526316	6.18872e-05	1.03177e-05
Desulfovibrio piger	0.893904	1	3	37.1053	39.8947	0.000670273	0.197368	0.157895	0.236842	0.000497028	0.000843517
Desulfovibrio sp. 3 1 syn3	0.201243	0.630373	3	37.4605	39.5395	2.96751e-05	0.0526316	0.0263158	0.0789474	1.88947e-06	5.74606e-05
Dialister invisus	0.939871	1	3	37.5263	39.4737	0.00457823	0.828947	0.736842	0.921053	0.00615045	0.00300601
Dorea formicigenerans	0.0231968	0.309745	1	44.1447	32.8553	0.000371942	0.894737	0.868421	0.921053	0.000442982	0.000300903
Dorea longicatena	0.243181	0.704007	3	39.7895	37.2105	0.00106959	0.986842	0.973684	1	0.00125988	0.000879307
Eggerthella lenta	0.245007	0.704007	3	40.7105	36.2895	0.000168941	0.697368	0.763158	0.631579	0.000192141	0.000145741
Enhydrobacter aerosaccus	0.181449	0.613542	3	40	37	4.21826e-06	0.0394737	0.0789474	0	8.43653e-06	0
Enterobacter aerogenes	0.00014948	0.0226213	2	26.1579	50.8421	0.00146978	0.407895	0.0789474	0.736842	1.03826e-05	0.00292917
Enterobacter asburiae	0.0414911	0.400786	2	34.5395	42.4605	2.89873e-05	0.131579	0.0263158	0.236842	4.64595e-06	5.33287e-05
Enterobacter cancerogenus	0.0114901	0.200634	2	32.6053	44.3947	6.98211e-05	0.210526	0.0526316	0.368421	6.66762e-05	7.2966e-05
Enterobacter cloacae	0.000352153	0.0399693	2	27.7632	49.2368	0.000288667	0.486842	0.210526	0.763158	3.13837e-05	0.00054595
Enterobacter hormaechei/cloacae	0.00236581	0.104262	2	28.0789	48.9211	0.00152802	0.618421	0.368421	0.868421	0.000129145	0.00292689
Enterobacter sp. 638	0.371093	0.758903	3	37.5	39.5	2.48495e-06	0.0263158	0	0.0526316	0	4.96989e-06
Enterobacteriaceae bacterium 9 2 54FAA	1	1	3	38.4868	38.5132	2.01974e-06	0.0263158	0.0263158	0.0263158	1.71316e-06	2.32632e-06
Enterococcus casseliflavus	0.583882	0.874823	3	38.5526	38.4474	3.51579e-06	0.0526316	0.0526316	0.0526316	3.95526e-06	3.07632e-06
Enterococcus faecalis	0.833935	1	3	37.5526	39.4474	4.10414e-05	0.0789474	0.0526316	0.105263	4.74116e-05	3.46711e-05
Enterococcus faecium	0.0208163	0.29673	1	44.3553	32.6447	0.000218878	0.473684	0.605263	0.342105	9.92535e-05	0.000338503
Erysipelotrichaceae bacterium 3 1 53	0.422678	0.783568	3	38.5526	38.4474	8.20675e-06	0.0526316	0.0526316	0.0526316	1.25661e-05	3.84737e-06
Erysipelotrichaceae bacterium 5 2 54FAA	0.280713	0.725998	3	39.5	37.5	8.21264e-06	0.0789474	0.105263	0.0526316	1.22332e-05	4.19211e-06
Escherichia coli	0.00873066	0.184446	2	33.1842	43.8158	0.0114846	1	1	1	0.00558675	0.0173824
Eubacterium biforme	0.643518	0.921632	3	37.4211	39.5789	0.00104779	0.381579	0.342105	0.421053	0.0010587	0.00103687
Eubacterium eligens	0.286757	0.73139	3	34.4474	42.5526	0.00957829	0.947368	0.894737	1	0.0133322	0.00582436
Eubacterium hallii	0.0168523	0.263825	1	43.1053	33.8947	0.000819532	0.986842	0.973684	1	0.000991323	0.000647741
Eubacterium rectale	0.719987	0.981351	3	36.4474	40.5526	0.0125748	1	1	1	0.00816908	0.0169805
Eubacterium saphenum	1	1	3	38.0263	38.9737	2.64342e-06	0.0394737	0.0263158	0.0526316	1.84474e-06	3.44211e-06
Eubacterium siraeum	0.0503113	0.419752	3	31.6842	45.3158	0.00367136	0.75	0.605263	0.894737	0.00264564	0.00469708
Eubacterium ventriosum	0.577032	0.874823	3	37.2763	39.7237	0.00045278	0.842105	0.815789	0.868421	0.000500745	0.000404815
Faecalibacterium prausnitzii	0.00956391	0.184446	1	43.5	33.5	0.00916337	1	1	1	0.01197	0.00635672
Fusobacterium mortiferum	0.726286	0.981351	3	38.0526	38.9474	0.000170823	0.144737	0.131579	0.157895	0.000143855	0.000197791
Fusobacterium periodonticum	0.280713	0.725998	3	37.9211	39.0789	1.77291e-05	0.0657895	0.0526316	0.0789474	4.15263e-06	3.13055e-05
Fusobacterium ulcerans	0.371093	0.758903	3	38	39	8.08067e-06	0.0394737	0.0263158	0.0526316	4.27574e-06	1.18856e-05
Gardnerella vaginalis	0.789268	1	3	39	38	5.05163e-06	0.0394737	0.0526316	0.0263158	7.00905e-06	3.09421e-06
Gemella haemolysans	0.371093	0.758903	3	37.5	39.5	4.36328e-06	0.0263158	0	0.0526316	0	8.72655e-06
Gemella morbillorum	0.181449	0.613542	3	37	40	3.49995e-06	0.0394737	0	0.0789474	0	6.99989e-06
Gemella sanguinis	0.624065	0.911014	3	38.6447	38.3553	1.78399e-05	0.131579	0.131579	0.131579	2.05583e-05	1.51216e-05
Geobacillus thermoleovorans	0.181449	0.613542	3	40	37	2.88684e-06	0.0394737	0.0789474	0	5.77368e-06	0
Granulicatella adiacens	0.185144	0.613542	3	36.5	40.5	1.89221e-05	0.157895	0.105263	0.210526	1.33323e-05	2.4512e-05
Granulicatella elegans	1	1	3	38.4868	38.5132	7.24351e-06	0.0263158	0.0263158	0.0263158	5.0325e-06	9.45453e-06
Haemophilus haemolyticus	0.553617	0.873498	3	39.9474	37.0526	3.10881e-05	0.144737	0.184211	0.105263	3.73518e-05	2.48244e-05
Haemophilus influenzae	0.838464	1	3	39.8158	37.1842	7.14102e-05	0.144737	0.184211	0.105263	7.21635e-05	7.06568e-05
Haemophilus parainfluenzae	0.436762	0.802792	3	36.6711	40.3289	0.000614071	0.789474	0.763158	0.815789	0.000562681	0.00066546
Haemophilus pittmaniae	0.787406	1	3	37.5263	39.4737	1.91118e-05	0.0789474	0.0526316	0.105263	1.47414e-05	2.34823e-05
Holdemania filiformis	0.416351	0.783568	3	37.2895	39.7105	8.76451e-05	0.473684	0.421053	0.526316	9.98539e-05	7.54362e-05
Klebsiella oxytoca	0.289131	0.733327	3	38.2105	38.7895	8.58389e-05	0.25	0.263158	0.236842	3.55855e-05	0.000136092
Klebsiella variicola/pneumoniae	0.00183254	0.0924414	2	28.8158	48.1842	0.0138911	0.842105	0.736842	0.947368	0.00226174	0.0255204
Lachnospiraceae bacterium 1 4 56FAA	0.12609	0.602575	3	39.7368	37.2632	4.19715e-05	0.184211	0.210526	0.157895	5.90172e-05	2.49258e-05
Lachnospiraceae bacterium 2 1 46FAA	0.789268	1	3	39	38	1.31869e-05	0.0394737	0.0526316	0.0263158	2.10739e-05	5.29982e-06
Lachnospiraceae bacterium 3 1 57FAA CT1	0.977345	1	3	38.9737	38.0263	3.46841e-05	0.223684	0.236842	0.210526	3.15063e-05	3.78619e-05
Lactobacillus acidophilus	1	1	3	38.4868	38.5132	3.86517e-06	0.0263158	0.0263158	0.0263158	1.23421e-06	6.49613e-06
Lactobacillus amylovorus	0.422678	0.783568	3	39.0263	37.9737	3.69514e-06	0.0394737	0.0526316	0.0263158	5.86134e-06	1.52895e-06
Lactobacillus casei	0.422678	0.783568	3	39.0263	37.9737	2.6132e-05	0.0394737	0.0526316	0.0263158	4.96877e-05	2.57632e-06
Lactobacillus crispatus	0.0755606	0.478762	3	41.5263	35.4737	2.02263e-05	0.131579	0.210526	0.0526316	3.45529e-05	5.89968e-06
Lactobacillus delbrueckii	0.208413	0.630796	3	40.0263	36.9737	3.32153e-05	0.0921053	0.131579	0.0526316	6.0611e-05	5.81963e-06
Lactobacillus fermentum	0.572082	0.874823	3	39.0263	37.9737	0.000149552	0.223684	0.236842	0.210526	0.00023308	6.60234e-05
Lactobacillus gasseri	0.36131	0.758903	3	39.0263	37.9737	1.41972e-05	0.0657895	0.0789474	0.0526316	2.26084e-05	5.78608e-06
Lactobacillus helveticus	1	1	3	38.5132	38.4868	2.34211e-06	0.0263158	0.0263158	0.0263158	2.56842e-06	2.11579e-06
Lactobacillus johnsonii	1	1	3	38.4868	38.5132	2.28553e-06	0.0263158	0.0263158	0.0263158	2.15526e-06	2.41579e-06
Lactobacillus oris	0.0590582	0.419752	3	40.5658	36.4342	1.4158e-05	0.0789474	0.131579	0.0263158	2.68054e-05	1.51053e-06
Lactobacillus plantarum	1	1	3	38.9737	38.0263	6.04962e-06	0.0657895	0.0789474	0.0526316	5.92368e-06	6.17555e-06
Lactobacillus rhamnosus	0.789268	1	3	38	39	4.39683e-06	0.0394737	0.0263158	0.0526316	1.85263e-06	6.94103e-06
Lactobacillus ruminis	0.00697954	0.184446	1	43.1842	33.8158	0.000917674	0.223684	0.342105	0.105263	0.00175792	7.74272e-05
Lactobacillus salivarius	0.414446	0.783568	3	39.0526	37.9474	0.000334174	0.25	0.263158	0.236842	0.000503251	0.000165096
Lactobacillus sanfranciscensis	0.262193	0.725998	3	41.3684	35.6316	3.8713e-05	0.131579	0.210526	0.0526316	3.20827e-05	4.53432e-05
Lactobacillus vaginalis	0.181449	0.613542	3	40	37	2.29127e-05	0.0394737	0.0789474	0	4.58254e-05	0
Lactococcus garvieae	0.583882	0.874823	3	38.4474	38.5526	1.15691e-05	0.0526316	0.0526316	0.0526316	6.78653e-06	1.63516e-05
Lactococcus lactis	0.0410666	0.400786	2	33.3947	43.6053	7.01835e-05	0.342105	0.210526	0.473684	2.39376e-05	0.000116429
Leuconostoc citreum	0.855132	1	3	39.4605	37.5395	5.28682e-06	0.0526316	0.0789474	0.0263158	6.62684e-06	3.94679e-06
Leuconostoc gasicomitatum	0.352542	0.758903	3	40	37	1.02905e-05	0.0921053	0.131579	0.0526316	1.51007e-05	5.48034e-06
Leuconostoc gelidum	1	1	3	38.5132	38.4868	3.21409e-06	0.0263158	0.0263158	0.0263158	4.37292e-06	2.05526e-06
Leuconostoc lactis	0.833635	1	3	38.4474	38.5526	3.34754e-05	0.105263	0.105263	0.105263	2.3277e-05	4.36738e-05
Megasphaera elsdenii	0.38352	0.770434	3	37.3421	39.6579	0.00104854	0.407895	0.394737	0.421053	0.000961636	0.00113545
Megasphaera micronuciformis	0.410117	0.783568	3	40.1316	36.8684	0.000243165	0.171053	0.210526	0.131579	0.000149656	0.000336674
Methanobrevibacter smithii	0.968712	1	3	39.3289	37.6711	0.00026746	0.210526	0.236842	0.184211	0.000250685	0.000284235
Methanosphaera stadtmanae	1	1	3	38.5132	38.4868	4.346e-06	0.0263158	0.0263158	0.0263158	6.40253e-06	2.28947e-06
Mitsuokella multacida	0.232966	0.695833	3	37.5	39.5	0.000886972	0.223684	0.184211	0.263158	0.00130514	0.000468809
Mycobacterium avium	0.181449	0.613542	3	40	37	2.58953e-05	0.0394737	0.0789474	0	5.17906e-05	0
Mycoplasma hominis	1	1	3	38.5132	38.4868	3.94713e-06	0.0263158	0.0263158	0.0263158	6.039e-06	1.85526e-06
Odoribacter splanchnicus	0.0568386	0.419752	3	34.5526	42.4474	0.00407612	0.947368	0.947368	0.947368	0.00305898	0.00509326
Oxalobacter formigenes	0.624065	0.911014	3	37.0526	39.9474	3.78946e-05	0.118421	0.0789474	0.157895	2.243e-05	5.33593e-05
Parabacteroides distasonis	0.499808	0.859518	3	37.9474	39.0526	0.00741345	1	1	1	0.00814084	0.00668606
Parabacteroides merdae	0.546649	0.873498	3	38.9211	38.0789	0.00931029	0.986842	1	0.973684	0.00981642	0.00880416
Paraprevotella xylaniphila	0.529368	0.860805	3	38.0263	38.9737	8.49745e-05	0.0921053	0.0789474	0.105263	2.40983e-05	0.000145851
Parasutterella excrementihominis	0.30346	0.744706	3	39.0395	37.9605	0.00251146	0.921053	0.921053	0.921053	0.00230349	0.00271944
Parvimonas micra	0.371093	0.758903	3	37.5	39.5	9.81167e-06	0.0263158	0	0.0526316	0	1.96233e-05
Pediococcus acidilactici	1	1	3	38.5132	38.4868	1.51837e-05	0.0263158	0.0263158	0.0263158	2.07217e-05	9.64576e-06
Pelagibaca bermudensis	0.181449	0.613542	3	37	40	3.27938e-06	0.0394737	0	0.0789474	0	6.55876e-06
Peptostreptococcus stomatis	0.100348	0.53891	3	36.5	40.5	6.81859e-06	0.0526316	0	0.105263	0	1.36372e-05
Phascolarctobacterium succinatutens	0.87969	1	3	36.4079	40.5921	0.00310641	0.526316	0.447368	0.605263	0.0036273	0.00258551
Porphyromonas asaccharolytica	0.17753	0.613542	3	36.9737	40.0263	5.27942e-06	0.0657895	0.0263158	0.105263	1.75e-06	8.80884e-06
Porphyromonas uenonis	1	1	3	38.9474	38.0526	8.65228e-06	0.0921053	0.105263	0.0789474	8.80284e-06	8.50171e-06
Prevotella bivia	0.944183	1	3	38.1579	38.8421	1.29554e-05	0.118421	0.105263	0.131579	1.29272e-05	1.29837e-05
Prevotella buccalis	1	1	3	38.0263	38.9737	7.17034e-06	0.0657895	0.0526316	0.0789474	5.86018e-06	8.4805e-06
Prevotella copri	0.0568386	0.419752	3	41.6447	35.3553	0.198078	0.973684	0.973684	0.973684	0.226455	0.169701
Prevotella disiens	0.674987	0.942905	3	38.4342	38.5658	8.25488e-06	0.0789474	0.0789474	0.0789474	5.01053e-06	1.14992e-05
Prevotella timonensis	1	1	3	38.0263	38.9737	7.95717e-06	0.0657895	0.0526316	0.0789474	6.43389e-06	9.48045e-06
Prochlorococcus marinus	0.181449	0.613542	3	37	40	3.78732e-06	0.0394737	0	0.0789474	0	7.57463e-06
Pseudoflavonifractor capillosus	0.346373	0.758903	3	39.8684	37.1316	2.90049e-05	0.25	0.289474	0.210526	3.30726e-05	2.49373e-05
Pseudomonas fluorescens	1	1	3	38.4868	38.5132	2.08289e-06	0.0263158	0.0263158	0.0263158	2.01316e-06	2.15263e-06
Pyramidobacter piscolens	0.393551	0.783568	3	35.1842	41.8158	0.000171375	0.223684	0.131579	0.315789	3.41674e-05	0.000308583
Roseburia hominis	0.819799	1	3	36.6579	40.3421	0.00118762	0.855263	0.842105	0.868421	0.00150884	0.000866404
Roseburia intestinalis	0.11318	0.558519	3	40.4737	36.5263	0.00174752	0.881579	0.894737	0.868421	0.0025383	0.000956739
Roseburia inulinivorans	0.807465	1	3	38.4211	38.5789	0.00561751	1	1	1	0.00576999	0.00546503
Rothia dentocariosa	0.583882	0.874823	3	37.9737	39.0263	4.45395e-06	0.0657895	0.0526316	0.0789474	3.43421e-06	5.47368e-06
Rothia mucilaginosa	0.932093	1	3	39.1711	37.8289	2.70518e-05	0.210526	0.236842	0.184211	2.66878e-05	2.74158e-05
Ruminococcaceae bacterium D16	0.100348	0.53891	3	36.5	40.5	6.04325e-06	0.0526316	0	0.105263	0	1.20865e-05
Ruminococcus bromii	0.199725	0.630373	3	41.1316	35.8684	0.00794873	0.881579	0.868421	0.894737	0.0102533	0.00564417
Ruminococcus lactaris	0.0875931	0.53891	3	33.6579	43.3421	0.000460906	0.486842	0.394737	0.578947	0.00039296	0.000528851
Ruminococcus sp. 5 1 39BFAA	0.184292	0.613542	3	42.2895	34.7105	0.0018574	1	1	1	0.00212704	0.00158776
Ruminococcus sp. SR1/5	0.77432	1	3	37.5395	39.4605	0.00122644	0.921053	0.921053	0.921053	0.00103422	0.00141866
Salmonella enterica	0.105645	0.53891	3	36.9474	40.0526	2.84719e-05	0.0657895	0.0263158	0.105263	7.06529e-06	4.98785e-05
Shuttleworthia satelles	1	1	3	38.4868	38.5132	2.58108e-06	0.0263158	0.0263158	0.0263158	2.1e-06	3.06216e-06
Solobacterium moorei	0.833635	1	3	38.4474	38.5526	1.20369e-05	0.105263	0.105263	0.105263	1.02203e-05	1.38535e-05
Stenotrophomonas maltophilia	0.529242	0.860805	3	38.0789	38.9211	1.71381e-05	0.184211	0.157895	0.210526	2.05829e-05	1.36933e-05
Streptococcus agalactiae	1	1	3	38.9211	38.0789	1.01382e-05	0.118421	0.131579	0.105263	9.37895e-06	1.08974e-05
Streptococcus anginosus	0.0253699	0.319942	1	41.8684	35.1316	3.81304e-05	0.197368	0.289474	0.105263	5.28675e-05	2.33932e-05
Streptococcus australis	0.17753	0.613542	3	39.0789	37.9211	2.815e-05	0.0921053	0.105263	0.0789474	3.5005e-05	2.12951e-05
Streptococcus constellatus	0.371093	0.758903	3	39.5	37.5	3.83332e-06	0.0263158	0.0526316	0	7.66663e-06	0
Streptococcus cristatus	0.371093	0.758903	3	39.0263	37.9737	7.39071e-06	0.0394737	0.0526316	0.0263158	1.11145e-05	3.66689e-06
Streptococcus equinus	1	1	3	38.4868	38.5132	3.21993e-05	0.0263158	0.0263158	0.0263158	2.66332e-06	6.17353e-05
Streptococcus gallolyticus	0.783652	1	3	39.7895	37.2105	9.71966e-05	0.171053	0.210526	0.131579	3.25692e-05	0.000161824
Streptococcus gordonii	0.787406	1	3	37.5	39.5	1.52606e-05	0.0789474	0.0526316	0.105263	1.50953e-05	1.54259e-05
Streptococcus infantarius	0.528612	0.860805	3	37.4868	39.5132	0.000147041	0.105263	0.0789474	0.131579	1.34213e-05	0.000280661
Streptococcus infantis	0.379471	0.767833	3	38.6053	38.3947	3.99581e-05	0.25	0.263158	0.236842	3.3652e-05	4.62641e-05
Streptococcus mitis	0.672604	0.942905	3	37.9737	39.0263	1.5025e-05	0.118421	0.105263	0.131579	1.42257e-05	1.58243e-05
Streptococcus mutans	0.183431	0.613542	3	40.5263	36.4737	1.35559e-05	0.105263	0.157895	0.0526316	2.09343e-05	6.17753e-06
Streptococcus oralis	1	1	3	37.5263	39.4737	5.20348e-05	0.0789474	0.0526316	0.105263	7.83945e-05	2.5675e-05
Streptococcus parasanguinis	0.631145	0.91417	3	37.7632	39.2368	0.000110262	0.605263	0.631579	0.578947	0.000105236	0.000115288
Streptococcus peroris	1	1	3	37.5395	39.4605	6.3593e-06	0.0526316	0.0263158	0.0789474	5.52224e-06	7.19637e-06
Streptococcus pneumoniae	0.932647	1	3	37.5132	39.4868	2.17212e-05	0.105263	0.0789474	0.131579	2.3694e-05	1.97485e-05
Streptococcus salivarius	0.329779	0.758903	3	41.4868	35.5132	0.000622994	0.855263	0.894737	0.815789	0.000545468	0.000700519
Streptococcus sanguinis	0.589639	0.874823	3	38.9211	38.0789	2.73535e-05	0.0921053	0.105263	0.0789474	4.40639e-05	1.06431e-05
Streptococcus sp. C150	0.554113	0.873498	3	37.5658	39.4342	3.71737e-05	0.105263	0.0789474	0.131579	1.65649e-05	5.77824e-05
Streptococcus sp. M143	1	1	3	38.0263	38.9737	1.69909e-05	0.0394737	0.0263158	0.0526316	1.73556e-05	1.66263e-05
Streptococcus sp. oral taxon 071	1	1	3	38.5	38.5	4.41271e-05	0.0526316	0.0526316	0.0526316	4.44814e-05	4.37727e-05
Streptococcus thermophilus	0.990916	1	3	40.7105	36.2895	0.000146471	0.434211	0.526316	0.342105	0.00011095	0.000181992
Streptococcus vestibularis	0.409392	0.783568	3	40.4737	36.5263	8.30876e-05	0.315789	0.368421	0.263158	9.44089e-05	7.17664e-05
Sutterella wadsworthensis	0.108641	0.542012	3	42.1579	34.8421	0.00293696	0.592105	0.763158	0.421053	0.00259304	0.00328088
Turicibacter sanguinis	0.75361	1	3	39.4474	37.5526	2.89567e-05	0.184211	0.210526	0.157895	2.41813e-05	3.37321e-05
Veillonella atypica	0.0693169	0.462792	3	42.1316	34.8684	0.00100676	0.618421	0.684211	0.552632	0.00119393	0.000819596
Veillonella dispar	0.707119	0.966964	3	38.2237	38.7763	0.000767748	0.526316	0.5	0.552632	0.00113644	0.000399056
Veillonella parvula	0.587057	0.874823	3	39.2632	37.7368	0.0022556	0.855263	0.868421	0.842105	0.00381	0.000701188
Veillonella sp. oral taxon 158	0.615775	0.904731	3	38.5263	38.4737	0.000280131	0.460526	0.421053	0.5	0.000367643	0.000192619
Victivallis vadensis	0.0104798	0.190312	2	34.4211	42.5789	0.000200748	0.302632	0.210526	0.394737	6.58159e-05	0.000335681
Weissella cibaria	0.451259	0.809769	3	37.8421	39.1579	6.39046e-05	0.25	0.236842	0.263158	4.09498e-05	8.68593e-05
[Bacteroides] pectinophilus	0.00109705	0.0830102	2	32.1316	44.8684	0.000454391	0.197368	0.0263158	0.368421	0.000118511	0.000790271
[Clostridium] bartlettii	0.0648307	0.452818	3	41.5789	35.4211	0.000212949	0.697368	0.736842	0.657895	0.000266535	0.000159362
[Ruminococcus] gnavus	0.2004	0.630373	3	40.8947	36.1053	0.00137484	0.828947	0.815789	0.842105	0.00211687	0.000632809
[Ruminococcus] obeum	0.728603	0.981545	3	38.4211	38.5789	0.000498384	0.960526	0.947368	0.973684	0.000446555	0.000550212
[Ruminococcus] torques	0.446475	0.809769	3	39.1579	37.8421	0.00261488	0.986842	0.973684	1	0.00216648	0.00306328
butyrate-producing bacterium	0.595515	0.880664	3	40.9737	36.0263	0.00160301	1	1	1	0.00145146	0.00175457
butyrate-producing bacterium SS3/4	0.199218	0.630373	3	41.5789	35.4211	0.00084569	0.960526	0.947368	0.973684	0.000963906	0.000727473
mOTU-103	0.0534775	0.419752	3	33.2368	43.7632	0.00357691	0.855263	0.789474	0.921053	0.00201794	0.00513588
mOTU-104	0.518291	0.860805	3	40.5789	36.4211	0.0118969	0.986842	0.973684	1	0.0115015	0.0122924
mOTU-113	0.583882	0.874823	3	37.5132	39.4868	6.56452e-05	0.0526316	0.0263158	0.0789474	4.37292e-06	0.000126917
mOTU-115	0.357431	0.758903	3	34.5789	42.4211	0.00833103	0.960526	0.947368	0.973684	0.00422939	0.0124327
mOTU-118	0.508813	0.860805	3	37.0263	39.9737	0.00091566	0.513158	0.473684	0.552632	0.000565451	0.00126587
mOTU-120	0.293383	0.736487	3	35.3158	41.6842	0.000715647	0.25	0.157895	0.342105	0.000525691	0.000905603
mOTU-122	0.206603	0.630373	3	41.9474	35.0526	0.000455187	0.302632	0.394737	0.210526	0.000772961	0.000137413
mOTU-124	1	1	3	37.5395	39.4605	1.72635e-05	0.0526316	0.0263158	0.0789474	1.93612e-05	1.51657e-05
mOTU-126	0.63215	0.91417	3	38.5526	38.4474	0.00208885	0.736842	0.736842	0.736842	0.00301373	0.00116398
mOTU-127	0.840951	1	3	38.2368	38.7632	0.00573899	0.986842	0.973684	1	0.00517011	0.00630787
mOTU-131	0.796376	1	3	37	40	0.011204	0.986842	1	0.973684	0.011417	0.010991
mOTU-134	0.694157	0.963884	3	37.0263	39.9737	0.00217764	0.671053	0.578947	0.763158	0.00255002	0.00180525
mOTU-135	0.576713	0.874823	3	36.0132	40.9868	0.00585653	0.921053	0.868421	0.973684	0.00480337	0.0069097
mOTU-136	0.00388047	0.135518	2	33.6447	43.3553	0.000432397	0.210526	0.0789474	0.342105	0.000174647	0.000690147
mOTU-14	0.47681	0.840533	3	39.2895	37.7105	0.00199752	0.131579	0.157895	0.105263	0.000934107	0.00306093
mOTU-140	0.401956	0.783568	3	36.5921	40.4079	0.00117745	0.447368	0.394737	0.5	0.0011683	0.0011866
mOTU-142	0.48419	0.848734	3	39.3947	37.6053	0.00110043	0.447368	0.473684	0.421053	0.00133355	0.000867311
mOTU-145	0.0509684	0.419752	3	33.1053	43.8947	0.000445857	0.276316	0.131579	0.421053	0.000161672	0.000730041
mOTU-151	0.374041	0.761501	3	38.3026	38.6974	0.00100495	0.473684	0.447368	0.5	0.00121981	0.00079008
mOTU-154	0.181449	0.613542	3	39.0789	37.9211	2.2788e-05	0.0657895	0.0789474	0.0526316	3.59069e-05	9.66918e-06
mOTU-158	0.0213578	0.29673	2	33.9605	43.0395	0.00736097	0.815789	0.710526	0.921053	0.00571714	0.0090048
mOTU-161	0.276252	0.725998	3	34	43	0.000282044	0.236842	0.105263	0.368421	8.83914e-05	0.000475697
mOTU-164	8.57926e-05	0.0194749	2	29.6579	47.3421	0.0051874	0.328947	0.105263	0.552632	0.00133735	0.00903744
mOTU-168	0.142877	0.613542	3	33.1447	43.8553	0.0180184	0.552632	0.394737	0.710526	0.0222844	0.0137524
mOTU-176	0.327971	0.758903	3	40.5	36.5	0.014692	0.894737	0.894737	0.894737	0.0158811	0.0135029
mOTU-177	0.0570833	0.419752	3	44.2105	32.7895	1.90677e-05	0.210526	0.368421	0.0526316	2.96316e-05	8.50382e-06
mOTU-18	0.144339	0.613542	3	34.0263	42.9737	0.000924478	0.342105	0.210526	0.473684	0.000620569	0.00122839
mOTU-182	0.153576	0.613542	3	39.75	37.25	0.000247752	0.157895	0.184211	0.131579	0.00026121	0.000234294
mOTU-190	0.640633	0.920403	3	39.1842	37.8158	0.0010892	0.592105	0.631579	0.552632	0.00140114	0.000777259
mOTU-204	0.0253135	0.319942	2	33.1053	43.8947	0.000345707	0.171053	0.0263158	0.315789	7.13808e-06	0.000684276
mOTU-206	0.136468	0.613542	3	34.1842	42.8158	0.0057329	0.973684	1	0.947368	0.00530159	0.00616422
mOTU-207	0.343253	0.758903	3	38.2105	38.7895	0.000130347	0.171053	0.157895	0.184211	0.000166504	9.41903e-05
mOTU-209	0.787406	1	3	37.6053	39.3947	0.000299108	0.0789474	0.0526316	0.105263	0.000447751	0.000150465
mOTU-210	0.422678	0.783568	3	38.5132	38.4868	8.14076e-05	0.0789474	0.0789474	0.0789474	8.62916e-05	7.65235e-05
mOTU-212	0.146167	0.613542	3	34.2105	42.7895	0.00214325	0.763158	0.657895	0.868421	0.00250703	0.00177948
mOTU-217	0.0381666	0.400786	2	34.3421	42.6579	0.000276895	0.210526	0.105263	0.315789	0.000207044	0.000346747
mOTU-218	0.201243	0.630373	3	37.4605	39.5395	5.1977e-05	0.0526316	0.0263158	0.0789474	5.15384e-06	9.88001e-05
mOTU-219	1	1	3	38.0263	38.9737	1.41134e-05	0.0394737	0.0263158	0.0526316	2.01553e-05	8.0715e-06
mOTU-224	0.123534	0.596644	3	40.2105	36.7895	0.00164491	0.144737	0.184211	0.105263	0.00268067	0.000609159
mOTU-225	0.812271	1	3	38.2368	38.7632	0.00291626	0.868421	0.842105	0.894737	0.00224783	0.00358469
mOTU-226	0.352542	0.758903	3	39.5	37.5	0.000251458	0.131579	0.157895	0.105263	0.00045631	4.66064e-05
mOTU-228	0.142213	0.613542	3	37	40	0.00028756	0.0921053	0.0526316	0.131579	0.000180972	0.000394148
mOTU-230	0.448941	0.809769	3	36.8026	40.1974	0.00180607	0.342105	0.289474	0.394737	0.00100032	0.00261183
mOTU-233	0.414823	0.783568	3	39.9737	37.0263	0.00017208	0.144737	0.184211	0.105263	0.000143294	0.000200866
mOTU-234	0.103142	0.53891	3	41.5263	35.4737	0.000871603	0.328947	0.421053	0.236842	0.00116911	0.000574096
mOTU-238	0.00975043	0.184446	2	33.1053	43.8947	0.000501121	0.539474	0.421053	0.657895	0.000209535	0.000792707
mOTU-24	0.0590582	0.419752	3	41	36	7.16262e-06	0.0657895	0.131579	0	1.43252e-05	0
mOTU-240	0.366986	0.758903	3	41.1842	35.8158	0.000928119	0.184211	0.263158	0.105263	0.00166567	0.000190566
mOTU-241	0.494063	0.856618	3	37.2368	39.7632	0.00170547	0.828947	0.815789	0.842105	0.00135069	0.00206024
mOTU-243	0.185144	0.613542	3	36.9211	40.0789	0.000323789	0.171053	0.131579	0.210526	0.000227345	0.000420232
mOTU-244	0.257504	0.725998	3	39.5395	37.4605	0.00058687	0.315789	0.342105	0.289474	0.000751219	0.000422521
mOTU-246	1.94225e-05	0.0088178	2	27.2632	49.7368	0.0037019	0.328947	0.0263158	0.631579	0.000991882	0.00641192
mOTU-248	0.583882	0.874823	3	38.4474	38.5526	2.37609e-05	0.0526316	0.0526316	0.0526316	6.42171e-06	4.11e-05
mOTU-251	0.280713	0.725998	3	37.0789	39.9211	0.000105363	0.0921053	0.0526316	0.131579	6.73556e-05	0.000143371
mOTU-252	0.529368	0.860805	3	37.5	39.5	0.000173235	0.0789474	0.0526316	0.105263	0.000158251	0.000188218
mOTU-253	0.0755606	0.478762	3	35.6316	41.3684	8.17078e-05	0.131579	0.0526316	0.210526	3.27725e-05	0.000130643
mOTU-254	0.633488	0.91417	3	40.1053	36.8947	0.00189623	0.631579	0.710526	0.552632	0.00220633	0.00158612
mOTU-257	1	1	3	38.0263	38.9737	4.44506e-05	0.0657895	0.0526316	0.0789474	4.49793e-05	4.39218e-05
mOTU-258	0.863436	1	3	38.4211	38.5789	0.00517216	0.947368	0.947368	0.947368	0.00520848	0.00513585
mOTU-260	0.497144	0.858187	3	36.3816	40.6184	0.00202935	0.618421	0.578947	0.657895	0.000664342	0.00339436
mOTU-265	0.990916	1	3	38.8947	38.1053	0.00263363	0.618421	0.631579	0.605263	0.00299718	0.00227008
mOTU-268	0.394879	0.783568	3	37.8421	39.1579	0.00195437	0.697368	0.710526	0.684211	0.00231842	0.00159032
mOTU-270	0.786061	1	3	39.9737	37.0263	0.000663081	0.407895	0.447368	0.368421	0.000732767	0.000593395
mOTU-273	0.17545	0.613542	3	35	42	0.00103479	0.460526	0.368421	0.552632	0.000548664	0.00152092
mOTU-274	0.0492871	0.419752	2	35.0789	41.9211	0.000598575	0.802632	0.736842	0.868421	0.00036626	0.000830889
mOTU-277	0.404217	0.783568	3	39.3421	37.6579	0.0012965	0.513158	0.552632	0.473684	0.00164696	0.000946032
mOTU-280	0.553617	0.873498	3	36.9737	40.0263	0.000183612	0.144737	0.105263	0.184211	4.85896e-05	0.000318635
mOTU-281	0.283346	0.726774	3	41.2105	35.7895	0.0120458	0.802632	0.842105	0.763158	0.0142969	0.00979465
mOTU-282	0.47766	0.840533	3	39	38	0.00132725	0.328947	0.342105	0.315789	0.00225533	0.000399173
mOTU-284	0.829754	1	3	37.2632	39.7368	0.00861913	0.973684	1	0.947368	0.00742475	0.00981351
mOTU-288	0.455515	0.814188	3	36.2632	40.7368	0.00287253	0.855263	0.868421	0.842105	0.00257048	0.00317457
mOTU-289	0.0354107	0.389485	2	32.8421	44.1579	0.00270279	0.592105	0.473684	0.710526	0.00132327	0.00408231
mOTU-290	0.698618	0.966076	3	36.9342	40.0658	0.00569724	0.881579	0.894737	0.868421	0.0035634	0.00783107
mOTU-293	1	1	3	38.5132	38.4868	6.04779e-06	0.0263158	0.0263158	0.0263158	6.45374e-06	5.64184e-06
mOTU-295	0.979373	1	3	38.6842	38.3158	0.000517326	0.223684	0.236842	0.210526	0.000678682	0.00035597
mOTU-297	0.00164421	0.0924414	2	33	44	0.00267017	0.381579	0.210526	0.552632	0.00156878	0.00377156
mOTU-3	0.787406	1	3	39.0526	37.9474	0.00139281	0.0921053	0.105263	0.0789474	0.000909403	0.00187622
mOTU-301	0.931142	1	3	36.2895	40.7105	0.00447687	0.855263	0.789474	0.921053	0.0045856	0.00436815
mOTU-302	0.759766	1	3	38.8947	38.1053	0.000200527	0.144737	0.157895	0.131579	0.000237074	0.00016398
mOTU-306	0.530158	0.860805	3	37.7895	39.2105	0.000796988	0.276316	0.263158	0.289474	0.000718238	0.000875737
mOTU-307	0.722283	0.981351	3	39.0526	37.9474	0.000240337	0.171053	0.184211	0.157895	0.000193726	0.000286949
mOTU-308	1	1	3	36.0658	40.9342	0.00120888	0.657895	0.552632	0.763158	0.000887348	0.00153042
mOTU-310	0.561051	0.874823	3	40.0789	36.9211	0.00619034	0.828947	0.868421	0.789474	0.0079537	0.00442697
mOTU-316	0.136468	0.613542	3	40.1842	36.8158	0.002211	1	1	1	0.00232408	0.00209793
mOTU-320	0.171399	0.613542	3	35.8947	41.1053	0.00083394	0.736842	0.684211	0.789474	0.000579935	0.00108795
mOTU-324	0.0178172	0.269633	2	37.1579	39.8421	0.000150398	0.184211	0.157895	0.210526	7.70393e-05	0.000223757
mOTU-325	0.0215685	0.29673	2	31.3816	45.6184	0.00483507	0.947368	0.921053	0.973684	0.002391	0.00727913
mOTU-327	0.244294	0.704007	3	39.3421	37.6579	0.000657537	0.342105	0.368421	0.315789	0.000448577	0.000866496
mOTU-33	1	1	3	38.4737	38.5263	0.000183347	0.105263	0.105263	0.105263	8.69123e-05	0.000279782
mOTU-333	0.0750462	0.478762	3	33.1316	43.8684	0.00619915	0.789474	0.736842	0.842105	0.00142918	0.0109691
mOTU-334	0.280713	0.725998	3	37	40	0.000177443	0.0657895	0.0263158	0.105263	3.35908e-06	0.000351527
mOTU-34	0.0591721	0.419752	3	36.9211	40.0789	6.66652e-05	0.0921053	0.0526316	0.131579	2.67622e-05	0.000106568
mOTU-341	0.00252617	0.104262	2	33.6316	43.3684	0.000344194	0.184211	0.0526316	0.315789	0.000115414	0.000572974
mOTU-342	0.262193	0.725998	3	37.7895	39.2105	0.000344081	0.144737	0.131579	0.157895	0.000552124	0.000136037
mOTU-344	0.371093	0.758903	3	37.5	39.5	2.39694e-05	0.0263158	0	0.0526316	0	4.79389e-05
mOTU-346	0.862663	1	3	36.8947	40.1053	0.00141148	0.671053	0.657895	0.684211	0.00155084	0.00127212
mOTU-348	0.258438	0.725998	3	35.9211	41.0789	0.000589443	0.447368	0.368421	0.526316	0.000282794	0.000896092
mOTU-349	0.0673506	0.456376	3	43.3947	33.6053	0.00112429	0.881579	0.894737	0.868421	0.00109334	0.00115524
mOTU-357	0.371093	0.758903	3	39.0263	37.9737	2.13058e-05	0.0394737	0.0526316	0.0263158	3.94143e-05	3.19742e-06
mOTU-362	0.249392	0.712101	3	36.3421	40.6579	0.000829543	0.565789	0.5	0.631579	0.000695922	0.000963164
mOTU-366	0.155896	0.613542	3	40.5263	36.4737	0.00199145	0.828947	0.789474	0.868421	0.0024152	0.0015677
mOTU-375	0.100348	0.53891	3	36.5	40.5	3.91648e-05	0.0526316	0	0.105263	0	7.83296e-05
mOTU-376	0.800838	1	3	36.5395	40.4605	0.00129488	0.526316	0.447368	0.605263	0.00154598	0.00104378
mOTU-378	0.181449	0.613542	3	37	40	7.94291e-06	0.0394737	0	0.0789474	0	1.58858e-05
mOTU-379	0.053049	0.419752	3	33.7105	43.2895	0.0116615	0.828947	0.684211	0.973684	0.0117889	0.011534
mOTU-383	0.850618	1	3	39	38	0.000744392	0.263158	0.263158	0.263158	0.000724885	0.000763899
mOTU-385	0.964541	1	3	37.1842	39.8158	0.000174332	0.171053	0.131579	0.210526	0.000167755	0.000180909
mOTU-386	1	1	3	39.6579	37.3421	0.000127976	0.263158	0.315789	0.210526	8.11537e-05	0.000174798
mOTU-389	0.0360317	0.389485	1	41.5	35.5	9.15786e-06	0.0789474	0.157895	0	1.83157e-05	0
mOTU-391	0.104837	0.53891	3	42.9737	34.0263	0.00563298	1	1	1	0.00598071	0.00528525
mOTU-394	0.694251	0.963884	3	34.7105	42.2895	0.00233241	0.723684	0.631579	0.815789	0.00188897	0.00277585
mOTU-398	0.799846	1	3	38.5789	38.4211	0.000111107	0.105263	0.105263	0.105263	0.000158214	6.40006e-05
mOTU-404	1	1	3	38.9737	38.0263	2.98542e-05	0.0394737	0.0526316	0.0263158	3.13381e-05	2.83704e-05
mOTU-407	0.972723	1	3	37.8947	39.1053	0.00124488	0.802632	0.789474	0.815789	0.00121251	0.00127725
mOTU-411	0.779481	1	3	39.0395	37.9605	0.00032895	0.315789	0.342105	0.289474	0.000433308	0.000224593
mOTU-414	0.896773	1	3	36.7895	40.2105	0.001479	0.657895	0.578947	0.736842	0.0015312	0.00142679
mOTU-415	0.206885	0.630373	3	35.7105	41.2895	0.000443629	0.578947	0.526316	0.631579	0.000298173	0.000589085
mOTU-42	0.371093	0.758903	3	37.9737	39.0263	9.35383e-06	0.0394737	0.0263158	0.0526316	2.40789e-06	1.62998e-05
mOTU-430	0.755658	1	3	38.6842	38.3158	0.00179961	0.157895	0.157895	0.157895	0.00273333	0.000865891
mOTU-431	0.634281	0.91417	3	36.9211	40.0789	0.00106952	0.671053	0.605263	0.736842	0.000941677	0.00119736
mOTU-434	0.181449	0.613542	3	37	40	5.68445e-06	0.0394737	0	0.0789474	0	1.13689e-05
mOTU-437	0.222372	0.668587	3	39.1053	37.8947	0.00431562	0.828947	0.842105	0.815789	0.00493001	0.00370123
mOTU-439	0.451213	0.809769	3	38.1579	38.8421	0.000325091	0.447368	0.421053	0.473684	0.000379255	0.000270927
mOTU-443	0.349918	0.758903	3	36.8947	40.1053	0.000866731	0.921053	0.894737	0.947368	0.000951213	0.000782248
mOTU-448	1	1	3	38.5	38.5	0.000129121	0.0526316	0.0526316	0.0526316	8.7036e-05	0.000171207
mOTU-45	0.0120369	0.202399	2	33.1579	43.8421	0.00146627	0.223684	0.0789474	0.368421	0.000388047	0.0025445
mOTU-450	0.274004	0.725998	3	39.1711	37.8289	0.00124613	0.631579	0.605263	0.657895	0.00044175	0.00205052
mOTU-452	0.0669102	0.456376	3	41.9868	35.0132	0.000278836	0.552632	0.605263	0.5	0.000325719	0.000231953
mOTU-456	0.182359	0.613542	3	39.9342	37.0658	0.00137876	0.815789	0.815789	0.815789	0.00192946	0.000828058
mOTU-457	0.504903	0.860805	3	36.4868	40.5132	5.85745e-05	0.184211	0.131579	0.236842	4.66483e-05	7.05006e-05
mOTU-458	0.833935	1	3	38.0789	38.9211	0.000241726	0.0921053	0.0789474	0.105263	0.00021723	0.000266222
mOTU-460	1	1	3	38.1053	38.8947	8.79241e-05	0.197368	0.184211	0.210526	9.83017e-05	7.75465e-05
mOTU-463	1	1	3	38.0526	38.9474	5.98453e-05	0.0921053	0.0789474	0.105263	6.2297e-05	5.73937e-05
mOTU-47	0.181449	0.613542	3	40	37	4.10922e-06	0.0394737	0.0789474	0	8.21845e-06	0
mOTU-470	0.313468	0.758903	3	35.8816	41.1184	0.000441006	0.394737	0.342105	0.447368	0.000128336	0.000753676
mOTU-471	0.674987	0.942905	3	38.9211	38.0789	0.000136651	0.118421	0.131579	0.105263	8.38685e-05	0.000189434
mOTU-474	0.516535	0.860805	3	36.2105	40.7895	0.00114803	0.605263	0.526316	0.684211	0.00113202	0.00116404
mOTU-481	0.0323129	0.386054	2	35.7895	41.2105	3.06073e-05	0.144737	0.0789474	0.210526	8.86124e-06	5.23534e-05
mOTU-484	0.583882	0.874823	3	37.5132	39.4868	5.46457e-06	0.0526316	0.0263158	0.0789474	3.33145e-06	7.59768e-06
mOTU-486	0.00136666	0.0886379	2	32.4474	44.5526	0.000376034	0.210526	0.0526316	0.368421	4.25043e-05	0.000709564
mOTU-49	0.589639	0.874823	3	37.0526	39.9474	6.46466e-05	0.0657895	0.0263158	0.105263	9.12864e-05	3.80068e-05
mOTU-490	0.404563	0.783568	3	38.8947	38.1053	0.000662245	0.907895	0.868421	0.947368	0.000736385	0.000588104
mOTU-491	0.935664	1	3	39.5658	37.4342	0.000888706	0.526316	0.552632	0.5	0.000997959	0.000779453
mOTU-495	0.968712	1	3	38.0526	38.9474	8.20403e-05	0.223684	0.210526	0.236842	6.55678e-05	9.85128e-05
mOTU-496	0.204894	0.630373	3	36.5658	40.4342	6.2107e-05	0.131579	0.0789474	0.184211	4.08378e-05	8.33761e-05
mOTU-497	0.673517	0.942905	3	35.7105	41.2895	0.000335905	0.592105	0.5	0.684211	0.000203327	0.000468483
mOTU-498	0.293622	0.736487	3	38.6316	38.3684	0.00019332	0.157895	0.157895	0.157895	0.000256707	0.000129934
mOTU-502	0.380534	0.767833	3	39.9079	37.0921	0.00014577	0.578947	0.605263	0.552632	0.000155695	0.000135845
mOTU-504	0.183431	0.613542	3	39.5921	37.4079	4.23981e-05	0.157895	0.184211	0.131579	6.63493e-05	1.84469e-05
mOTU-507	0.276768	0.725998	3	36.6053	40.3947	0.00113587	0.723684	0.657895	0.789474	0.000691719	0.00158002
mOTU-508	0.875132	1	3	38.5789	38.4211	0.00105064	0.526316	0.526316	0.526316	0.00126376	0.000837522
mOTU-51	0.100348	0.53891	3	40.5	36.5	0.000354478	0.0526316	0.105263	0	0.000708955	0
mOTU-510	0.947819	1	3	37.6579	39.3421	0.000230016	0.684211	0.684211	0.684211	0.000239499	0.000220532
mOTU-517	0.42285	0.783568	3	36.5395	40.4605	8.75552e-05	0.289474	0.236842	0.342105	7.13155e-05	0.000103795
mOTU-519	1	1	3	38.0263	38.9737	5.28854e-05	0.0394737	0.0263158	0.0526316	7.65317e-05	2.92391e-05
mOTU-520	0.700305	0.966076	3	38.5921	38.4079	0.00181534	0.868421	0.868421	0.868421	0.00185395	0.00177674
mOTU-521	1	1	3	38.5132	38.4868	1.91447e-06	0.0263158	0.0263158	0.0263158	2.31842e-06	1.51053e-06
mOTU-525	0.186603	0.613897	3	40.1842	36.8158	0.000774721	0.5	0.526316	0.473684	0.000988949	0.000560493
mOTU-528	1	1	3	38.4868	38.5132	1.26755e-05	0.0789474	0.0789474	0.0789474	1.34122e-05	1.19388e-05
mOTU-529	0.107328	0.541408	3	36.4605	40.5395	3.17674e-05	0.131579	0.0789474	0.184211	1.79914e-05	4.55435e-05
mOTU-531	0.271899	0.725998	3	37.9474	39.0526	5.02725e-05	0.118421	0.105263	0.131579	2.23462e-05	7.81988e-05
mOTU-532	0.371093	0.758903	3	37.5	39.5	3.44553e-06	0.0263158	0	0.0526316	0	6.89105e-06
mOTU-534	0.100348	0.53891	3	37	40	0.000126451	0.0657895	0.0263158	0.105263	4.93911e-06	0.000247963
mOTU-536	0.776296	1	3	38.6579	38.3421	0.0067267	0.671053	0.684211	0.657895	0.00686122	0.00659219
mOTU-548	0.528612	0.860805	3	38.9737	38.0263	0.000290497	0.144737	0.157895	0.131579	0.000382287	0.000198706
mOTU-550	0.0398983	0.400786	2	33.9737	43.0263	0.00203583	0.697368	0.605263	0.789474	0.00197573	0.00209593
mOTU-551	0.118111	0.576587	3	41.7237	35.2763	0.00145481	0.973684	0.973684	0.973684	0.00171218	0.00119743
mOTU-552	0.494348	0.856618	3	38.3026	38.6974	0.000496586	0.868421	0.815789	0.921053	0.000426095	0.000567078
mOTU-559	0.471581	0.836319	3	39.8158	37.1842	0.00069282	0.75	0.736842	0.763158	0.00077045	0.000615189
mOTU-562	0.563318	0.874823	3	37.6447	39.3553	6.33317e-05	0.210526	0.184211	0.236842	6.93264e-05	5.73369e-05
mOTU-565	0.855132	1	3	37.5395	39.4605	9.29725e-06	0.0526316	0.0263158	0.0789474	8.39774e-06	1.01968e-05
mOTU-566	0.075927	0.478762	3	35.9737	41.0263	4.31665e-05	0.0921053	0.0263158	0.157895	5.03705e-06	8.1296e-05
mOTU-568	0.169813	0.613542	3	36.6316	40.3684	5.90691e-05	0.328947	0.289474	0.368421	4.09657e-05	7.71724e-05
mOTU-573	0.0535747	0.419752	3	34.9079	42.0921	0.000202009	0.657895	0.552632	0.763158	0.000187065	0.000216953
mOTU-574	0.554113	0.873498	3	38	39	2.84245e-05	0.118421	0.105263	0.131579	1.45015e-05	4.23475e-05
mOTU-585	0.489854	0.85536	3	39.8158	37.1842	0.000773042	0.197368	0.236842	0.157895	0.00143503	0.000111057
mOTU-586	0.532789	0.860805	3	39.5	37.5	0.000155441	0.302632	0.315789	0.289474	0.000242892	6.79909e-05
mOTU-588	0.20438	0.630373	3	41.7632	35.2368	0.000598071	0.907895	0.921053	0.894737	0.0006772	0.000518942
mOTU-592	0.901782	1	3	40.1053	36.8947	0.000632088	0.552632	0.631579	0.473684	0.000669787	0.000594388
mOTU-600	0.104859	0.53891	3	35.1053	41.8947	0.000323186	0.618421	0.552632	0.684211	0.00018224	0.000464132
mOTU-604	0.105645	0.53891	3	36.9474	40.0526	9.06524e-06	0.0657895	0.0263158	0.105263	1.88947e-06	1.6241e-05
mOTU-611	0.89298	1	3	40.9737	36.0263	0.000221228	0.434211	0.552632	0.315789	0.000300394	0.000142062
mOTU-613	0.343253	0.758903	3	38.1842	38.8158	5.34482e-05	0.171053	0.157895	0.184211	7.15956e-05	3.53008e-05
mOTU-617	1	1	3	39	38	1.22249e-05	0.0394737	0.0526316	0.0263158	1.67761e-05	7.67379e-06
mOTU-621	0.371093	0.758903	3	39.5	37.5	2.78533e-06	0.0263158	0.0526316	0	5.57066e-06	0
mOTU-622	0.422678	0.783568	3	38.5263	38.4737	1.63047e-05	0.0526316	0.0526316	0.0526316	2.66714e-05	5.93803e-06
mOTU-624	0.239303	0.704007	3	39.4868	37.5132	0.000433857	0.763158	0.763158	0.763158	0.000546354	0.00032136
mOTU-625	0.052787	0.419752	3	35.6184	41.3816	0.00015297	0.157895	0.0789474	0.236842	4.54067e-05	0.000260533
mOTU-63	0.446281	0.809769	3	37.9868	39.0132	0.00836317	0.736842	0.868421	0.605263	0.00973386	0.00699248
mOTU-634	0.00518313	0.156876	2	34.5132	42.4868	9.07136e-05	0.236842	0.131579	0.342105	2.8666e-05	0.000152761
mOTU-636	0.572082	0.874823	3	39.0263	37.9737	0.000157832	0.223684	0.236842	0.210526	0.000229183	8.64815e-05
mOTU-638	0.266936	0.725998	3	39.6974	37.3026	0.000672874	0.473684	0.5	0.447368	0.000940013	0.000405734
mOTU-644	1	1	3	38.5	38.5	0.000141507	0.0526316	0.0526316	0.0526316	0.00025654	2.64748e-05
mOTU-646	0.156158	0.613542	3	39.8684	37.1316	0.000466537	0.881579	0.894737	0.868421	0.000553114	0.000379959
mOTU-651	0.603447	0.889496	3	37.1184	39.8816	0.00156688	0.447368	0.394737	0.5	0.00208442	0.00104934
mOTU-652	0.266251	0.725998	3	35.7368	41.2632	0.0003631	0.289474	0.210526	0.368421	0.000295001	0.000431198
mOTU-666	0.550935	0.873498	3	37.5921	39.4079	0.000147045	0.263158	0.236842	0.289474	8.43952e-05	0.000209695
mOTU-672	0.663197	0.937979	3	38.9868	38.0132	0.00057149	0.342105	0.342105	0.342105	0.00037199	0.000770989
mOTU-678	0.410198	0.783568	3	37.9868	39.0132	0.000473837	0.315789	0.289474	0.342105	0.000707164	0.00024051
mOTU-68	0.00915169	0.184446	2	34	43	0.000161126	0.118421	0	0.236842	0	0.000322251
mOTU-686	0.583882	0.874823	3	38.5658	38.4342	2.42101e-05	0.0789474	0.0789474	0.0789474	3.57092e-05	1.27111e-05
mOTU-691	0.532789	0.860805	3	39.2895	37.7105	0.000122652	0.381579	0.394737	0.368421	8.50813e-05	0.000160222
mOTU-694	0.371093	0.758903	3	39.5	37.5	2.64445e-06	0.0263158	0.0526316	0	5.28889e-06	0
mOTU-696	0.647553	0.924495	3	37.3816	39.6184	0.000118778	0.5	0.447368	0.552632	9.55277e-05	0.000142028
mOTU-7	0.651353	0.927004	3	37.9079	39.0921	0.00408597	0.368421	0.342105	0.394737	0.0036967	0.00447524
mOTU-70	0.981199	1	3	38.3026	38.6974	0.00650852	0.842105	0.868421	0.815789	0.0071091	0.00590795
mOTU-701	0.812704	1	3	38.0789	38.9211	2.58147e-05	0.171053	0.157895	0.184211	2.74416e-05	2.41879e-05
mOTU-703	0.164072	0.613542	3	37.6711	39.3289	4.72511e-05	0.289474	0.289474	0.289474	3.78048e-05	5.66973e-05
mOTU-71	0.371093	0.758903	3	37.5	39.5	5.78393e-06	0.0263158	0	0.0526316	0	1.15679e-05
mOTU-712	0.0413729	0.400786	1	43	34	0.000483971	0.907895	0.947368	0.868421	0.000644642	0.000323301
mOTU-72	1	1	3	38.5132	38.4868	3.68896e-05	0.0263158	0.0263158	0.0263158	6.85814e-05	5.19784e-06
mOTU-727	1	1	3	38.4868	38.5132	8.17354e-06	0.0263158	0.0263158	0.0263158	4.40742e-06	1.19397e-05
mOTU-734	1	1	3	38.4868	38.5132	7.95941e-06	0.0263158	0.0263158	0.0263158	2.05789e-06	1.38609e-05
mOTU-74	0.371093	0.758903	3	37.5	39.5	2.31604e-06	0.0263158	0	0.0526316	0	4.63208e-06
mOTU-771	0.812704	1	3	38.3026	38.6974	0.000226787	0.184211	0.184211	0.184211	0.000124698	0.000328876
mOTU-786	0.855132	1	3	39.9474	37.0526	1.32306e-05	0.0657895	0.105263	0.0263158	1.14231e-05	1.5038e-05
mOTU-797	0.726286	0.981351	3	38.1053	38.8947	1.41928e-05	0.118421	0.105263	0.131579	1.46166e-05	1.37691e-05
mOTU-80	0.181449	0.613542	3	37.4868	39.5132	0.00012454	0.0526316	0.0263158	0.0789474	6.62662e-05	0.000182814
mOTU-837	0.702214	0.966076	3	38.7632	38.2368	0.00096684	0.315789	0.315789	0.315789	0.000964119	0.000969561
mOTU-85	0.371093	0.758903	3	39.5	37.5	0.000127126	0.0263158	0.0526316	0	0.000254251	0
mOTU-87	0.00566756	0.160817	2	32.2895	44.7105	0.000475771	0.223684	0.0526316	0.394737	5.41669e-05	0.000897376
mOTU-9	0.280713	0.725998	3	37.4474	39.5526	3.96828e-05	0.0789474	0.0526316	0.105263	1.10524e-05	6.83132e-05
unclassified Fusobacterium	0.446873	0.809769	3	39.9737	37.0263	2.20768e-05	0.118421	0.157895	0.0789474	2.46834e-05	1.94702e-05
unclassified Lachnospiraceae	0.197326	0.630373	3	39.6842	37.3158	3.73919e-05	0.184211	0.210526	0.157895	4.74979e-05	2.72859e-05
