# Supplementary material for: Metagenome-wide association of gut microbiome features for schizophrenia
Source: Nat Commun. 2020 Mar 31;11:1612. doi: 10.1038/s41467-020-15457-9 (PMC7109134; doi:10.1038/s41467-020-15457-9)
Supplement: Supplementary file 15 — Supplementary Data 12 [file 41467_2020_15457_MOESM15_ESM.xlsx]

## Sheet: a
Supplementary Table 12a Expressed gene in the intestine of the mice transplanted with Streptococcus vestibularis or saline.
Gene_ID	Symbol	description	X1_1xiao	X2_3xiao	X3_1xiao	X5_1xiao	X6_1xiao	X8_1xiao	X9_1xiao	X10_1xiao	G1	G2	G2_vs_G1_log2FoldChange	G2_vs_G1_Pvalue	G2_vs_G1_FDR	biological_process	cellular_component	molecular_function	KEGG_pathway
ENSMUSG00000044927	H1fx	H1 histone family, member X	0	0	0	0	7.43789	7.14594	7.27858	6.24522	0	7.02691	7.02691	8.79e-25	2.53e-20	GO:0051276//chromosome organization,GO:0006334//nucleosome assembly,GO:0046483//heterocycle metabolic process,GO:0071840//cellular component organization or biogenesis,GO:0065003//macromolecular complex assembly,GO:0034622//cellular macromolecular complex assembly,GO:0034641//cellular nitrogen compound metabolic process,GO:0008152//metabolic process,GO:0071824//protein-DNA complex subunit organiz…	GO:0005623//cell,GO:0044464//cell part,GO:0031981//nuclear lumen,GO:0032991//macromolecular complex,GO:0031974//membrane-enclosed lumen,GO:0043232//intracellular non-membrane-bounded organelle,GO:0043228//non-membrane-bounded organelle,GO:0043233//organelle lumen,GO:0005622//intracellular,GO:0000785//chromatin,GO:0044428//nuclear part,GO:0005694//chromosome,GO:0044422//organelle part,GO:0043231//…	GO:0003677//DNA binding,GO:0005515//protein binding,GO:1901363//heterocyclic compound binding,GO:0003676//nucleic acid binding,GO:0005488//binding,GO:0045296//cadherin binding,GO:0003723//RNA binding,GO:0097159//organic cyclic compound binding,GO:0050839//cell adhesion molecule binding	---
ENSMUSG00000041559	Fmod	fibromodulin	8.46011	9.18058	8.6598	6.6858	4.74299	3.38962	4.75389	3.37256	8.24657	4.06476	-4.18181	2.19e-14	3.14e-10	GO:0043062//extracellular structure organization,GO:0030030//cell projection organization,GO:0032990//cell part morphogenesis,GO:0071840//cellular component organization or biogenesis,GO:0007399//nervous system development,GO:0000904//cell morphogenesis involved in differentiation,GO:0032501//multicellular organismal process,GO:0048468//cell development,GO:0022008//neurogenesis,GO:0048858//cell p…	GO:0005615//extracellular space,GO:0005576//extracellular region,GO:0044421//extracellular region part,GO:0005578//proteinaceous extracellular matrix,GO:0031012//extracellular matrix	---	---
ENSMUSG00000024164	C3	complement component 3	13.6935	15.4089	13.9298	12.9838	11.3566	9.91415	11.4012	10.3942	14.004	10.7666	-3.23747	3.84e-11	3.68e-07	GO:0006956//complement activation,GO:0072358//cardiovascular system development,GO:0002824//positive regulation of adaptive immune response based on somatic recombination of immune receptors built from immunoglobulin superfamily domains,GO:0043412//macromolecule modification,GO:0051346//negative regulation of hydrolase activity,GO:0072359//circulatory system development,GO:0002437//inflammatory r…	GO:0031988//membrane-bounded vesicle,GO:0043230//extracellular organelle,GO:0072562//blood microparticle,GO:0005615//extracellular space,GO:0032991//macromolecular complex,GO:0005576//extracellular region,GO:0065010//extracellular membrane-bounded organelle,GO:0031982//vesicle,GO:0070062//extracellular vesicular exosome,GO:0044421//extracellular region part,GO:0043234//protein complex,GO:0043226/…	GO:0031715//C5L2 anaphylatoxin chemotactic receptor binding,GO:0005515//protein binding,GO:0030414//peptidase inhibitor activity,GO:0061135//endopeptidase regulator activity,GO:0061134//peptidase regulator activity,GO:0005102//receptor binding,GO:0031714//C5a anaphylatoxin chemotactic receptor binding,GO:0005488//binding,GO:0001664//G-protein coupled receptor binding,GO:0004866//endopeptidase inh…	mmu05322//Systemic lupus erythematosus,mmu04145//Phagosome,mmu04610//Complement and coagulation cascades,mmu05203//Viral carcinogenesis,mmu05134//Legionellosis,mmu05142//Chagas disease (American trypanosomiasis),mmu05140//Leishmaniasis,mmu05167//Kaposis sarcoma-associated herpesvirus infection,mmu05150//Staphylococcus aureus infection,mmu05133//Pertussis,mmu05168//Herpes simplex infection,mmu0515…
ENSMUSG00000002588	Pon1	paraoxonase 1	5.17458	7.94971	6.65899	4.13195	0	0	0	0	5.97881	0	-5.97881	5.79e-11	4.16e-07	GO:0042221//response to chemical stimulus,GO:0051050//positive regulation of transport,GO:0031667//response to nutrient levels,GO:0006629//lipid metabolic process,GO:0044765//single-organism transport,GO:0008203//cholesterol metabolic process,GO:1901575//organic substance catabolic process,GO:0009308//amine metabolic process,GO:0042439//ethanolamine-containing compound metabolic process,GO:006500…	GO:0031988//membrane-bounded vesicle,GO:0005623//cell,GO:0034364//high-density lipoprotein particle,GO:0043230//extracellular organelle,GO:0072562//blood microparticle,GO:0005615//extracellular space,GO:0044464//cell part,GO:0032991//macromolecular complex,GO:0005576//extracellular region,GO:0065010//extracellular membrane-bounded organelle,GO:0031982//vesicle,GO:0070062//extracellular vesicular …	GO:0005543//phospholipid binding,GO:0008289//lipid binding,GO:0016791//phosphatase activity,GO:0042803//protein homodimerization activity,GO:0005515//protein binding,GO:0042578//phosphoric ester hydrolase activity,GO:0046983//protein dimerization activity,GO:0005488//binding,GO:0004064//arylesterase activity,GO:0016788//hydrolase activity, acting on ester bonds,GO:0004063//aryldialkylphosphatase …	---
ENSMUSG00000049800	Sertad2	SERTA domain containing 2	9.2948	10.5753	9.51896	9.51951	11.5442	11.5606	11.7866	11.9199	9.72714	11.7028	1.97569	2.9e-10	1.52e-06	GO:0045926//negative regulation of growth,GO:1901362//organic cyclic compound biosynthetic process,GO:0010628//positive regulation of gene expression,GO:0018130//heterocycle biosynthetic process,GO:0046483//heterocycle metabolic process,GO:0060255//regulation of macromolecule metabolic process,GO:0009891//positive regulation of biosynthetic process,GO:0019219//regulation of nucleobase-containing …	GO:0005623//cell,GO:0044464//cell part,GO:0005737//cytoplasm,GO:0031981//nuclear lumen,GO:0031974//membrane-enclosed lumen,GO:0005654//nucleoplasm,GO:0043233//organelle lumen,GO:0005622//intracellular,GO:0044428//nuclear part,GO:0044422//organelle part,GO:0043231//intracellular membrane-bounded organelle,GO:0043226//organelle,GO:0044444//cytoplasmic part,GO:0043229//intracellular organelle,GO:004…	GO:0000988//protein binding transcription factor activity,GO:0005515//protein binding,GO:0005488//binding,GO:0003713//transcription coactivator activity,GO:0000989//transcription factor binding transcription factor activity,GO:0003712//transcription cofactor activity	---
ENSMUSG00000009633	G0s2	G0/G1 switch gene 2	9.95267	11.4895	10.3444	9.01963	7.78211	6.60561	6.59702	7.75632	10.2015	7.18527	-3.01628	3.16e-10	1.52e-06	GO:0012501//programmed cell death,GO:0023052//signaling,GO:2001235//positive regulation of apoptotic signaling pathway,GO:0050794//regulation of cellular process,GO:0065007//biological regulation,GO:0097194//execution phase of apoptosis,GO:0016265//death,GO:0009987//cellular process,GO:0010647//positive regulation of cell communication,GO:0044763//single-organism cellular process,GO:1900117//regu…	GO:0005739//mitochondrion,GO:0005623//cell,GO:0044464//cell part,GO:0005737//cytoplasm,GO:0005622//intracellular,GO:0043231//intracellular membrane-bounded organelle,GO:0043226//organelle,GO:0044444//cytoplasmic part,GO:0043229//intracellular organelle,GO:0043227//membrane-bounded organelle,GO:0044424//intracellular part	---	---
ENSMUSG00000017002	Slpi	secretory leukocyte peptidase inhibitor	11.0812	12.3635	11.5207	10.7439	9.1336	7.67827	9.33825	7.31048	11.4273	8.36515	-3.06215	7.25e-10	2.62e-06	GO:0051346//negative regulation of hydrolase activity,GO:0042221//response to chemical stimulus,GO:0019058//viral infectious cycle,GO:0043901//negative regulation of multi-organism process,GO:0050790//regulation of catalytic activity,GO:0043393//regulation of protein binding,GO:0048525//negative regulation of viral reproduction,GO:0050794//regulation of cellular process,GO:0065007//biological reg…	GO:0031988//membrane-bounded vesicle,GO:0005623//cell,GO:0043230//extracellular organelle,GO:0005615//extracellular space,GO:0044464//cell part,GO:0005737//cytoplasm,GO:0005794//Golgi apparatus,GO:0005576//extracellular region,GO:0065010//extracellular membrane-bounded organelle,GO:0031982//vesicle,GO:0070062//extracellular vesicular exosome,GO:0005622//intracellular,GO:0044421//extracellular reg…	GO:0003677//DNA binding,GO:0003729//mRNA binding,GO:0017171//serine hydrolase activity,GO:0008236//serine-type peptidase activity,GO:0005515//protein binding,GO:0030414//peptidase inhibitor activity,GO:0061135//endopeptidase regulator activity,GO:0061134//peptidase regulator activity,GO:1901363//heterocyclic compound binding,GO:0003676//nucleic acid binding,GO:0005488//binding,GO:0004866//endopep…	---
ENSMUSG00000051906	Cd209f	CD209f antigen	5.41972	7.98609	6.43514	3.41195	0	0	0	0	5.81322	0	-5.81322	7.56e-10	2.62e-06	---	GO:0031224//intrinsic to membrane,GO:0044425//membrane part,GO:0016020//membrane,GO:0016021//integral to membrane	GO:0048029//monosaccharide binding,GO:0005488//binding,GO:0005537//mannose binding,GO:0030246//carbohydrate binding	mmu04145//Phagosome,mmu05162//Measles,mmu05152//Tuberculosis
ENSMUSG00000021950	Anxa8	annexin A8	7.59473	9.368	7.46681	7.61936	5.18765	3.38962	5.06508	2.9418	8.01223	4.14604	-3.86619	8.22e-10	2.62e-06	GO:0065007//biological regulation,GO:0007599//hemostasis,GO:0050878//regulation of body fluid levels,GO:0065008//regulation of biological quality,GO:0032501//multicellular organismal process,GO:0042060//wound healing,GO:0044707//single-multicellular organism process,GO:0007596//blood coagulation,GO:0006950//response to stress,GO:0050817//coagulation,GO:0044699//single-organism process,GO:0009611/…	GO:0031902//late endosome membrane,GO:0031988//membrane-bounded vesicle,GO:0005623//cell,GO:0043230//extracellular organelle,GO:0005886//plasma membrane,GO:0044464//cell part,GO:0044440//endosomal part,GO:0005737//cytoplasm,GO:0005576//extracellular region,GO:0065010//extracellular membrane-bounded organelle,GO:0005770//late endosome,GO:0031090//organelle membrane,GO:0031982//vesicle,GO:0005768//…	GO:0008092//cytoskeletal protein binding,GO:0005543//phospholipid binding,GO:0008289//lipid binding,GO:0005515//protein binding,GO:0035091//phosphatidylinositol binding,GO:0003779//actin binding,GO:0005488//binding,GO:0043168//anion binding,GO:0043325//phosphatidylinositol-3,4-bisphosphate binding,GO:0051015//actin filament binding,GO:0005544//calcium-dependent phospholipid binding,GO:0043167//io…	---
ENSMUSG00000025355	Mmp19	matrix metallopeptidase 19	8.30093	9.60867	8.70514	5.91268	4.98238	4.07045	5.32091	4.56831	8.13185	4.73551	-3.39634	1.4e-09	4.03e-06	GO:0072358//cardiovascular system development,GO:0072359//circulatory system development,GO:0051591//response to cAMP,GO:0042221//response to chemical stimulus,GO:0045137//development of primary sexual characteristics,GO:0007276//gamete generation,GO:0046660//female sex differentiation,GO:0046545//development of primary female sexual characteristics,GO:0022602//ovulation cycle process,GO:0008152/…	GO:0005623//cell,GO:0005886//plasma membrane,GO:0005615//extracellular space,GO:0044464//cell part,GO:0005576//extracellular region,GO:0031224//intrinsic to membrane,GO:0044421//extracellular region part,GO:0044425//membrane part,GO:0071944//cell periphery,GO:0005578//proteinaceous extracellular matrix,GO:0016020//membrane,GO:0031225//anchored to membrane,GO:0031012//extracellular matrix	GO:0017171//serine hydrolase activity,GO:0008236//serine-type peptidase activity,GO:0008270//zinc ion binding,GO:0005488//binding,GO:0046914//transition metal ion binding,GO:0004252//serine-type endopeptidase activity,GO:0070011//peptidase activity, acting on L-amino acid peptides,GO:0003824//catalytic activity,GO:0008233//peptidase activity,GO:0004175//endopeptidase activity,GO:0043167//ion bind…	---
ENSMUSG00000034438	Gbp8	guanylate-binding protein 8	9.01134	9.27917	8.93181	8.91646	7.72832	7.91391	7.78278	7.77405	9.0347	7.79977	-1.23493	2.71e-09	7.09e-06	GO:0009203//ribonucleoside triphosphate catabolic process,GO:0006152//purine nucleoside catabolic process,GO:0042221//response to chemical stimulus,GO:0046483//heterocycle metabolic process,GO:1901575//organic substance catabolic process,GO:1901657//glycosyl compound metabolic process,GO:0009116//nucleoside metabolic process,GO:0034341//response to interferon-gamma,GO:0009144//purine nucleoside t…	---	GO:0017076//purine nucleotide binding,GO:0035639//purine ribonucleoside triphosphate binding,GO:0032561//guanyl ribonucleotide binding,GO:0036094//small molecule binding,GO:1901363//heterocyclic compound binding,GO:0032555//purine ribonucleotide binding,GO:0016462//pyrophosphatase activity,GO:0005488//binding,GO:0000166//nucleotide binding,GO:0001883//purine nucleoside binding,GO:0043168//anion b…	---
ENSMUSG00000022018	Rgcc	regulator of cell cycle	9.13235	11.06	10.0603	7.1308	5.57661	6.10733	6.27277	6.7361	9.34587	6.1732	-3.17267	2.99e-09	7.17e-06	GO:0006956//complement activation,GO:0072358//cardiovascular system development,GO:0000082//G1/S transition of mitotic cell cycle,GO:0022610//biological adhesion,GO:0045860//positive regulation of protein kinase activity,GO:0043412//macromolecule modification,GO:0048762//mesenchymal cell differentiation,GO:0072359//circulatory system development,GO:1901362//organic cyclic compound biosynthetic pr…	GO:0005623//cell,GO:0044464//cell part,GO:0005815//microtubule organizing center,GO:0005737//cytoplasm,GO:0031981//nuclear lumen,GO:0044430//cytoskeletal part,GO:0031974//membrane-enclosed lumen,GO:0043232//intracellular non-membrane-bounded organelle,GO:0005813//centrosome,GO:0043228//non-membrane-bounded organelle,GO:0043233//organelle lumen,GO:0005622//intracellular,GO:0044428//nuclear part,GO…	GO:0016740//transferase activity,GO:0003700//sequence-specific DNA binding transcription factor activity,GO:0019887//protein kinase regulator activity,GO:0008047//enzyme activator activity,GO:0005515//protein binding,GO:0046332//SMAD binding,GO:0004693//cyclin-dependent protein kinase activity,GO:0005488//binding,GO:0019209//kinase activator activity,GO:0019207//kinase regulator activity,GO:00046…	---
ENSMUSG00000028871	Rspo1	R-spondin 1	8.92959	10.3686	9.19276	8.65073	6.48563	5.33991	7.20109	4.64739	9.28543	5.9185	-3.36693	5.86e-09	1.3e-05	GO:0043412//macromolecule modification,GO:0043112//receptor metabolic process,GO:0051239//regulation of multicellular organismal process,GO:0044765//single-organism transport,GO:0060255//regulation of macromolecule metabolic process,GO:0023052//signaling,GO:0010467//gene expression,GO:0006897//endocytosis,GO:0048610//cellular process involved in reproduction,GO:0032268//regulation of cellular pro…	GO:0005623//cell,GO:0005615//extracellular space,GO:0044464//cell part,GO:0005576//extracellular region,GO:0005622//intracellular,GO:0044421//extracellular region part,GO:0043231//intracellular membrane-bounded organelle,GO:0043226//organelle,GO:0043229//intracellular organelle,GO:0043227//membrane-bounded organelle,GO:0044424//intracellular part,GO:0005634//nucleus	GO:0097367//carbohydrate derivative binding,GO:0005515//protein binding,GO:0005102//receptor binding,GO:0008201//heparin binding,GO:0005488//binding,GO:0001664//G-protein coupled receptor binding,GO:0043168//anion binding,GO:1901681//sulfur compound binding,GO:0043167//ion binding,GO:0005539//glycosaminoglycan binding	---
ENSMUSG00000103585	Pcdhgb4	protocadherin gamma subfamily B, 4	7.80351	5.15885	8.30236	6.5439	3.618	2.5211	4.23742	2.66607	6.95215	3.26065	-3.69151	8.92e-09	1.83e-05	GO:0022610//biological adhesion,GO:0023052//signaling,GO:0007399//nervous system development,GO:0007155//cell adhesion,GO:0032501//multicellular organismal process,GO:0009987//cellular process,GO:0044763//single-organism cellular process,GO:0032502//developmental process,GO:0007275//multicellular organismal development,GO:0007156//homophilic cell adhesion,GO:0044707//single-multicellular organism…	GO:0005623//cell,GO:0005886//plasma membrane,GO:0005887//integral to plasma membrane,GO:0044464//cell part,GO:0031226//intrinsic to plasma membrane,GO:0031224//intrinsic to membrane,GO:0044459//plasma membrane part,GO:0044425//membrane part,GO:0071944//cell periphery,GO:0016020//membrane,GO:0016021//integral to membrane	GO:0005515//protein binding,GO:0005488//binding,GO:0043167//ion binding,GO:0043169//cation binding,GO:0005509//calcium ion binding,GO:0046872//metal ion binding	---
ENSMUSG00000041801	Phlda3	pleckstrin homology like domain, family A, member 3	10.5452	12.6474	10.965	9.341	8.82056	7.68936	8.03582	8.19843	10.8746	8.18604	-2.6886	2.21e-08	4.24e-05	GO:0012501//programmed cell death,GO:0048585//negative regulation of response to stimulus,GO:0023052//signaling,GO:0050794//regulation of cellular process,GO:0065007//biological regulation,GO:0042771//intrinsic apoptotic signaling pathway in response to DNA damage by p53 class mediator,GO:0010627//regulation of intracellular protein kinase cascade,GO:0097194//execution phase of apoptosis,GO:00162…	GO:0031988//membrane-bounded vesicle,GO:0005623//cell,GO:0043230//extracellular organelle,GO:0005886//plasma membrane,GO:0044464//cell part,GO:0005737//cytoplasm,GO:0005576//extracellular region,GO:0065010//extracellular membrane-bounded organelle,GO:0031982//vesicle,GO:0070062//extracellular vesicular exosome,GO:0005622//intracellular,GO:0044421//extracellular region part,GO:0071944//cell periph…	GO:0005543//phospholipid binding,GO:0008289//lipid binding,GO:0032266//phosphatidylinositol-3-phosphate binding,GO:0010314//phosphatidylinositol-5-phosphate binding,GO:0035091//phosphatidylinositol binding,GO:0005488//binding,GO:0043168//anion binding,GO:0043325//phosphatidylinositol-3,4-bisphosphate binding,GO:0043167//ion binding,GO:0080025//phosphatidylinositol-3,5-bisphosphate binding,GO:0005…	---
ENSMUSG00000045667	Smtnl2	smoothelin-like 2	7.72587	9.16083	7.42678	6.83253	5.52707	4.6265	5.19866	4.09093	7.7865	4.86079	-2.92571	2.36e-08	4.24e-05	---	---	---	---
ENSMUSG00000022032	Scara5	scavenger receptor class A, member 5	7.10979	10.2027	7.83633	6.2882	4.65347	5.16033	3.42532	3.97307	7.85926	4.30305	-3.55621	3.4e-08	5.75e-05	GO:0006826//iron ion transport,GO:0051239//regulation of multicellular organismal process,GO:0044765//single-organism transport,GO:0060255//regulation of macromolecule metabolic process,GO:0055082//cellular chemical homeostasis,GO:0010467//gene expression,GO:0006897//endocytosis,GO:0071840//cellular component organization or biogenesis,GO:0034220//ion transmembrane transport,GO:0055065//metal ion…	GO:0031988//membrane-bounded vesicle,GO:0005623//cell,GO:0005886//plasma membrane,GO:0005887//integral to plasma membrane,GO:0044464//cell part,GO:0005737//cytoplasm,GO:0012506//vesicle membrane,GO:0031410//cytoplasmic vesicle,GO:0031226//intrinsic to plasma membrane,GO:0031224//intrinsic to membrane,GO:0012505//endomembrane system,GO:0031090//organelle membrane,GO:0031982//vesicle,GO:0005622//in…	GO:0005515//protein binding,GO:0070287//ferritin receptor activity,GO:0005488//binding,GO:0004872//receptor activity,GO:0038024//cargo receptor activity,GO:0005044//scavenger receptor activity	---
ENSMUSG00000052305	Hbb-bs	hemoglobin, beta adult s chain	11.1261	12.3613	12.4439	9.64646	7.78211	9.33111	9.28667	8.55185	11.3945	8.73794	-2.65652	3.76e-08	6e-05	---	---	---	mmu05143//African trypanosomiasis,mmu05144//Malaria
ENSMUSG00000036545	Adamts2	a disintegrin-like and metallopeptidase (reprolysin type) with thrombospondin type 1 motif, 2	8.65822	10.4796	8.8484	7.79967	4.98238	6.29321	6.69071	6.34349	8.94648	6.07745	-2.86904	4.73e-08	7.14e-05	GO:0035295//tube development,GO:0043062//extracellular structure organization,GO:0010467//gene expression,GO:0007276//gamete generation,GO:0071840//cellular component organization or biogenesis,GO:0008152//metabolic process,GO:0030324//lung development,GO:0043170//macromolecule metabolic process,GO:0048609//multicellular organismal reproductive process,GO:0044243//multicellular organismal catabol…	GO:0005615//extracellular space,GO:0005576//extracellular region,GO:0044421//extracellular region part,GO:0005578//proteinaceous extracellular matrix,GO:0031012//extracellular matrix	GO:0008270//zinc ion binding,GO:0005488//binding,GO:0046914//transition metal ion binding,GO:0070011//peptidase activity, acting on L-amino acid peptides,GO:0003824//catalytic activity,GO:0008233//peptidase activity,GO:0004175//endopeptidase activity,GO:0043167//ion binding,GO:0043169//cation binding,GO:0008237//metallopeptidase activity,GO:0004222//metalloendopeptidase activity,GO:0046872//metal…	---
ENSMUSG00000030116	Mfap5	microfibrillar associated protein 5	7.66773	9.86458	8.0795	6.00841	5.12242	4.95519	4.91786	4.72236	7.90505	4.92946	-2.9756	4.97e-08	7.14e-05	GO:0071840//cellular component organization or biogenesis,GO:0060216//definitive hemopoiesis,GO:0097435//fibril organization,GO:0048534//hematopoietic or lymphoid organ development,GO:0002376//immune system process,GO:0032501//multicellular organismal process,GO:0009987//cellular process,GO:0044763//single-organism cellular process,GO:0032502//developmental process,GO:0016043//cellular component …	GO:0005615//extracellular space,GO:0044420//extracellular matrix part,GO:0005576//extracellular region,GO:0044421//extracellular region part,GO:0005578//proteinaceous extracellular matrix,GO:0001527//microfibril,GO:0031012//extracellular matrix,GO:0043205//fibril	GO:0005515//protein binding,GO:0005198//structural molecule activity,GO:0005488//binding,GO:0030023//extracellular matrix constituent conferring elasticity,GO:0005201//extracellular matrix structural constituent	---
ENSMUSG00000069919	Hba-a1	hemoglobin alpha, adult chain 1	10.9749	12.3866	12.3976	10.0635	7.64948	9.47899	9.374	8.72591	11.4557	8.8071	-2.64858	5.52e-08	7.42e-05	---	---	---	mmu05143//African trypanosomiasis,mmu05144//Malaria
ENSMUSG00000069917	Hba-a2	hemoglobin alpha, adult chain 2	10.6645	12.05	11.9906	9.719	7.35513	9.06356	9.05966	8.58236	11.106	8.51518	-2.59085	5.68e-08	7.42e-05	---	---	---	mmu05143//African trypanosomiasis,mmu05144//Malaria
ENSMUSG00000050052	Tdrp	testis development related protein	8.25429	10.4507	9.07683	7.18645	6.03222	5.2825	6.52253	5.83651	8.74205	5.91844	-2.82361	6.93e-08	8.66e-05	GO:0007276//gamete generation,GO:0048609//multicellular organismal reproductive process,GO:0019953//sexual reproduction,GO:0032501//multicellular organismal process,GO:0022414//reproductive process,GO:0044702//single organism reproductive process,GO:0044699//single-organism process,GO:0007283//spermatogenesis,GO:0048232//male gamete generation,GO:0032504//multicellular organism reproduction,GO:00…	GO:0005623//cell,GO:0044464//cell part,GO:0005737//cytoplasm,GO:0005622//intracellular,GO:0043231//intracellular membrane-bounded organelle,GO:0043226//organelle,GO:0044444//cytoplasmic part,GO:0043229//intracellular organelle,GO:0043227//membrane-bounded organelle,GO:0044424//intracellular part,GO:0005829//cytosol,GO:0005634//nucleus	---	---
ENSMUSG00000025270	Alas2	aminolevulinic acid synthase 2, erythroid	5.5796	7.58486	6.58816	4.96852	0	2.05663	2.55373	3.37256	6.18029	1.99573	-4.18456	7.97e-08	9.55e-05	GO:1901362//organic cyclic compound biosynthetic process,GO:0018130//heterocycle biosynthetic process,GO:0006782//protoporphyrinogen IX biosynthetic process,GO:0046483//heterocycle metabolic process,GO:0055082//cellular chemical homeostasis,GO:0044249//cellular biosynthetic process,GO:0042541//hemoglobin biosynthetic process,GO:0055065//metal ion homeostasis,GO:0065007//biological regulation,GO:0…	GO:0005739//mitochondrion,GO:0005623//cell,GO:0044464//cell part,GO:0005737//cytoplasm,GO:0031967//organelle envelope,GO:0031974//membrane-enclosed lumen,GO:0031090//organelle membrane,GO:0043233//organelle lumen,GO:0005622//intracellular,GO:0031966//mitochondrial membrane,GO:0044422//organelle part,GO:0043231//intracellular membrane-bounded organelle,GO:0019866//organelle inner membrane,GO:00432…	GO:0016740//transferase activity,GO:0016746//transferase activity, transferring acyl groups,GO:0016749//N-succinyltransferase activity,GO:0005488//binding,GO:0016747//transferase activity, transferring acyl groups other than amino-acyl groups,GO:0043168//anion binding,GO:0016410//N-acyltransferase activity,GO:0003824//catalytic activity,GO:0043167//ion binding,GO:0003870//5-aminolevulinate syntha…	mmu00860//Porphyrin and chlorophyll metabolism,mmu00260//Glycine, serine and threonine metabolism
ENSMUSG00000040564	Apoc1	apolipoprotein C-I	9.00666	10.3267	9.68655	6.50065	5.95938	4.20012	3.80639	6.43548	8.88014	5.10034	-3.77979	9.34e-08	0.00010741	GO:0015748//organophosphate ester transport,GO:0051346//negative regulation of hydrolase activity,GO:0031330//negative regulation of cellular catabolic process,GO:0034638//phosphatidylcholine catabolic process,GO:0034369//plasma lipoprotein particle remodeling,GO:0016042//lipid catabolic process,GO:0051239//regulation of multicellular organismal process,GO:0034381//plasma lipoprotein particle cle…	GO:0031988//membrane-bounded vesicle,GO:0005623//cell,GO:0034364//high-density lipoprotein particle,GO:0043230//extracellular organelle,GO:0005615//extracellular space,GO:0034361//very-low-density lipoprotein particle,GO:0044464//cell part,GO:0005737//cytoplasm,GO:0032991//macromolecular complex,GO:0005576//extracellular region,GO:0005783//endoplasmic reticulum,GO:0065010//extracellular membrane-…	GO:0008289//lipid binding,GO:0004859//phospholipase inhibitor activity,GO:0055102//lipase inhibitor activity,GO:0031406//carboxylic acid binding,GO:0004620//phospholipase activity,GO:0005488//binding,GO:0016788//hydrolase activity, acting on ester bonds,GO:0043168//anion binding,GO:0030234//enzyme regulator activity,GO:0004465//lipoprotein lipase activity,GO:0003824//catalytic activity,GO:0043167…	---
ENSMUSG00000055980	Irs1	insulin receptor substrate 1	7.54393	9.78937	8.18726	5.14741	4.55802	2.05663	4.23742	4.64739	7.66699	3.87486	-3.79213	1.13e-07	0.00012496	GO:0033365//protein localization to organelle,GO:0002053//positive regulation of mesenchymal cell proliferation,GO:0071705//nitrogen compound transport,GO:0034504//protein localization to nucleus,GO:0009250//glucan biosynthetic process,GO:0042221//response to chemical stimulus,GO:0030258//lipid modification,GO:0046883//regulation of hormone secretion,GO:0016042//lipid catabolic process,GO:0051050…	GO:0031514//motile cilium,GO:0005623//cell,GO:0005929//cilium,GO:0005886//plasma membrane,GO:0044464//cell part,GO:0005815//microtubule organizing center,GO:0005737//cytoplasm,GO:0042995//cell projection,GO:0044430//cytoskeletal part,GO:0044441//cilium part,GO:0043232//intracellular non-membrane-bounded organelle,GO:0043228//non-membrane-bounded organelle,GO:0005622//intracellular,GO:0044422//org…	GO:0016740//transferase activity,GO:0004871//signal transducer activity,GO:0005159//insulin-like growth factor receptor binding,GO:0005515//protein binding,GO:0019904//protein domain specific binding,GO:0042169//SH2 domain binding,GO:0032403//protein complex binding,GO:0005102//receptor binding,GO:0005488//binding,GO:0045309//protein phosphorylated amino acid binding,GO:0060089//molecular transdu…	mmu04152//AMPK signaling pathway,mmu04930//Type II diabetes mellitus,mmu04722//Neurotrophin signaling pathway,mmu04923//Regulation of lipolysis in adipocyte,mmu04151//PI3K-Akt signaling pathway,mmu04022//cGMP - PKG signaling pathway,mmu04920//Adipocytokine signaling pathway,mmu04932//Non-alcoholic fatty liver disease (NAFLD),mmu04211//Longevity regulating pathway - mammal,mmu04960//Aldosterone-re…
ENSMUSG00000016458	Wt1	Wilms tumor 1 homolog	7.65582	7.83472	7.04129	7.17273	4.55802	0	4.99335	3.1732	7.42614	3.18114	-4.245	1.45e-07	0.000154084	GO:0060675//ureteric bud morphogenesis,GO:0045165//cell fate commitment,GO:0045926//negative regulation of growth,GO:0009948//anterior/posterior axis specification,GO:0072358//cardiovascular system development,GO:0072073//kidney epithelium development,GO:2000195//negative regulation of female gonad development,GO:0072262//metanephric glomerular mesangial cell proliferation involved in metanephros…	GO:0005623//cell,GO:0044464//cell part,GO:0005737//cytoplasm,GO:0031981//nuclear lumen,GO:0031974//membrane-enclosed lumen,GO:0043232//intracellular non-membrane-bounded organelle,GO:0043228//non-membrane-bounded organelle,GO:0005654//nucleoplasm,GO:0044451//nucleoplasm part,GO:0043233//organelle lumen,GO:0016607//nuclear speck,GO:0005622//intracellular,GO:0044428//nuclear part,GO:0044422//organe…	GO:0000981//sequence-specific DNA binding RNA polymerase II transcription factor activity,GO:0003700//sequence-specific DNA binding transcription factor activity,GO:0044212//transcription regulatory region DNA binding,GO:0001077//RNA polymerase II core promoter proximal region sequence-specific DNA binding transcription factor activity involved in positive regulation of transcription,GO:0003677//…	mmu05202//Transcriptional misregulation in cancers
ENSMUSG00000031351	Zfp185	zinc finger protein 185	7.3055	9.2755	7.1922	7.07293	4.65347	2.5211	5.48682	3.84473	7.71153	4.12653	-3.585	1.55e-07	0.000156083	---	---	---	---
ENSMUSG00000040612	Ildr2	immunoglobulin-like domain containing receptor 2	7.65582	9.15285	7.45359	6.5439	5.0541	4.20012	5.6356	3.84473	7.70154	4.68364	-3.0179	1.58e-07	0.000156083	GO:0071705//nitrogen compound transport,GO:0031016//pancreas development,GO:0042221//response to chemical stimulus,GO:0048873//homeostasis of number of cells within a tissue,GO:0044765//single-organism transport,GO:0023052//signaling,GO:0009749//response to glucose stimulus,GO:0065007//biological regulation,GO:0060249//anatomical structure homeostasis,GO:0065008//regulation of biological quality,…	GO:0005623//cell,GO:0044432//endoplasmic reticulum part,GO:0044464//cell part,GO:0005737//cytoplasm,GO:0005783//endoplasmic reticulum,GO:0031224//intrinsic to membrane,GO:0012505//endomembrane system,GO:0031090//organelle membrane,GO:0005622//intracellular,GO:0044422//organelle part,GO:0044425//membrane part,GO:0043231//intracellular membrane-bounded organelle,GO:0043226//organelle,GO:0044444//cy…	---	---
ENSMUSG00000097328	Tnfsf12	tumor necrosis factor (ligand) superfamily, member 12	8.96864	10.9012	10.0603	9.18925	6.90958	6.93858	8.25104	7.53504	9.77985	7.40856	-2.37129	1.76e-07	0.000162651	GO:0072358//cardiovascular system development,GO:0072359//circulatory system development,GO:0045732//positive regulation of protein catabolic process,GO:0012501//programmed cell death,GO:0060255//regulation of macromolecule metabolic process,GO:0023052//signaling,GO:0009894//regulation of catabolic process,GO:2001235//positive regulation of apoptotic signaling pathway,GO:1901575//organic substanc…	GO:0005623//cell,GO:0005886//plasma membrane,GO:0005615//extracellular space,GO:0044464//cell part,GO:0005737//cytoplasm,GO:0005576//extracellular region,GO:0031224//intrinsic to membrane,GO:0048471//perinuclear region of cytoplasm,GO:0005622//intracellular,GO:0044421//extracellular region part,GO:0044425//membrane part,GO:0071944//cell periphery,GO:0044444//cytoplasmic part,GO:0016020//membrane,…	GO:0005515//protein binding,GO:0005102//receptor binding,GO:0005125//cytokine activity,GO:0005488//binding,GO:0005164//tumor necrosis factor receptor binding,GO:0032813//tumor necrosis factor receptor superfamily binding,GO:0004872//receptor activity,GO:0005126//cytokine receptor binding	mmu04060//Cytokine-cytokine receptor interaction
ENSMUSG00000040016	Ptger3	prostaglandin E receptor 3 (subtype EP3)	9.74344	11.4197	10.0317	8.0969	7.41083	5.85505	7.48881	7.50351	9.82293	7.06455	-2.75838	1.77e-07	0.000162651	GO:0042221//response to chemical stimulus,GO:0031652//positive regulation of heat generation,GO:0051239//regulation of multicellular organismal process,GO:0044765//single-organism transport,GO:0023052//signaling,GO:0055082//cellular chemical homeostasis,GO:0022600//digestive system process,GO:0055065//metal ion homeostasis,GO:0050794//regulation of cellular process,GO:0006939//smooth muscle contr…	GO:0005623//cell,GO:0005886//plasma membrane,GO:0044464//cell part,GO:0031224//intrinsic to membrane,GO:0044425//membrane part,GO:0071944//cell periphery,GO:0016020//membrane,GO:0016021//integral to membrane	GO:0004871//signal transducer activity,GO:0005515//protein binding,GO:0004888//transmembrane signaling receptor activity,GO:0005488//binding,GO:0060089//molecular transducer activity,GO:0004930//G-protein coupled receptor activity,GO:0004954//prostanoid receptor activity,GO:0004872//receptor activity,GO:0004957//prostaglandin E receptor activity,GO:0038023//signaling receptor activity,GO:0004955/…	mmu04923//Regulation of lipolysis in adipocyte,mmu04080//Neuroactive ligand-receptor interaction,mmu05200//Pathways in cancer,mmu04020//Calcium signaling pathway,mmu04024//cAMP signaling pathway
ENSMUSG00000076614	Ighg1	immunoglobulin heavy constant gamma 1 (G1m marker)	8.31615	10.8026	8.48889	9.70478	5.75936	6.53362	7.58955	6.24522	9.32812	6.53194	-2.79618	1.81e-07	0.000162651	GO:0006956//complement activation,GO:0050853//B cell receptor signaling pathway,GO:0002824//positive regulation of adaptive immune response based on somatic recombination of immune receptors built from immunoglobulin superfamily domains,GO:0002437//inflammatory response to antigenic stimulus,GO:0002253//activation of immune response,GO:0002888//positive regulation of myeloid leukocyte mediated im…	GO:0005623//cell,GO:0072562//blood microparticle,GO:0005886//plasma membrane,GO:0005615//extracellular space,GO:0044464//cell part,GO:0032991//macromolecular complex,GO:0005576//extracellular region,GO:0031224//intrinsic to membrane,GO:0044459//plasma membrane part,GO:0044421//extracellular region part,GO:0043234//protein complex,GO:0044425//membrane part,GO:0071944//cell periphery,GO:0016020//me…	GO:0005515//protein binding,GO:0003823//antigen binding,GO:0005102//receptor binding,GO:0005488//binding,GO:0034987//immunoglobulin receptor binding	---
ENSMUSG00000064080	Fbln2	fibulin 2	9.61088	11.6833	10.1367	8.64081	7.98839	7.08008	7.84524	7.63545	10.0179	7.63729	-2.38066	2.46e-07	0.000214122	GO:0022610//biological adhesion,GO:0043062//extracellular structure organization,GO:0071840//cellular component organization or biogenesis,GO:0050794//regulation of cellular process,GO:0065007//biological regulation,GO:0007155//cell adhesion,GO:0045785//positive regulation of cell adhesion,GO:0009987//cellular process,GO:0044763//single-organism cellular process,GO:0016043//cellular component org…	GO:0031988//membrane-bounded vesicle,GO:0043230//extracellular organelle,GO:0005615//extracellular space,GO:0005576//extracellular region,GO:0065010//extracellular membrane-bounded organelle,GO:0031982//vesicle,GO:0070062//extracellular vesicular exosome,GO:0044421//extracellular region part,GO:0043226//organelle,GO:0005578//proteinaceous extracellular matrix,GO:0043227//membrane-bounded organell…	GO:0005515//protein binding,GO:0005488//binding,GO:0050840//extracellular matrix binding,GO:0043167//ion binding,GO:0043169//cation binding,GO:0005509//calcium ion binding,GO:0046872//metal ion binding	---
ENSMUSG00000043110	Lrrn4	leucine rich repeat neuronal 4	8.71099	10.1833	8.67697	7.8174	5.75936	3.92795	6.73537	3.37256	8.84716	4.94881	-3.89834	2.62e-07	0.000221212	GO:0007616//long-term memory,GO:0044708//single-organism behavior,GO:0007611//learning or memory,GO:0044704//single-organism reproductive behavior,GO:0009628//response to abiotic stimulus,GO:0032501//multicellular organismal process,GO:0008542//visual learning,GO:0050890//cognition,GO:0022414//reproductive process,GO:0044707//single-multicellular organism process,GO:0044702//single organism repro…	GO:0031988//membrane-bounded vesicle,GO:0005623//cell,GO:0043230//extracellular organelle,GO:0005886//plasma membrane,GO:0005887//integral to plasma membrane,GO:0044464//cell part,GO:0005576//extracellular region,GO:0031226//intrinsic to plasma membrane,GO:0031224//intrinsic to membrane,GO:0065010//extracellular membrane-bounded organelle,GO:0031982//vesicle,GO:0070062//extracellular vesicular ex…	---	---
ENSMUSG00000042190	Cmklr1	chemokine-like receptor 1	9.01601	11.4197	9.29266	7.5254	6.37796	5.96861	7.15252	6.8067	9.31344	6.57645	-2.737	2.88e-07	0.00023668	GO:0060326//cell chemotaxis,GO:1901362//organic cyclic compound biosynthetic process,GO:0042221//response to chemical stimulus,GO:0018130//heterocycle biosynthetic process,GO:0051239//regulation of multicellular organismal process,GO:0046483//heterocycle metabolic process,GO:0060255//regulation of macromolecule metabolic process,GO:0050921//positive regulation of chemotaxis,GO:0002685//regulation…	GO:0005623//cell,GO:0005886//plasma membrane,GO:0044464//cell part,GO:0031224//intrinsic to membrane,GO:0044425//membrane part,GO:0071944//cell periphery,GO:0016020//membrane,GO:0016021//integral to membrane	GO:0003700//sequence-specific DNA binding transcription factor activity,GO:0004871//signal transducer activity,GO:0004888//transmembrane signaling receptor activity,GO:0060089//molecular transducer activity,GO:0004930//G-protein coupled receptor activity,GO:0004872//receptor activity,GO:0038023//signaling receptor activity,GO:0001071//nucleic acid binding transcription factor activity	---
ENSMUSG00000024395	Lims2	LIM and senescent cell antigen like domains 2	10.9249	12.5872	11.2732	10.9458	10.0181	9.26225	9.70675	8.93736	11.4328	9.48113	-1.95164	3.03e-07	0.000242165	GO:0072576//liver morphogenesis,GO:0051239//regulation of multicellular organismal process,GO:0012501//programmed cell death,GO:0023052//signaling,GO:0034330//cell junction organization,GO:0072575//epithelial cell proliferation involved in liver morphogenesis,GO:0071840//cellular component organization or biogenesis,GO:0008283//cell proliferation,GO:0050794//regulation of cellular process,GO:0065…	GO:0005623//cell,GO:0030054//cell junction,GO:0005886//plasma membrane,GO:0044464//cell part,GO:0005925//focal adhesion,GO:0030055//cell-substrate junction,GO:0071944//cell periphery,GO:0005924//cell-substrate adherens junction,GO:0016020//membrane,GO:0070161//anchoring junction,GO:0005912//adherens junction	GO:0005488//binding,GO:0043167//ion binding,GO:0043169//cation binding,GO:0046872//metal ion binding	---
ENSMUSG00000038980	Rbbp8nl	RBBP8 N-terminal like	0	0	0	0	4.98238	3.92795	4.10754	4.19988	0	4.30444	4.30444	3.16e-07	0.000245484	---	GO:0005615//extracellular space,GO:0005576//extracellular region,GO:0044421//extracellular region part	---	---
ENSMUSG00000032679	Cd59a	CD59a antigen	11.1936	11.1539	12.3269	11.7171	9.55109	10.5753	9.91764	9.53701	11.5979	9.89526	-1.70263	3.27e-07	0.000247168	GO:0006956//complement activation,GO:0072358//cardiovascular system development,GO:0072359//circulatory system development,GO:0051248//negative regulation of protein metabolic process,GO:0042221//response to chemical stimulus,GO:0002253//activation of immune response,GO:0051239//regulation of multicellular organismal process,GO:0048585//negative regulation of response to stimulus,GO:0060255//regu…	GO:0005623//cell,GO:0005886//plasma membrane,GO:0044464//cell part,GO:0005576//extracellular region,GO:0031224//intrinsic to membrane,GO:0044459//plasma membrane part,GO:0044425//membrane part,GO:0071944//cell periphery,GO:0016020//membrane,GO:0009897//external side of plasma membrane,GO:0009986//cell surface,GO:0031225//anchored to membrane	GO:0005515//protein binding,GO:0005488//binding,GO:0001848//complement binding	mmu04640//Hematopoietic cell lineage,mmu04610//Complement and coagulation cascades
ENSMUSG00000073940	Hbb-bt	hemoglobin, beta adult t chain	9.4163	10.7227	10.8063	8.03003	5.75936	7.89488	7.54006	6.68078	9.74383	6.96877	-2.77506	4.25e-07	0.000313481	---	---	---	mmu05143//African trypanosomiasis,mmu05144//Malaria
ENSMUSG00000030742	Lat	linker for activation of T cells	8.6402	9.78163	9.24358	8.89575	7.41083	7.92333	7.46249	7.62571	9.14029	7.60559	-1.5347	4.84e-07	0.000344462	GO:0007265//Ras protein signal transduction,GO:0045860//positive regulation of protein kinase activity,GO:0043412//macromolecule modification,GO:0050790//regulation of catalytic activity,GO:0002694//regulation of leukocyte activation,GO:0044765//single-organism transport,GO:0060255//regulation of macromolecule metabolic process,GO:0023052//signaling,GO:0010467//gene expression,GO:0002279//mast ce…	GO:0005623//cell,GO:0042629//mast cell granule,GO:0030054//cell junction,GO:0005886//plasma membrane,GO:0005887//integral to plasma membrane,GO:0044464//cell part,GO:0005737//cytoplasm,GO:0032991//macromolecular complex,GO:0031226//intrinsic to plasma membrane,GO:0031224//intrinsic to membrane,GO:0005911//cell-cell junction,GO:0005622//intracellular,GO:0044428//nuclear part,GO:0044422//organelle …	GO:0016740//transferase activity,GO:0005057//receptor signaling protein activity,GO:0004871//signal transducer activity,GO:0005515//protein binding,GO:0005488//binding,GO:0030674//protein binding, bridging,GO:0060089//molecular transducer activity,GO:0016773//phosphotransferase activity, alcohol group as acceptor,GO:0016772//transferase activity, transferring phosphorus-containing groups,GO:00163…	mmu04064//NF-kappa B signaling pathway,mmu04014//Ras signaling pathway,mmu04660//T cell receptor signaling pathway,mmu04664//Fc epsilon RI signaling pathway,mmu04658//Th1 and Th2 cell differentiation,mmu04666//Fc gamma R-mediated phagocytosis,mmu04015//Rap1 signaling pathway,mmu04659//Th17 cell differentiation,mmu04650//Natural killer cell mediated cytotoxicity
ENSMUSG00000070867	Trabd2b	TraB domain containing 2B	7.66773	9.71275	7.73068	6.60643	5.0541	4.71595	5.7269	5.45206	7.9294	5.23725	-2.69214	4.91e-07	0.000344462	GO:0048585//negative regulation of response to stimulus,GO:0023052//signaling,GO:0043254//regulation of protein complex assembly,GO:0071840//cellular component organization or biogenesis,GO:0050794//regulation of cellular process,GO:0065007//biological regulation,GO:0065003//macromolecular complex assembly,GO:0051130//positive regulation of cellular component organization,GO:0008152//metabolic pr…	GO:0031988//membrane-bounded vesicle,GO:0005623//cell,GO:0043230//extracellular organelle,GO:0005886//plasma membrane,GO:0005887//integral to plasma membrane,GO:0044464//cell part,GO:0005576//extracellular region,GO:0031226//intrinsic to plasma membrane,GO:0031224//intrinsic to membrane,GO:0065010//extracellular membrane-bounded organelle,GO:0031090//organelle membrane,GO:0031982//vesicle,GO:0070…	GO:0005515//protein binding,GO:0005488//binding,GO:0070011//peptidase activity, acting on L-amino acid peptides,GO:0003824//catalytic activity,GO:0008233//peptidase activity,GO:0004175//endopeptidase activity,GO:0043167//ion binding,GO:0043169//cation binding,GO:0008237//metallopeptidase activity,GO:0004222//metalloendopeptidase activity,GO:0017147//Wnt-protein binding,GO:0046872//metal ion bindi…	---
ENSMUSG00000031732	Phlpp2	PH domain and leucine rich repeat protein phosphatase 2	11.0394	11.1185	9.36859	9.85614	12.1757	12.6461	13.3858	12.0139	10.3457	12.5554	2.20971	6.22e-07	0.000414902	GO:0043412//macromolecule modification,GO:0023052//signaling,GO:0050794//regulation of cellular process,GO:0065007//biological regulation,GO:0044267//cellular protein metabolic process,GO:0008152//metabolic process,GO:0043170//macromolecule metabolic process,GO:0009987//cellular process,GO:0044763//single-organism cellular process,GO:0006470//protein dephosphorylation,GO:0006796//phosphate-contai…	GO:0031514//motile cilium,GO:0005623//cell,GO:0005929//cilium,GO:0044464//cell part,GO:0001917//photoreceptor inner segment,GO:0005737//cytoplasm,GO:0042995//cell projection,GO:0044441//cilium part,GO:0005622//intracellular,GO:0042622//photoreceptor outer segment membrane,GO:0044422//organelle part,GO:0072372//primary cilium,GO:0043231//intracellular membrane-bounded organelle,GO:0043226//organel…	GO:0016791//phosphatase activity,GO:0042578//phosphoric ester hydrolase activity,GO:0005488//binding,GO:0016788//hydrolase activity, acting on ester bonds,GO:0004721//phosphoprotein phosphatase activity,GO:0003824//catalytic activity,GO:0043167//ion binding,GO:0043169//cation binding,GO:0046872//metal ion binding,GO:0016787//hydrolase activity,GO:0004722//protein serine/threonine phosphatase acti…	mmu04151//PI3K-Akt signaling pathway
ENSMUSG00000044122	Proca1	protein interacting with cyclin A1	6.86273	8.09003	8.11352	6.33818	4.82728	4.53113	3.42532	5.45206	7.35112	4.55895	-2.79217	6.22e-07	0.000414902	GO:0042773//ATP synthesis coupled electron transport,GO:0006629//lipid metabolic process,GO:0044765//single-organism transport,GO:1901571//fatty acid derivative transport,GO:0007005//mitochondrion organization,GO:0022904//respiratory electron transport chain,GO:1901575//organic substance catabolic process,GO:0071840//cellular component organization or biogenesis,GO:0044267//cellular protein metab…	GO:0005739//mitochondrion,GO:0005623//cell,GO:0044464//cell part,GO:0005737//cytoplasm,GO:0005622//intracellular,GO:0043231//intracellular membrane-bounded organelle,GO:0043226//organelle,GO:0044444//cytoplasmic part,GO:0043229//intracellular organelle,GO:0043227//membrane-bounded organelle,GO:0044424//intracellular part	GO:0004623//phospholipase A2 activity,GO:0005515//protein binding,GO:0004620//phospholipase activity,GO:0005488//binding,GO:0016788//hydrolase activity, acting on ester bonds,GO:0003824//catalytic activity,GO:0016298//lipase activity,GO:0052689//carboxylic ester hydrolase activity,GO:0030332//cyclin binding,GO:0016787//hydrolase activity	---
ENSMUSG00000027656	Wisp2	WNT1 inducible signaling pathway protein 2	5.93545	6.5805	6.4618	3.74408	0	0	0	2.9418	5.68046	0.73545	-4.94501	6.35e-07	0.000414902	GO:0022610//biological adhesion,GO:0023052//signaling,GO:0071840//cellular component organization or biogenesis,GO:0050794//regulation of cellular process,GO:0065007//biological regulation,GO:0016049//cell growth,GO:0040007//growth,GO:0007155//cell adhesion,GO:0016265//death,GO:0009987//cellular process,GO:0044763//single-organism cellular process,GO:0040008//regulation of growth,GO:0016043//cell…	GO:0031988//membrane-bounded vesicle,GO:0005623//cell,GO:0043230//extracellular organelle,GO:0005886//plasma membrane,GO:0005615//extracellular space,GO:0044464//cell part,GO:0005576//extracellular region,GO:0065010//extracellular membrane-bounded organelle,GO:0031982//vesicle,GO:0070062//extracellular vesicular exosome,GO:0044421//extracellular region part,GO:0071944//cell periphery,GO:0043226//…	GO:0097367//carbohydrate derivative binding,GO:0005515//protein binding,GO:0032403//protein complex binding,GO:0005102//receptor binding,GO:0008201//heparin binding,GO:0019838//growth factor binding,GO:0005488//binding,GO:0043168//anion binding,GO:1901681//sulfur compound binding,GO:0005178//integrin binding,GO:0005520//insulin-like growth factor binding,GO:0043167//ion binding,GO:0004872//recept…	---
ENSMUSG00000074743	Thbd	thrombomodulin	10.3631	11.4663	10.5416	8.99647	8.24743	8.22705	8.91185	7.49284	10.3419	8.21979	-2.12208	7.58e-07	0.000483108	GO:0051591//response to cAMP,GO:0042221//response to chemical stimulus,GO:1900047//negative regulation of hemostasis,GO:0051239//regulation of multicellular organismal process,GO:0023052//signaling,GO:0050794//regulation of cellular process,GO:0065007//biological regulation,GO:0032496//response to lipopolysaccharide,GO:0007599//hemostasis,GO:0050878//regulation of body fluid levels,GO:0009628//re…	GO:0005623//cell,GO:0044437//vacuolar part,GO:0005886//plasma membrane,GO:0005887//integral to plasma membrane,GO:0005615//extracellular space,GO:0044464//cell part,GO:0005737//cytoplasm,GO:0005576//extracellular region,GO:0005774//vacuolar membrane,GO:0031226//intrinsic to plasma membrane,GO:0031224//intrinsic to membrane,GO:0031090//organelle membrane,GO:0016327//apicolateral plasma membrane,GO…	GO:0004871//signal transducer activity,GO:0004888//transmembrane signaling receptor activity,GO:0005488//binding,GO:0060089//molecular transducer activity,GO:0043167//ion binding,GO:0043169//cation binding,GO:0004872//receptor activity,GO:0005509//calcium ion binding,GO:0038023//signaling receptor activity,GO:0046872//metal ion binding	mmu04610//Complement and coagulation cascades,mmu04933//AGE-RAGE signaling pathway in diabetic complications,mmu05418//Fluid shear stress and atherosclerosis
ENSMUSG00000104213	Ighd	immunoglobulin heavy constant delta	6.84185	10.3496	7.58065	6.41006	4.3458	5.39512	4.66434	5.04796	7.79553	4.86331	-2.93223	7.83e-07	0.000483108	GO:0006956//complement activation,GO:0050853//B cell receptor signaling pathway,GO:0032943//mononuclear cell proliferation,GO:0002253//activation of immune response,GO:0050671//positive regulation of lymphocyte proliferation,GO:0002694//regulation of leukocyte activation,GO:0044765//single-organism transport,GO:0006958//complement activation, classical pathway,GO:0023052//signaling,GO:0006897//en…	GO:0005623//cell,GO:0072562//blood microparticle,GO:0005886//plasma membrane,GO:0005615//extracellular space,GO:0044464//cell part,GO:0032991//macromolecular complex,GO:0005576//extracellular region,GO:0031224//intrinsic to membrane,GO:0043235//receptor complex,GO:0044459//plasma membrane part,GO:0044421//extracellular region part,GO:0043234//protein complex,GO:0044425//membrane part,GO:0071944//…	GO:0005515//protein binding,GO:0003823//antigen binding,GO:0005102//receptor binding,GO:0005488//binding,GO:0034987//immunoglobulin receptor binding	---
ENSMUSG00000030766	Arhgap17	Rho GTPase activating protein 17	11.4085	10.2614	10.6383	11.1175	12.3537	12.3607	12.116	12.0452	10.8564	12.2189	1.36247	7.98e-07	0.000483108	GO:0009203//ribonucleoside triphosphate catabolic process,GO:0006152//purine nucleoside catabolic process,GO:0050790//regulation of catalytic activity,GO:0046483//heterocycle metabolic process,GO:0044765//single-organism transport,GO:0023052//signaling,GO:0009894//regulation of catabolic process,GO:0019219//regulation of nucleobase-containing compound metabolic process,GO:0030029//actin filament-…	GO:0005623//cell,GO:0030054//cell junction,GO:0005886//plasma membrane,GO:0044464//cell part,GO:0005737//cytoplasm,GO:0005911//cell-cell junction,GO:0005622//intracellular,GO:0043231//intracellular membrane-bounded organelle,GO:0071944//cell periphery,GO:0043226//organelle,GO:0044444//cytoplasmic part,GO:0016020//membrane,GO:0043229//intracellular organelle,GO:0043227//membrane-bounded organelle,…	GO:0008047//enzyme activator activity,GO:0005515//protein binding,GO:0019904//protein domain specific binding,GO:0017124//SH3 domain binding,GO:0016462//pyrophosphatase activity,GO:0005488//binding,GO:0030695//GTPase regulator activity,GO:0030234//enzyme regulator activity,GO:0003924//GTPase activity,GO:0060589//nucleoside-triphosphatase regulator activity,GO:0003824//catalytic activity,GO:001711…	mmu04530//Tight junction
ENSMUSG00000024011	Pi16	peptidase inhibitor 16	6.88331	9.98631	7.29955	5.09021	4.65347	4.20012	3.1889	4.48464	7.31485	4.13178	-3.18306	8.07e-07	0.000483108	GO:0014743//regulation of muscle hypertrophy,GO:0045926//negative regulation of growth,GO:0061117//negative regulation of heart growth,GO:0072358//cardiovascular system development,GO:0043500//muscle adaptation,GO:0051346//negative regulation of hydrolase activity,GO:0072359//circulatory system development,GO:0060537//muscle tissue development,GO:1901861//regulation of muscle tissue development,G…	GO:0031988//membrane-bounded vesicle,GO:0043230//extracellular organelle,GO:0005615//extracellular space,GO:0005576//extracellular region,GO:0065010//extracellular membrane-bounded organelle,GO:0031982//vesicle,GO:0070062//extracellular vesicular exosome,GO:0044421//extracellular region part,GO:0043226//organelle,GO:0043227//membrane-bounded organelle	GO:0030414//peptidase inhibitor activity,GO:0061134//peptidase regulator activity,GO:0030234//enzyme regulator activity,GO:0003824//catalytic activity,GO:0008233//peptidase activity,GO:0004857//enzyme inhibitor activity,GO:0016787//hydrolase activity	---
ENSMUSG00000036144	Meox2	mesenchyme homeobox 2	6.40277	8.7755	6.91193	5.25542	4.3458	3.15386	4.35656	3.1732	6.8364	3.75735	-3.07905	8.25e-07	0.000483611	GO:0072358//cardiovascular system development,GO:0090049//regulation of cell migration involved in sprouting angiogenesis,GO:0061053//somite development,GO:0072359//circulatory system development,GO:1901362//organic cyclic compound biosynthetic process,GO:0010628//positive regulation of gene expression,GO:0018130//heterocycle biosynthetic process,GO:0060537//muscle tissue development,GO:0051239//…	GO:0005623//cell,GO:0044464//cell part,GO:0005737//cytoplasm,GO:0031981//nuclear lumen,GO:0031974//membrane-enclosed lumen,GO:0005654//nucleoplasm,GO:0044451//nucleoplasm part,GO:0043233//organelle lumen,GO:0016607//nuclear speck,GO:0005622//intracellular,GO:0044428//nuclear part,GO:0044422//organelle part,GO:0043231//intracellular membrane-bounded organelle,GO:0043226//organelle,GO:0016604//nucl…	GO:0000981//sequence-specific DNA binding RNA polymerase II transcription factor activity,GO:0003700//sequence-specific DNA binding transcription factor activity,GO:0044212//transcription regulatory region DNA binding,GO:0035326//enhancer binding,GO:0000987//core promoter proximal region sequence-specific DNA binding,GO:0001077//RNA polymerase II core promoter proximal region sequence-specific DN…	---
ENSMUSG00000027221	Chst1	carbohydrate (keratan sulfate Gal-6) sulfotransferase 1	8.67603	11.1144	10.0228	7.68844	5.88267	5.85505	6.66785	7.60605	9.37541	6.50291	-2.87251	8.81e-07	0.000506277	GO:0044723//single-organism carbohydrate metabolic process,GO:0006022//aminoglycan metabolic process,GO:0008152//metabolic process,GO:0043170//macromolecule metabolic process,GO:0006952//defense response,GO:0006082//organic acid metabolic process,GO:0009987//cellular process,GO:0006807//nitrogen compound metabolic process,GO:1901564//organonitrogen compound metabolic process,GO:0043436//oxoacid m…	GO:0005623//cell,GO:0044464//cell part,GO:0005737//cytoplasm,GO:0005794//Golgi apparatus,GO:0031224//intrinsic to membrane,GO:0012505//endomembrane system,GO:0031090//organelle membrane,GO:0005622//intracellular,GO:0044422//organelle part,GO:0044425//membrane part,GO:0043231//intracellular membrane-bounded organelle,GO:0043226//organelle,GO:0044444//cytoplasmic part,GO:0016020//membrane,GO:004322…	GO:0016740//transferase activity,GO:0045130//keratan sulfotransferase activity,GO:0003824//catalytic activity,GO:0001517//N-acetylglucosamine 6-O-sulfotransferase activity,GO:0016782//transferase activity, transferring sulfur-containing groups,GO:0008146//sulfotransferase activity	mmu00533//Glycosaminoglycan biosynthesis - keratan sulfate
ENSMUSG00000016494	Cd34	CD34 antigen	10.1983	11.9757	10.5892	9.09426	8.52489	7.99656	8.83185	7.74738	10.4644	8.27517	-2.1892	9.38e-07	0.000528821	GO:1900037//regulation of cellular response to hypoxia,GO:0045428//regulation of nitric oxide biosynthetic process,GO:0072358//cardiovascular system development,GO:0072073//kidney epithelium development,GO:0022610//biological adhesion,GO:0071611//granulocyte colony-stimulating factor production,GO:0036301//macrophage colony-stimulating factor production,GO:0072359//circulatory system development,…	GO:0005623//cell,GO:0005886//plasma membrane,GO:0005887//integral to plasma membrane,GO:0044464//cell part,GO:0005737//cytoplasm,GO:0032991//macromolecular complex,GO:0005576//extracellular region,GO:0031226//intrinsic to plasma membrane,GO:0016323//basolateral plasma membrane,GO:0031224//intrinsic to membrane,GO:0048471//perinuclear region of cytoplasm,GO:0005622//intracellular,GO:0044459//plasm…	GO:0005515//protein binding,GO:0005488//binding,GO:0043168//anion binding,GO:0030246//carbohydrate binding,GO:0043199//sulfate binding,GO:1901681//sulfur compound binding,GO:0043167//ion binding,GO:0008134//transcription factor binding	mmu04640//Hematopoietic cell lineage,mmu04514//Cell adhesion molecules (CAMs)
ENSMUSG00000022425	Enpp2	ectonucleotide pyrophosphatase/phosphodiesterase 2	10.0537	12.0371	9.72282	8.39138	7.75008	7.11339	7.61367	8.12434	10.0513	7.65037	-2.40089	1.05e-06	0.000580868	GO:0072358//cardiovascular system development,GO:0043412//macromolecule modification,GO:0072359//circulatory system development,GO:0042221//response to chemical stimulus,GO:0034638//phosphatidylcholine catabolic process,GO:0016042//lipid catabolic process,GO:0051239//regulation of multicellular organismal process,GO:0006629//lipid metabolic process,GO:0046483//heterocycle metabolic process,GO:006…	GO:0005623//cell,GO:0005886//plasma membrane,GO:0005887//integral to plasma membrane,GO:0005615//extracellular space,GO:0044464//cell part,GO:0005576//extracellular region,GO:0031226//intrinsic to plasma membrane,GO:0031224//intrinsic to membrane,GO:0044459//plasma membrane part,GO:0044421//extracellular region part,GO:0044425//membrane part,GO:0071944//cell periphery,GO:0016020//membrane,GO:0016…	GO:0047391//alkylglycerophosphoethanolamine phosphodiesterase activity,GO:0008270//zinc ion binding,GO:0042578//phosphoric ester hydrolase activity,GO:1901363//heterocyclic compound binding,GO:0016462//pyrophosphatase activity,GO:0003676//nucleic acid binding,GO:0004620//phospholipase activity,GO:0005488//binding,GO:0016788//hydrolase activity, acting on ester bonds,GO:0046914//transition metal i…	mmu00565//Ether lipid metabolism
ENSMUSG00000019916	P4ha1	procollagen-proline, 2-oxoglutarate 4-dioxygenase (proline 4-hydroxylase), alpha 1 polypeptide	9.82815	11.2487	9.38609	10.0523	8.25505	8.09155	8.77416	8.19843	10.1288	8.3298	-1.79902	1.11e-06	0.000601939	GO:0019471//4-hydroxyproline metabolic process,GO:0043412//macromolecule modification,GO:0043062//extracellular structure organization,GO:0046483//heterocycle metabolic process,GO:0071840//cellular component organization or biogenesis,GO:0044267//cellular protein metabolic process,GO:0008152//metabolic process,GO:0043170//macromolecule metabolic process,GO:0006082//organic acid metabolic process,…	GO:0005739//mitochondrion,GO:0005623//cell,GO:0044432//endoplasmic reticulum part,GO:0044464//cell part,GO:0005737//cytoplasm,GO:0032991//macromolecular complex,GO:0031974//membrane-enclosed lumen,GO:0005783//endoplasmic reticulum,GO:0043233//organelle lumen,GO:0016222//procollagen-proline 4-dioxygenase complex,GO:0005622//intracellular,GO:0044422//organelle part,GO:0043234//protein complex,GO:00…	GO:0031418//L-ascorbic acid binding,GO:0004656//procollagen-proline 4-dioxygenase activity,GO:0005506//iron ion binding,GO:0051213//dioxygenase activity,GO:0048029//monosaccharide binding,GO:0016701//oxidoreductase activity, acting on single donors with incorporation of molecular oxygen,GO:0005515//protein binding,GO:0036094//small molecule binding,GO:0031543//peptidyl-proline dioxygenase activit…	mmu00330//Arginine and proline metabolism
ENSMUSG00000028076	Cd1d1	CD1d1 antigen	8.41134	10.8242	9.12766	7.38975	6.23098	5.77406	5.89379	7.15679	8.93823	6.2639	-2.67432	1.31e-06	0.00069961	GO:0002824//positive regulation of adaptive immune response based on somatic recombination of immune receptors built from immunoglobulin superfamily domains,GO:0032943//mononuclear cell proliferation,GO:0046638//positive regulation of alpha-beta T cell differentiation,GO:0050671//positive regulation of lymphocyte proliferation,GO:0051239//regulation of multicellular organismal process,GO:0002694/…	GO:0005623//cell,GO:0005769//early endosome,GO:0044437//vacuolar part,GO:0005886//plasma membrane,GO:0044464//cell part,GO:0044440//endosomal part,GO:0005737//cytoplasm,GO:0005774//vacuolar membrane,GO:0005783//endoplasmic reticulum,GO:0031224//intrinsic to membrane,GO:0005770//late endosome,GO:0031090//organelle membrane,GO:0005768//endosome,GO:0005622//intracellular,GO:0044422//organelle part,G…	GO:0008289//lipid binding,GO:0030881//beta-2-microglobulin binding,GO:0005515//protein binding,GO:0003823//antigen binding,GO:0033218//amide binding,GO:0030882//lipid antigen binding,GO:0032403//protein complex binding,GO:0071723//lipopeptide binding,GO:0005102//receptor binding,GO:0005488//binding,GO:0030884//exogenous lipid antigen binding,GO:0042277//peptide binding,GO:0030883//endogenous lipi…	mmu04530//Tight junction,mmu04640//Hematopoietic cell lineage,mmu05146//Amoebiasis
ENSMUSG00000020467	Efemp1	epidermal growth factor-containing fibulin-like extracellular matrix protein 1	10.2527	11.8048	11.1929	9.72841	9.22188	8.84799	9.1114	7.97904	10.7447	8.79008	-1.95463	1.41e-06	0.000735969	GO:0043412//macromolecule modification,GO:1901362//organic cyclic compound biosynthetic process,GO:0018130//heterocycle biosynthetic process,GO:0043010//camera-type eye development,GO:0051239//regulation of multicellular organismal process,GO:0048598//embryonic morphogenesis,GO:0046483//heterocycle metabolic process,GO:0060255//regulation of macromolecule metabolic process,GO:0023052//signaling,G…	GO:0031988//membrane-bounded vesicle,GO:0043230//extracellular organelle,GO:0005615//extracellular space,GO:0005576//extracellular region,GO:0065010//extracellular membrane-bounded organelle,GO:0031982//vesicle,GO:0070062//extracellular vesicular exosome,GO:0044421//extracellular region part,GO:0043226//organelle,GO:0005578//proteinaceous extracellular matrix,GO:0043227//membrane-bounded organell…	GO:0016740//transferase activity,GO:0004871//signal transducer activity,GO:0004713//protein tyrosine kinase activity,GO:0005515//protein binding,GO:0004888//transmembrane signaling receptor activity,GO:0005102//receptor binding,GO:0005488//binding,GO:0060089//molecular transducer activity,GO:0016773//phosphotransferase activity, alcohol group as acceptor,GO:0016772//transferase activity, transfer…	---
ENSMUSG00000005057	Sh2b2	SH2B adaptor protein 2	7.90765	9.73162	8.33156	5.91268	4.55802	4.71595	4.75389	6.11215	7.97088	5.035	-2.93587	1.44e-06	0.000737185	GO:0007265//Ras protein signal transduction,GO:0042221//response to chemical stimulus,GO:0002253//activation of immune response,GO:0044765//single-organism transport,GO:0023052//signaling,GO:0030029//actin filament-based process,GO:0051056//regulation of small GTPase mediated signal transduction,GO:0032869//cellular response to insulin stimulus,GO:0046324//regulation of glucose import,GO:0071840/…	GO:0005623//cell,GO:0005886//plasma membrane,GO:0044464//cell part,GO:0005737//cytoplasm,GO:0042995//cell projection,GO:0044430//cytoskeletal part,GO:0032991//macromolecular complex,GO:0043232//intracellular non-membrane-bounded organelle,GO:0043228//non-membrane-bounded organelle,GO:0042641//actomyosin,GO:0005622//intracellular,GO:0044422//organelle part,GO:0043234//protein complex,GO:0071944//c…	GO:0005515//protein binding,GO:0005102//receptor binding,GO:0005488//binding,GO:0008269//JAK pathway signal transduction adaptor activity,GO:0030674//protein binding, bridging,GO:0060090//binding, bridging,GO:0042802//identical protein binding,GO:0005068//transmembrane receptor protein tyrosine kinase adaptor activity,GO:0035591//signaling adaptor activity,GO:0005070//SH3/SH2 adaptor activity,GO:…	mmu04722//Neurotrophin signaling pathway,mmu04910//Insulin signaling pathway
ENSMUSG00000032271	Nnmt	nicotinamide N-methyltransferase	8.48725	10.7361	9.06383	5.91268	6.23098	4.71595	3.96481	6.21957	8.54997	5.28283	-3.26714	1.5e-06	0.000756655	GO:0042221//response to chemical stimulus,GO:0032259//methylation,GO:0008152//metabolic process,GO:0032501//multicellular organismal process,GO:0032502//developmental process,GO:0010243//response to organic nitrogen,GO:0009719//response to endogenous stimulus,GO:0007275//multicellular organismal development,GO:0009887//organ morphogenesis,GO:0042493//response to drug,GO:1901698//response to nitro…	GO:0005623//cell,GO:0044464//cell part,GO:0005737//cytoplasm,GO:0005622//intracellular,GO:0044444//cytoplasmic part,GO:0044424//intracellular part,GO:0005829//cytosol	GO:0016740//transferase activity,GO:0008168//methyltransferase activity,GO:0008170//N-methyltransferase activity,GO:0008112//nicotinamide N-methyltransferase activity,GO:0016741//transferase activity, transferring one-carbon groups,GO:0003824//catalytic activity,GO:0008757//S-adenosylmethionine-dependent methyltransferase activity	mmu00760//Nicotinate and nicotinamide metabolism
ENSMUSG00000027996	Sfrp2	secreted frizzled-related protein 2	6.1202	7.69884	6.26393	5.14741	3.618	0	3.1889	0	6.3076	1.70172	-4.60587	1.54e-06	0.000762348	GO:0060349//bone morphogenesis,GO:0010454//negative regulation of cell fate commitment,GO:0045165//cell fate commitment,GO:0007178//transmembrane receptor protein serine/threonine kinase signaling pathway,GO:0003007//heart morphogenesis,GO:0045926//negative regulation of growth,GO:0033365//protein localization to organelle,GO:0072358//cardiovascular system development,GO:0061053//somite developme…	GO:0005615//extracellular space,GO:0005576//extracellular region,GO:0031224//intrinsic to membrane,GO:0044421//extracellular region part,GO:0044425//membrane part,GO:0016020//membrane,GO:0016021//integral to membrane	GO:0048018//receptor agonist activity,GO:0016740//transferase activity,GO:0005057//receptor signaling protein activity,GO:0004871//signal transducer activity,GO:0008047//enzyme activator activity,GO:0005515//protein binding,GO:0061135//endopeptidase regulator activity,GO:0030545//receptor regulator activity,GO:0061134//peptidase regulator activity,GO:0042813//Wnt-activated receptor activity,GO:00…	mmu04310//Wnt signaling pathway
ENSMUSG00000021069	Pygl	liver glycogen phosphorylase	10.5929	12.4015	11.0629	9.21289	7.67245	8.00546	8.04472	9.39241	10.8175	8.27876	-2.53877	1.79e-06	0.000873925	GO:0044723//single-organism carbohydrate metabolic process,GO:0012501//programmed cell death,GO:0006112//energy reserve metabolic process,GO:0044275//cellular carbohydrate catabolic process,GO:1901575//organic substance catabolic process,GO:0065007//biological regulation,GO:0009057//macromolecule catabolic process,GO:0005977//glycogen metabolic process,GO:0019693//ribose phosphate metabolic proce…	GO:0031988//membrane-bounded vesicle,GO:0005623//cell,GO:0043230//extracellular organelle,GO:0044464//cell part,GO:0005737//cytoplasm,GO:0005576//extracellular region,GO:0065010//extracellular membrane-bounded organelle,GO:0031982//vesicle,GO:0070062//extracellular vesicular exosome,GO:0005622//intracellular,GO:0044421//extracellular region part,GO:0043226//organelle,GO:0043227//membrane-bounded …	GO:0016740//transferase activity,GO:0017076//purine nucleotide binding,GO:0008289//lipid binding,GO:0035639//purine ribonucleoside triphosphate binding,GO:0016757//transferase activity, transferring glycosyl groups,GO:0042803//protein homodimerization activity,GO:0005515//protein binding,GO:0002054//nucleobase binding,GO:0046983//protein dimerization activity,GO:0036094//small molecule binding,GO…	mmu04217//Necroptosis,mmu04922//Glucagon signaling pathway,mmu00500//Starch and sucrose metabolism,mmu04910//Insulin signaling pathway,mmu04931//Insulin resistance
ENSMUSG00000002688	Prkd1	protein kinase D1	7.05642	9.0449	7.67481	7.0431	5.62452	4.95519	5.77047	5.53758	7.7048	5.47194	-2.23287	1.95e-06	0.00093304	GO:0048193//Golgi vesicle transport,GO:1901727//positive regulation of histone deacetylase activity,GO:0007265//Ras protein signal transduction,GO:0033365//protein localization to organelle,GO:0072358//cardiovascular system development,GO:0010595//positive regulation of endothelial cell migration,GO:0051276//chromosome organization,GO:0043412//macromolecule modification,GO:0060326//cell chemotaxi…	GO:0005623//cell,GO:0030054//cell junction,GO:0044437//vacuolar part,GO:0005886//plasma membrane,GO:0044464//cell part,GO:0005737//cytoplasm,GO:0005794//Golgi apparatus,GO:0005774//vacuolar membrane,GO:0005776//autophagic vacuole,GO:0031090//organelle membrane,GO:0005911//cell-cell junction,GO:0005802//trans-Golgi network,GO:0005622//intracellular,GO:0044422//organelle part,GO:0043231//intracellu…	GO:0016740//transferase activity,GO:0017076//purine nucleotide binding,GO:0003700//sequence-specific DNA binding transcription factor activity,GO:0035639//purine ribonucleoside triphosphate binding,GO:0016811//hydrolase activity, acting on carbon-nitrogen (but not peptide) bonds, in linear amides,GO:0033558//protein deacetylase activity,GO:0005515//protein binding,GO:0004697//protein kinase C act…	mmu04925//Aldosterone synthesis and secretion,mmu04015//Rap1 signaling pathway
ENSMUSG00000079018	Ly6c1	lymphocyte antigen 6 complex, locus C1	9.74062	10.9036	9.87686	8.823	8.35782	7.77511	8.34048	7.61592	9.83602	8.02233	-1.81368	2.13e-06	0.00100506	---	GO:0005623//cell,GO:0005886//plasma membrane,GO:0044464//cell part,GO:0031224//intrinsic to membrane,GO:0044459//plasma membrane part,GO:0044425//membrane part,GO:0071944//cell periphery,GO:0016020//membrane,GO:0009897//external side of plasma membrane,GO:0009986//cell surface,GO:0031225//anchored to membrane	---	---
ENSMUSG00000032942	Ucp3	uncoupling protein 3 (mitochondrial, proton carrier)	7.69127	9.80981	7.8261	5.09021	4.3458	3.59221	4.46661	5.57851	7.60435	4.49578	-3.10856	2.18e-06	0.00101033	GO:0042221//response to chemical stimulus,GO:0046907//intracellular transport,GO:0031667//response to nutrient levels,GO:0006629//lipid metabolic process,GO:0000303//response to superoxide,GO:0007584//response to nutrient,GO:0044765//single-organism transport,GO:0015672//monovalent inorganic cation transport,GO:0048545//response to steroid hormone stimulus,GO:0000302//response to reactive oxygen …	GO:0005739//mitochondrion,GO:0005623//cell,GO:0044464//cell part,GO:0005737//cytoplasm,GO:0031967//organelle envelope,GO:0031224//intrinsic to membrane,GO:0031090//organelle membrane,GO:0005622//intracellular,GO:0031966//mitochondrial membrane,GO:0044422//organelle part,GO:0044425//membrane part,GO:0043231//intracellular membrane-bounded organelle,GO:0019866//organelle inner membrane,GO:0043226//…	GO:0017077//oxidative phosphorylation uncoupler activity,GO:0022857//transmembrane transporter activity,GO:0005215//transporter activity	---
ENSMUSG00000061100	Retnla	resistin like alpha	8.95898	11.6785	10.0625	7.44783	6.1997	4.87976	4.66434	6.41303	9.53695	5.53921	-3.99774	2.34e-06	0.00106714	GO:0023052//signaling,GO:0050794//regulation of cellular process,GO:0065007//biological regulation,GO:0009987//cellular process,GO:0044763//single-organism cellular process,GO:0065009//regulation of molecular function,GO:0044700//single organism signaling,GO:0050789//regulation of biological process,GO:0007165//signal transduction,GO:0009966//regulation of signal transduction,GO:0048583//regulati…	GO:0005615//extracellular space,GO:0005576//extracellular region,GO:0044421//extracellular region part	GO:0005515//protein binding,GO:0005102//receptor binding,GO:0005488//binding,GO:0005179//hormone activity,GO:0004872//receptor activity	---
ENSMUSG00000018169	Mfng	MFNG O-fucosylpeptide 3-beta-N-acetylglucosaminyltransferase	8.8996	10.9618	9.6171	7.41326	6.89012	6.29321	6.75719	7.44936	9.22295	6.84747	-2.37547	2.49e-06	0.00111426	GO:0043412//macromolecule modification,GO:0044723//single-organism carbohydrate metabolic process,GO:0023052//signaling,GO:0043393//regulation of protein binding,GO:0070085//glycosylation,GO:0044249//cellular biosynthetic process,GO:0009101//glycoprotein biosynthetic process,GO:0050794//regulation of cellular process,GO:0065007//biological regulation,GO:0009059//macromolecule biosynthetic process…	GO:0005623//cell,GO:0044464//cell part,GO:0005737//cytoplasm,GO:0005794//Golgi apparatus,GO:0031224//intrinsic to membrane,GO:0031228//intrinsic to Golgi membrane,GO:0012505//endomembrane system,GO:0031090//organelle membrane,GO:0005622//intracellular,GO:0044422//organelle part,GO:0044425//membrane part,GO:0043231//intracellular membrane-bounded organelle,GO:0031300//intrinsic to organelle membra…	GO:0016740//transferase activity,GO:0016757//transferase activity, transferring glycosyl groups,GO:0005515//protein binding,GO:0005488//binding,GO:0033829//O-fucosylpeptide 3-beta-N-acetylglucosaminyltransferase activity,GO:0008194//UDP-glycosyltransferase activity,GO:0003824//catalytic activity,GO:0043167//ion binding,GO:0043169//cation binding,GO:0016758//transferase activity, transferring hexo…	mmu00514//Other types of O-glycan biosynthesis,mmu05165//Human papillomavirus infection,mmu04330//Notch signaling pathway
ENSMUSG00000033377	Palmd	palmdelphin	8.46694	10.8856	9.22035	7.29168	6.45946	5.22271	5.81276	7.19677	8.96615	6.17292	-2.79323	2.52e-06	0.00111426	GO:0071840//cellular component organization or biogenesis,GO:0050794//regulation of cellular process,GO:0065007//biological regulation,GO:0065008//regulation of biological quality,GO:0009987//cellular process,GO:0044763//single-organism cellular process,GO:0032502//developmental process,GO:0016043//cellular component organization,GO:0050793//regulation of developmental process,GO:0000902//cell mo…	GO:0005623//cell,GO:0044464//cell part,GO:0005737//cytoplasm,GO:0042995//cell projection,GO:0043005//neuron projection,GO:0030425//dendrite,GO:0005622//intracellular,GO:0097458//neuron part,GO:0016020//membrane,GO:0044463//cell projection part,GO:0044424//intracellular part,GO:0044309//neuron spine,GO:0043197//dendritic spine	GO:0005515//protein binding,GO:0005488//binding	---
ENSMUSG00000044083	Efcab8	EF-hand calcium binding domain 8	3.84576	5.73029	4.45807	2.97975	0	0	0	0	4.25347	0	-4.25347	2.66e-06	0.0011571	---	---	GO:0005488//binding,GO:0043167//ion binding,GO:0043169//cation binding,GO:0005509//calcium ion binding,GO:0046872//metal ion binding	---
ENSMUSG00000019929	Dcn	decorin	12.7577	14.2987	13.2798	11.7947	11.4576	9.8831	11.3856	9.90404	13.0327	10.6576	-2.37514	2.76e-06	0.00117647	GO:0010822//positive regulation of mitochondrion organization,GO:0030204//chondroitin sulfate metabolic process,GO:0072358//cardiovascular system development,GO:0043412//macromolecule modification,GO:0072359//circulatory system development,GO:0006469//negative regulation of protein kinase activity,GO:1901362//organic cyclic compound biosynthetic process,GO:0010628//positive regulation of gene exp…	GO:0005623//cell,GO:0005615//extracellular space,GO:0044464//cell part,GO:0005737//cytoplasm,GO:0044420//extracellular matrix part,GO:0005576//extracellular region,GO:0005622//intracellular,GO:0044421//extracellular region part,GO:0005581//collagen,GO:0030934//anchoring collagen,GO:0005578//proteinaceous extracellular matrix,GO:0044424//intracellular part,GO:0005589//collagen type VI,GO:0031012//…	GO:0016740//transferase activity,GO:0019887//protein kinase regulator activity,GO:0005518//collagen binding,GO:0097367//carbohydrate derivative binding,GO:0047485//protein N-terminus binding,GO:0005515//protein binding,GO:1901363//heterocyclic compound binding,GO:0003676//nucleic acid binding,GO:0005488//binding,GO:0050840//extracellular matrix binding,GO:0019207//kinase regulator activity,GO:001…	mmu04350//TGF-beta signaling pathway,mmu05205//Proteoglycans in cancer
ENSMUSG00000031523	Dlc1	deleted in liver cancer 1	10.0807	12.3165	11.1184	10.0856	9.20228	7.98761	9.33825	8.68901	10.9003	8.80429	-2.09603	2.78e-06	0.00117647	GO:0003007//heart morphogenesis,GO:0007265//Ras protein signal transduction,GO:0072358//cardiovascular system development,GO:0009203//ribonucleoside triphosphate catabolic process,GO:0022610//biological adhesion,GO:0001841//neural tube formation,GO:0043412//macromolecule modification,GO:0072359//circulatory system development,GO:0006152//purine nucleoside catabolic process,GO:0051058//negative re…	GO:0005623//cell,GO:0030054//cell junction,GO:0005886//plasma membrane,GO:0044464//cell part,GO:0030863//cortical cytoskeleton,GO:0005737//cytoplasm,GO:0042995//cell projection,GO:0044430//cytoskeletal part,GO:0043232//intracellular non-membrane-bounded organelle,GO:0032587//ruffle membrane,GO:0043228//non-membrane-bounded organelle,GO:0044448//cell cortex part,GO:0005925//focal adhesion,GO:00056…	GO:0008289//lipid binding,GO:0008047//enzyme activator activity,GO:0005515//protein binding,GO:0019904//protein domain specific binding,GO:0042169//SH2 domain binding,GO:0016462//pyrophosphatase activity,GO:0005488//binding,GO:0008234//cysteine-type peptidase activity,GO:0030695//GTPase regulator activity,GO:0030234//enzyme regulator activity,GO:0070011//peptidase activity, acting on L-amino acid…	---
ENSMUSG00000025784	Clec3b	C-type lectin domain family 3, member b	9.21586	11.1885	10.1815	8.3123	8.01559	7.84618	7.64912	6.85748	9.72455	7.59209	-2.13246	2.94e-06	0.0012138	GO:0060255//regulation of macromolecule metabolic process,GO:0010467//gene expression,GO:0065007//biological regulation,GO:0008152//metabolic process,GO:0043170//macromolecule metabolic process,GO:0080090//regulation of primary metabolic process,GO:0032501//multicellular organismal process,GO:0019222//regulation of metabolic process,GO:0070613//regulation of protein processing,GO:0032502//develop…	GO:0031988//membrane-bounded vesicle,GO:0005623//cell,GO:0043230//extracellular organelle,GO:0005615//extracellular space,GO:0044464//cell part,GO:0005737//cytoplasm,GO:0031981//nuclear lumen,GO:0031974//membrane-enclosed lumen,GO:0005576//extracellular region,GO:0043232//intracellular non-membrane-bounded organelle,GO:0043228//non-membrane-bounded organelle,GO:0001652//granular component,GO:0065…	GO:0097367//carbohydrate derivative binding,GO:0005515//protein binding,GO:0019904//protein domain specific binding,GO:0008201//heparin binding,GO:0005488//binding,GO:0043168//anion binding,GO:0030246//carbohydrate binding,GO:0036143//kringle domain binding,GO:1901681//sulfur compound binding,GO:0043167//ion binding,GO:0043169//cation binding,GO:0005509//calcium ion binding,GO:0005539//glycosamin…	---
ENSMUSG00000062329	Cytl1	cytokine-like 1	6.18795	10.2998	8.19522	6.50065	5.52707	5.39512	4.91786	3.70384	7.79592	4.88597	-2.90995	2.96e-06	0.0012138	GO:1901362//organic cyclic compound biosynthetic process,GO:0010628//positive regulation of gene expression,GO:0018130//heterocycle biosynthetic process,GO:0046483//heterocycle metabolic process,GO:0060255//regulation of macromolecule metabolic process,GO:0006022//aminoglycan metabolic process,GO:0009891//positive regulation of biosynthetic process,GO:0019219//regulation of nucleobase-containing …	---	GO:0003700//sequence-specific DNA binding transcription factor activity,GO:0001071//nucleic acid binding transcription factor activity	---
ENSMUSG00000031903	Pla2g15	phospholipase A2, group XV	8.72246	9.98855	9.10247	8.24837	7.5288	7.4626	7.3377	7.05894	9.01546	7.34701	-1.66845	3.15e-06	0.00127692	GO:0006643//membrane lipid metabolic process,GO:0034638//phosphatidylcholine catabolic process,GO:0016042//lipid catabolic process,GO:0006629//lipid metabolic process,GO:1901575//organic substance catabolic process,GO:0009395//phospholipid catabolic process,GO:0009308//amine metabolic process,GO:0042439//ethanolamine-containing compound metabolic process,GO:0046503//glycerolipid catabolic process…	GO:0031988//membrane-bounded vesicle,GO:0005739//mitochondrion,GO:0005623//cell,GO:0043230//extracellular organelle,GO:0005615//extracellular space,GO:0044464//cell part,GO:0005737//cytoplasm,GO:0031981//nuclear lumen,GO:0031974//membrane-enclosed lumen,GO:0005576//extracellular region,GO:0005654//nucleoplasm,GO:0065010//extracellular membrane-bounded organelle,GO:0031982//vesicle,GO:0043233//org…	GO:0016740//transferase activity,GO:0016746//transferase activity, transferring acyl groups,GO:0004623//phospholipase A2 activity,GO:0004620//phospholipase activity,GO:0016788//hydrolase activity, acting on ester bonds,GO:0016747//transferase activity, transferring acyl groups other than amino-acyl groups,GO:0047499//calcium-independent phospholipase A2 activity,GO:0003824//catalytic activity,GO:…	mmu00564//Glycerophospholipid metabolism,mmu04142//Lysosome
ENSMUSG00000047963	Stbd1	starch binding domain 1	8.23039	9.53692	8.78119	8.17462	7.2972	6.84254	7.20109	6.27042	8.68078	6.90281	-1.77797	3.32e-06	0.00132416	GO:0046907//intracellular transport,GO:0044723//single-organism carbohydrate metabolic process,GO:0006112//energy reserve metabolic process,GO:0044275//cellular carbohydrate catabolic process,GO:1901575//organic substance catabolic process,GO:0009057//macromolecule catabolic process,GO:0005977//glycogen metabolic process,GO:0008152//metabolic process,GO:0043170//macromolecule metabolic process,GO…	GO:0005623//cell,GO:0044432//endoplasmic reticulum part,GO:0005886//plasma membrane,GO:0005887//integral to plasma membrane,GO:0044464//cell part,GO:0030315//T-tubule,GO:0005737//cytoplasm,GO:0005783//endoplasmic reticulum,GO:0000407//pre-autophagosomal structure,GO:0031226//intrinsic to plasma membrane,GO:0031224//intrinsic to membrane,GO:0048471//perinuclear region of cytoplasm,GO:0012505//endo…	GO:2001070//starch binding,GO:0005515//protein binding,GO:0005488//binding,GO:0030246//carbohydrate binding,GO:2001069//glycogen binding,GO:0030247//polysaccharide binding,GO:0001871//pattern binding,GO:0019899//enzyme binding	---
ENSMUSG00000025911	Adhfe1	alcohol dehydrogenase, iron containing, 1	8.46694	11.2838	9.40682	7.30431	6.48563	6.3502	6.11272	7.40454	9.11548	6.58827	-2.5272	3.81e-06	0.00149567	GO:0044765//single-organism transport,GO:0008152//metabolic process,GO:0055114//oxidation-reduction process,GO:0051234//establishment of localization,GO:0044699//single-organism process,GO:0006818//hydrogen transport,GO:0051179//localization,GO:0015993//molecular hydrogen transport,GO:0044710//single-organism metabolic process,GO:0006810//transport	GO:0005739//mitochondrion,GO:0005623//cell,GO:0044464//cell part,GO:0005737//cytoplasm,GO:0005622//intracellular,GO:0043231//intracellular membrane-bounded organelle,GO:0043226//organelle,GO:0044444//cytoplasmic part,GO:0043229//intracellular organelle,GO:0043227//membrane-bounded organelle,GO:0044424//intracellular part,GO:0005829//cytosol	GO:0004022//alcohol dehydrogenase (NAD) activity,GO:0016616//oxidoreductase activity, acting on the CH-OH group of donors, NAD or NADP as acceptor,GO:0005488//binding,GO:0016614//oxidoreductase activity, acting on CH-OH group of donors,GO:0003824//catalytic activity,GO:0043167//ion binding,GO:0043169//cation binding,GO:0016491//oxidoreductase activity,GO:0046872//metal ion binding,GO:0047988//hyd…	---
ENSMUSG00000016194	Hsd11b1	hydroxysteroid 11-beta dehydrogenase 1	8.69361	10.8601	9.35443	6.98152	5.80164	5.89391	5.7269	7.40454	8.97242	6.20675	-2.76568	3.91e-06	0.00149567	GO:0035295//tube development,GO:0006629//lipid metabolic process,GO:0008152//metabolic process,GO:0030324//lung development,GO:0032501//multicellular organismal process,GO:0055114//oxidation-reduction process,GO:0032502//developmental process,GO:0007275//multicellular organismal development,GO:0044707//single-multicellular organism process,GO:0044767//single-organism developmental process,GO:0048…	GO:0005623//cell,GO:0044432//endoplasmic reticulum part,GO:0044464//cell part,GO:0005737//cytoplasm,GO:0005783//endoplasmic reticulum,GO:0031224//intrinsic to membrane,GO:0012505//endomembrane system,GO:0031090//organelle membrane,GO:0005622//intracellular,GO:0044422//organelle part,GO:0044425//membrane part,GO:0043231//intracellular membrane-bounded organelle,GO:0043226//organelle,GO:0044444//cy…	GO:0016616//oxidoreductase activity, acting on the CH-OH group of donors, NAD or NADP as acceptor,GO:0003845//11-beta-hydroxysteroid dehydrogenase [NAD(P)] activity,GO:0016614//oxidoreductase activity, acting on CH-OH group of donors,GO:0033764//steroid dehydrogenase activity, acting on the CH-OH group of donors, NAD or NADP as acceptor,GO:0070524//11-beta-hydroxysteroid dehydrogenase (NADP+) act…	mmu00980//Metabolism of xenobiotics by cytochrome P450,mmu00140//Steroid hormone biosynthesis,mmu05204//Chemical carcinogenesis
ENSMUSG00000024940	Ltbp3	latent transforming growth factor beta binding protein 3	10.3278	12.4608	11.0454	10.1253	9.33417	8.56467	9.4795	8.88121	10.9898	9.06489	-1.92496	3.92e-06	0.00149567	GO:0060349//bone morphogenesis,GO:0007178//transmembrane receptor protein serine/threonine kinase signaling pathway,GO:0046852//positive regulation of bone remodeling,GO:0042221//response to chemical stimulus,GO:0051239//regulation of multicellular organismal process,GO:0030279//negative regulation of ossification,GO:0035295//tube development,GO:0048286//lung alveolus development,GO:2000739//regu…	GO:0031988//membrane-bounded vesicle,GO:0043230//extracellular organelle,GO:0005576//extracellular region,GO:0065010//extracellular membrane-bounded organelle,GO:0031982//vesicle,GO:0070062//extracellular vesicular exosome,GO:0044421//extracellular region part,GO:0043226//organelle,GO:0005578//proteinaceous extracellular matrix,GO:0043227//membrane-bounded organelle,GO:0031012//extracellular matr…	GO:0005515//protein binding,GO:0019838//growth factor binding,GO:0005488//binding,GO:0019955//cytokine binding,GO:0043167//ion binding,GO:0043169//cation binding,GO:0005509//calcium ion binding,GO:0046872//metal ion binding,GO:0050431//transforming growth factor beta binding	---
ENSMUSG00000031517	Gpm6a	glycoprotein m6a	8.93946	10.8292	9.27022	8.74639	6.92879	4.95519	7.91484	5.49545	9.44631	6.32357	-3.12274	3.98e-06	0.00149567	GO:0043010//camera-type eye development,GO:0044765//single-organism transport,GO:0030030//cell projection organization,GO:0007416//synapse assembly,GO:0032990//cell part morphogenesis,GO:0071840//cellular component organization or biogenesis,GO:0034220//ion transmembrane transport,GO:0050794//regulation of cellular process,GO:0065007//biological regulation,GO:0048863//stem cell differentiation,GO…	GO:0031988//membrane-bounded vesicle,GO:0005623//cell,GO:0043230//extracellular organelle,GO:0005886//plasma membrane,GO:0044464//cell part,GO:0043025//neuronal cell body,GO:0042995//cell projection,GO:0005576//extracellular region,GO:0043005//neuron projection,GO:0031224//intrinsic to membrane,GO:0065010//extracellular membrane-bounded organelle,GO:0030425//dendrite,GO:0031982//vesicle,GO:007006…	GO:0015075//ion transmembrane transporter activity,GO:0005261//cation channel activity,GO:0072509//divalent inorganic cation transmembrane transporter activity,GO:0022803//passive transmembrane transporter activity,GO:0022891//substrate-specific transmembrane transporter activity,GO:0008324//cation transmembrane transporter activity,GO:0046873//metal ion transmembrane transporter activity,GO:0022…	---
ENSMUSG00000033022	Cdo1	cysteine dioxygenase 1, cytosolic	12.0952	14.4192	12.8599	10.7839	10.7044	10.139	9.4463	10.698	12.5396	10.2469	-2.29264	4.04e-06	0.00149567	GO:0009069//serine family amino acid metabolic process,GO:0051591//response to cAMP,GO:0042221//response to chemical stimulus,GO:0044765//single-organism transport,GO:0019452//L-cysteine catabolic process to taurine,GO:0046439//L-cysteine metabolic process,GO:1901606//alpha-amino acid catabolic process,GO:0048545//response to steroid hormone stimulus,GO:0044249//cellular biosynthetic process,GO:1…	GO:0005623//cell,GO:0005886//plasma membrane,GO:0044464//cell part,GO:0005737//cytoplasm,GO:0005622//intracellular,GO:0071944//cell periphery,GO:0044444//cytoplasmic part,GO:0016020//membrane,GO:0044424//intracellular part,GO:0005829//cytosol	GO:0017172//cysteine dioxygenase activity,GO:0005506//iron ion binding,GO:0051213//dioxygenase activity,GO:0016701//oxidoreductase activity, acting on single donors with incorporation of molecular oxygen,GO:0008198//ferrous iron binding,GO:0005488//binding,GO:0046914//transition metal ion binding,GO:0003824//catalytic activity,GO:0043167//ion binding,GO:0016702//oxidoreductase activity, acting on…	mmu00270//Cysteine and methionine metabolism,mmu00430//Taurine and hypotaurine metabolism
ENSMUSG00000009281	Rarres2	retinoic acid receptor responder (tazarotene induced) 2	11.9264	13.335	12.3587	11.4436	10.8922	10.5466	10.7017	9.39241	12.2659	10.3832	-1.8827	4.06e-06	0.00149567	GO:0006721//terpenoid metabolic process,GO:0001523//retinoid metabolic process,GO:0043412//macromolecule modification,GO:0060326//cell chemotaxis,GO:0042221//response to chemical stimulus,GO:0016042//lipid catabolic process,GO:0051050//positive regulation of transport,GO:0006629//lipid metabolic process,GO:0044765//single-organism transport,GO:0060255//regulation of macromolecule metabolic proces…	GO:0031988//membrane-bounded vesicle,GO:0043230//extracellular organelle,GO:0005615//extracellular space,GO:0005576//extracellular region,GO:0065010//extracellular membrane-bounded organelle,GO:0031982//vesicle,GO:0070062//extracellular vesicular exosome,GO:0044421//extracellular region part,GO:0043226//organelle,GO:0043227//membrane-bounded organelle,GO:0031012//extracellular matrix	GO:0005515//protein binding,GO:0005102//receptor binding,GO:0005488//binding	---
ENSMUSG00000040283	Btnl9	butyrophilin-like 9	6.66296	9.79963	7.32881	5.49462	3.79588	3.76983	4.46661	5.31344	7.3215	4.33644	-2.98506	4.23e-06	0.00153674	---	GO:0031224//intrinsic to membrane,GO:0044425//membrane part,GO:0016020//membrane,GO:0016021//integral to membrane	---	---
ENSMUSG00000028583	Pdpn	podoplanin	8.65822	9.82747	9.25886	7.83492	7.35513	7.19344	7.27858	6.62325	8.89487	7.1126	-1.78227	4.28e-06	0.00153674	GO:0045165//cell fate commitment,GO:0007265//Ras protein signal transduction,GO:0072358//cardiovascular system development,GO:0000082//G1/S transition of mitotic cell cycle,GO:0022610//biological adhesion,GO:0071705//nitrogen compound transport,GO:0048762//mesenchymal cell differentiation,GO:0072359//circulatory system development,GO:0051726//regulation of cell cycle,GO:0051239//regulation of mul…	GO:0005623//cell,GO:0030054//cell junction,GO:0031528//microvillus membrane,GO:0005886//plasma membrane,GO:0044464//cell part,GO:0005737//cytoplasm,GO:0042995//cell projection,GO:0032587//ruffle membrane,GO:0031410//cytoplasmic vesicle,GO:0031527//filopodium membrane,GO:0016323//basolateral plasma membrane,GO:0071437//invadopodium,GO:0031224//intrinsic to membrane,GO:0031982//vesicle,GO:0005622//…	GO:0008509//anion transmembrane transporter activity,GO:0015075//ion transmembrane transporter activity,GO:0008517//folic acid transporter activity,GO:0005372//water transmembrane transporter activity,GO:0015250//water channel activity,GO:0005515//protein binding,GO:0022803//passive transmembrane transporter activity,GO:0005102//receptor binding,GO:0005488//binding,GO:0022891//substrate-specific …	---
ENSMUSG00000020799	Tekt1	tektin 1	3.84576	4.71448	3.95643	3.58756	0	0	0	0	4.02606	0	-4.02606	4.33e-06	0.00153674	GO:0060285//ciliary cell motility,GO:0030030//cell projection organization,GO:0032990//cell part morphogenesis,GO:0071840//cellular component organization or biogenesis,GO:0007018//microtubule-based movement,GO:0060294//cilium movement involved in cell motility,GO:0048858//cell projection morphogenesis,GO:0009987//cellular process,GO:0044763//single-organism cellular process,GO:0006928//cellular …	GO:0031514//motile cilium,GO:0005623//cell,GO:0005929//cilium,GO:0044464//cell part,GO:0042995//cell projection,GO:0044430//cytoskeletal part,GO:0032991//macromolecular complex,GO:0043232//intracellular non-membrane-bounded organelle,GO:0043228//non-membrane-bounded organelle,GO:0005622//intracellular,GO:0044422//organelle part,GO:0043234//protein complex,GO:0043231//intracellular membrane-bounde…	---	---
ENSMUSG00000018008	Cyth4	cytohesin 4	8.88437	10.3823	9.5126	8.99647	7.63786	7.59819	8.25104	7.78284	9.44395	7.81748	-1.62647	4.39e-06	0.0015369	GO:0007265//Ras protein signal transduction,GO:0009203//ribonucleoside triphosphate catabolic process,GO:0006152//purine nucleoside catabolic process,GO:0050790//regulation of catalytic activity,GO:0046483//heterocycle metabolic process,GO:0023052//signaling,GO:0051056//regulation of small GTPase mediated signal transduction,GO:0032011//ARF protein signal transduction,GO:1901575//organic substanc…	GO:0005623//cell,GO:0005886//plasma membrane,GO:0044464//cell part,GO:0071944//cell periphery,GO:0016020//membrane	GO:0017076//purine nucleotide binding,GO:0008289//lipid binding,GO:0032561//guanyl ribonucleotide binding,GO:0036094//small molecule binding,GO:1901363//heterocyclic compound binding,GO:0032555//purine ribonucleotide binding,GO:0016462//pyrophosphatase activity,GO:0005488//binding,GO:0000166//nucleotide binding,GO:0001883//purine nucleoside binding,GO:0005085//guanyl-nucleotide exchange factor ac…	mmu04072//Phospholipase D signaling pathway,mmu04144//Endocytosis
ENSMUSG00000027947	Il6ra	interleukin 6 receptor, alpha	8.42544	10.2427	9.17676	8.31854	7.02116	7.11339	7.66074	6.36704	9.04087	7.04058	-2.00028	4.48e-06	0.00155009	GO:0032966//negative regulation of collagen biosynthetic process,GO:0045860//positive regulation of protein kinase activity,GO:0031016//pancreas development,GO:0043412//macromolecule modification,GO:0000165//MAPK cascade,GO:0042221//response to chemical stimulus,GO:0032635//interleukin-6 production,GO:0007260//tyrosine phosphorylation of STAT protein,GO:0051239//regulation of multicellular organi…	GO:0005623//cell,GO:0005886//plasma membrane,GO:0005887//integral to plasma membrane,GO:0005615//extracellular space,GO:0044464//cell part,GO:0032991//macromolecular complex,GO:0005576//extracellular region,GO:0031226//intrinsic to plasma membrane,GO:0031224//intrinsic to membrane,GO:0043235//receptor complex,GO:0070110//ciliary neurotrophic factor receptor complex,GO:0044459//plasma membrane par…	GO:0016740//transferase activity,GO:0004871//signal transducer activity,GO:0005138//interleukin-6 receptor binding,GO:0004896//cytokine receptor activity,GO:0019981//interleukin-6 binding,GO:0004897//ciliary neurotrophic factor receptor activity,GO:0042803//protein homodimerization activity,GO:0005515//protein binding,GO:0046983//protein dimerization activity,GO:0004888//transmembrane signaling r…	mmu04640//Hematopoietic cell lineage,mmu04151//PI3K-Akt signaling pathway,mmu04066//HIF-1 signaling pathway,mmu04932//Non-alcoholic fatty liver disease (NAFLD),mmu05200//Pathways in cancer,mmu04630//Jak-STAT signaling pathway,mmu01521//EGFR tyrosine kinase inhibitor resistance,mmu04060//Cytokine-cytokine receptor interaction,mmu04659//Th17 cell differentiation
ENSMUSG00000002997	Prkar2b	protein kinase, cAMP dependent regulatory, type II beta	9.49196	10.8503	10.2443	8.39728	8.11954	6.86226	6.66785	8.12434	9.74596	7.4435	-2.30246	4.63e-06	0.00157529	GO:0043412//macromolecule modification,GO:0006469//negative regulation of protein kinase activity,GO:0051248//negative regulation of protein metabolic process,GO:0042221//response to chemical stimulus,GO:0044708//single-organism behavior,GO:0007611//learning or memory,GO:0071900//regulation of protein serine/threonine kinase activity,GO:0006629//lipid metabolic process,GO:0050790//regulation of c…	GO:0031988//membrane-bounded vesicle,GO:0005739//mitochondrion,GO:0005623//cell,GO:0043230//extracellular organelle,GO:0005886//plasma membrane,GO:0044464//cell part,GO:0005815//microtubule organizing center,GO:0043025//neuronal cell body,GO:0005737//cytoplasm,GO:0042995//cell projection,GO:0031967//organelle envelope,GO:0044430//cytoskeletal part,GO:0032991//macromolecular complex,GO:0005576//ex…	GO:0016740//transferase activity,GO:0017076//purine nucleotide binding,GO:0019887//protein kinase regulator activity,GO:0004691//cAMP-dependent protein kinase activity,GO:0044389//small conjugating protein ligase binding,GO:0005515//protein binding,GO:0019904//protein domain specific binding,GO:0036094//small molecule binding,GO:1901363//heterocyclic compound binding,GO:0004862//cAMP-dependent pr…	mmu04910//Insulin signaling pathway
ENSMUSG00000079168	Cd209g	CD209g antigen	4.27756	7.12824	6.29392	2.35983	2.07802	0	0	0	5.01489	0.519505	-4.49538	4.66e-06	0.00157529	---	---	GO:0005488//binding,GO:0030246//carbohydrate binding	mmu04145//Phagosome,mmu05162//Measles,mmu05152//Tuberculosis
ENSMUSG00000047462	A530099J19Rik	RIKEN cDNA A530099J19 gene	3.66738	5.02538	4.34805	3.21198	0	0	0	0	4.0632	0	-4.0632	4.91e-06	0.00164121	---	---	---	---
ENSMUSG00000024206	Rfx2	regulatory factor X, 2 (influences HLA class II expression)	9.73214	10.4161	8.78648	9.06115	8.11116	7.50086	8.17202	7.47127	9.49896	7.81383	-1.68513	4.98e-06	0.00164411	GO:1901362//organic cyclic compound biosynthetic process,GO:0010628//positive regulation of gene expression,GO:0018130//heterocycle biosynthetic process,GO:0046483//heterocycle metabolic process,GO:0060255//regulation of macromolecule metabolic process,GO:0009891//positive regulation of biosynthetic process,GO:0019219//regulation of nucleobase-containing compound metabolic process,GO:0030030//cel…	GO:0005623//cell,GO:0044464//cell part,GO:0005737//cytoplasm,GO:0005622//intracellular,GO:0043231//intracellular membrane-bounded organelle,GO:0043226//organelle,GO:0043229//intracellular organelle,GO:0043227//membrane-bounded organelle,GO:0044424//intracellular part,GO:0005634//nucleus	GO:0000981//sequence-specific DNA binding RNA polymerase II transcription factor activity,GO:0003700//sequence-specific DNA binding transcription factor activity,GO:0044212//transcription regulatory region DNA binding,GO:0000987//core promoter proximal region sequence-specific DNA binding,GO:0003677//DNA binding,GO:0000977//RNA polymerase II regulatory region sequence-specific DNA binding,GO:0000…	---
ENSMUSG00000022132	Cldn10	claudin 10	4.00449	4.19868	5.84505	2.70283	0	0	0	0	4.18776	0	-4.18776	5.08e-06	0.00165739	GO:0022610//biological adhesion,GO:0043269//regulation of ion transport,GO:0044765//single-organism transport,GO:0065007//biological regulation,GO:0007155//cell adhesion,GO:0009987//cellular process,GO:0044763//single-organism cellular process,GO:0016338//calcium-independent cell-cell adhesion,GO:0032879//regulation of localization,GO:0050789//regulation of biological process,GO:0051049//regulati…	GO:0005623//cell,GO:0030054//cell junction,GO:0005886//plasma membrane,GO:0044464//cell part,GO:0005737//cytoplasm,GO:0005783//endoplasmic reticulum,GO:0031224//intrinsic to membrane,GO:0005911//cell-cell junction,GO:0005622//intracellular,GO:0044425//membrane part,GO:0043231//intracellular membrane-bounded organelle,GO:0071944//cell periphery,GO:0043226//organelle,GO:0044444//cytoplasmic part,GO…	GO:0005515//protein binding,GO:0005198//structural molecule activity,GO:0005488//binding,GO:0042802//identical protein binding	mmu04530//Tight junction,mmu05160//Hepatitis C,mmu04514//Cell adhesion molecules (CAMs),mmu04670//Leukocyte transendothelial migration
ENSMUSG00000046532	Ar	androgen receptor	6.79917	8.77029	7.50576	4.13195	4.09689	3.76983	4.46661	4.30117	6.80179	4.15862	-2.64317	5.36e-06	0.00172147	GO:0045165//cell fate commitment,GO:0030521//androgen receptor signaling pathway,GO:0033327//Leydig cell differentiation,GO:0008584//male gonad development,GO:0000165//MAPK cascade,GO:1901362//organic cyclic compound biosynthetic process,GO:0010628//positive regulation of gene expression,GO:0042221//response to chemical stimulus,GO:0018130//heterocycle biosynthetic process,GO:0045113//regulation …	GO:0005623//cell,GO:0044454//nuclear chromosome part,GO:0005886//plasma membrane,GO:0000790//nuclear chromatin,GO:0044464//cell part,GO:0005737//cytoplasm,GO:0031981//nuclear lumen,GO:0032991//macromolecular complex,GO:0031974//membrane-enclosed lumen,GO:0043232//intracellular non-membrane-bounded organelle,GO:0043228//non-membrane-bounded organelle,GO:0005654//nucleoplasm,GO:0044451//nucleoplasm…	GO:0000981//sequence-specific DNA binding RNA polymerase II transcription factor activity,GO:0003700//sequence-specific DNA binding transcription factor activity,GO:0004871//signal transducer activity,GO:0008289//lipid binding,GO:0044212//transcription regulatory region DNA binding,GO:0000987//core promoter proximal region sequence-specific DNA binding,GO:0001077//RNA polymerase II core promoter …	mmu05215//Prostate cancer,mmu04114//Oocyte meiosis,mmu05200//Pathways in cancer
ENSMUSG00000021760	Gpx8	glutathione peroxidase 8 (putative)	9.17053	10.9481	10.0361	9.12662	8.44711	7.79578	8.32595	7.50351	9.82033	8.01809	-1.80225	5.39e-06	0.00172147	GO:0008152//metabolic process,GO:0006979//response to oxidative stress,GO:0055114//oxidation-reduction process,GO:0006950//response to stress,GO:0050896//response to stimulus,GO:0044710//single-organism metabolic process	GO:0031224//intrinsic to membrane,GO:0044425//membrane part,GO:0016020//membrane,GO:0016021//integral to membrane	GO:0016684//oxidoreductase activity, acting on peroxide as acceptor,GO:0004601//peroxidase activity,GO:0003824//catalytic activity,GO:0016491//oxidoreductase activity,GO:0016209//antioxidant activity,GO:0004602//glutathione peroxidase activity	mmu00590//Arachidonic acid metabolism,mmu04918//Thyroid hormone synthesis,mmu00480//Glutathione metabolism
ENSMUSG00000038119	Cdon	cell adhesion molecule-related/down-regulated by oncogenes	9.75466	10.037	10.2424	9.91702	9.21798	8.20404	8.94074	8.58738	9.98778	8.73754	-1.25024	5.65e-06	0.00178552	GO:0045165//cell fate commitment,GO:0043497//regulation of protein heterodimerization activity,GO:0000768//syncytium formation by plasma membrane fusion,GO:0043412//macromolecule modification,GO:0000165//MAPK cascade,GO:1901362//organic cyclic compound biosynthetic process,GO:0010628//positive regulation of gene expression,GO:0018130//heterocycle biosynthetic process,GO:0043010//camera-type eye d…	GO:0005623//cell,GO:0005886//plasma membrane,GO:0005887//integral to plasma membrane,GO:0044464//cell part,GO:0031226//intrinsic to plasma membrane,GO:0031224//intrinsic to membrane,GO:0044459//plasma membrane part,GO:0044425//membrane part,GO:0071944//cell periphery,GO:0016020//membrane,GO:0009986//cell surface,GO:0016021//integral to membrane	GO:0046982//protein heterodimerization activity,GO:0005515//protein binding,GO:0046983//protein dimerization activity,GO:0005488//binding	mmu04340//Hedgehog signaling pathway
ENSMUSG00000037493	Cib2	calcium and integrin binding family member 2	9.34389	10.9878	10.0884	8.67525	8.00658	8.06626	8.13082	7.97904	9.77384	8.04567	-1.72817	5.72e-06	0.00178778	GO:0033198//response to ATP,GO:0042221//response to chemical stimulus,GO:0055082//cellular chemical homeostasis,GO:0071840//cellular component organization or biogenesis,GO:0055065//metal ion homeostasis,GO:0065007//biological regulation,GO:0055074//calcium ion homeostasis,GO:1901699//cellular response to nitrogen compound,GO:0065008//regulation of biological quality,GO:0042592//homeostatic proce…	GO:0005623//cell,GO:0005929//cilium,GO:0030054//cell junction,GO:0072562//blood microparticle,GO:0005886//plasma membrane,GO:0005615//extracellular space,GO:0044464//cell part,GO:0030863//cortical cytoskeleton,GO:0001917//photoreceptor inner segment,GO:0005737//cytoplasm,GO:0042995//cell projection,GO:0044430//cytoskeletal part,GO:0005576//extracellular region,GO:0043232//intracellular non-membra…	GO:0042803//protein homodimerization activity,GO:0005515//protein binding,GO:0046983//protein dimerization activity,GO:0032403//protein complex binding,GO:0005102//receptor binding,GO:0005488//binding,GO:0000287//magnesium ion binding,GO:0005178//integrin binding,GO:0043167//ion binding,GO:0042802//identical protein binding,GO:0043169//cation binding,GO:0005509//calcium ion binding,GO:0046872//me…	---
ENSMUSG00000089669	Tnfsf13	tumor necrosis factor (ligand) superfamily, member 13	8.46011	5.49809	6.791	8.52147	9.64698	10.7134	10.5738	9.77351	7.31767	10.1769	2.85926	5.92e-06	0.0018286	GO:0002385//mucosal immune response,GO:0002824//positive regulation of adaptive immune response based on somatic recombination of immune receptors built from immunoglobulin superfamily domains,GO:0051239//regulation of multicellular organismal process,GO:0002634//regulation of germinal center formation,GO:0002700//regulation of production of molecular mediator of immune response,GO:0002694//regul…	GO:0031988//membrane-bounded vesicle,GO:0005623//cell,GO:0043230//extracellular organelle,GO:0005886//plasma membrane,GO:0044464//cell part,GO:0005737//cytoplasm,GO:0005576//extracellular region,GO:0065010//extracellular membrane-bounded organelle,GO:0031982//vesicle,GO:0070062//extracellular vesicular exosome,GO:0005622//intracellular,GO:0044459//plasma membrane part,GO:0044421//extracellular re…	GO:0005515//protein binding,GO:0005102//receptor binding,GO:0005125//cytokine activity,GO:0005488//binding,GO:0005164//tumor necrosis factor receptor binding,GO:0032813//tumor necrosis factor receptor superfamily binding,GO:0004872//receptor activity,GO:0005126//cytokine receptor binding	mmu04672//Intestinal immune network for IgA production,mmu05323//Rheumatoid arthritis,mmu04060//Cytokine-cytokine receptor interaction
ENSMUSG00000029772	Ahcyl2	S-adenosylhomocysteine hydrolase-like 2	11.5806	10.6466	10.6206	10.7146	13.6165	11.5681	12.0894	14.6524	10.8906	12.9816	2.09097	6.2e-06	0.00189625	GO:0046483//heterocycle metabolic process,GO:1901657//glycosyl compound metabolic process,GO:0009116//nucleoside metabolic process,GO:0034641//cellular nitrogen compound metabolic process,GO:0008152//metabolic process,GO:0006082//organic acid metabolic process,GO:0009987//cellular process,GO:0046128//purine ribonucleoside metabolic process,GO:0055086//nucleobase-containing small molecule metaboli…	GO:0005623//cell,GO:0044464//cell part,GO:0005737//cytoplasm,GO:0042995//cell projection,GO:0005783//endoplasmic reticulum,GO:0043005//neuron projection,GO:0005622//intracellular,GO:0097458//neuron part,GO:0043231//intracellular membrane-bounded organelle,GO:0043226//organelle,GO:0044444//cytoplasmic part,GO:0043229//intracellular organelle,GO:0043227//membrane-bounded organelle,GO:0044424//intra…	GO:0016801//hydrolase activity, acting on ether bonds,GO:0003824//catalytic activity,GO:0016802//trialkylsulfonium hydrolase activity,GO:0004013//adenosylhomocysteinase activity,GO:0016787//hydrolase activity	mmu00270//Cysteine and methionine metabolism
ENSMUSG00000026365	Cfh	complement component factor h	8.96382	10.9095	8.72728	8.47195	7.17384	7.06313	7.79338	6.4576	9.26814	7.12199	-2.14615	6.31e-06	0.00190959	GO:0006956//complement activation,GO:0002253//activation of immune response,GO:0060255//regulation of macromolecule metabolic process,GO:0010467//gene expression,GO:0050794//regulation of cellular process,GO:0065007//biological regulation,GO:0002376//immune system process,GO:0008152//metabolic process,GO:0043170//macromolecule metabolic process,GO:0080090//regulation of primary metabolic process,…	GO:0031988//membrane-bounded vesicle,GO:0043230//extracellular organelle,GO:0072562//blood microparticle,GO:0005615//extracellular space,GO:0005576//extracellular region,GO:0065010//extracellular membrane-bounded organelle,GO:0031982//vesicle,GO:0070062//extracellular vesicular exosome,GO:0044421//extracellular region part,GO:0043226//organelle,GO:0043227//membrane-bounded organelle	GO:0001948//glycoprotein binding,GO:0043395//heparan sulfate proteoglycan binding,GO:0097367//carbohydrate derivative binding,GO:0005515//protein binding,GO:0008201//heparin binding,GO:0005488//binding,GO:0043168//anion binding,GO:0001848//complement binding,GO:0001851//complement component C3b binding,GO:0043394//proteoglycan binding,GO:1901681//sulfur compound binding,GO:0043167//ion binding,GO…	mmu04610//Complement and coagulation cascades,mmu05150//Staphylococcus aureus infection
ENSMUSG00000043687	1190005I06Rik	RIKEN cDNA 1190005I06 gene	6.96282	8.75982	8.24212	6.36254	4.74299	4.3191	5.6356	5.76738	7.58183	5.11627	-2.46556	6.47e-06	0.00192261	---	---	---	---
ENSMUSG00000000058	Cav2	caveolin 2	9.04827	11.7317	9.39304	7.85222	7.46446	6.26385	7.60166	7.27356	9.5063	7.15088	-2.35542	6.54e-06	0.00192261	GO:0007178//transmembrane receptor protein serine/threonine kinase signaling pathway,GO:0009203//ribonucleoside triphosphate catabolic process,GO:0007029//endoplasmic reticulum organization,GO:0000165//MAPK cascade,GO:0006152//purine nucleoside catabolic process,GO:0042221//response to chemical stimulus,GO:0051726//regulation of cell cycle,GO:0048747//muscle fiber development,GO:0060537//muscle t…	GO:0031988//membrane-bounded vesicle,GO:0005623//cell,GO:0001669//acrosomal vesicle,GO:0030054//cell junction,GO:0005886//plasma membrane,GO:0002080//acrosomal membrane,GO:0005887//integral to plasma membrane,GO:0044464//cell part,GO:0005737//cytoplasm,GO:0032991//macromolecular complex,GO:0005794//Golgi apparatus,GO:0012506//vesicle membrane,GO:0031410//cytoplasmic vesicle,GO:0031226//intrinsic …	GO:0046982//protein heterodimerization activity,GO:0042803//protein homodimerization activity,GO:0005515//protein binding,GO:0005198//structural molecule activity,GO:0046983//protein dimerization activity,GO:0016462//pyrophosphatase activity,GO:0005102//receptor binding,GO:0005488//binding,GO:0001664//G-protein coupled receptor binding,GO:0050780//dopamine receptor binding,GO:0030674//protein bin…	mmu05100//Bacterial invasion of epithelial cells,mmu05205//Proteoglycans in cancer,mmu04144//Endocytosis,mmu05418//Fluid shear stress and atherosclerosis,mmu04510//Focal adhesion
ENSMUSG00000016918	Sulf1	sulfatase 1	9.02066	10.5663	9.02414	8.62075	7.88403	6.20326	7.61367	6.62325	9.30796	7.08105	-2.22691	6.56e-06	0.00192261	GO:0007178//transmembrane receptor protein serine/threonine kinase signaling pathway,GO:0072358//cardiovascular system development,GO:0022610//biological adhesion,GO:0072359//circulatory system development,GO:1901362//organic cyclic compound biosynthetic process,GO:0042221//response to chemical stimulus,GO:0018130//heterocycle biosynthetic process,GO:0032835//glomerulus development,GO:0051239//re…	GO:0005623//cell,GO:0005886//plasma membrane,GO:0005615//extracellular space,GO:0044464//cell part,GO:0005737//cytoplasm,GO:0005794//Golgi apparatus,GO:0005576//extracellular region,GO:0005783//endoplasmic reticulum,GO:0005795//Golgi stack,GO:0005622//intracellular,GO:0044422//organelle part,GO:0044421//extracellular region part,GO:0044425//membrane part,GO:0043231//intracellular membrane-bounded…	GO:0005488//binding,GO:0016788//hydrolase activity, acting on ester bonds,GO:0008484//sulfuric ester hydrolase activity,GO:0008449//N-acetylglucosamine-6-sulfatase activity,GO:0004065//arylsulfatase activity,GO:0003824//catalytic activity,GO:0043167//ion binding,GO:0043169//cation binding,GO:0005509//calcium ion binding,GO:0046872//metal ion binding,GO:0016787//hydrolase activity	---
ENSMUSG00000030745	Il21r	interleukin 21 receptor	8.13062	9.29375	8.11352	7.91944	6.4328	6.67418	6.64463	7.0444	8.36433	6.699	-1.66533	8.24e-06	0.00239221	GO:0042221//response to chemical stimulus,GO:0023052//signaling,GO:0050794//regulation of cellular process,GO:0065007//biological regulation,GO:0009987//cellular process,GO:0044763//single-organism cellular process,GO:0044700//single organism signaling,GO:0050789//regulation of biological process,GO:0007165//signal transduction,GO:0007166//cell surface receptor signaling pathway,GO:0010033//respo…	GO:0031224//intrinsic to membrane,GO:0044425//membrane part,GO:0016020//membrane,GO:0016021//integral to membrane	GO:0004871//signal transducer activity,GO:0004896//cytokine receptor activity,GO:0004888//transmembrane signaling receptor activity,GO:0060089//molecular transducer activity,GO:0004872//receptor activity,GO:0038023//signaling receptor activity	mmu04630//Jak-STAT signaling pathway,mmu05321//Inflammatiory bowel disease (IBD),mmu04060//Cytokine-cytokine receptor interaction,mmu04659//Th17 cell differentiation
ENSMUSG00000057751	Megf6	multiple EGF-like-domains 6	7.27467	8.26307	7.64021	6.66636	5.95938	5.49959	5.53814	5.83651	7.46108	5.7084	-1.75267	8.74e-06	0.00251223	---	GO:0005576//extracellular region	GO:0005488//binding,GO:0043167//ion binding,GO:0043169//cation binding,GO:0005509//calcium ion binding,GO:0046872//metal ion binding	---
ENSMUSG00000050737	Ptges	prostaglandin E synthase	9.76023	11.0244	10.0625	8.28707	7.2972	7.48822	8.27392	8.19843	9.78354	7.81444	-1.9691	8.86e-06	0.00252024	GO:0042221//response to chemical stimulus,GO:0006629//lipid metabolic process,GO:0032526//response to retinoic acid,GO:0044249//cellular biosynthetic process,GO:0008283//cell proliferation,GO:0050794//regulation of cellular process,GO:0065007//biological regulation,GO:0001516//prostaglandin biosynthetic process,GO:0032496//response to lipopolysaccharide,GO:1901570//fatty acid derivative biosynthe…	GO:0005623//cell,GO:0044464//cell part,GO:0005737//cytoplasm,GO:0031967//organelle envelope,GO:0031974//membrane-enclosed lumen,GO:0031224//intrinsic to membrane,GO:0048471//perinuclear region of cytoplasm,GO:0012505//endomembrane system,GO:0005641//nuclear envelope lumen,GO:0005622//intracellular,GO:0044428//nuclear part,GO:0044422//organelle part,GO:0044425//membrane part,GO:0043231//intracellu…	GO:0016597//amino acid binding,GO:0033218//amide binding,GO:0016853//isomerase activity,GO:0031406//carboxylic acid binding,GO:0005488//binding,GO:0004667//prostaglandin-D synthase activity,GO:0043168//anion binding,GO:0042277//peptide binding,GO:0043295//glutathione binding,GO:1901681//sulfur compound binding,GO:0003824//catalytic activity,GO:0043167//ion binding,GO:0016860//intramolecular oxido…	mmu00590//Arachidonic acid metabolism
ENSMUSG00000018411	Mapt	microtubule-associated protein tau	6.56444	10.486	7.77387	8.93282	6.4328	4.87976	6.36092	6.084	8.43929	5.93937	-2.49992	9.06e-06	0.00253442	GO:0061387//regulation of extent of cell growth,GO:1990000//amyloid fibril formation,GO:0010823//negative regulation of mitochondrion organization,GO:0044708//single-organism behavior,GO:0046907//intracellular transport,GO:0007611//learning or memory,GO:1901214//regulation of neuron death,GO:0051239//regulation of multicellular organismal process,GO:0050790//regulation of catalytic activity,GO:00…	GO:0030673//axolemma,GO:0044327//dendritic spine head,GO:0005623//cell,GO:0034399//nuclear periphery,GO:0045298//tubulin complex,GO:0032589//neuron projection membrane,GO:0005886//plasma membrane,GO:0044464//cell part,GO:0043025//neuronal cell body,GO:0005737//cytoplasm,GO:0042995//cell projection,GO:0016234//inclusion body,GO:0044304//main axon,GO:0031981//nuclear lumen,GO:0044430//cytoskeletal …	GO:0008092//cytoskeletal protein binding,GO:0016740//transferase activity,GO:0003677//DNA binding,GO:0042803//protein homodimerization activity,GO:0005515//protein binding,GO:0019904//protein domain specific binding,GO:0017124//SH3 domain binding,GO:0046983//protein dimerization activity,GO:1901363//heterocyclic compound binding,GO:0003676//nucleic acid binding,GO:0005488//binding,GO:0008017//mic…	mmu05010//Alzheimers disease,mmu04010//MAPK signaling pathway
ENSMUSG00000029096	Htra3	HtrA serine peptidase 3	10.2879	12.5831	10.9224	9.45584	9.17841	8.51568	8.74715	9.03985	10.8123	8.87027	-1.94204	9.08e-06	0.00253442	GO:0007178//transmembrane receptor protein serine/threonine kinase signaling pathway,GO:1901362//organic cyclic compound biosynthetic process,GO:0042221//response to chemical stimulus,GO:0018130//heterocycle biosynthetic process,GO:0048585//negative regulation of response to stimulus,GO:0046483//heterocycle metabolic process,GO:0060255//regulation of macromolecule metabolic process,GO:0023052//si…	GO:0005576//extracellular region	GO:0017171//serine hydrolase activity,GO:0008236//serine-type peptidase activity,GO:0005515//protein binding,GO:0019838//growth factor binding,GO:0005488//binding,GO:0004252//serine-type endopeptidase activity,GO:0070011//peptidase activity, acting on L-amino acid peptides,GO:0003824//catalytic activity,GO:0005520//insulin-like growth factor binding,GO:0008233//peptidase activity,GO:0004175//endo…	---
ENSMUSG00000036826	Igflr1	IGF-like family receptor 1	0	6.3487	6.51368	6.06888	1.38468	1.36741	1.39167	0	4.73281	1.03594	-3.69687	9.35e-06	0.00258419	---	GO:0005623//cell,GO:0005886//plasma membrane,GO:0044464//cell part,GO:0031224//intrinsic to membrane,GO:0044425//membrane part,GO:0071944//cell periphery,GO:0016020//membrane,GO:0016021//integral to membrane	GO:0005515//protein binding,GO:0005488//binding	---
ENSMUSG00000054434	Tmem120b	transmembrane protein 120B	8.98302	11.0482	9.32569	7.18645	6.74598	5.59699	6.49682	7.57605	9.13585	6.60396	-2.53189	9.89e-06	0.00270808	GO:0071840//cellular component organization or biogenesis,GO:0065003//macromolecular complex assembly,GO:0009987//cellular process,GO:0044763//single-organism cellular process,GO:0045444//fat cell differentiation,GO:0032502//developmental process,GO:0016043//cellular component organization,GO:0030154//cell differentiation,GO:0043933//macromolecular complex subunit organization,GO:0006461//protein…	GO:0005623//cell,GO:0044464//cell part,GO:0031965//nuclear membrane,GO:0031967//organelle envelope,GO:0031224//intrinsic to membrane,GO:0012505//endomembrane system,GO:0031090//organelle membrane,GO:0005622//intracellular,GO:0044428//nuclear part,GO:0005637//nuclear inner membrane,GO:0044422//organelle part,GO:0044425//membrane part,GO:0043231//intracellular membrane-bounded organelle,GO:0019866/…	---	---
ENSMUSG00000049191	Rgag4	retrotransposon gag domain containing 4	6.56444	8.57514	7.16	6.77924	4.55802	5.16033	5.53814	5.31344	7.2697	5.14248	-2.12722	1.03e-05	0.00278599	---	---	---	---
ENSMUSG00000024659	Anxa1	annexin A1	9.86225	11.668	10.2211	9.05743	8.5987	7.74355	8.80591	7.27356	10.2022	8.10543	-2.09677	1.07e-05	0.0028651	GO:0070301//cellular response to hydrogen peroxide,GO:2000482//regulation of interleukin-8 secretion,GO:0009203//ribonucleoside triphosphate catabolic process,GO:0000082//G1/S transition of mitotic cell cycle,GO:0002262//myeloid cell homeostasis,GO:0071705//nitrogen compound transport,GO:0031016//pancreas development,GO:0043412//macromolecule modification,GO:0032943//mononuclear cell proliferatio…	GO:0031514//motile cilium,GO:0031988//membrane-bounded vesicle,GO:0005739//mitochondrion,GO:0005623//cell,GO:0031901//early endosome membrane,GO:0043230//extracellular organelle,GO:0005929//cilium,GO:0042629//mast cell granule,GO:0005769//early endosome,GO:0030054//cell junction,GO:0005913//cell-cell adherens junction,GO:0005886//plasma membrane,GO:0005615//extracellular space,GO:0044464//cell pa…	GO:0005543//phospholipid binding,GO:0033676//double-stranded DNA-dependent ATPase activity,GO:0008289//lipid binding,GO:0004859//phospholipase inhibitor activity,GO:0003677//DNA binding,GO:0004623//phospholipase A2 activity,GO:0055102//lipase inhibitor activity,GO:0042803//protein homodimerization activity,GO:0005515//protein binding,GO:0016887//ATPase activity,GO:0005198//structural molecule act…	---
ENSMUSG00000045954	Cavin2	caveolae associated 2	10.9112	12.8454	11.5986	10.3807	10.0839	8.89184	9.9297	9.09379	11.434	9.4998	-1.93416	1.08e-05	0.0028651	GO:1901362//organic cyclic compound biosynthetic process,GO:0010628//positive regulation of gene expression,GO:0018130//heterocycle biosynthetic process,GO:0046483//heterocycle metabolic process,GO:0060255//regulation of macromolecule metabolic process,GO:0009891//positive regulation of biosynthetic process,GO:0019219//regulation of nucleobase-containing compound metabolic process,GO:0010467//gen…	GO:0005623//cell,GO:0005886//plasma membrane,GO:0044464//cell part,GO:0005737//cytoplasm,GO:0005622//intracellular,GO:0044459//plasma membrane part,GO:0044425//membrane part,GO:0071944//cell periphery,GO:0044444//cytoplasmic part,GO:0016020//membrane,GO:0005901//caveola,GO:0044424//intracellular part,GO:0045121//membrane raft,GO:0005829//cytosol	GO:0005543//phospholipid binding,GO:0008289//lipid binding,GO:0016597//amino acid binding,GO:0005080//protein kinase C binding,GO:0005515//protein binding,GO:0031406//carboxylic acid binding,GO:0005488//binding,GO:0043168//anion binding,GO:0043167//ion binding,GO:0019901//protein kinase binding,GO:0019899//enzyme binding,GO:0072341//modified amino acid binding,GO:0019900//kinase binding,GO:000178…	---
ENSMUSG00000060216	Arrb2	arrestin, beta 2	10.0332	11.4751	10.8586	10.4773	8.75213	8.9982	9.83284	9.13553	10.7111	9.17967	-1.53139	1.09e-05	0.0028651	GO:0031397//negative regulation of protein ubiquitination,GO:0019233//sensory perception of pain,GO:0007178//transmembrane receptor protein serine/threonine kinase signaling pathway,GO:0030521//androgen receptor signaling pathway,GO:0032446//protein modification by small protein conjugation,GO:0072358//cardiovascular system development,GO:0009203//ribonucleoside triphosphate catabolic process,GO:…	GO:0031988//membrane-bounded vesicle,GO:0044327//dendritic spine head,GO:0005623//cell,GO:0005886//plasma membrane,GO:0044464//cell part,GO:0005737//cytoplasm,GO:0042995//cell projection,GO:0044430//cytoskeletal part,GO:0043232//intracellular non-membrane-bounded organelle,GO:0043005//neuron projection,GO:0031410//cytoplasmic vesicle,GO:0016323//basolateral plasma membrane,GO:0043228//non-membran…	GO:0016740//transferase activity,GO:0003700//sequence-specific DNA binding transcription factor activity,GO:0031821//G-protein coupled serotonin receptor binding,GO:0044389//small conjugating protein ligase binding,GO:0005515//protein binding,GO:0019904//protein domain specific binding,GO:0031826//type 2A serotonin receptor binding,GO:0031691//alpha-1A adrenergic receptor binding,GO:0071889//14-3…	mmu04926//Relaxin signaling pathway,mmu04728//Dopaminergic synapse,mmu05032//Morphine addiction,mmu04010//MAPK signaling pathway,mmu04740//Olfactory transduction,mmu04144//Endocytosis,mmu04062//Chemokine signaling pathway,mmu04340//Hedgehog signaling pathway
ENSMUSG00000016756	Cmah	cytidine monophospho-N-acetylneuraminic acid hydroxylase	7.4642	8.07322	8.25741	8.20861	6.4328	5.81512	6.36092	6.93832	8.00086	6.38679	-1.61407	1.11e-05	0.0028651	GO:0046483//heterocycle metabolic process,GO:0046381//CMP-N-acetylneuraminate metabolic process,GO:0034641//cellular nitrogen compound metabolic process,GO:0008152//metabolic process,GO:0006082//organic acid metabolic process,GO:0009987//cellular process,GO:0055114//oxidation-reduction process,GO:0055086//nucleobase-containing small molecule metabolic process,GO:0006796//phosphate-containing comp…	GO:0005623//cell,GO:0044464//cell part,GO:0005737//cytoplasm,GO:0005783//endoplasmic reticulum,GO:0005622//intracellular,GO:0043231//intracellular membrane-bounded organelle,GO:0043226//organelle,GO:0044444//cytoplasmic part,GO:0043229//intracellular organelle,GO:0043227//membrane-bounded organelle,GO:0044424//intracellular part	GO:0016716//oxidoreductase activity, acting on paired donors, with incorporation or reduction of molecular oxygen, another compound as one donor, and incorporation of one atom of oxygen,GO:0030338//CMP-N-acetylneuraminate monooxygenase activity,GO:0005488//binding,GO:0016705//oxidoreductase activity, acting on paired donors, with incorporation or reduction of molecular oxygen,GO:0051540//metal cl…	mmu00520//Amino sugar and nucleotide sugar metabolism
ENSMUSG00000056492	Adgrf5	adhesion G protein-coupled receptor F5	9.87	11.875	9.96102	9.18242	7.80308	8.10817	8.99685	7.74738	10.2221	8.16387	-2.05824	1.12e-05	0.0028651	GO:0006629//lipid metabolic process,GO:0002694//regulation of leukocyte activation,GO:0009891//positive regulation of biosynthetic process,GO:0023052//signaling,GO:0006112//energy reserve metabolic process,GO:0044249//cellular biosynthetic process,GO:0010562//positive regulation of phosphorus metabolic process,GO:0046889//positive regulation of lipid biosynthetic process,GO:0050794//regulation of…	GO:0005623//cell,GO:0005886//plasma membrane,GO:0044464//cell part,GO:0005737//cytoplasm,GO:0031410//cytoplasmic vesicle,GO:0031224//intrinsic to membrane,GO:0031982//vesicle,GO:0005622//intracellular,GO:0044425//membrane part,GO:0071944//cell periphery,GO:0043226//organelle,GO:0044444//cytoplasmic part,GO:0016020//membrane,GO:0043229//intracellular organelle,GO:0009986//cell surface,GO:0044424//…	GO:0004871//signal transducer activity,GO:0004888//transmembrane signaling receptor activity,GO:0060089//molecular transducer activity,GO:0004930//G-protein coupled receptor activity,GO:0004872//receptor activity,GO:0038023//signaling receptor activity	---
ENSMUSG00000042842	Serpinb6b	serine (or cysteine) peptidase inhibitor, clade B, member 6b	8.47374	9.29012	8.72178	7.70758	7.39711	7.01106	6.57262	6.71789	8.54831	6.92467	-1.62364	1.12e-05	0.0028651	GO:0051346//negative regulation of hydrolase activity,GO:0050790//regulation of catalytic activity,GO:0045137//development of primary sexual characteristics,GO:0065007//biological regulation,GO:0052548//regulation of endopeptidase activity,GO:0008152//metabolic process,GO:0061458//reproductive system development,GO:0032501//multicellular organismal process,GO:0019222//regulation of metabolic proc…	GO:0005623//cell,GO:0005615//extracellular space,GO:0044464//cell part,GO:0005737//cytoplasm,GO:0005576//extracellular region,GO:0005622//intracellular,GO:0044421//extracellular region part,GO:0044424//intracellular part	GO:0017171//serine hydrolase activity,GO:0008236//serine-type peptidase activity,GO:0030414//peptidase inhibitor activity,GO:0061135//endopeptidase regulator activity,GO:0061134//peptidase regulator activity,GO:0004866//endopeptidase inhibitor activity,GO:0004867//serine-type endopeptidase inhibitor activity,GO:0030234//enzyme regulator activity,GO:0004252//serine-type endopeptidase activity,GO:0…	mmu05146//Amoebiasis
ENSMUSG00000029581	Fscn1	fascin actin-bundling protein 1	8.62194	10.7361	9.19276	8.36147	7.12472	7.71128	7.42208	7.15679	9.22807	7.35372	-1.87436	1.14e-05	0.00288905	GO:0035088//establishment or maintenance of apical/basal cell polarity,GO:0043062//extracellular structure organization,GO:0034330//cell junction organization,GO:0030030//cell projection organization,GO:0030029//actin filament-based process,GO:0043254//regulation of protein complex assembly,GO:0030010//establishment of cell polarity,GO:0071840//cellular component organization or biogenesis,GO:005…	GO:0031988//membrane-bounded vesicle,GO:0005623//cell,GO:0043230//extracellular organelle,GO:0030054//cell junction,GO:0005886//plasma membrane,GO:0044464//cell part,GO:0005737//cytoplasm,GO:0042995//cell projection,GO:0044430//cytoskeletal part,GO:0032991//macromolecular complex,GO:0005576//extracellular region,GO:0043232//intracellular non-membrane-bounded organelle,GO:0043209//myelin sheath,GO…	GO:0008092//cytoskeletal protein binding,GO:0005515//protein binding,GO:1901363//heterocyclic compound binding,GO:0003676//nucleic acid binding,GO:0003779//actin binding,GO:0005488//binding,GO:0030674//protein binding, bridging,GO:0045296//cadherin binding,GO:0003723//RNA binding,GO:0097159//organic cyclic compound binding,GO:0051015//actin filament binding,GO:0060090//binding, bridging,GO:005083…	---
ENSMUSG00000025488	Cox8b	cytochrome c oxidase subunit VIIIb	7.01971	9.07476	8.6883	5.49462	5.67088	4.3191	5.32091	5.21304	7.56935	5.13098	-2.43837	1.16e-05	0.00291551	GO:0042773//ATP synthesis coupled electron transport,GO:0044765//single-organism transport,GO:0015672//monovalent inorganic cation transport,GO:0022904//respiratory electron transport chain,GO:0034220//ion transmembrane transport,GO:0042775//mitochondrial ATP synthesis coupled electron transport,GO:0008152//metabolic process,GO:0009987//cellular process,GO:0055114//oxidation-reduction process,GO:…	GO:0045277//respiratory chain complex IV,GO:0005739//mitochondrion,GO:0005623//cell,GO:0044464//cell part,GO:0005737//cytoplasm,GO:0031967//organelle envelope,GO:0044455//mitochondrial membrane part,GO:0032991//macromolecular complex,GO:0031224//intrinsic to membrane,GO:0031090//organelle membrane,GO:0005751//mitochondrial respiratory chain complex IV,GO:0005622//intracellular,GO:0031966//mitocho…	GO:0015075//ion transmembrane transporter activity,GO:0015078//hydrogen ion transmembrane transporter activity,GO:0015002//heme-copper terminal oxidase activity,GO:0004129//cytochrome-c oxidase activity,GO:0016675//oxidoreductase activity, acting on a heme group of donors,GO:0015077//monovalent inorganic cation transmembrane transporter activity,GO:0022891//substrate-specific transmembrane transp…	mmu05010//Alzheimers disease,mmu05012//Parkinsons disease,mmu04260//Cardiac muscle contraction,mmu05016//Huntingtons disease,mmu00190//Oxidative phosphorylation,mmu04932//Non-alcoholic fatty liver disease (NAFLD)
ENSMUSG00000007097	Atp1a2	ATPase, Na+/K+ transporting, alpha 2 polypeptide	11.3924	13.8593	12.3471	10.8903	10.291	9.15437	10.4402	10.352	12.1223	10.0594	-2.0629	1.24e-05	0.00309509	GO:0006814//sodium ion transport,GO:0009203//ribonucleoside triphosphate catabolic process,GO:0006152//purine nucleoside catabolic process,GO:0042221//response to chemical stimulus,GO:0044708//single-organism behavior,GO:0035725//sodium ion transmembrane transport,GO:0007611//learning or memory,GO:0051239//regulation of multicellular organismal process,GO:0044704//single-organism reproductive beh…	GO:0005623//cell,GO:0030054//cell junction,GO:0005890//sodium:potassium-exchanging ATPase complex,GO:0005886//plasma membrane,GO:0005887//integral to plasma membrane,GO:0044464//cell part,GO:0030315//T-tubule,GO:0005737//cytoplasm,GO:0042995//cell projection,GO:0032991//macromolecular complex,GO:0043209//myelin sheath,GO:0043005//neuron projection,GO:0031226//intrinsic to plasma membrane,GO:00312…	GO:0017076//purine nucleotide binding,GO:0035639//purine ribonucleoside triphosphate binding,GO:0015075//ion transmembrane transporter activity,GO:0015399//primary active transmembrane transporter activity,GO:0016820//hydrolase activity, acting on acid anhydrides, catalyzing transmembrane movement of substances,GO:0005515//protein binding,GO:0016887//ATPase activity,GO:0036094//small molecule bin…	mmu04919//Thyroid hormone signaling pathway,mmu04976//Bile secretion,mmu04961//Endocrine and other factor-regulated calcium reabsorption,mmu04974//Protein digestion and absorption,mmu04911//Insulin secretion,mmu04260//Cardiac muscle contraction,mmu04972//Pancreatic secretion,mmu04022//cGMP - PKG signaling pathway,mmu04970//Salivary secretion,mmu04960//Aldosterone-regulated sodium reabsorption,mmu…
ENSMUSG00000020057	Dram1	DNA-damage regulated autophagy modulator 1	8.57843	11.0717	9.45073	7.1308	5.80164	6.60561	7.18508	7.23568	9.05792	6.707	-2.35091	1.26e-05	0.00309691	GO:0012501//programmed cell death,GO:0009894//regulation of catabolic process,GO:0050794//regulation of cellular process,GO:0065007//biological regulation,GO:0031323//regulation of cellular metabolic process,GO:0008152//metabolic process,GO:0009056//catabolic process,GO:0006914//autophagy,GO:0016265//death,GO:0019222//regulation of metabolic process,GO:0009987//cellular process,GO:0044763//single…	GO:0005623//cell,GO:0044437//vacuolar part,GO:0044464//cell part,GO:0005737//cytoplasm,GO:0005774//vacuolar membrane,GO:0031224//intrinsic to membrane,GO:0031090//organelle membrane,GO:0005622//intracellular,GO:0044422//organelle part,GO:0044425//membrane part,GO:0043231//intracellular membrane-bounded organelle,GO:0043226//organelle,GO:0044444//cytoplasmic part,GO:0016020//membrane,GO:0043229//i…	---	---
ENSMUSG00000030317	Timp4	tissue inhibitor of metalloproteinase 4	7.16126	10.0986	8.42935	5.20242	5.99626	4.429	4.66434	5.21304	7.7229	5.07566	-2.64724	1.26e-05	0.00309691	GO:0051045//negative regulation of membrane protein ectodomain proteolysis,GO:0006509//membrane protein ectodomain proteolysis,GO:0051346//negative regulation of hydrolase activity,GO:0051248//negative regulation of protein metabolic process,GO:0042221//response to chemical stimulus,GO:0031330//negative regulation of cellular catabolic process,GO:0050790//regulation of catalytic activity,GO:00602…	GO:0005623//cell,GO:0005615//extracellular space,GO:0044464//cell part,GO:0044449//contractile fiber part,GO:0005737//cytoplasm,GO:0030017//sarcomere,GO:0005576//extracellular region,GO:0043232//intracellular non-membrane-bounded organelle,GO:0043228//non-membrane-bounded organelle,GO:0005622//intracellular,GO:0043292//contractile fiber,GO:0044422//organelle part,GO:0044421//extracellular region …	GO:0008270//zinc ion binding,GO:0005515//protein binding,GO:0030414//peptidase inhibitor activity,GO:0061135//endopeptidase regulator activity,GO:0061134//peptidase regulator activity,GO:0048551//metalloenzyme inhibitor activity,GO:0002020//protease binding,GO:0005488//binding,GO:0004866//endopeptidase inhibitor activity,GO:0046914//transition metal ion binding,GO:0030234//enzyme regulator activi…	---
ENSMUSG00000086399	Gm16144	predicted gene 16144	0	0	0	0	3.618	2.8719	4.46661	4.56831	0	3.8812	3.8812	1.31e-05	0.00316248	---	---	---	---
ENSMUSG00000021136	Smoc1	SPARC related modular calcium binding 1	9.34389	11.4879	10.0002	7.70758	7.46446	7.12976	7.72858	7.94813	9.63489	7.56773	-2.06716	1.31e-05	0.00316248	GO:0022610//biological adhesion,GO:0051239//regulation of multicellular organismal process,GO:0043062//extracellular structure organization,GO:0023052//signaling,GO:0071840//cellular component organization or biogenesis,GO:0050794//regulation of cellular process,GO:0065007//biological regulation,GO:0045595//regulation of cell differentiation,GO:0007423//sensory organ development,GO:0007155//cell …	GO:0044420//extracellular matrix part,GO:0005576//extracellular region,GO:0044421//extracellular region part,GO:0005604//basement membrane,GO:0005578//proteinaceous extracellular matrix,GO:0031012//extracellular matrix	GO:0005488//binding,GO:0050840//extracellular matrix binding,GO:0043167//ion binding,GO:0043169//cation binding,GO:0005509//calcium ion binding,GO:0046872//metal ion binding	---
ENSMUSG00000020532	Acaca	acetyl-Coenzyme A carboxylase alpha	12.8201	14.6743	13.4089	11.1095	10.4255	10.4538	10.8009	11.6706	13.0032	10.8377	-2.16548	1.33e-05	0.00317919	GO:0015937//coenzyme A biosynthetic process,GO:0071379//cellular response to prostaglandin stimulus,GO:0042455//ribonucleoside biosynthetic process,GO:1901362//organic cyclic compound biosynthetic process,GO:0042221//response to chemical stimulus,GO:0018130//heterocycle biosynthetic process,GO:0006629//lipid metabolic process,GO:0046483//heterocycle metabolic process,GO:0051262//protein tetrameri…	GO:0031988//membrane-bounded vesicle,GO:0005739//mitochondrion,GO:0005623//cell,GO:0043230//extracellular organelle,GO:0044464//cell part,GO:0005737//cytoplasm,GO:0031981//nuclear lumen,GO:0031974//membrane-enclosed lumen,GO:0005576//extracellular region,GO:0043232//intracellular non-membrane-bounded organelle,GO:0043228//non-membrane-bounded organelle,GO:0065010//extracellular membrane-bounded o…	GO:0017076//purine nucleotide binding,GO:0035639//purine ribonucleoside triphosphate binding,GO:0005515//protein binding,GO:0004075//biotin carboxylase activity,GO:0036094//small molecule binding,GO:1901363//heterocyclic compound binding,GO:0016421//CoA carboxylase activity,GO:0032555//purine ribonucleotide binding,GO:0005488//binding,GO:0000166//nucleotide binding,GO:0001883//purine nucleoside b…	mmu04152//AMPK signaling pathway,mmu04922//Glucagon signaling pathway,mmu00640//Propanoate metabolism,mmu00620//Pyruvate metabolism,mmu00061//Fatty acid biosynthesis,mmu04910//Insulin signaling pathway,mmu00524//Neomycin, kanamycin and gentamicin biosynthesis
ENSMUSG00000036913	Trim67	tripartite motif-containing 67	5.52825	6.5805	4.9092	3.88528	0	0	2.90599	2.32487	5.22581	1.30772	-3.91809	1.34e-05	0.00318146	GO:0007265//Ras protein signal transduction,GO:0032446//protein modification by small protein conjugation,GO:0043412//macromolecule modification,GO:0051058//negative regulation of small GTPase mediated signal transduction,GO:0051239//regulation of multicellular organismal process,GO:0048585//negative regulation of response to stimulus,GO:0060255//regulation of macromolecule metabolic process,GO:0…	GO:0005623//cell,GO:0044464//cell part,GO:0005737//cytoplasm,GO:0043232//intracellular non-membrane-bounded organelle,GO:0043228//non-membrane-bounded organelle,GO:0005622//intracellular,GO:0043226//organelle,GO:0043229//intracellular organelle,GO:0044424//intracellular part,GO:0005856//cytoskeleton	GO:0008270//zinc ion binding,GO:0005515//protein binding,GO:0005488//binding,GO:0046914//transition metal ion binding,GO:0043167//ion binding,GO:0043169//cation binding,GO:0046872//metal ion binding	---
ENSMUSG00000018339	Gpx3	glutathione peroxidase 3	12.7178	14.4945	13.4773	12.2643	11.6565	11.7225	11.7713	11.2609	13.2385	11.6028	-1.63568	1.38e-05	0.00325456	GO:0070301//cellular response to hydrogen peroxide,GO:0042744//hydrogen peroxide catabolic process,GO:0042221//response to chemical stimulus,GO:0051262//protein tetramerization,GO:0071840//cellular component organization or biogenesis,GO:0051289//protein homotetramerization,GO:0000302//response to reactive oxygen species,GO:0065003//macromolecular complex assembly,GO:0042542//response to hydrogen…	GO:0031988//membrane-bounded vesicle,GO:0043230//extracellular organelle,GO:0005615//extracellular space,GO:0005576//extracellular region,GO:0065010//extracellular membrane-bounded organelle,GO:0031982//vesicle,GO:0070062//extracellular vesicular exosome,GO:0044421//extracellular region part,GO:0043226//organelle,GO:0043227//membrane-bounded organelle	GO:0005488//binding,GO:0008430//selenium binding,GO:0016684//oxidoreductase activity, acting on peroxide as acceptor,GO:0004601//peroxidase activity,GO:0003824//catalytic activity,GO:0016491//oxidoreductase activity,GO:0016209//antioxidant activity,GO:0004602//glutathione peroxidase activity	mmu00590//Arachidonic acid metabolism,mmu04918//Thyroid hormone synthesis,mmu00480//Glutathione metabolism
ENSMUSG00000030630	Fah	fumarylacetoacetate hydrolase	8.82709	10.9732	9.6171	8.10414	7.25216	7.17778	6.82074	7.97137	9.38038	7.30551	-2.07486	1.41e-05	0.00327433	GO:1901606//alpha-amino acid catabolic process,GO:1901575//organic substance catabolic process,GO:0006559//L-phenylalanine catabolic process,GO:0008152//metabolic process,GO:0009065//glutamine family amino acid catabolic process,GO:0009056//catabolic process,GO:0019439//aromatic compound catabolic process,GO:0006082//organic acid metabolic process,GO:0006558//L-phenylalanine metabolic process,GO:…	GO:0031988//membrane-bounded vesicle,GO:0043230//extracellular organelle,GO:0005576//extracellular region,GO:0065010//extracellular membrane-bounded organelle,GO:0031982//vesicle,GO:0070062//extracellular vesicular exosome,GO:0044421//extracellular region part,GO:0043226//organelle,GO:0043227//membrane-bounded organelle	GO:0004334//fumarylacetoacetase activity,GO:0005488//binding,GO:0016822//hydrolase activity, acting on acid carbon-carbon bonds,GO:0016823//hydrolase activity, acting on acid carbon-carbon bonds, in ketonic substances,GO:0003824//catalytic activity,GO:0043167//ion binding,GO:0043169//cation binding,GO:0046872//metal ion binding,GO:0016787//hydrolase activity	mmu00350//Tyrosine metabolism
ENSMUSG00000019326	Aoc3	amine oxidase, copper containing 3	11.5869	14.365	12.2939	11.3386	10.8065	9.26225	10.5029	10.387	12.3961	10.2397	-2.15643	1.41e-05	0.00327433	GO:0022610//biological adhesion,GO:0042221//response to chemical stimulus,GO:0009308//amine metabolic process,GO:0008152//metabolic process,GO:0007155//cell adhesion,GO:0009987//cellular process,GO:0055114//oxidation-reduction process,GO:0044763//single-organism cellular process,GO:0009636//response to toxin,GO:0006807//nitrogen compound metabolic process,GO:1901564//organonitrogen compound metab…	GO:0005623//cell,GO:0005769//early endosome,GO:0005886//plasma membrane,GO:0044464//cell part,GO:0005737//cytoplasm,GO:0042995//cell projection,GO:0005794//Golgi apparatus,GO:0005783//endoplasmic reticulum,GO:0031224//intrinsic to membrane,GO:0005768//endosome,GO:0005622//intracellular,GO:0044425//membrane part,GO:0043231//intracellular membrane-bounded organelle,GO:0071944//cell periphery,GO:004…	GO:0016641//oxidoreductase activity, acting on the CH-NH2 group of donors, oxygen as acceptor,GO:0016638//oxidoreductase activity, acting on the CH-NH2 group of donors,GO:0046982//protein heterodimerization activity,GO:0005515//protein binding,GO:0046983//protein dimerization activity,GO:0048038//quinone binding,GO:0008131//primary amine oxidase activity,GO:0052593//tryptamine:oxygen oxidoreducta…	mmu00410//beta-Alanine metabolism,mmu00350//Tyrosine metabolism,mmu00360//Phenylalanine metabolism,mmu00260//Glycine, serine and threonine metabolism
ENSMUSG00000032492	Pth1r	parathyroid hormone 1 receptor	9.02992	10.7092	9.87438	8.44369	8.1849	7.16195	7.97194	7.23568	9.51429	7.63862	-1.87567	1.43e-05	0.00329288	GO:0021700//developmental maturation,GO:0044723//single-organism carbohydrate metabolic process,GO:0019751//polyol metabolic process,GO:0009891//positive regulation of biosynthetic process,GO:0023052//signaling,GO:0055082//cellular chemical homeostasis,GO:0051216//cartilage development,GO:0006109//regulation of carbohydrate metabolic process,GO:0044249//cellular biosynthetic process,GO:0008283//c…	GO:0031988//membrane-bounded vesicle,GO:0005623//cell,GO:0005903//brush border,GO:0043230//extracellular organelle,GO:0031526//brush border membrane,GO:0005886//plasma membrane,GO:0005887//integral to plasma membrane,GO:0044464//cell part,GO:0005737//cytoplasm,GO:0042995//cell projection,GO:0032991//macromolecular complex,GO:0005576//extracellular region,GO:0031226//intrinsic to plasma membrane,G…	GO:0004871//signal transducer activity,GO:0042562//hormone binding,GO:0004991//parathyroid hormone receptor activity,GO:0042803//protein homodimerization activity,GO:0043621//protein self-association,GO:0005515//protein binding,GO:0033218//amide binding,GO:0046983//protein dimerization activity,GO:0017046//peptide hormone binding,GO:0004888//transmembrane signaling receptor activity,GO:0005488//b…	mmu04961//Endocrine and other factor-regulated calcium reabsorption,mmu04080//Neuroactive ligand-receptor interaction
ENSMUSG00000111531	AC161054.2	---	4.27756	5.39363	4.45807	1.90897	0	0	0	0	4.00956	0	-4.00956	1.52e-05	0.00346184	---	---	---	---
ENSMUSG00000048040	Arxes2	adipocyte-related X-chromosome expressed sequence 2	8.24636	10.6982	8.56463	7.17273	6.5366	5.64334	6.84132	6.66186	8.67049	6.42078	-2.24972	1.53e-05	0.00346184	GO:0010467//gene expression,GO:0044267//cellular protein metabolic process,GO:0034641//cellular nitrogen compound metabolic process,GO:0006518//peptide metabolic process,GO:0008152//metabolic process,GO:0043170//macromolecule metabolic process,GO:0043603//cellular amide metabolic process,GO:0009987//cellular process,GO:0044763//single-organism cellular process,GO:0045444//fat cell differentiation…	GO:0005623//cell,GO:0044432//endoplasmic reticulum part,GO:0005787//signal peptidase complex,GO:0044464//cell part,GO:0005737//cytoplasm,GO:0032991//macromolecular complex,GO:0005783//endoplasmic reticulum,GO:0031224//intrinsic to membrane,GO:0012505//endomembrane system,GO:0031090//organelle membrane,GO:0005622//intracellular,GO:0044422//organelle part,GO:0043234//protein complex,GO:0044425//mem…	GO:0003824//catalytic activity,GO:0008233//peptidase activity,GO:0016787//hydrolase activity	mmu03060//Protein export
ENSMUSG00000038521	C1s1	complement component 1, s subcomponent 1	10.8274	12.308	11.3011	10.164	9.58175	9.55974	9.95352	8.72135	11.1501	9.45409	-1.69602	1.54e-05	0.00346184	---	---	---	mmu05322//Systemic lupus erythematosus,mmu04610//Complement and coagulation cascades,mmu05150//Staphylococcus aureus infection,mmu05133//Pertussis
ENSMUSG00000020363	Gfpt2	glutamine fructose-6-phosphate transaminase 2	6.75518	8.77029	7.45359	5.81013	4.55802	4.80018	5.48682	2.9418	7.1973	4.44671	-2.75059	1.58e-05	0.00352199	GO:0006048//UDP-N-acetylglucosamine biosynthetic process,GO:0043412//macromolecule modification,GO:1901362//organic cyclic compound biosynthetic process,GO:0018130//heterocycle biosynthetic process,GO:0044723//single-organism carbohydrate metabolic process,GO:0046483//heterocycle metabolic process,GO:0006487//protein N-linked glycosylation,GO:0070085//glycosylation,GO:0044249//cellular biosynthet…	---	GO:0016740//transferase activity,GO:0070548//L-glutamine aminotransferase activity,GO:0008483//transaminase activity,GO:0097367//carbohydrate derivative binding,GO:0016769//transferase activity, transferring nitrogenous groups,GO:0005488//binding,GO:0003824//catalytic activity,GO:0004360//glutamine-fructose-6-phosphate transaminase (isomerizing) activity	mmu00520//Amino sugar and nucleotide sugar metabolism,mmu04931//Insulin resistance,mmu00250//Alanine, aspartate and glutamate metabolism
ENSMUSG00000022371	Col14a1	collagen, type XIV, alpha 1	9.81482	11.2213	10.2191	9.02727	8.50584	8.70783	8.62193	7.77405	10.0706	8.40241	-1.66822	1.66e-05	0.00367381	GO:0014743//regulation of muscle hypertrophy,GO:0072358//cardiovascular system development,GO:0043500//muscle adaptation,GO:0022610//biological adhesion,GO:0072359//circulatory system development,GO:0060537//muscle tissue development,GO:1901861//regulation of muscle tissue development,GO:0051239//regulation of multicellular organismal process,GO:0048873//homeostasis of number of cells within a ti…	GO:0031988//membrane-bounded vesicle,GO:0005614//interstitial matrix,GO:0043230//extracellular organelle,GO:0005615//extracellular space,GO:0044420//extracellular matrix part,GO:0005576//extracellular region,GO:0065010//extracellular membrane-bounded organelle,GO:0031982//vesicle,GO:0070062//extracellular vesicular exosome,GO:0044421//extracellular region part,GO:0005581//collagen,GO:0043226//org…	GO:1901363//heterocyclic compound binding,GO:0003676//nucleic acid binding,GO:0005488//binding,GO:0003723//RNA binding,GO:0097159//organic cyclic compound binding	mmu04974//Protein digestion and absorption
ENSMUSG00000053522	Lgals7	lectin, galactose binding, soluble 7	5.5796	4.62503	4.82956	3.58756	2.54434	0	0	0	4.65544	0.636085	-4.01935	1.68e-05	0.00368294	GO:0022610//biological adhesion,GO:0012501//programmed cell death,GO:0007155//cell adhesion,GO:0016265//death,GO:0009987//cellular process,GO:0044763//single-organism cellular process,GO:0008219//cell death,GO:0044699//single-organism process,GO:0016337//cell-cell adhesion,GO:0006915//apoptotic process,GO:0007157//heterophilic cell-cell adhesion	GO:0031988//membrane-bounded vesicle,GO:0005623//cell,GO:0043230//extracellular organelle,GO:0044464//cell part,GO:0005737//cytoplasm,GO:0005576//extracellular region,GO:0065010//extracellular membrane-bounded organelle,GO:0031982//vesicle,GO:0070062//extracellular vesicular exosome,GO:0005622//intracellular,GO:0044421//extracellular region part,GO:0043231//intracellular membrane-bounded organell…	GO:0005488//binding,GO:0030246//carbohydrate binding	---
ENSMUSG00000042985	Upk3b	uroplakin 3B	11.1486	12.343	11.5349	10.5704	8.8359	6.17199	8.92155	5.93436	11.3992	7.46595	-3.93328	1.7e-05	0.00369058	GO:0044765//single-organism transport,GO:0046324//regulation of glucose import,GO:0065007//biological regulation,GO:0015758//glucose transport,GO:0051051//negative regulation of transport,GO:0046323//glucose import,GO:0010827//regulation of glucose transport,GO:0015749//monosaccharide transport,GO:0008645//hexose transport,GO:0032879//regulation of localization,GO:0050789//regulation of biologica…	GO:0005623//cell,GO:0005886//plasma membrane,GO:0044464//cell part,GO:0031224//intrinsic to membrane,GO:0044425//membrane part,GO:0071944//cell periphery,GO:0016020//membrane,GO:0016021//integral to membrane	---	---
ENSMUSG00000032418	Me1	malic enzyme 1, NADP(+)-dependent, cytosolic	12.9668	14.5157	13.6182	11.4465	10.1136	11.0226	9.98391	11.9024	13.1368	10.7556	-2.38118	1.71e-05	0.00369058	GO:0042221//response to chemical stimulus,GO:0051262//protein tetramerization,GO:0071840//cellular component organization or biogenesis,GO:0006108//malate metabolic process,GO:0065003//macromolecular complex assembly,GO:0008152//metabolic process,GO:0006082//organic acid metabolic process,GO:0009987//cellular process,GO:0055114//oxidation-reduction process,GO:0009725//response to hormone stimulus…	GO:0005739//mitochondrion,GO:0005623//cell,GO:0044464//cell part,GO:0005737//cytoplasm,GO:0005622//intracellular,GO:0043231//intracellular membrane-bounded organelle,GO:0043226//organelle,GO:0044444//cytoplasmic part,GO:0043229//intracellular organelle,GO:0043227//membrane-bounded organelle,GO:0044424//intracellular part,GO:0005829//cytosol	GO:0005515//protein binding,GO:0051287//NAD binding,GO:0036094//small molecule binding,GO:0004471//malate dehydrogenase (decarboxylating) activity,GO:1901363//heterocyclic compound binding,GO:0030145//manganese ion binding,GO:0016616//oxidoreductase activity, acting on the CH-OH group of donors, NAD or NADP as acceptor,GO:0016615//malate dehydrogenase activity,GO:0005488//binding,GO:0000166//nucl…	mmu03320//PPAR signaling pathway,mmu00620//Pyruvate metabolism
ENSMUSG00000025608	Podxl	podocalyxin-like	10.1839	11.6659	10.5938	9.30689	8.51857	8.1885	9.41576	7.96367	10.4376	8.52162	-1.91599	1.76e-05	0.0037825	GO:0072073//kidney epithelium development,GO:0022610//biological adhesion,GO:0072015//glomerular visceral epithelial cell development,GO:0032835//glomerulus development,GO:0035295//tube development,GO:0030030//cell projection organization,GO:0060429//epithelium development,GO:0072010//glomerular epithelium development,GO:0071840//cellular component organization or biogenesis,GO:0050794//regulatio…	GO:0005623//cell,GO:0030054//cell junction,GO:0031528//microvillus membrane,GO:0005886//plasma membrane,GO:0044464//cell part,GO:0005737//cytoplasm,GO:0042995//cell projection,GO:0031224//intrinsic to membrane,GO:0005911//cell-cell junction,GO:0036057//slit diaphragm,GO:0005622//intracellular,GO:0044459//plasma membrane part,GO:0030027//lamellipodium,GO:0044425//membrane part,GO:0071944//cell per…	---	---
ENSMUSG00000039109	F13a1	coagulation factor XIII, A1 subunit	6.82067	9.90076	7.85656	6.2882	5.47576	4.71595	4.99335	5.93436	7.71654	5.27985	-2.43669	1.8e-05	0.00382635	GO:0043412//macromolecule modification,GO:0065007//biological regulation,GO:0044267//cellular protein metabolic process,GO:0007599//hemostasis,GO:0050878//regulation of body fluid levels,GO:0008152//metabolic process,GO:0043170//macromolecule metabolic process,GO:0065008//regulation of biological quality,GO:0032501//multicellular organismal process,GO:0009987//cellular process,GO:0044260//cellula…	GO:0005623//cell,GO:0072562//blood microparticle,GO:0005615//extracellular space,GO:0044464//cell part,GO:0005737//cytoplasm,GO:0005576//extracellular region,GO:0005622//intracellular,GO:0044421//extracellular region part,GO:0044424//intracellular part	GO:0016740//transferase activity,GO:0016746//transferase activity, transferring acyl groups,GO:0005488//binding,GO:0003824//catalytic activity,GO:0016755//transferase activity, transferring amino-acyl groups,GO:0043167//ion binding,GO:0043169//cation binding,GO:0046872//metal ion binding,GO:0003810//protein-glutamine gamma-glutamyltransferase activity	mmu04610//Complement and coagulation cascades
ENSMUSG00000027931	Npr1	natriuretic peptide receptor 1	8.80028	10.8191	9.47056	8.58496	7.95131	7.08008	7.98124	7.0444	9.41873	7.51426	-1.90448	1.84e-05	0.00389396	GO:0043412//macromolecule modification,GO:1901362//organic cyclic compound biosynthetic process,GO:0030801//positive regulation of cyclic nucleotide metabolic process,GO:0018130//heterocycle biosynthetic process,GO:0046483//heterocycle metabolic process,GO:0009891//positive regulation of biosynthetic process,GO:0009187//cyclic nucleotide metabolic process,GO:0023052//signaling,GO:0019219//regulat…	GO:0044445//cytosolic part,GO:0005623//cell,GO:0005886//plasma membrane,GO:0044464//cell part,GO:0005737//cytoplasm,GO:0032991//macromolecular complex,GO:0031224//intrinsic to membrane,GO:0043235//receptor complex,GO:0005622//intracellular,GO:0043234//protein complex,GO:0044425//membrane part,GO:0071944//cell periphery,GO:0044444//cytoplasmic part,GO:0016020//membrane,GO:0044424//intracellular pa…	GO:0016740//transferase activity,GO:0017076//purine nucleotide binding,GO:0004871//signal transducer activity,GO:0035639//purine ribonucleoside triphosphate binding,GO:0032561//guanyl ribonucleotide binding,GO:0042562//hormone binding,GO:0005515//protein binding,GO:0033218//amide binding,GO:0036094//small molecule binding,GO:1901363//heterocyclic compound binding,GO:0004383//guanylate cyclase act…	mmu04925//Aldosterone synthesis and secretion,mmu04923//Regulation of lipolysis in adipocyte,mmu04022//cGMP - PKG signaling pathway,mmu04921//Oxytocin signaling pathway,mmu00230//Purine metabolism,mmu04270//Vascular smooth muscle contraction,mmu04024//cAMP signaling pathway,mmu04924//Renin secretion
ENSMUSG00000105383	Gm42641	predicted gene 42641	8.96382	9.38172	8.57076	9.38626	10.159	10.098	10.2986	9.90404	9.07564	10.1149	1.03927	1.91e-05	0.00401546	GO:0051726//regulation of cell cycle,GO:0050794//regulation of cellular process,GO:0065007//biological regulation,GO:0071156//regulation of cell cycle arrest,GO:0007049//cell cycle,GO:0009987//cellular process,GO:0044763//single-organism cellular process,GO:0031570//DNA integrity checkpoint,GO:0000077//DNA damage checkpoint,GO:0022402//cell cycle process,GO:0050789//regulation of biological proce…	---	---	---
ENSMUSG00000031343	Gabra3	gamma-aminobutyric acid (GABA) A receptor, subunit alpha 3	7.03818	8.16335	7.09337	5.81013	5.30988	4.71595	5.06508	5.10511	7.02626	5.04901	-1.97725	2e-05	0.00417248	GO:0044765//single-organism transport,GO:0023052//signaling,GO:0034220//ion transmembrane transport,GO:0050794//regulation of cellular process,GO:0065007//biological regulation,GO:0007186//G-protein coupled receptor signaling pathway,GO:0009987//cellular process,GO:0044763//single-organism cellular process,GO:0006821//chloride transport,GO:0007214//gamma-aminobutyric acid signaling pathway,GO:005…	GO:0034702//ion channel complex,GO:0030054//cell junction,GO:0032991//macromolecular complex,GO:0031224//intrinsic to membrane,GO:0034707//chloride channel complex,GO:0043234//protein complex,GO:0097060//synaptic membrane,GO:0044425//membrane part,GO:0044456//synapse part,GO:0016020//membrane,GO:0045202//synapse,GO:0045211//postsynaptic membrane,GO:0016021//integral to membrane	GO:0008509//anion transmembrane transporter activity,GO:0004871//signal transducer activity,GO:0015075//ion transmembrane transporter activity,GO:0005253//anion channel activity,GO:0022834//ligand-gated channel activity,GO:0022803//passive transmembrane transporter activity,GO:0004888//transmembrane signaling receptor activity,GO:0022891//substrate-specific transmembrane transporter activity,GO:0…	mmu04742//Taste transduction,mmu04080//Neuroactive ligand-receptor interaction,mmu05033//Nicotine addiction,mmu05032//Morphine addiction,mmu04723//Retrograde endocannabinoid signaling,mmu04727//GABAergic synapse
ENSMUSG00000024664	Fads3	fatty acid desaturase 3	9.95267	11.9953	10.416	9.06858	8.64007	8.04051	8.14744	8.9685	10.3581	8.44913	-1.90902	2.02e-05	0.00418282	GO:0006629//lipid metabolic process,GO:0044249//cellular biosynthetic process,GO:0008152//metabolic process,GO:0006082//organic acid metabolic process,GO:0009987//cellular process,GO:0055114//oxidation-reduction process,GO:0019752//carboxylic acid metabolic process,GO:1901576//organic substance biosynthetic process,GO:0016053//organic acid biosynthetic process,GO:0046394//carboxylic acid biosynth…	GO:0005623//cell,GO:0044432//endoplasmic reticulum part,GO:0044464//cell part,GO:0005737//cytoplasm,GO:0005783//endoplasmic reticulum,GO:0031224//intrinsic to membrane,GO:0012505//endomembrane system,GO:0031090//organelle membrane,GO:0005622//intracellular,GO:0044422//organelle part,GO:0044425//membrane part,GO:0043231//intracellular membrane-bounded organelle,GO:0043226//organelle,GO:0044444//cy…	GO:0003824//catalytic activity,GO:0016491//oxidoreductase activity	---
ENSMUSG00000022894	Adamts5	a disintegrin-like and metallopeptidase (reprolysin type) with thrombospondin type 1 motif, 5 (aggrecanase-2)	7.74848	10.3089	8.73276	7.1308	6.98492	5.39512	6.36092	6.05529	8.48022	6.19906	-2.28116	2.16e-05	0.0044188	GO:0008152//metabolic process,GO:0043170//macromolecule metabolic process,GO:0051704//multi-organism process,GO:0006952//defense response,GO:0032501//multicellular organismal process,GO:0006508//proteolysis,GO:0042742//defense response to bacterium,GO:0032502//developmental process,GO:0007275//multicellular organismal development,GO:0009887//organ morphogenesis,GO:0042476//odontogenesis,GO:004470…	GO:0005615//extracellular space,GO:0005576//extracellular region,GO:0044421//extracellular region part,GO:0005578//proteinaceous extracellular matrix,GO:0031012//extracellular matrix	GO:0097367//carbohydrate derivative binding,GO:0008270//zinc ion binding,GO:0008201//heparin binding,GO:0005488//binding,GO:0050840//extracellular matrix binding,GO:0043168//anion binding,GO:0046914//transition metal ion binding,GO:0070011//peptidase activity, acting on L-amino acid peptides,GO:1901681//sulfur compound binding,GO:0003824//catalytic activity,GO:0008233//peptidase activity,GO:00041…	---
ENSMUSG00000002980	Bcam	basal cell adhesion molecule	11.0655	12.7577	11.5551	10.6554	10.2089	9.12609	10.2025	8.55698	11.5084	9.52362	-1.98482	2.18e-05	0.0044188	GO:0022610//biological adhesion,GO:0007155//cell adhesion,GO:0009987//cellular process,GO:0044763//single-organism cellular process,GO:0007160//cell-matrix adhesion,GO:0044699//single-organism process,GO:0031589//cell-substrate adhesion	GO:0031988//membrane-bounded vesicle,GO:0005623//cell,GO:0043230//extracellular organelle,GO:0005886//plasma membrane,GO:0005887//integral to plasma membrane,GO:0044464//cell part,GO:0005576//extracellular region,GO:0031226//intrinsic to plasma membrane,GO:0031224//intrinsic to membrane,GO:0065010//extracellular membrane-bounded organelle,GO:0031982//vesicle,GO:0070062//extracellular vesicular ex…	GO:0005515//protein binding,GO:0005055//laminin receptor activity,GO:0005488//binding,GO:0050840//extracellular matrix binding,GO:0008022//protein C-terminus binding,GO:0004872//receptor activity,GO:0043236//laminin binding	---
ENSMUSG00000035403	Crb2	crumbs family member 2	5.81206	7.62001	6.23331	6.03896	4.09689	3.59221	4.56886	4.64739	6.42609	4.22634	-2.19975	2.2e-05	0.00443054	GO:0001702//gastrulation with mouth forming second,GO:0007178//transmembrane receptor protein serine/threonine kinase signaling pathway,GO:0072358//cardiovascular system development,GO:0061053//somite development,GO:0051346//negative regulation of hydrolase activity,GO:0055111//ingression involved in gastrulation with mouth forming second,GO:0048762//mesenchymal cell differentiation,GO:0072359//c…	GO:0031988//membrane-bounded vesicle,GO:0005623//cell,GO:0043230//extracellular organelle,GO:0005886//plasma membrane,GO:0044464//cell part,GO:0032991//macromolecular complex,GO:0005576//extracellular region,GO:0031224//intrinsic to membrane,GO:0065010//extracellular membrane-bounded organelle,GO:0031982//vesicle,GO:0070062//extracellular vesicular exosome,GO:0044459//plasma membrane part,GO:0044…	GO:0019828//aspartic-type endopeptidase inhibitor activity,GO:0005515//protein binding,GO:0070001//aspartic-type peptidase activity,GO:0030414//peptidase inhibitor activity,GO:0061135//endopeptidase regulator activity,GO:0061134//peptidase regulator activity,GO:0005488//binding,GO:0004866//endopeptidase inhibitor activity,GO:0030234//enzyme regulator activity,GO:0070011//peptidase activity, actin…	mmu04390//Hippo signaling pathway
ENSMUSG00000018593	Sparc	secreted acidic cysteine rich glycoprotein	13.3259	15.399	13.9285	12.3988	12.1251	11.3188	12.3038	11.6854	13.7631	11.8583	-1.9048	2.3e-05	0.00456328	GO:0072358//cardiovascular system development,GO:0010595//positive regulation of endothelial cell migration,GO:0072359//circulatory system development,GO:0051591//response to cAMP,GO:0009629//response to gravity,GO:0042221//response to chemical stimulus,GO:0031667//response to nutrient levels,GO:0051239//regulation of multicellular organismal process,GO:0035295//tube development,GO:0007584//respo…	GO:0031988//membrane-bounded vesicle,GO:0005623//cell,GO:0034399//nuclear periphery,GO:0005615//extracellular space,GO:0044464//cell part,GO:0005737//cytoplasm,GO:0044420//extracellular matrix part,GO:0031981//nuclear lumen,GO:0031974//membrane-enclosed lumen,GO:0031091//platelet alpha granule,GO:0005576//extracellular region,GO:0012506//vesicle membrane,GO:0031410//cytoplasmic vesicle,GO:0012505…	GO:0005518//collagen binding,GO:0005515//protein binding,GO:0005488//binding,GO:0050840//extracellular matrix binding,GO:0043167//ion binding,GO:0043169//cation binding,GO:0005509//calcium ion binding,GO:0046872//metal ion binding	---
ENSMUSG00000013076	Amotl1	angiomotin-like 1	9.15791	11.3672	9.83414	9.26227	8.20867	7.72212	8.64552	7.92452	9.90539	8.1252	-1.78018	2.3e-05	0.00456328	GO:0010595//positive regulation of endothelial cell migration,GO:0023052//signaling,GO:0030010//establishment of cell polarity,GO:0050794//regulation of cellular process,GO:0065007//biological regulation,GO:0001667//ameboidal cell migration,GO:0016477//cell migration,GO:2000145//regulation of cell motility,GO:0009987//cellular process,GO:0044763//single-organism cellular process,GO:0006928//cellu…	GO:0005623//cell,GO:0030054//cell junction,GO:0005886//plasma membrane,GO:0044464//cell part,GO:0005737//cytoplasm,GO:0042995//cell projection,GO:0032991//macromolecular complex,GO:0031410//cytoplasmic vesicle,GO:0031982//vesicle,GO:0005911//cell-cell junction,GO:0005622//intracellular,GO:0044428//nuclear part,GO:0044422//organelle part,GO:0044459//plasma membrane part,GO:0043234//protein complex…	GO:0005515//protein binding,GO:0005488//binding,GO:0042802//identical protein binding	mmu04530//Tight junction
ENSMUSG00000035226	Rims4	regulating synaptic membrane exocytosis 4	6.45869	7.86434	6.76982	5.5802	4.55802	3.15386	4.46661	4.92639	6.66826	4.27622	-2.39204	2.41e-05	0.00474491	GO:0051239//regulation of multicellular organismal process,GO:0044765//single-organism transport,GO:0023052//signaling,GO:0055082//cellular chemical homeostasis,GO:0006887//exocytosis,GO:0050794//regulation of cellular process,GO:0065007//biological regulation,GO:0017157//regulation of exocytosis,GO:0016192//vesicle-mediated transport,GO:0031644//regulation of neurological system process,GO:00606…	GO:0005623//cell,GO:0030054//cell junction,GO:0044464//cell part,GO:0048786//presynaptic active zone,GO:0097458//neuron part,GO:0097060//synaptic membrane,GO:0044456//synapse part,GO:0016020//membrane,GO:0045202//synapse	GO:0005515//protein binding,GO:0044325//ion channel binding,GO:0005488//binding	---
ENSMUSG00000028581	Laptm5	lysosomal-associated protein transmembrane 5	11.2718	12.5528	11.9118	11.1041	10.3313	10.631	10.4368	10.4421	11.7101	10.4603	-1.2498	2.59e-05	0.00505453	---	GO:0005623//cell,GO:0044437//vacuolar part,GO:0044464//cell part,GO:0005737//cytoplasm,GO:0005774//vacuolar membrane,GO:0031224//intrinsic to membrane,GO:0031090//organelle membrane,GO:0005622//intracellular,GO:0044422//organelle part,GO:0044425//membrane part,GO:0043231//intracellular membrane-bounded organelle,GO:0043226//organelle,GO:0044444//cytoplasmic part,GO:0016020//membrane,GO:0043229//i…	---	mmu04142//Lysosome
ENSMUSG00000061577	Adgrg5	adhesion G protein-coupled receptor G5	8.77297	9.39193	8.96945	9.55429	8.17689	7.88527	8.09699	8.16522	9.17216	8.08109	-1.09107	2.61e-05	0.00505453	GO:0023052//signaling,GO:0050794//regulation of cellular process,GO:0065007//biological regulation,GO:0007186//G-protein coupled receptor signaling pathway,GO:0009987//cellular process,GO:0044763//single-organism cellular process,GO:0044700//single organism signaling,GO:0050789//regulation of biological process,GO:0007165//signal transduction,GO:0007166//cell surface receptor signaling pathway,GO…	GO:0005623//cell,GO:0005886//plasma membrane,GO:0044464//cell part,GO:0031224//intrinsic to membrane,GO:0044425//membrane part,GO:0071944//cell periphery,GO:0016020//membrane,GO:0016021//integral to membrane	GO:0004871//signal transducer activity,GO:0004888//transmembrane signaling receptor activity,GO:0060089//molecular transducer activity,GO:0004930//G-protein coupled receptor activity,GO:0004872//receptor activity,GO:0038023//signaling receptor activity	---
ENSMUSG00000017309	Cd300lg	CD300 molecule like family member G	9.08871	11.2793	9.74198	7.82618	7.26733	6.53362	7.3377	8.11045	9.48403	7.31228	-2.17176	2.62e-05	0.00505453	GO:0044765//single-organism transport,GO:0016192//vesicle-mediated transport,GO:0002376//immune system process,GO:0051234//establishment of localization,GO:0044699//single-organism process,GO:0051179//localization,GO:0045056//transcytosis,GO:0006810//transport,GO:0002414//immunoglobulin transcytosis in epithelial cells	GO:0031902//late endosome membrane,GO:0031988//membrane-bounded vesicle,GO:0005623//cell,GO:0043230//extracellular organelle,GO:0005886//plasma membrane,GO:0044464//cell part,GO:0032585//multivesicular body membrane,GO:0044440//endosomal part,GO:0005737//cytoplasm,GO:0005576//extracellular region,GO:0016323//basolateral plasma membrane,GO:0031224//intrinsic to membrane,GO:0065010//extracellular m…	GO:0019865//immunoglobulin binding,GO:0005515//protein binding,GO:0032403//protein complex binding,GO:0005488//binding,GO:0001791//IgM binding	---
ENSMUSG00000104348	Gm37691	predicted gene, 37691	5.475	7.435	5.71812	5.69974	3.17883	3.76983	4.23742	3.97307	6.08197	3.78979	-2.29218	2.68e-05	0.00510949	---	---	---	---
ENSMUSG00000027800	Tm4sf1	transmembrane 4 superfamily member 1	8.38992	10.6706	9.91835	8.33709	6.56142	7.40996	8.13915	6.92251	9.32898	7.25826	-2.07072	2.68e-05	0.00510949	---	GO:0005623//cell,GO:0005886//plasma membrane,GO:0005887//integral to plasma membrane,GO:0044464//cell part,GO:0031226//intrinsic to plasma membrane,GO:0031224//intrinsic to membrane,GO:0044459//plasma membrane part,GO:0044425//membrane part,GO:0071944//cell periphery,GO:0016020//membrane,GO:0016021//integral to membrane	---	---
ENSMUSG00000023828	Slc22a3	solute carrier family 22 (organic cation transporter), member 3	7.81427	10.1151	7.83633	6.2882	5.0541	4.95519	5.93267	6.39022	8.01347	5.58304	-2.43043	2.81e-05	0.00531069	GO:0071705//nitrogen compound transport,GO:0042221//response to chemical stimulus,GO:0031667//response to nutrient levels,GO:0044765//single-organism transport,GO:0023052//signaling,GO:0015672//monovalent inorganic cation transport,GO:0015844//monoamine transport,GO:0034220//ion transmembrane transport,GO:0015697//quaternary ammonium group transport,GO:0065007//biological regulation,GO:0051615//h…	GO:0005623//cell,GO:0005886//plasma membrane,GO:0005887//integral to plasma membrane,GO:0044464//cell part,GO:0031226//intrinsic to plasma membrane,GO:0031224//intrinsic to membrane,GO:0044459//plasma membrane part,GO:0044425//membrane part,GO:0071944//cell periphery,GO:0016020//membrane,GO:0016021//integral to membrane	GO:0008509//anion transmembrane transporter activity,GO:0005329//dopamine transmembrane transporter activity,GO:0015075//ion transmembrane transporter activity,GO:0015101//organic cation transmembrane transporter activity,GO:0022804//active transmembrane transporter activity,GO:0019534//toxin transporter activity,GO:0015651//quaternary ammonium group transmembrane transporter activity,GO:0022891/…	mmu05231//Choline metabolism in cancer
ENSMUSG00000102748	Pcdhgb2	protocadherin gamma subfamily B, 2	4.00449	8.03031	7.93476	7.70758	2.89619	3.59221	5.48682	3.1732	6.91929	3.7871	-3.13218	2.91e-05	0.00545405	GO:0022610//biological adhesion,GO:0023052//signaling,GO:0007399//nervous system development,GO:0007155//cell adhesion,GO:0032501//multicellular organismal process,GO:0009987//cellular process,GO:0044763//single-organism cellular process,GO:0032502//developmental process,GO:0007275//multicellular organismal development,GO:0007156//homophilic cell adhesion,GO:0044707//single-multicellular organism…	GO:0005623//cell,GO:0005886//plasma membrane,GO:0005887//integral to plasma membrane,GO:0044464//cell part,GO:0031226//intrinsic to plasma membrane,GO:0031224//intrinsic to membrane,GO:0044459//plasma membrane part,GO:0044425//membrane part,GO:0071944//cell periphery,GO:0016020//membrane,GO:0016021//integral to membrane	GO:0005515//protein binding,GO:0005488//binding,GO:0043167//ion binding,GO:0043169//cation binding,GO:0005509//calcium ion binding,GO:0046872//metal ion binding	---
ENSMUSG00000052921	Arhgef15	Rho guanine nucleotide exchange factor (GEF) 15	7.82495	10.0478	8.84334	7.8946	7.03894	6.55802	7.16889	6.56334	8.65268	6.8323	-1.82038	2.92e-05	0.00545405	GO:0090128//regulation of synapse maturation,GO:0007265//Ras protein signal transduction,GO:0072358//cardiovascular system development,GO:0009203//ribonucleoside triphosphate catabolic process,GO:0072359//circulatory system development,GO:0006152//purine nucleoside catabolic process,GO:0021700//developmental maturation,GO:0043010//camera-type eye development,GO:0051239//regulation of multicellula…	GO:0005623//cell,GO:0044464//cell part,GO:0005737//cytoplasm,GO:0042995//cell projection,GO:0043005//neuron projection,GO:0030425//dendrite,GO:0005622//intracellular,GO:0097458//neuron part,GO:0044424//intracellular part	GO:0017076//purine nucleotide binding,GO:0032561//guanyl ribonucleotide binding,GO:0008047//enzyme activator activity,GO:0005088//Ras guanyl-nucleotide exchange factor activity,GO:0036094//small molecule binding,GO:1901363//heterocyclic compound binding,GO:0032555//purine ribonucleotide binding,GO:0016462//pyrophosphatase activity,GO:0005488//binding,GO:0000166//nucleotide binding,GO:0001883//pur…	---
ENSMUSG00000068220	Lgals1	lectin, galactose binding, soluble 1	12.7788	14.1774	13.2293	11.4941	11.6529	10.9496	11.4984	10.6082	12.9199	11.1773	-1.74265	2.97e-05	0.0055022	GO:0022610//biological adhesion,GO:0042221//response to chemical stimulus,GO:0051239//regulation of multicellular organismal process,GO:0012501//programmed cell death,GO:0031294//lymphocyte costimulation,GO:0002694//regulation of leukocyte activation,GO:0023052//signaling,GO:0055082//cellular chemical homeostasis,GO:0030030//cell projection organization,GO:0043122//regulation of I-kappaB kinase/N…	GO:0031988//membrane-bounded vesicle,GO:0005623//cell,GO:0043230//extracellular organelle,GO:0005615//extracellular space,GO:0044464//cell part,GO:0005737//cytoplasm,GO:0005576//extracellular region,GO:0065010//extracellular membrane-bounded organelle,GO:0031982//vesicle,GO:0070062//extracellular vesicular exosome,GO:0005622//intracellular,GO:0044421//extracellular region part,GO:0043231//intrace…	GO:0004871//signal transducer activity,GO:0048029//monosaccharide binding,GO:0042803//protein homodimerization activity,GO:0005515//protein binding,GO:0070492//oligosaccharide binding,GO:0046983//protein dimerization activity,GO:0048030//disaccharide binding,GO:1901363//heterocyclic compound binding,GO:0003676//nucleic acid binding,GO:0005488//binding,GO:0050840//extracellular matrix binding,GO:0…	---
ENSMUSG00000104953	AC147560.1	---	1.41803	1.36647	1.38614	1.24957	8.48003	1.36741	1.39167	8.57226	1.35505	4.95284	3.59779	2.99e-05	0.00550435	---	---	---	---
ENSMUSG00000031871	Cdh5	cadherin 5	9.71789	12.1471	10.2971	8.73711	8.03345	7.52582	8.8674	8.40597	10.2248	8.20816	-2.01664	3.06e-05	0.00560016	GO:0007178//transmembrane receptor protein serine/threonine kinase signaling pathway,GO:0072358//cardiovascular system development,GO:0022610//biological adhesion,GO:0072359//circulatory system development,GO:0021700//developmental maturation,GO:0042221//response to chemical stimulus,GO:0023052//signaling,GO:0034330//cell junction organization,GO:0030010//establishment of cell polarity,GO:0071840…	GO:0005623//cell,GO:0030054//cell junction,GO:0005913//cell-cell adherens junction,GO:0005886//plasma membrane,GO:0044464//cell part,GO:0031224//intrinsic to membrane,GO:0005911//cell-cell junction,GO:0044459//plasma membrane part,GO:0044425//membrane part,GO:0071944//cell periphery,GO:0016020//membrane,GO:0009897//external side of plasma membrane,GO:0009986//cell surface,GO:0043296//apical junct…	GO:0005515//protein binding,GO:0044325//ion channel binding,GO:0019903//protein phosphatase binding,GO:0005102//receptor binding,GO:0005488//binding,GO:0019902//phosphatase binding,GO:0043167//ion binding,GO:0043169//cation binding,GO:0005509//calcium ion binding,GO:0019899//enzyme binding,GO:0046872//metal ion binding,GO:0008013//beta-catenin binding	mmu04514//Cell adhesion molecules (CAMs),mmu05418//Fluid shear stress and atherosclerosis,mmu04670//Leukocyte transendothelial migration
ENSMUSG00000015354	Pcolce2	procollagen C-endopeptidase enhancer 2	5.93545	9.03625	6.4618	5.5802	5.0541	3.59221	2.55373	4.19988	6.75342	3.84998	-2.90344	3.12e-05	0.00567899	GO:0050790//regulation of catalytic activity,GO:0065007//biological regulation,GO:0008152//metabolic process,GO:0019222//regulation of metabolic process,GO:0010952//positive regulation of peptidase activity,GO:0052547//regulation of peptidase activity,GO:0065009//regulation of molecular function,GO:0043085//positive regulation of catalytic activity,GO:0050789//regulation of biological process,GO:…	GO:0031988//membrane-bounded vesicle,GO:0043230//extracellular organelle,GO:0005576//extracellular region,GO:0065010//extracellular membrane-bounded organelle,GO:0031982//vesicle,GO:0070062//extracellular vesicular exosome,GO:0044421//extracellular region part,GO:0043226//organelle,GO:0043227//membrane-bounded organelle	GO:0005518//collagen binding,GO:0097367//carbohydrate derivative binding,GO:0008047//enzyme activator activity,GO:0005515//protein binding,GO:0061134//peptidase regulator activity,GO:0008201//heparin binding,GO:0005488//binding,GO:0043168//anion binding,GO:0016504//peptidase activator activity,GO:0030234//enzyme regulator activity,GO:1901681//sulfur compound binding,GO:0003824//catalytic activity…	---
ENSMUSG00000027533	Fabp5	fatty acid binding protein 5, epidermal	10.0852	11.5522	10.3498	8.46635	7.66101	8.41909	7.99967	8.81852	10.1134	8.22457	-1.8888	3.17e-05	0.00573228	GO:0044723//single-organism carbohydrate metabolic process,GO:0006629//lipid metabolic process,GO:0044765//single-organism transport,GO:0044249//cellular biosynthetic process,GO:0009308//amine metabolic process,GO:0042439//ethanolamine-containing compound metabolic process,GO:0045017//glycerolipid biosynthetic process,GO:0015758//glucose transport,GO:0034641//cellular nitrogen compound metabolic …	GO:0031988//membrane-bounded vesicle,GO:0005623//cell,GO:0043230//extracellular organelle,GO:0044464//cell part,GO:0005737//cytoplasm,GO:0005576//extracellular region,GO:0065010//extracellular membrane-bounded organelle,GO:0031982//vesicle,GO:0070062//extracellular vesicular exosome,GO:0005622//intracellular,GO:0044421//extracellular region part,GO:0043226//organelle,GO:0043227//membrane-bounded …	GO:0008289//lipid binding,GO:0005488//binding	mmu03320//PPAR signaling pathway
ENSMUSG00000024053	Emilin2	elastin microfibril interfacer 2	7.10979	9.41879	7.66337	5.81013	5.75936	5.02686	4.91786	5.45206	7.50052	5.28903	-2.21149	3.2e-05	0.00575081	GO:0022610//biological adhesion,GO:0007155//cell adhesion,GO:0009987//cellular process,GO:0044763//single-organism cellular process,GO:0044699//single-organism process	GO:0005615//extracellular space,GO:0044420//extracellular matrix part,GO:0005576//extracellular region,GO:0044421//extracellular region part,GO:0005581//collagen,GO:0005578//proteinaceous extracellular matrix,GO:0031012//extracellular matrix	---	---
ENSMUSG00000101174	Hoxd4	homeobox D4	5.72352	6.82102	0	4.68922	0	0	0	0	4.30844	0	-4.30844	3.4e-05	0.00606186	GO:1901362//organic cyclic compound biosynthetic process,GO:0010628//positive regulation of gene expression,GO:0018130//heterocycle biosynthetic process,GO:0048598//embryonic morphogenesis,GO:0009792//embryo development ending in birth or egg hatching,GO:0046483//heterocycle metabolic process,GO:0060255//regulation of macromolecule metabolic process,GO:0009891//positive regulation of biosynthetic…	GO:0005623//cell,GO:0030054//cell junction,GO:0044464//cell part,GO:0031981//nuclear lumen,GO:0031974//membrane-enclosed lumen,GO:0005654//nucleoplasm,GO:0043233//organelle lumen,GO:0005622//intracellular,GO:0044428//nuclear part,GO:0044422//organelle part,GO:0043231//intracellular membrane-bounded organelle,GO:0043226//organelle,GO:0043229//intracellular organelle,GO:0043227//membrane-bounded or…	GO:0000981//sequence-specific DNA binding RNA polymerase II transcription factor activity,GO:0003700//sequence-specific DNA binding transcription factor activity,GO:0044212//transcription regulatory region DNA binding,GO:0003677//DNA binding,GO:0000977//RNA polymerase II regulatory region sequence-specific DNA binding,GO:0000975//regulatory region DNA binding,GO:0043565//sequence-specific DNA bin…	---
ENSMUSG00000040488	Ltbp4	latent transforming growth factor beta binding protein 4	11.2171	13.1278	11.6682	10.7657	9.94221	9.56878	10.6661	9.62267	11.6947	9.94993	-1.74475	3.59e-05	0.00636537	GO:0007178//transmembrane receptor protein serine/threonine kinase signaling pathway,GO:0042221//response to chemical stimulus,GO:0044765//single-organism transport,GO:0060255//regulation of macromolecule metabolic process,GO:0023052//signaling,GO:0050794//regulation of cellular process,GO:0065007//biological regulation,GO:0071363//cellular response to growth factor stimulus,GO:0007167//enzyme li…	GO:0031988//membrane-bounded vesicle,GO:0043230//extracellular organelle,GO:0005615//extracellular space,GO:0005576//extracellular region,GO:0065010//extracellular membrane-bounded organelle,GO:0031982//vesicle,GO:0070062//extracellular vesicular exosome,GO:0044421//extracellular region part,GO:0043226//organelle,GO:0005578//proteinaceous extracellular matrix,GO:0043227//membrane-bounded organell…	GO:0005515//protein binding,GO:0019838//growth factor binding,GO:0005488//binding,GO:0019955//cytokine binding,GO:0043167//ion binding,GO:0043169//cation binding,GO:0005509//calcium ion binding,GO:0046872//metal ion binding,GO:0050431//transforming growth factor beta binding	---
ENSMUSG00000048142	Nat8l	N-acetyltransferase 8-like	8.87925	11.2793	9.58714	7.41326	6.74598	4.95519	6.77869	7.89241	9.28973	6.59307	-2.69666	3.7e-05	0.00652051	GO:0071705//nitrogen compound transport,GO:0051050//positive regulation of transport,GO:0051239//regulation of multicellular organismal process,GO:0043269//regulation of ion transport,GO:0044765//single-organism transport,GO:0023052//signaling,GO:0007270//neuron-neuron synaptic transmission,GO:0090493//catecholamine uptake,GO:0015837//amine transport,GO:0015844//monoamine transport,GO:0051934//ca…	GO:0005739//mitochondrion,GO:0005623//cell,GO:0044432//endoplasmic reticulum part,GO:0044464//cell part,GO:0030867//rough endoplasmic reticulum membrane,GO:0005737//cytoplasm,GO:0031967//organelle envelope,GO:0005783//endoplasmic reticulum,GO:0031224//intrinsic to membrane,GO:0012505//endomembrane system,GO:0031090//organelle membrane,GO:0005622//intracellular,GO:0031966//mitochondrial membrane,G…	GO:0016740//transferase activity,GO:0017188//aspartate N-acetyltransferase activity,GO:0016746//transferase activity, transferring acyl groups,GO:0016747//transferase activity, transferring acyl groups other than amino-acyl groups,GO:0016410//N-acyltransferase activity,GO:0008080//N-acetyltransferase activity,GO:0003824//catalytic activity,GO:0016407//acetyltransferase activity	mmu00250//Alanine, aspartate and glutamate metabolism
ENSMUSG00000079484	Phyhd1	phytanoyl-CoA dioxygenase domain containing 1	8.22233	10.298	7.83633	7.02795	5.75936	5.39512	5.13341	7.02972	8.34616	5.8294	-2.51676	3.72e-05	0.00652051	GO:0008152//metabolic process,GO:0055114//oxidation-reduction process,GO:0044710//single-organism metabolic process	---	GO:0051213//dioxygenase activity,GO:0005488//binding,GO:0003824//catalytic activity,GO:0043167//ion binding,GO:0043169//cation binding,GO:0016491//oxidoreductase activity,GO:0046872//metal ion binding	---
ENSMUSG00000030711	Sult1a1	sulfotransferase family 1A, phenol-preferring, member 1	9.29096	11.7047	10.4497	8.14684	8.39282	7.29854	7.61367	8.31201	9.89804	7.90426	-1.99378	3.79e-05	0.0065579	GO:0006629//lipid metabolic process,GO:0008152//metabolic process,GO:0009987//cellular process,GO:0044237//cellular metabolic process,GO:1901360//organic cyclic compound metabolic process,GO:0051923//sulfation,GO:0044238//primary metabolic process,GO:0008202//steroid metabolic process,GO:0071704//organic substance metabolic process,GO:0006790//sulfur compound metabolic process,GO:0044710//single-…	GO:0005623//cell,GO:0044464//cell part,GO:0005737//cytoplasm,GO:0005622//intracellular,GO:0044424//intracellular part	GO:0016740//transferase activity,GO:0004062//aryl sulfotransferase activity,GO:0036094//small molecule binding,GO:1901363//heterocyclic compound binding,GO:0005488//binding,GO:0000166//nucleotide binding,GO:0097159//organic cyclic compound binding,GO:0003824//catalytic activity,GO:1901265//nucleoside phosphate binding,GO:0016782//transferase activity, transferring sulfur-containing groups,GO:0008…	mmu05204//Chemical carcinogenesis
ENSMUSG00000026728	Vim	vimentin	12.8094	14.639	13.0662	12.0339	11.8584	11.0028	11.7097	10.4669	13.1371	11.2594	-1.8777	3.95e-05	0.00677448	GO:0007178//transmembrane receptor protein serine/threonine kinase signaling pathway,GO:0010628//positive regulation of gene expression,GO:0042221//response to chemical stimulus,GO:0043010//camera-type eye development,GO:0051239//regulation of multicellular organismal process,GO:0044246//regulation of multicellular organismal metabolic process,GO:0002088//lens development in camera-type eye,GO:00…	GO:0031988//membrane-bounded vesicle,GO:0005623//cell,GO:0043230//extracellular organelle,GO:0042579//microbody,GO:0030054//cell junction,GO:0005886//plasma membrane,GO:0044464//cell part,GO:0005737//cytoplasm,GO:0042995//cell projection,GO:0044430//cytoskeletal part,GO:0032991//macromolecular complex,GO:0005576//extracellular region,GO:0043232//intracellular non-membrane-bounded organelle,GO:004…	GO:0003725//double-stranded RNA binding,GO:0005515//protein binding,GO:0019904//protein domain specific binding,GO:0005198//structural molecule activity,GO:1901363//heterocyclic compound binding,GO:0003676//nucleic acid binding,GO:0005488//binding,GO:0005212//structural constituent of eye lens,GO:0005200//structural constituent of cytoskeleton,GO:0008022//protein C-terminus binding,GO:0003723//RN…	mmu05169//Epstein-Barr virus infection,mmu05206//MicroRNAs in cancer
ENSMUSG00000001588	Acap1	ArfGAP with coiled-coil, ankyrin repeat and PH domains 1	9.11069	10.615	9.33654	9.85828	8.46037	8.41909	7.94368	8.53635	9.73013	8.33987	-1.39026	3.96e-05	0.00677448	GO:0009203//ribonucleoside triphosphate catabolic process,GO:0006152//purine nucleoside catabolic process,GO:0016042//lipid catabolic process,GO:0006629//lipid metabolic process,GO:0050790//regulation of catalytic activity,GO:0046483//heterocycle metabolic process,GO:0023052//signaling,GO:0009894//regulation of catabolic process,GO:0019219//regulation of nucleobase-containing compound metabolic p…	GO:0005623//cell,GO:0044464//cell part,GO:0044440//endosomal part,GO:0005737//cytoplasm,GO:0031090//organelle membrane,GO:0005768//endosome,GO:0005622//intracellular,GO:0044422//organelle part,GO:0055038//recycling endosome membrane,GO:0043231//intracellular membrane-bounded organelle,GO:0010008//endosome membrane,GO:0043226//organelle,GO:0044444//cytoplasmic part,GO:0016020//membrane,GO:0055037/…	GO:0004871//signal transducer activity,GO:0008047//enzyme activator activity,GO:0016462//pyrophosphatase activity,GO:0005488//binding,GO:0060089//molecular transducer activity,GO:0030695//GTPase regulator activity,GO:0030234//enzyme regulator activity,GO:0003924//GTPase activity,GO:0060589//nucleoside-triphosphatase regulator activity,GO:0003824//catalytic activity,GO:0043167//ion binding,GO:0017…	mmu04144//Endocytosis
ENSMUSG00000028270	Gbp2	guanylate binding protein 2	10.9665	11.9615	11.235	10.1605	9.80344	9.73314	10.0801	9.35756	11.0809	9.74356	-1.33731	3.99e-05	0.00678946	GO:0009203//ribonucleoside triphosphate catabolic process,GO:0022610//biological adhesion,GO:0006152//purine nucleoside catabolic process,GO:0042221//response to chemical stimulus,GO:0046483//heterocycle metabolic process,GO:0044406//adhesion to host,GO:1901575//organic substance catabolic process,GO:1901657//glycosyl compound metabolic process,GO:0009116//nucleoside metabolic process,GO:0034341/…	GO:0005623//cell,GO:0043230//extracellular organelle,GO:0033655//host cell cytoplasm part,GO:0044464//cell part,GO:0020005//symbiont-containing vacuole membrane,GO:0005737//cytoplasm,GO:0031981//nuclear lumen,GO:0031974//membrane-enclosed lumen,GO:0005794//Golgi apparatus,GO:0005576//extracellular region,GO:0043232//intracellular non-membrane-bounded organelle,GO:0031410//cytoplasmic vesicle,GO:0…	GO:0017076//purine nucleotide binding,GO:0035639//purine ribonucleoside triphosphate binding,GO:0032561//guanyl ribonucleotide binding,GO:0036094//small molecule binding,GO:1901363//heterocyclic compound binding,GO:0032555//purine ribonucleotide binding,GO:0016462//pyrophosphatase activity,GO:0005488//binding,GO:0000166//nucleotide binding,GO:0001883//purine nucleoside binding,GO:0043168//anion b…	mmu04621//NOD-like receptor signaling pathway
ENSMUSG00000037362	Nov	nephroblastoma overexpressed gene	6.1202	8.25564	6.20203	4.61004	0	3.76983	4.10754	3.37256	6.29698	2.81248	-3.4845	4.12e-05	0.00696539	GO:0042348//NF-kappaB import into nucleus,GO:0007178//transmembrane receptor protein serine/threonine kinase signaling pathway,GO:0045926//negative regulation of growth,GO:0033365//protein localization to organelle,GO:0072358//cardiovascular system development,GO:0022610//biological adhesion,GO:0071705//nitrogen compound transport,GO:0060326//cell chemotaxis,GO:0017038//protein import,GO:0072359/…	GO:0005623//cell,GO:0030054//cell junction,GO:0005615//extracellular space,GO:0044464//cell part,GO:0043025//neuronal cell body,GO:0005737//cytoplasm,GO:0042995//cell projection,GO:0005576//extracellular region,GO:0043005//neuron projection,GO:0030425//dendrite,GO:0005911//cell-cell junction,GO:0005622//intracellular,GO:0044421//extracellular region part,GO:0097458//neuron part,GO:0043231//intrac…	GO:0097367//carbohydrate derivative binding,GO:0005515//protein binding,GO:0032403//protein complex binding,GO:0005102//receptor binding,GO:0008201//heparin binding,GO:0019838//growth factor binding,GO:0005488//binding,GO:0043168//anion binding,GO:1901681//sulfur compound binding,GO:0005178//integrin binding,GO:0005520//insulin-like growth factor binding,GO:0043167//ion binding,GO:0004872//recept…	---
ENSMUSG00000028978	Nos3	nitric oxide synthase 3, endothelial cell	8.01414	10.5329	9.05948	7.05809	6.48563	6.03964	6.97768	6.96944	8.66614	6.6181	-2.04805	4.2e-05	0.00706669	GO:0006814//sodium ion transport,GO:0072358//cardiovascular system development,GO:0010595//positive regulation of endothelial cell migration,GO:0043500//muscle adaptation,GO:0002028//regulation of sodium ion transport,GO:0051346//negative regulation of hydrolase activity,GO:0072359//circulatory system development,GO:1901362//organic cyclic compound biosynthetic process,GO:0042221//response to che…	GO:0005623//cell,GO:0005886//plasma membrane,GO:0044464//cell part,GO:0005737//cytoplasm,GO:0005794//Golgi apparatus,GO:0043232//intracellular non-membrane-bounded organelle,GO:0043228//non-membrane-bounded organelle,GO:0005622//intracellular,GO:0044459//plasma membrane part,GO:0044425//membrane part,GO:0043231//intracellular membrane-bounded organelle,GO:0071944//cell periphery,GO:0043226//organ…	GO:0008092//cytoskeletal protein binding,GO:0016653//oxidoreductase activity, acting on NAD(P)H, heme protein as acceptor,GO:0016651//oxidoreductase activity, acting on NAD(P)H,GO:0005506//iron ion binding,GO:0016597//amino acid binding,GO:0046906//tetrapyrrole binding,GO:0005515//protein binding,GO:0036094//small molecule binding,GO:1901363//heterocyclic compound binding,GO:0004383//guanylate cy…	mmu04926//Relaxin signaling pathway,mmu00330//Arginine and proline metabolism,mmu04611//Platelet activation,mmu04151//PI3K-Akt signaling pathway,mmu04071//Sphingolipid signaling pathway,mmu04022//cGMP - PKG signaling pathway,mmu04066//HIF-1 signaling pathway,mmu04933//AGE-RAGE signaling pathway in diabetic complications,mmu04371//Apelin signaling pathway,mmu04921//Oxytocin signaling pathway,mmu04…
ENSMUSG00000072941	Sod3	superoxide dismutase 3, extracellular	10.2227	12.196	10.5148	9.25903	8.93421	8.65791	9.06404	8.85646	10.5481	8.87816	-1.66998	4.26e-05	0.00710576	GO:0042221//response to chemical stimulus,GO:0000303//response to superoxide,GO:0000302//response to reactive oxygen species,GO:0009628//response to abiotic stimulus,GO:0008152//metabolic process,GO:0006801//superoxide metabolic process,GO:0006979//response to oxidative stress,GO:0072593//reactive oxygen species metabolic process,GO:0009987//cellular process,GO:0055114//oxidation-reduction proces…	GO:0031988//membrane-bounded vesicle,GO:0005796//Golgi lumen,GO:0005623//cell,GO:0043230//extracellular organelle,GO:0005615//extracellular space,GO:0044464//cell part,GO:0005737//cytoplasm,GO:0031974//membrane-enclosed lumen,GO:0005794//Golgi apparatus,GO:0005576//extracellular region,GO:0065010//extracellular membrane-bounded organelle,GO:0031982//vesicle,GO:0043233//organelle lumen,GO:0070062/…	GO:0008270//zinc ion binding,GO:0005515//protein binding,GO:0004784//superoxide dismutase activity,GO:0005507//copper ion binding,GO:0005488//binding,GO:0016721//oxidoreductase activity, acting on superoxide radicals as acceptor,GO:0046914//transition metal ion binding,GO:0003824//catalytic activity,GO:0043167//ion binding,GO:0043169//cation binding,GO:0016491//oxidoreductase activity,GO:0016209/…	---
ENSMUSG00000021091	Serpina3n	serine (or cysteine) peptidase inhibitor, clade A, member 3N	8.75074	11.1569	8.79174	6.60643	6.37796	6.29321	6.64463	7.38159	8.82646	6.67435	-2.15211	4.28e-05	0.00710576	GO:0051346//negative regulation of hydrolase activity,GO:0042221//response to chemical stimulus,GO:0050790//regulation of catalytic activity,GO:0065007//biological regulation,GO:0052548//regulation of endopeptidase activity,GO:0008152//metabolic process,GO:0006952//defense response,GO:1901652//response to peptide,GO:0002526//acute inflammatory response,GO:0019222//regulation of metabolic process,…	GO:0031988//membrane-bounded vesicle,GO:0043230//extracellular organelle,GO:0072562//blood microparticle,GO:0005615//extracellular space,GO:0005576//extracellular region,GO:0065010//extracellular membrane-bounded organelle,GO:0031982//vesicle,GO:0070062//extracellular vesicular exosome,GO:0044421//extracellular region part,GO:0043226//organelle,GO:0043227//membrane-bounded organelle	GO:0017171//serine hydrolase activity,GO:0008236//serine-type peptidase activity,GO:0030414//peptidase inhibitor activity,GO:0061135//endopeptidase regulator activity,GO:0061134//peptidase regulator activity,GO:0004866//endopeptidase inhibitor activity,GO:0004867//serine-type endopeptidase inhibitor activity,GO:0030234//enzyme regulator activity,GO:0004252//serine-type endopeptidase activity,GO:0…	---
ENSMUSG00000003617	Cp	ceruloplasmin	8.59724	10.7626	9.18878	6.90065	6.76747	6.32199	6.99615	7.28597	8.86231	6.8429	-2.01941	4.32e-05	0.00712822	GO:0044765//single-organism transport,GO:0055082//cellular chemical homeostasis,GO:0055065//metal ion homeostasis,GO:0065007//biological regulation,GO:0008152//metabolic process,GO:0006879//cellular iron ion homeostasis,GO:0065008//regulation of biological quality,GO:0042592//homeostatic process,GO:0009987//cellular process,GO:0055114//oxidation-reduction process,GO:0044763//single-organism cellu…	GO:0031988//membrane-bounded vesicle,GO:0005623//cell,GO:0043230//extracellular organelle,GO:0072562//blood microparticle,GO:0044437//vacuolar part,GO:0005615//extracellular space,GO:0044464//cell part,GO:0005737//cytoplasm,GO:0005576//extracellular region,GO:0005774//vacuolar membrane,GO:0065010//extracellular membrane-bounded organelle,GO:0031090//organelle membrane,GO:0031982//vesicle,GO:00700…	GO:0004322//ferroxidase activity,GO:0005515//protein binding,GO:0005507//copper ion binding,GO:0005488//binding,GO:0046914//transition metal ion binding,GO:0016722//oxidoreductase activity, oxidizing metal ions,GO:0016724//oxidoreductase activity, oxidizing metal ions, oxygen as acceptor,GO:0051087//chaperone binding,GO:0003824//catalytic activity,GO:0043167//ion binding,GO:0043169//cation bindin…	mmu04216//Ferroptosis,mmu00860//Porphyrin and chlorophyll metabolism
ENSMUSG00000022206	Npr3	natriuretic peptide receptor 3	8.93453	10.8687	9.41025	7.14492	7.23684	6.26385	7.58955	7.1295	9.08959	7.05493	-2.03466	4.37e-05	0.00718367	GO:1901362//organic cyclic compound biosynthetic process,GO:0018130//heterocycle biosynthetic process,GO:0050790//regulation of catalytic activity,GO:0046483//heterocycle metabolic process,GO:0044765//single-organism transport,GO:0009187//cyclic nucleotide metabolic process,GO:0031324//negative regulation of cellular metabolic process,GO:0023052//signaling,GO:0045761//regulation of adenylate cycl…	GO:0031988//membrane-bounded vesicle,GO:0005623//cell,GO:0043230//extracellular organelle,GO:0044464//cell part,GO:0032991//macromolecular complex,GO:0005576//extracellular region,GO:0031224//intrinsic to membrane,GO:0065010//extracellular membrane-bounded organelle,GO:0031982//vesicle,GO:0070062//extracellular vesicular exosome,GO:0005622//intracellular,GO:0044421//extracellular region part,GO:0…	GO:0004871//signal transducer activity,GO:0042562//hormone binding,GO:0042803//protein homodimerization activity,GO:0008528//G-protein coupled peptide receptor activity,GO:0005515//protein binding,GO:0033218//amide binding,GO:0046983//protein dimerization activity,GO:0017046//peptide hormone binding,GO:0004888//transmembrane signaling receptor activity,GO:0005488//binding,GO:0043168//anion bindin…	---
ENSMUSG00000046808	Atp10d	ATPase, class V, type 10D	6.86273	8.46345	6.91193	6.06888	4.55802	4.3191	5.81276	4.56831	7.07675	4.81455	-2.2622	4.42e-05	0.00721239	GO:0015748//organophosphate ester transport,GO:0009203//ribonucleoside triphosphate catabolic process,GO:0006152//purine nucleoside catabolic process,GO:0046483//heterocycle metabolic process,GO:0044765//single-organism transport,GO:1901575//organic substance catabolic process,GO:0071840//cellular component organization or biogenesis,GO:1901657//glycosyl compound metabolic process,GO:0009116//nuc…	GO:0005623//cell,GO:0044432//endoplasmic reticulum part,GO:0005886//plasma membrane,GO:0044464//cell part,GO:0005737//cytoplasm,GO:0005783//endoplasmic reticulum,GO:0031224//intrinsic to membrane,GO:0012505//endomembrane system,GO:0031090//organelle membrane,GO:0005622//intracellular,GO:0044422//organelle part,GO:0044425//membrane part,GO:0043231//intracellular membrane-bounded organelle,GO:00719…	GO:0017076//purine nucleotide binding,GO:0004012//phospholipid-translocating ATPase activity,GO:0035639//purine ribonucleoside triphosphate binding,GO:0016887//ATPase activity,GO:0036094//small molecule binding,GO:1901363//heterocyclic compound binding,GO:0032555//purine ribonucleotide binding,GO:0016462//pyrophosphatase activity,GO:0005488//binding,GO:0005319//lipid transporter activity,GO:00001…	---
ENSMUSG00000071984	Fndc1	fibronectin type III domain containing 1	8.40423	10.5497	9.22424	7.93577	6.78865	6.84254	7.88542	6.85748	9.02848	7.09352	-1.93496	4.63e-05	0.00745042	GO:0043412//macromolecule modification,GO:0042221//response to chemical stimulus,GO:0012501//programmed cell death,GO:0060255//regulation of macromolecule metabolic process,GO:0015031//protein transport,GO:0032268//regulation of cellular protein metabolic process,GO:0071456//cellular response to hypoxia,GO:0010562//positive regulation of phosphorus metabolic process,GO:0050794//regulation of cell…	GO:0005739//mitochondrion,GO:0005623//cell,GO:0030054//cell junction,GO:0005886//plasma membrane,GO:0044464//cell part,GO:0005737//cytoplasm,GO:0031967//organelle envelope,GO:0031981//nuclear lumen,GO:0031974//membrane-enclosed lumen,GO:0005654//nucleoplasm,GO:0044451//nucleoplasm part,GO:0031090//organelle membrane,GO:0043233//organelle lumen,GO:0016607//nuclear speck,GO:0005911//cell-cell junct…	---	---
ENSMUSG00000042817	Flt3	FMS-like tyrosine kinase 3	7.01971	8.11488	7.23919	7.02795	5.67088	5.73179	5.85385	6.11215	7.35043	5.84217	-1.50827	4.64e-05	0.00745042	GO:0043412//macromolecule modification,GO:0032943//mononuclear cell proliferation,GO:0002572//pro-T cell differentiation,GO:0042221//response to chemical stimulus,GO:0032635//interleukin-6 production,GO:0051050//positive regulation of transport,GO:0051239//regulation of multicellular organismal process,GO:0048873//homeostasis of number of cells within a tissue,GO:0032647//regulation of interferon…	GO:0005623//cell,GO:0044432//endoplasmic reticulum part,GO:0005886//plasma membrane,GO:0044464//cell part,GO:0005737//cytoplasm,GO:0031974//membrane-enclosed lumen,GO:0005783//endoplasmic reticulum,GO:0031224//intrinsic to membrane,GO:0043233//organelle lumen,GO:0005622//intracellular,GO:0044422//organelle part,GO:0044459//plasma membrane part,GO:0044425//membrane part,GO:0043231//intracellular m…	GO:0016740//transferase activity,GO:0017076//purine nucleotide binding,GO:0004871//signal transducer activity,GO:0035639//purine ribonucleoside triphosphate binding,GO:0004896//cytokine receptor activity,GO:0004713//protein tyrosine kinase activity,GO:0043621//protein self-association,GO:0044389//small conjugating protein ligase binding,GO:0005515//protein binding,GO:0036094//small molecule bindi…	mmu05221//Acute myeloid leukemia,mmu04640//Hematopoietic cell lineage,mmu04151//PI3K-Akt signaling pathway,mmu04014//Ras signaling pathway,mmu05202//Transcriptional misregulation in cancers,mmu05200//Pathways in cancer,mmu04010//MAPK signaling pathway,mmu04060//Cytokine-cytokine receptor interaction,mmu05230//Central carbon metabolism in cancer
ENSMUSG00000047686	Zcchc5	zinc finger, CCHC domain containing 5	3.84576	6.40352	4.98468	4.43733	0	2.5211	2.55373	0	4.91782	1.26871	-3.64912	4.73e-05	0.00755182	---	---	---	---
ENSMUSG00000021573	Tppp	tubulin polymerization promoting protein	11.1895	11.2599	9.71453	10.3882	9.23351	9.1138	9.76445	8.92154	10.638	9.25833	-1.37968	4.8e-05	0.00761861	GO:0043254//regulation of protein complex assembly,GO:0071840//cellular component organization or biogenesis,GO:0050794//regulation of cellular process,GO:0065007//biological regulation,GO:0065003//macromolecular complex assembly,GO:0051130//positive regulation of cellular component organization,GO:0034622//cellular macromolecular complex assembly,GO:0000226//microtubule cytoskeleton organization…	GO:0005739//mitochondrion,GO:0005623//cell,GO:0044464//cell part,GO:0005737//cytoplasm,GO:0044430//cytoskeletal part,GO:0032991//macromolecular complex,GO:0043232//intracellular non-membrane-bounded organelle,GO:0043209//myelin sheath,GO:0043228//non-membrane-bounded organelle,GO:0048471//perinuclear region of cytoplasm,GO:0005622//intracellular,GO:0097427//microtubule bundle,GO:0044422//organell…	GO:0008092//cytoskeletal protein binding,GO:0005515//protein binding,GO:0005488//binding,GO:0008017//microtubule binding,GO:0015631//tubulin binding	---
ENSMUSG00000026581	Sell	selectin, lymphocyte	5.76847	9.94994	6.35207	5.14741	3.79588	4.71595	4.46661	4.79363	6.80447	4.44302	-2.36145	4.9e-05	0.00774186	GO:0033198//response to ATP,GO:0022610//biological adhesion,GO:0042221//response to chemical stimulus,GO:0016477//cell migration,GO:0002376//immune system process,GO:0007155//cell adhesion,GO:0009987//cellular process,GO:0044763//single-organism cellular process,GO:0006928//cellular component movement,GO:0010243//response to organic nitrogen,GO:0009719//response to endogenous stimulus,GO:0048870/…	GO:0005623//cell,GO:0005886//plasma membrane,GO:0044464//cell part,GO:0031224//intrinsic to membrane,GO:0044459//plasma membrane part,GO:0044425//membrane part,GO:0071944//cell periphery,GO:0016020//membrane,GO:0009897//external side of plasma membrane,GO:0009986//cell surface,GO:0016021//integral to membrane	GO:0005515//protein binding,GO:0002020//protease binding,GO:0005488//binding,GO:0030246//carbohydrate binding,GO:0050839//cell adhesion molecule binding,GO:0019899//enzyme binding	mmu04514//Cell adhesion molecules (CAMs)
ENSMUSG00000095771	Igkv14-111	immunoglobulin kappa variable 14-111	9.50197	8.78585	9.65224	7.91121	4.98238	6.71815	7.05018	7.66425	8.96282	6.60374	-2.35908	5.07e-05	0.00793594	---	---	---	---
ENSMUSG00000103472	Pcdhga7	protocadherin gamma subfamily A, 7	4.50708	8.65074	4.98468	7.56792	3.618	4.07045	4.56886	3.97307	6.4276	4.05759	-2.37001	5.08e-05	0.00793594	GO:0022610//biological adhesion,GO:0023052//signaling,GO:0007399//nervous system development,GO:0007155//cell adhesion,GO:0032501//multicellular organismal process,GO:0009987//cellular process,GO:0044763//single-organism cellular process,GO:0032502//developmental process,GO:0007275//multicellular organismal development,GO:0007156//homophilic cell adhesion,GO:0044707//single-multicellular organism…	GO:0005623//cell,GO:0005886//plasma membrane,GO:0005887//integral to plasma membrane,GO:0044464//cell part,GO:0031226//intrinsic to plasma membrane,GO:0031224//intrinsic to membrane,GO:0044459//plasma membrane part,GO:0044425//membrane part,GO:0071944//cell periphery,GO:0016020//membrane,GO:0016021//integral to membrane	GO:0005488//binding,GO:0043167//ion binding,GO:0043169//cation binding,GO:0005509//calcium ion binding,GO:0046872//metal ion binding	---
ENSMUSG00000048271	Rbm33	RNA binding motif protein 33	8.3237	8.27782	8.22665	8.0969	10.9462	7.79578	10.0605	10.4641	8.23127	9.81665	1.58538	5.15e-05	0.00799699	---	---	GO:1901363//heterocyclic compound binding,GO:0003676//nucleic acid binding,GO:0005488//binding,GO:0003723//RNA binding,GO:0097159//organic cyclic compound binding	---
ENSMUSG00000030671	Pde3b	phosphodiesterase 3B, cGMP-inhibited	9.56384	11.9268	10.3972	9.16175	8.97173	7.78548	8.61597	8.46174	10.2624	8.45873	-1.80365	5.52e-05	0.00853326	GO:0072358//cardiovascular system development,GO:0022610//biological adhesion,GO:0071705//nitrogen compound transport,GO:0031016//pancreas development,GO:0072359//circulatory system development,GO:0042221//response to chemical stimulus,GO:0046883//regulation of hormone secretion,GO:0016042//lipid catabolic process,GO:0051239//regulation of multicellular organismal process,GO:0006629//lipid metabo…	GO:0005623//cell,GO:0044464//cell part,GO:0005737//cytoplasm,GO:0032991//macromolecular complex,GO:0005794//Golgi apparatus,GO:0005783//endoplasmic reticulum,GO:0031224//intrinsic to membrane,GO:0005622//intracellular,GO:0043234//protein complex,GO:0044425//membrane part,GO:0043231//intracellular membrane-bounded organelle,GO:0043226//organelle,GO:0032045//guanyl-nucleotide exchange factor comple…	GO:0005515//protein binding,GO:0042578//phosphoric ester hydrolase activity,GO:0005488//binding,GO:0016788//hydrolase activity, acting on ester bonds,GO:0043422//protein kinase B binding,GO:0004112//cyclic-nucleotide phosphodiesterase activity,GO:0004114//3',5'-cyclic-nucleotide phosphodiesterase activity,GO:0003824//catalytic activity,GO:0043167//ion binding,GO:0019901//protein kinase binding,GO…	mmu04922//Glucagon signaling pathway,mmu04923//Regulation of lipolysis in adipocyte,mmu04914//Progesterone-mediated oocyte maturation,mmu04022//cGMP - PKG signaling pathway,mmu04371//Apelin signaling pathway,mmu05032//Morphine addiction,mmu04910//Insulin signaling pathway,mmu00230//Purine metabolism,mmu04024//cAMP signaling pathway,mmu04924//Renin secretion
ENSMUSG00000027329	Spef1	sperm flagellar 1	7.75966	10.8367	9.97034	10.2333	8.26264	8.07474	7.7175	8.11045	9.69999	8.04133	-1.65866	5.73e-05	0.00881006	GO:0032984//macromolecular complex disassembly,GO:0043241//protein complex disassembly,GO:0007026//negative regulation of microtubule depolymerization,GO:0007019//microtubule depolymerization,GO:0043624//cellular protein complex disassembly,GO:0071840//cellular component organization or biogenesis,GO:0050794//regulation of cellular process,GO:0065007//biological regulation,GO:0016477//cell migrat…	GO:0031514//motile cilium,GO:0005623//cell,GO:0005929//cilium,GO:0044464//cell part,GO:0005737//cytoplasm,GO:0042995//cell projection,GO:0005930//axoneme,GO:0005622//intracellular,GO:0044422//organelle part,GO:0043231//intracellular membrane-bounded organelle,GO:0043226//organelle,GO:0044463//cell projection part,GO:0043229//intracellular organelle,GO:0043227//membrane-bounded organelle,GO:004442…	GO:0008092//cytoskeletal protein binding,GO:0005515//protein binding,GO:0005488//binding,GO:0008017//microtubule binding,GO:0015631//tubulin binding	---
ENSMUSG00000026890	Lhx6	LIM homeobox protein 6	5.03439	8.13932	5.6732	4.68922	3.41506	3.15386	4.10754	2.32487	5.88403	3.25033	-2.6337	5.8e-05	0.00886027	GO:0045165//cell fate commitment,GO:0021895//cerebral cortex neuron differentiation,GO:0021800//cerebral cortex tangential migration,GO:1901362//organic cyclic compound biosynthetic process,GO:0021700//developmental maturation,GO:0018130//heterocycle biosynthetic process,GO:0021953//central nervous system neuron differentiation,GO:0021537//telencephalon development,GO:0046483//heterocycle metabol…	GO:0005623//cell,GO:0044464//cell part,GO:0005622//intracellular,GO:0043231//intracellular membrane-bounded organelle,GO:0043226//organelle,GO:0043229//intracellular organelle,GO:0043227//membrane-bounded organelle,GO:0044424//intracellular part,GO:0005634//nucleus	GO:0003700//sequence-specific DNA binding transcription factor activity,GO:0003677//DNA binding,GO:0005515//protein binding,GO:0043565//sequence-specific DNA binding,GO:1901363//heterocyclic compound binding,GO:0003676//nucleic acid binding,GO:0005488//binding,GO:0097159//organic cyclic compound binding,GO:0043167//ion binding,GO:0043169//cation binding,GO:0001071//nucleic acid binding transcript…	---
ENSMUSG00000049866	Arl4c	ADP-ribosylation factor-like 4C	8.80028	10.1274	9.11931	8.17462	7.32645	7.39649	8.00879	7.26105	9.05539	7.4982	-1.5572	5.88e-05	0.00893417	GO:0046907//intracellular transport,GO:0044765//single-organism transport,GO:0023052//signaling,GO:0050794//regulation of cellular process,GO:0065007//biological regulation,GO:0016192//vesicle-mediated transport,GO:0032456//endocytic recycling,GO:0051649//establishment of localization in cell,GO:0009987//cellular process,GO:0044763//single-organism cellular process,GO:0007264//small GTPase mediat…	GO:0005623//cell,GO:0005886//plasma membrane,GO:0044464//cell part,GO:0005737//cytoplasm,GO:0042995//cell projection,GO:0005622//intracellular,GO:0071944//cell periphery,GO:0044444//cytoplasmic part,GO:0016020//membrane,GO:0030175//filopodium,GO:0044424//intracellular part,GO:0005829//cytosol	GO:0008092//cytoskeletal protein binding,GO:0017076//purine nucleotide binding,GO:0035639//purine ribonucleoside triphosphate binding,GO:0032561//guanyl ribonucleotide binding,GO:0005515//protein binding,GO:0036094//small molecule binding,GO:1901363//heterocyclic compound binding,GO:0032555//purine ribonucleotide binding,GO:0005488//binding,GO:0000166//nucleotide binding,GO:0001883//purine nucleo…	---
ENSMUSG00000042010	Acacb	acetyl-Coenzyme A carboxylase beta	10.1006	12.1671	10.5571	8.80089	8.62837	8.14889	7.96258	9.21556	10.4064	8.48885	-1.91758	5.95e-05	0.00893417	GO:0072358//cardiovascular system development,GO:0015937//coenzyme A biosynthetic process,GO:0042455//ribonucleoside biosynthetic process,GO:0072359//circulatory system development,GO:1901362//organic cyclic compound biosynthetic process,GO:0042221//response to chemical stimulus,GO:0030258//lipid modification,GO:0031330//negative regulation of cellular catabolic process,GO:0018130//heterocycle bi…	GO:0005739//mitochondrion,GO:0005623//cell,GO:0044464//cell part,GO:0005737//cytoplasm,GO:0012505//endomembrane system,GO:0005622//intracellular,GO:0043231//intracellular membrane-bounded organelle,GO:0043226//organelle,GO:0044444//cytoplasmic part,GO:0016020//membrane,GO:0043229//intracellular organelle,GO:0043227//membrane-bounded organelle,GO:0044424//intracellular part,GO:0005634//nucleus	GO:0017076//purine nucleotide binding,GO:0035639//purine ribonucleoside triphosphate binding,GO:0005515//protein binding,GO:0033218//amide binding,GO:0004075//biotin carboxylase activity,GO:0036094//small molecule binding,GO:1901363//heterocyclic compound binding,GO:0016421//CoA carboxylase activity,GO:0032555//purine ribonucleotide binding,GO:0031406//carboxylic acid binding,GO:0005488//binding,…	mmu04152//AMPK signaling pathway,mmu04922//Glucagon signaling pathway,mmu00640//Propanoate metabolism,mmu00620//Pyruvate metabolism,mmu04920//Adipocytokine signaling pathway,mmu00061//Fatty acid biosynthesis,mmu04910//Insulin signaling pathway,mmu00524//Neomycin, kanamycin and gentamicin biosynthesis,mmu04931//Insulin resistance
ENSMUSG00000000318	Clec10a	C-type lectin domain family 10, member A	6.28395	8.89511	7.75244	6.15507	5.12242	5.54911	5.32091	5.16008	7.27164	5.28813	-1.98351	5.95e-05	0.00893417	GO:0006952//defense response,GO:0032501//multicellular organismal process,GO:0042060//wound healing,GO:0048771//tissue remodeling,GO:0044707//single-multicellular organism process,GO:0006954//inflammatory response,GO:0002246//wound healing involved in inflammatory response,GO:0006950//response to stress,GO:0044699//single-organism process,GO:0009611//response to wounding,GO:0050896//response to s…	GO:0031224//intrinsic to membrane,GO:0044425//membrane part,GO:0016020//membrane,GO:0016021//integral to membrane	GO:0005488//binding,GO:0030246//carbohydrate binding	---
ENSMUSG00000030889	Vwa3a	von Willebrand factor A domain containing 3A	5.10619	7.2379	5.52938	5.49462	3.17883	0	2.90599	3.97307	5.84202	2.51447	-3.32755	5.97e-05	0.00893417	---	---	---	---
ENSMUSG00000027863	Cd2	CD2 antigen	6.92362	9.79963	7.22369	6.12691	5.36732	5.59699	5.6356	5.16008	7.51846	5.44	-2.07846	6.16e-05	0.00917372	GO:2000482//regulation of interleukin-8 secretion,GO:0022610//biological adhesion,GO:0032677//regulation of interleukin-8 production,GO:0051050//positive regulation of transport,GO:0051239//regulation of multicellular organismal process,GO:0044765//single-organism transport,GO:0015031//protein transport,GO:0050794//regulation of cellular process,GO:0051222//positive regulation of protein transpor…	GO:0005623//cell,GO:0030054//cell junction,GO:0005886//plasma membrane,GO:0044464//cell part,GO:0005576//extracellular region,GO:0031226//intrinsic to plasma membrane,GO:0031224//intrinsic to membrane,GO:0005911//cell-cell junction,GO:0044459//plasma membrane part,GO:0044425//membrane part,GO:0071944//cell periphery,GO:0009898//internal side of plasma membrane,GO:0016020//membrane,GO:0009897//ext…	GO:0042803//protein homodimerization activity,GO:0005515//protein binding,GO:0046983//protein dimerization activity,GO:0005102//receptor binding,GO:0005488//binding,GO:0042802//identical protein binding	mmu04640//Hematopoietic cell lineage,mmu04514//Cell adhesion molecules (CAMs)
ENSMUSG00000026938	Fcna	ficolin A	6.61454	8.01278	7.20803	5.20242	4.55802	4.07045	5.06508	4.98846	6.75944	4.6705	-2.08894	6.27e-05	0.00928698	---	---	---	---
ENSMUSG00000047867	Gimap6	GTPase, IMAP family member 6	10.065	11.6916	10.6397	9.8148	9.12529	9.21316	9.30531	9.14237	10.5528	9.19653	-1.35626	6.42e-05	0.00946566	---	GO:0005623//cell,GO:0044464//cell part,GO:0005737//cytoplasm,GO:0005622//intracellular,GO:0044444//cytoplasmic part,GO:0044424//intracellular part,GO:0005829//cytosol	GO:0017076//purine nucleotide binding,GO:0035639//purine ribonucleoside triphosphate binding,GO:0032561//guanyl ribonucleotide binding,GO:0036094//small molecule binding,GO:1901363//heterocyclic compound binding,GO:0032555//purine ribonucleotide binding,GO:0005488//binding,GO:0000166//nucleotide binding,GO:0001883//purine nucleoside binding,GO:0043168//anion binding,GO:0001882//nucleoside binding…	---
ENSMUSG00000015950	Ncf1	neutrophil cytosolic factor 1	9.40922	10.1334	9.76357	8.92875	8.53746	8.59446	8.411	8.29982	9.55875	8.46069	-1.09806	6.5e-05	0.00952566	GO:0031640//killing of cells of other organism,GO:0045860//positive regulation of protein kinase activity,GO:0043412//macromolecule modification,GO:0042058//regulation of epidermal growth factor receptor signaling pathway,GO:0000165//MAPK cascade,GO:1901362//organic cyclic compound biosynthetic process,GO:0010628//positive regulation of gene expression,GO:0042221//response to chemical stimulus,GO…	GO:0005623//cell,GO:0005886//plasma membrane,GO:0005887//integral to plasma membrane,GO:0044464//cell part,GO:0005737//cytoplasm,GO:0044430//cytoskeletal part,GO:0032991//macromolecular complex,GO:0043232//intracellular non-membrane-bounded organelle,GO:0031226//intrinsic to plasma membrane,GO:0031224//intrinsic to membrane,GO:0043228//non-membrane-bounded organelle,GO:0005622//intracellular,GO:0…	GO:0016740//transferase activity,GO:0016651//oxidoreductase activity, acting on NAD(P)H,GO:0005543//phospholipid binding,GO:0004871//signal transducer activity,GO:0008289//lipid binding,GO:0008047//enzyme activator activity,GO:0004713//protein tyrosine kinase activity,GO:0005515//protein binding,GO:0019904//protein domain specific binding,GO:0017124//SH3 domain binding,GO:0035091//phosphatidylino…	mmu04145//Phagosome,mmu04380//Osteoclast differentiation,mmu05140//Leishmaniasis,mmu04666//Fc gamma R-mediated phagocytosis,mmu04062//Chemokine signaling pathway,mmu05418//Fluid shear stress and atherosclerosis,mmu04670//Leukocyte transendothelial migration
ENSMUSG00000074141	Il4i1	interleukin 4 induced 1	5.89548	6.78017	5.84505	5.49462	3.41506	3.15386	4.75389	3.97307	6.00383	3.82397	-2.17986	6.63e-05	0.00966766	GO:0008152//metabolic process,GO:0006082//organic acid metabolic process,GO:0009987//cellular process,GO:0055114//oxidation-reduction process,GO:0009072//aromatic amino acid family metabolic process,GO:0019752//carboxylic acid metabolic process,GO:0006807//nitrogen compound metabolic process,GO:1901564//organonitrogen compound metabolic process,GO:0043436//oxoacid metabolic process,GO:0044237//ce…	GO:0005623//cell,GO:0044464//cell part,GO:0005737//cytoplasm,GO:0005622//intracellular,GO:0043231//intracellular membrane-bounded organelle,GO:0043226//organelle,GO:0044444//cytoplasmic part,GO:0043229//intracellular organelle,GO:0043227//membrane-bounded organelle,GO:0044424//intracellular part,GO:0000323//lytic vacuole,GO:0005773//vacuole,GO:0005764//lysosome	GO:0016641//oxidoreductase activity, acting on the CH-NH2 group of donors, oxygen as acceptor,GO:0016638//oxidoreductase activity, acting on the CH-NH2 group of donors,GO:0003824//catalytic activity,GO:0001716//L-amino-acid oxidase activity,GO:0016491//oxidoreductase activity	mmu00270//Cysteine and methionine metabolism,mmu00350//Tyrosine metabolism,mmu00380//Tryptophan metabolism,mmu00360//Phenylalanine metabolism,mmu00400//Phenylalanine, tyrosine and tryptophan biosynthesis,mmu00250//Alanine, aspartate and glutamate metabolism,mmu00280//Valine, leucine and isoleucine degradation
ENSMUSG00000019194	Scn1b	sodium channel, voltage-gated, type I, beta	8.49396	10.3858	9.26644	7.95992	7.61433	7.31294	7.54006	7.07333	9.02652	7.38516	-1.64135	6.66e-05	0.00966766	GO:0006814//sodium ion transport,GO:0032412//regulation of ion transmembrane transporter activity,GO:0002028//regulation of sodium ion transport,GO:0042221//response to chemical stimulus,GO:0035725//sodium ion transmembrane transport,GO:0021953//central nervous system neuron differentiation,GO:0051050//positive regulation of transport,GO:0051239//regulation of multicellular organismal process,GO:…	GO:0005623//cell,GO:0034702//ion channel complex,GO:0030054//cell junction,GO:0005886//plasma membrane,GO:0005887//integral to plasma membrane,GO:0044464//cell part,GO:0034706//sodium channel complex,GO:0030315//T-tubule,GO:0042995//cell projection,GO:0044304//main axon,GO:0032991//macromolecular complex,GO:0043005//neuron projection,GO:0031226//intrinsic to plasma membrane,GO:0031224//intrinsic …	GO:0015075//ion transmembrane transporter activity,GO:0005261//cation channel activity,GO:0005515//protein binding,GO:0086006//voltage-gated sodium channel activity involved in regulation of cardiac muscle cell action potential,GO:0016248//channel inhibitor activity,GO:0005248//voltage-gated sodium channel activity,GO:0015077//monovalent inorganic cation transmembrane transporter activity,GO:0022…	mmu04261//Adrenergic signaling in cardiomyocytes
ENSMUSG00000020092	Pald1	phosphatase domain containing, paladin 1	8.08692	9.75553	8.42258	7.9758	7.07387	6.58201	7.40836	6.41303	8.56021	6.86932	-1.69089	6.76e-05	0.00972539	GO:0043412//macromolecule modification,GO:0044267//cellular protein metabolic process,GO:0008152//metabolic process,GO:0043170//macromolecule metabolic process,GO:0009987//cellular process,GO:0006470//protein dephosphorylation,GO:0006796//phosphate-containing compound metabolic process,GO:0044260//cellular macromolecule metabolic process,GO:0044237//cellular metabolic process,GO:0019538//protein …	GO:0005623//cell,GO:0044464//cell part,GO:0005737//cytoplasm,GO:0005622//intracellular,GO:0043231//intracellular membrane-bounded organelle,GO:0043226//organelle,GO:0044444//cytoplasmic part,GO:0043229//intracellular organelle,GO:0043227//membrane-bounded organelle,GO:0044424//intracellular part,GO:0005829//cytosol,GO:0005634//nucleus	GO:0016791//phosphatase activity,GO:0042578//phosphoric ester hydrolase activity,GO:0016788//hydrolase activity, acting on ester bonds,GO:0008138//protein tyrosine/serine/threonine phosphatase activity,GO:0004725//protein tyrosine phosphatase activity,GO:0004721//phosphoprotein phosphatase activity,GO:0003824//catalytic activity,GO:0016787//hydrolase activity,GO:0004722//protein serine/threonine …	---
ENSMUSG00000085139	A730046J19Rik	RIKEN cDNA A730046J19 gene	5.03439	6.23236	4.65574	4.24108	0	0	3.1889	0	5.0409	0.797224	-4.24367	6.77e-05	0.00972539	---	GO:0031224//intrinsic to membrane,GO:0044425//membrane part,GO:0016020//membrane,GO:0016021//integral to membrane	---	---
ENSMUSG00000040254	Sema3d	sema domain, immunoglobulin domain (Ig), short basic domain, secreted, (semaphorin) 3D	6.01221	7.7206	6.76982	4.76428	2.54434	4.3191	4.66434	2.32487	6.31673	3.46316	-2.85356	6.92e-05	0.00982603	GO:0050919//negative chemotaxis,GO:0042221//response to chemical stimulus,GO:0007399//nervous system development,GO:0032501//multicellular organismal process,GO:0009987//cellular process,GO:0044763//single-organism cellular process,GO:0032502//developmental process,GO:0007275//multicellular organismal development,GO:0009605//response to external stimulus,GO:0030154//cell differentiation,GO:004470…	GO:0005615//extracellular space,GO:0005576//extracellular region,GO:0044421//extracellular region part	---	mmu04360//Axon guidance
ENSMUSG00000021253	Tgfb3	transforming growth factor, beta 3	8.90967	10.8662	9.61116	9.04243	8.27019	7.23942	8.44501	6.82383	9.60737	7.69461	-1.91276	6.92e-05	0.00982603	GO:0007178//transmembrane receptor protein serine/threonine kinase signaling pathway,GO:0033365//protein localization to organelle,GO:0051053//negative regulation of DNA metabolic process,GO:0043412//macromolecule modification,GO:0051781//positive regulation of cell division,GO:0048762//mesenchymal cell differentiation,GO:0017038//protein import,GO:0000165//MAPK cascade,GO:0042307//positive regul…	GO:0005623//cell,GO:0005615//extracellular space,GO:0044464//cell part,GO:0005576//extracellular region,GO:0005622//intracellular,GO:0044421//extracellular region part,GO:0043231//intracellular membrane-bounded organelle,GO:0043226//organelle,GO:0005578//proteinaceous extracellular matrix,GO:0043229//intracellular organelle,GO:0043227//membrane-bounded organelle,GO:0044424//intracellular part,GO:…	GO:0034714//type III transforming growth factor beta receptor binding,GO:0005515//protein binding,GO:0005102//receptor binding,GO:0019838//growth factor binding,GO:0005125//cytokine activity,GO:0005488//binding,GO:0005114//type II transforming growth factor beta receptor binding,GO:0005160//transforming growth factor beta receptor binding,GO:0019955//cytokine binding,GO:0042802//identical protein…	mmu04218//Cellular senescence,mmu05210//Colorectal cancer,mmu05225//Hepatocellular carcinoma,mmu05166//HTLV-I infection,mmu04350//TGF-beta signaling pathway,mmu05161//Hepatitis B,mmu05323//Rheumatoid arthritis,mmu04933//AGE-RAGE signaling pathway in diabetic complications,mmu05145//Toxoplasmosis,mmu05212//Pancreatic cancer,mmu05410//Hypertrophic cardiomyopathy (HCM),mmu05200//Pathways in cancer,m…
ENSMUSG00000056917	Sipa1	signal-induced proliferation associated gene 1	9.6047	11.2765	10.1875	9.93338	8.82056	9.0889	8.93118	8.9952	10.2505	8.95896	-1.29157	6.94e-05	0.00982603	GO:0009203//ribonucleoside triphosphate catabolic process,GO:0006152//purine nucleoside catabolic process,GO:0051726//regulation of cell cycle,GO:0050790//regulation of catalytic activity,GO:0046483//heterocycle metabolic process,GO:0023052//signaling,GO:0009894//regulation of catabolic process,GO:0019219//regulation of nucleobase-containing compound metabolic process,GO:0043087//regulation of GT…	GO:0005623//cell,GO:0044464//cell part,GO:0005737//cytoplasm,GO:0048471//perinuclear region of cytoplasm,GO:0012505//endomembrane system,GO:0005622//intracellular,GO:0043231//intracellular membrane-bounded organelle,GO:0043226//organelle,GO:0044444//cytoplasmic part,GO:0016020//membrane,GO:0043229//intracellular organelle,GO:0043227//membrane-bounded organelle,GO:0044424//intracellular part,GO:00…	GO:0008047//enzyme activator activity,GO:0016462//pyrophosphatase activity,GO:0030695//GTPase regulator activity,GO:0030234//enzyme regulator activity,GO:0003924//GTPase activity,GO:0060589//nucleoside-triphosphatase regulator activity,GO:0003824//catalytic activity,GO:0017111//nucleoside-triphosphatase activity,GO:0016817//hydrolase activity, acting on acid anhydrides,GO:0016818//hydrolase activ…	mmu04015//Rap1 signaling pathway,mmu04670//Leukocyte transendothelial migration
ENSMUSG00000022758	P2rx6	purinergic receptor P2X, ligand-gated ion channel, 6	7.19458	9.07053	7.79499	7.40156	6.51134	6.37788	6.04337	5.36114	7.86542	6.07343	-1.79198	6.99e-05	0.00984809	GO:0033198//response to ATP,GO:0042221//response to chemical stimulus,GO:0044765//single-organism transport,GO:0023052//signaling,GO:0055082//cellular chemical homeostasis,GO:0060078//regulation of postsynaptic membrane potential,GO:0071840//cellular component organization or biogenesis,GO:0034220//ion transmembrane transport,GO:0050794//regulation of cellular process,GO:0065007//biological regul…	GO:0005623//cell,GO:0031229//intrinsic to nuclear inner membrane,GO:0030054//cell junction,GO:0005886//plasma membrane,GO:0005887//integral to plasma membrane,GO:0044464//cell part,GO:0031965//nuclear membrane,GO:0005737//cytoplasm,GO:0031967//organelle envelope,GO:0031226//intrinsic to plasma membrane,GO:0031224//intrinsic to membrane,GO:0012505//endomembrane system,GO:0031090//organelle membran…	GO:0016502//nucleotide receptor activity,GO:0017076//purine nucleotide binding,GO:0004871//signal transducer activity,GO:0035639//purine ribonucleoside triphosphate binding,GO:0015075//ion transmembrane transporter activity,GO:0005261//cation channel activity,GO:0005515//protein binding,GO:0005231//excitatory extracellular ligand-gated ion channel activity,GO:0036094//small molecule binding,GO:19…	mmu04080//Neuroactive ligand-receptor interaction,mmu04020//Calcium signaling pathway
ENSMUSG00000062960	Kdr	kinase insert domain protein receptor	10.0099	11.3784	10.3191	8.86197	7.69506	8.42574	9.11563	8.41165	10.1424	8.41202	-1.73034	7.11e-05	0.00995117	GO:0045165//cell fate commitment,GO:0010822//positive regulation of mitochondrion organization,GO:0007178//transmembrane receptor protein serine/threonine kinase signaling pathway,GO:0072358//cardiovascular system development,GO:0010595//positive regulation of endothelial cell migration,GO:0002053//positive regulation of mesenchymal cell proliferation,GO:0022610//biological adhesion,GO:0043412//m…	GO:0005623//cell,GO:0005769//early endosome,GO:0030054//cell junction,GO:0005886//plasma membrane,GO:0005887//integral to plasma membrane,GO:0044464//cell part,GO:0005737//cytoplasm,GO:0005794//Golgi apparatus,GO:0005576//extracellular region,GO:0005783//endoplasmic reticulum,GO:0097443//sorting endosome,GO:0031226//intrinsic to plasma membrane,GO:0031224//intrinsic to membrane,GO:0005768//endoso…	GO:0016740//transferase activity,GO:0017076//purine nucleotide binding,GO:0004871//signal transducer activity,GO:0035639//purine ribonucleoside triphosphate binding,GO:0004713//protein tyrosine kinase activity,GO:0005515//protein binding,GO:0032403//protein complex binding,GO:0036094//small molecule binding,GO:1901363//heterocyclic compound binding,GO:0032555//purine ribonucleotide binding,GO:000…	mmu04151//PI3K-Akt signaling pathway,mmu04014//Ras signaling pathway,mmu05205//Proteoglycans in cancer,mmu04010//MAPK signaling pathway,mmu04370//VEGF signaling pathway,mmu01521//EGFR tyrosine kinase inhibitor resistance,mmu04015//Rap1 signaling pathway,mmu04060//Cytokine-cytokine receptor interaction,mmu05418//Fluid shear stress and atherosclerosis,mmu04510//Focal adhesion
ENSMUSG00000044337	Ackr3	atypical chemokine receptor 3	8.02344	10.1616	8.18726	7.40156	6.65665	6.14002	6.99615	6.52197	8.44345	6.5787	-1.86476	7.13e-05	0.00995117	GO:0072358//cardiovascular system development,GO:0022610//biological adhesion,GO:0072359//circulatory system development,GO:0000165//MAPK cascade,GO:0042221//response to chemical stimulus,GO:0043112//receptor metabolic process,GO:0043410//positive regulation of MAPK cascade,GO:0044765//single-organism transport,GO:0023052//signaling,GO:0006897//endocytosis,GO:0050794//regulation of cellular proce…	GO:0005623//cell,GO:0005769//early endosome,GO:0005886//plasma membrane,GO:0044464//cell part,GO:0005737//cytoplasm,GO:0031224//intrinsic to membrane,GO:0005905//coated pit,GO:0048471//perinuclear region of cytoplasm,GO:0012505//endomembrane system,GO:0005768//endosome,GO:0005622//intracellular,GO:0044425//membrane part,GO:0043231//intracellular membrane-bounded organelle,GO:0071944//cell periphe…	GO:0004871//signal transducer activity,GO:0004896//cytokine receptor activity,GO:0008528//G-protein coupled peptide receptor activity,GO:0005515//protein binding,GO:0004950//chemokine receptor activity,GO:0004888//transmembrane signaling receptor activity,GO:0005488//binding,GO:0060089//molecular transducer activity,GO:0004930//G-protein coupled receptor activity,GO:0001653//peptide receptor acti…	mmu04060//Cytokine-cytokine receptor interaction
ENSMUSG00000049112	Oxtr	oxytocin receptor	6.92362	8.03899	7.29955	5.69974	4.2267	4.3191	5.48682	5.40732	6.99047	4.85998	-2.13049	7.21e-05	0.00996388	GO:0042713//sperm ejaculation,GO:0007631//feeding behavior,GO:0072358//cardiovascular system development,GO:0071705//nitrogen compound transport,GO:0072359//circulatory system development,GO:0000165//MAPK cascade,GO:0042221//response to chemical stimulus,GO:0044708//single-organism behavior,GO:0007611//learning or memory,GO:0060406//positive regulation of penile erection,GO:0030431//sleep,GO:0051…	GO:0005623//cell,GO:0030054//cell junction,GO:0005913//cell-cell adherens junction,GO:0005886//plasma membrane,GO:0005887//integral to plasma membrane,GO:0044464//cell part,GO:0042995//cell projection,GO:0031226//intrinsic to plasma membrane,GO:0031224//intrinsic to membrane,GO:0005911//cell-cell junction,GO:0005622//intracellular,GO:0044459//plasma membrane part,GO:0044425//membrane part,GO:0071…	GO:0004871//signal transducer activity,GO:0042562//hormone binding,GO:0008528//G-protein coupled peptide receptor activity,GO:0004990//oxytocin receptor activity,GO:0033218//amide binding,GO:0017046//peptide hormone binding,GO:0004888//transmembrane signaling receptor activity,GO:0005488//binding,GO:0060089//molecular transducer activity,GO:0004930//G-protein coupled receptor activity,GO:0042277/…	mmu04080//Neuroactive ligand-receptor interaction,mmu04921//Oxytocin signaling pathway,mmu04020//Calcium signaling pathway,mmu04024//cAMP signaling pathway
ENSMUSG00000025511	Tspan4	tetraspanin 4	8.09577	9.84738	8.72728	7.5574	7.07387	6.84254	7.06775	6.75407	8.55696	6.93456	-1.6224	7.21e-05	0.00996388	GO:0023052//signaling,GO:0071840//cellular component organization or biogenesis,GO:0050794//regulation of cellular process,GO:0065007//biological regulation,GO:0065003//macromolecular complex assembly,GO:0009987//cellular process,GO:0044763//single-organism cellular process,GO:0016043//cellular component organization,GO:0043933//macromolecular complex subunit organization,GO:0006461//protein comp…	GO:0005623//cell,GO:0030054//cell junction,GO:0005886//plasma membrane,GO:0005887//integral to plasma membrane,GO:0044464//cell part,GO:0031226//intrinsic to plasma membrane,GO:0031224//intrinsic to membrane,GO:0031982//vesicle,GO:0005925//focal adhesion,GO:0044459//plasma membrane part,GO:0044425//membrane part,GO:0030055//cell-substrate junction,GO:0071944//cell periphery,GO:0043226//organelle,…	GO:0005515//protein binding,GO:0003823//antigen binding,GO:0032403//protein complex binding,GO:0005102//receptor binding,GO:0005488//binding,GO:0005178//integrin binding	---
ENSMUSG00000001240	Ramp2	receptor (calcitonin) activity modifying protein 2	9.37329	10.2484	9.45406	8.50516	7.6838	7.48822	7.98124	8.4173	9.39522	7.89264	-1.50258	7.27e-05	0.00999917	GO:0072358//cardiovascular system development,GO:0072359//circulatory system development,GO:1901362//organic cyclic compound biosynthetic process,GO:0010628//positive regulation of gene expression,GO:0042221//response to chemical stimulus,GO:0030801//positive regulation of cyclic nucleotide metabolic process,GO:0018130//heterocycle biosynthetic process,GO:0046907//intracellular transport,GO:00431…	GO:0005623//cell,GO:0005886//plasma membrane,GO:0044464//cell part,GO:0005737//cytoplasm,GO:0032991//macromolecular complex,GO:0043235//receptor complex,GO:0005622//intracellular,GO:0043234//protein complex,GO:0071944//cell periphery,GO:0016020//membrane,GO:0009986//cell surface,GO:0044424//intracellular part	GO:0004871//signal transducer activity,GO:0060089//molecular transducer activity,GO:0022892//substrate-specific transporter activity,GO:0015026//coreceptor activity,GO:0008565//protein transporter activity,GO:0004872//receptor activity,GO:0038023//signaling receptor activity,GO:0005215//transporter activity	mmu04270//Vascular smooth muscle contraction
ENSMUSG00000086495	Gm13778	predicted gene 13778	4.00449	4.42755	2.89824	3.21198	0	0	0	0	3.63556	0	-3.63556	7.37e-05	0.0100904	---	---	---	---
ENSMUSG00000063060	Sox7	SRY (sex determining region Y)-box 7	7.12715	9.25701	7.55612	5.09021	5.57661	4.71595	5.06508	5.21304	7.25762	5.14267	-2.11495	7.46e-05	0.0101561	GO:1901362//organic cyclic compound biosynthetic process,GO:0010628//positive regulation of gene expression,GO:0018130//heterocycle biosynthetic process,GO:0048598//embryonic morphogenesis,GO:0012501//programmed cell death,GO:0050790//regulation of catalytic activity,GO:0046483//heterocycle metabolic process,GO:0060255//regulation of macromolecule metabolic process,GO:0009891//positive regulation…	GO:0005623//cell,GO:0044464//cell part,GO:0005737//cytoplasm,GO:0005622//intracellular,GO:0043231//intracellular membrane-bounded organelle,GO:0043226//organelle,GO:0043229//intracellular organelle,GO:0043227//membrane-bounded organelle,GO:0044424//intracellular part,GO:0005634//nucleus	GO:0000981//sequence-specific DNA binding RNA polymerase II transcription factor activity,GO:0003700//sequence-specific DNA binding transcription factor activity,GO:0044212//transcription regulatory region DNA binding,GO:0003677//DNA binding,GO:0000975//regulatory region DNA binding,GO:0043565//sequence-specific DNA binding,GO:1901363//heterocyclic compound binding,GO:0003676//nucleic acid bindin…	---
ENSMUSG00000097471	5830432E09Rik	RIKEN cDNA 5830432E09 gene	4.27756	5.39363	4.45807	3.41195	0	0	0	2.32487	4.3853	0.581218	-3.80409	7.49e-05	0.0101561	---	---	---	---
ENSMUSG00000103149	AA914427	EST AA914427	5.67712	7.81463	5.92386	5.03065	3.618	2.5211	2.90599	4.56831	6.11157	3.40335	-2.70822	7.64e-05	0.010311	---	---	---	---
ENSMUSG00000002059	Rab34	RAB34, member RAS oncogene family	8.36818	10.3035	9.47056	7.8946	7.70623	6.67418	7.56502	7.07333	9.0092	7.25469	-1.75451	7.85e-05	0.0104253	GO:0048193//Golgi vesicle transport,GO:0090385//phagosome-lysosome fusion,GO:0009203//ribonucleoside triphosphate catabolic process,GO:0006152//purine nucleoside catabolic process,GO:0046907//intracellular transport,GO:0007034//vacuolar transport,GO:0046483//heterocycle metabolic process,GO:0044765//single-organism transport,GO:0006897//endocytosis,GO:0019882//antigen processing and presentation,…	GO:0031988//membrane-bounded vesicle,GO:0005623//cell,GO:0043230//extracellular organelle,GO:0005769//early endosome,GO:0044464//cell part,GO:0005737//cytoplasm,GO:0042995//cell projection,GO:0005794//Golgi apparatus,GO:0005576//extracellular region,GO:0012506//vesicle membrane,GO:0031410//cytoplasmic vesicle,GO:0005795//Golgi stack,GO:0065010//extracellular membrane-bounded organelle,GO:0005770/…	GO:0017076//purine nucleotide binding,GO:0035639//purine ribonucleoside triphosphate binding,GO:0051020//GTPase binding,GO:0032561//guanyl ribonucleotide binding,GO:0005515//protein binding,GO:0017160//Ral GTPase binding,GO:0036094//small molecule binding,GO:1901363//heterocyclic compound binding,GO:0032555//purine ribonucleotide binding,GO:0016462//pyrophosphatase activity,GO:0031267//small GTPa…	---
ENSMUSG00000005540	Fcer2a	Fc receptor, IgE, low affinity II, alpha polypeptide	5.62919	8.91883	6.29392	4.61004	0	4.3191	3.96481	2.32487	6.36299	2.6522	-3.7108	7.88e-05	0.0104253	---	---	---	mmu04640//Hematopoietic cell lineage,mmu05169//Epstein-Barr virus infection
ENSMUSG00000032735	Ablim3	actin binding LIM protein family, member 3	8.17303	10.3285	9.02414	7.56792	6.48563	5.64334	7.32315	7.23568	8.77339	6.67195	-2.10144	7.89e-05	0.0104253	GO:1901362//organic cyclic compound biosynthetic process,GO:0010628//positive regulation of gene expression,GO:0018130//heterocycle biosynthetic process,GO:0046483//heterocycle metabolic process,GO:0060255//regulation of macromolecule metabolic process,GO:0009891//positive regulation of biosynthetic process,GO:0019219//regulation of nucleobase-containing compound metabolic process,GO:0030030//cel…	GO:0005623//cell,GO:0044464//cell part,GO:0005737//cytoplasm,GO:0042995//cell projection,GO:0044430//cytoskeletal part,GO:0043232//intracellular non-membrane-bounded organelle,GO:0043228//non-membrane-bounded organelle,GO:0042641//actomyosin,GO:0005622//intracellular,GO:0044422//organelle part,GO:0030027//lamellipodium,GO:0043226//organelle,GO:0015629//actin cytoskeleton,GO:0032432//actin filamen…	GO:0008092//cytoskeletal protein binding,GO:0005515//protein binding,GO:0003779//actin binding,GO:0005488//binding,GO:0043167//ion binding,GO:0043169//cation binding,GO:0046872//metal ion binding	mmu04360//Axon guidance
ENSMUSG00000026604	Ptpn14	protein tyrosine phosphatase, non-receptor type 14	8.82177	11.0493	9.4998	9.34712	8.59269	7.28398	8.21207	7.59612	9.6795	7.92121	-1.75828	7.9e-05	0.0104253	GO:0072358//cardiovascular system development,GO:0043412//macromolecule modification,GO:0072359//circulatory system development,GO:1901362//organic cyclic compound biosynthetic process,GO:0018130//heterocycle biosynthetic process,GO:0046907//intracellular transport,GO:0001946//lymphangiogenesis,GO:0046483//heterocycle metabolic process,GO:0044765//single-organism transport,GO:0060255//regulation …	GO:0005623//cell,GO:0044464//cell part,GO:0005737//cytoplasm,GO:0031981//nuclear lumen,GO:0031974//membrane-enclosed lumen,GO:0043232//intracellular non-membrane-bounded organelle,GO:0043228//non-membrane-bounded organelle,GO:0005654//nucleoplasm,GO:0043233//organelle lumen,GO:0005622//intracellular,GO:0044428//nuclear part,GO:0044422//organelle part,GO:0043231//intracellular membrane-bounded org…	GO:0000988//protein binding transcription factor activity,GO:0016791//phosphatase activity,GO:0005515//protein binding,GO:0042578//phosphoric ester hydrolase activity,GO:0005102//receptor binding,GO:0005488//binding,GO:0016788//hydrolase activity, acting on ester bonds,GO:0004725//protein tyrosine phosphatase activity,GO:0004721//phosphoprotein phosphatase activity,GO:0003824//catalytic activity,…	---
ENSMUSG00000028369	Svep1	sushi, von Willebrand factor type A, EGF and pentraxin domain containing 1	8.23039	10.3285	9.1565	8.13981	7.39711	6.65169	7.73959	7.08758	8.96379	7.21899	-1.7448	7.91e-05	0.0104253	GO:0022610//biological adhesion,GO:0007155//cell adhesion,GO:0009987//cellular process,GO:0044763//single-organism cellular process,GO:0044699//single-organism process	GO:0005623//cell,GO:0005615//extracellular space,GO:0044464//cell part,GO:0005737//cytoplasm,GO:0005576//extracellular region,GO:0005622//intracellular,GO:0044421//extracellular region part,GO:0016020//membrane,GO:0044424//intracellular part	GO:0003682//chromatin binding,GO:0005488//binding,GO:0043167//ion binding,GO:0043169//cation binding,GO:0005509//calcium ion binding,GO:0046872//metal ion binding	---
ENSMUSG00000105868	Gm43766	predicted gene 43766	3.66738	3.1525	2.07983	2.70283	8.24743	7.12976	3.6284	2.9418	2.90064	5.48685	2.58621	8.13e-05	0.010674	---	---	---	---
ENSMUSG00000041378	Cldn5	claudin 5	7.87719	10.8892	9.31477	7.34155	6.48563	6.73964	7.16889	7.32258	8.85569	6.92918	-1.9265	8.24e-05	0.0107382	GO:0007178//transmembrane receptor protein serine/threonine kinase signaling pathway,GO:0022610//biological adhesion,GO:0042221//response to chemical stimulus,GO:0023052//signaling,GO:0034330//cell junction organization,GO:0055082//cellular chemical homeostasis,GO:0001508//regulation of action potential,GO:0071840//cellular component organization or biogenesis,GO:0050794//regulation of cellular p…	GO:0031988//membrane-bounded vesicle,GO:0005623//cell,GO:0043230//extracellular organelle,GO:0030054//cell junction,GO:0005886//plasma membrane,GO:0043220//Schmidt-Lanterman incisure,GO:0044464//cell part,GO:0030863//cortical cytoskeleton,GO:0005737//cytoplasm,GO:0042995//cell projection,GO:0044304//main axon,GO:0044430//cytoskeletal part,GO:0005576//extracellular region,GO:0043232//intracellular…	GO:0005515//protein binding,GO:0005198//structural molecule activity,GO:0005488//binding,GO:0042802//identical protein binding	mmu04530//Tight junction,mmu05160//Hepatitis C,mmu04514//Cell adhesion molecules (CAMs),mmu04670//Leukocyte transendothelial migration
ENSMUSG00000048216	Gpr85	G protein-coupled receptor 85	7.85652	10.3959	8.69955	8.64081	7.46446	6.78168	7.55259	5.96555	8.8982	6.94107	-1.95713	8.27e-05	0.0107382	GO:0023052//signaling,GO:0050794//regulation of cellular process,GO:0065007//biological regulation,GO:0007186//G-protein coupled receptor signaling pathway,GO:0009987//cellular process,GO:0044763//single-organism cellular process,GO:0044700//single organism signaling,GO:0050789//regulation of biological process,GO:0007165//signal transduction,GO:0007166//cell surface receptor signaling pathway,GO…	GO:0005623//cell,GO:0005886//plasma membrane,GO:0005887//integral to plasma membrane,GO:0044464//cell part,GO:0005737//cytoplasm,GO:0005783//endoplasmic reticulum,GO:0031226//intrinsic to plasma membrane,GO:0031224//intrinsic to membrane,GO:0005622//intracellular,GO:0044459//plasma membrane part,GO:0044425//membrane part,GO:0043231//intracellular membrane-bounded organelle,GO:0071944//cell periph…	GO:0005057//receptor signaling protein activity,GO:0004871//signal transducer activity,GO:0004888//transmembrane signaling receptor activity,GO:0060089//molecular transducer activity,GO:0004930//G-protein coupled receptor activity,GO:0004872//receptor activity,GO:0038023//signaling receptor activity	---
ENSMUSG00000107749	Gm44321	predicted gene, 44321	0	0	0	0	3.17883	2.8719	3.96481	4.30117	0	3.57918	3.57918	8.3e-05	0.0107382	---	---	---	---
ENSMUSG00000055254	Ntrk2	neurotrophic tyrosine kinase, receptor, type 2	8.07802	10.9446	8.74367	6.52243	6.10156	4.429	6.84132	6.92251	8.57218	6.0736	-2.49858	8.38e-05	0.0107977	GO:0007631//feeding behavior,GO:0072358//cardiovascular system development,GO:0009203//ribonucleoside triphosphate catabolic process,GO:0071705//nitrogen compound transport,GO:2000209//regulation of anoikis,GO:0043412//macromolecule modification,GO:0072359//circulatory system development,GO:0000165//MAPK cascade,GO:0006152//purine nucleoside catabolic process,GO:0010628//positive regulation of ge…	GO:0044327//dendritic spine head,GO:0005623//cell,GO:0031901//early endosome membrane,GO:0005769//early endosome,GO:0005886//plasma membrane,GO:0043195//terminal bouton,GO:0005887//integral to plasma membrane,GO:0044464//cell part,GO:0044440//endosomal part,GO:0005737//cytoplasm,GO:0042995//cell projection,GO:0044430//cytoskeletal part,GO:0032991//macromolecular complex,GO:0043232//intracellular …	GO:0016740//transferase activity,GO:0017076//purine nucleotide binding,GO:0004871//signal transducer activity,GO:0035639//purine ribonucleoside triphosphate binding,GO:0004713//protein tyrosine kinase activity,GO:0042803//protein homodimerization activity,GO:0005515//protein binding,GO:0046983//protein dimerization activity,GO:0036094//small molecule binding,GO:1901363//heterocyclic compound bind…	mmu04722//Neurotrophin signaling pathway,mmu04151//PI3K-Akt signaling pathway,mmu04014//Ras signaling pathway,mmu05034//Alcoholism,mmu04010//MAPK signaling pathway
ENSMUSG00000040950	Mgl2	macrophage galactose N-acetyl-galactosamine specific lectin 2	6.45869	8.55711	7.89619	6.20981	5.36732	5.64334	4.66434	5.61832	7.28045	5.32333	-1.95712	8.45e-05	0.0108346	---	GO:0031224//intrinsic to membrane,GO:0044425//membrane part,GO:0016020//membrane,GO:0016021//integral to membrane	GO:0005488//binding,GO:0030246//carbohydrate binding	---
ENSMUSG00000011382	Dhdh	dihydrodiol dehydrogenase (dimeric)	8.6402	11.2117	9.47056	8.0969	7.66101	6.84254	7.57734	7.90855	9.35485	7.49736	-1.85749	8.52e-05	0.010882	GO:0042843//D-xylose catabolic process,GO:0044723//single-organism carbohydrate metabolic process,GO:1901575//organic substance catabolic process,GO:0008152//metabolic process,GO:0009056//catabolic process,GO:0016052//carbohydrate catabolic process,GO:0055114//oxidation-reduction process,GO:0019321//pentose metabolic process,GO:0042732//D-xylose metabolic process,GO:0005996//monosaccharide metabo…	---	GO:0016628//oxidoreductase activity, acting on the CH-CH group of donors, NAD or NADP as acceptor,GO:0016616//oxidoreductase activity, acting on the CH-OH group of donors, NAD or NADP as acceptor,GO:0047115//trans-1,2-dihydrobenzene-1,2-diol dehydrogenase activity,GO:0016614//oxidoreductase activity, acting on CH-OH group of donors,GO:0016627//oxidoreductase activity, acting on the CH-CH group of…	mmu00980//Metabolism of xenobiotics by cytochrome P450,mmu00040//Pentose and glucuronate interconversions
ENSMUSG00000031283	Chrdl1	chordin-like 1	6.79917	10.7717	7.07622	8.47754	5.95938	6.53362	6.75719	5.73153	8.28116	6.24543	-2.03573	8.6e-05	0.0109316	GO:0007178//transmembrane receptor protein serine/threonine kinase signaling pathway,GO:1901362//organic cyclic compound biosynthetic process,GO:0018130//heterocycle biosynthetic process,GO:0048585//negative regulation of response to stimulus,GO:0046483//heterocycle metabolic process,GO:0060255//regulation of macromolecule metabolic process,GO:0023052//signaling,GO:0019219//regulation of nucleoba…	GO:0005576//extracellular region	---	---
ENSMUSG00000096596	Gm10591	predicted gene 10591	4.70505	6.2917	5.31219	4.13195	0	0	0	3.1732	5.11022	0.793299	-4.31692	8.68e-05	0.0109898	---	---	---	mmu04064//NF-kappa B signaling pathway,mmu04062//Chemokine signaling pathway,mmu04060//Cytokine-cytokine receptor interaction
ENSMUSG00000046916	Myct1	myc target 1	7.82495	9.32249	8.52093	6.91719	6.10156	6.55802	6.88161	5.21304	8.14639	6.18856	-1.95783	8.9e-05	0.0112156	---	GO:0005623//cell,GO:0044464//cell part,GO:0031965//nuclear membrane,GO:0031967//organelle envelope,GO:0031981//nuclear lumen,GO:0031974//membrane-enclosed lumen,GO:0031224//intrinsic to membrane,GO:0005654//nucleoplasm,GO:0012505//endomembrane system,GO:0031090//organelle membrane,GO:0043233//organelle lumen,GO:0005622//intracellular,GO:0044428//nuclear part,GO:0044422//organelle part,GO:0044425/…	---	---
ENSMUSG00000070436	Serpinh1	serine (or cysteine) peptidase inhibitor, clade H, member 1	12.8586	12.6552	10.7452	12.3698	9.65853	11.2285	10.0866	10.7505	12.1572	10.431	-1.72616	8.96e-05	0.0112457	GO:0060349//bone morphogenesis,GO:0051346//negative regulation of hydrolase activity,GO:0043062//extracellular structure organization,GO:0050790//regulation of catalytic activity,GO:0032964//collagen biosynthetic process,GO:0010467//gene expression,GO:0051216//cartilage development,GO:0071840//cellular component organization or biogenesis,GO:0065007//biological regulation,GO:0009059//macromolecul…	GO:0031988//membrane-bounded vesicle,GO:0005623//cell,GO:0044432//endoplasmic reticulum part,GO:0043230//extracellular organelle,GO:0005615//extracellular space,GO:0044464//cell part,GO:0005793//endoplasmic reticulum-Golgi intermediate compartment,GO:0005737//cytoplasm,GO:0031974//membrane-enclosed lumen,GO:0005576//extracellular region,GO:0005783//endoplasmic reticulum,GO:0065010//extracellular …	GO:0005518//collagen binding,GO:0017171//serine hydrolase activity,GO:0008236//serine-type peptidase activity,GO:0005515//protein binding,GO:0030414//peptidase inhibitor activity,GO:0061135//endopeptidase regulator activity,GO:0061134//peptidase regulator activity,GO:1901363//heterocyclic compound binding,GO:0003676//nucleic acid binding,GO:0005488//binding,GO:0004866//endopeptidase inhibitor act…	---
ENSMUSG00000048489	8430408G22Rik	RIKEN cDNA 8430408G22 gene	6.28395	9.14884	8.46931	5.84513	5.12242	5.4483	5.5877	5.61832	7.43681	5.44418	-1.99263	9.13e-05	0.0113735	---	---	---	---
ENSMUSG00000013584	Aldh1a2	aldehyde dehydrogenase family 1, subfamily A2	9.62317	11.1698	10.0317	9.26873	8.78938	8.27199	8.98302	8.13809	10.0234	8.54562	-1.47774	9.17e-05	0.0113735	GO:0006721//terpenoid metabolic process,GO:0001523//retinoid metabolic process,GO:0003007//heart morphogenesis,GO:0072358//cardiovascular system development,GO:0031016//pancreas development,GO:0048762//mesenchymal cell differentiation,GO:0072359//circulatory system development,GO:0006081//cellular aldehyde metabolic process,GO:0010628//positive regulation of gene expression,GO:0021700//developmen…	GO:0005623//cell,GO:0044464//cell part,GO:0005737//cytoplasm,GO:0048471//perinuclear region of cytoplasm,GO:0005622//intracellular,GO:0044444//cytoplasmic part,GO:0044424//intracellular part,GO:0005829//cytosol	GO:0004028//3-chloroallyl aldehyde dehydrogenase activity,GO:0008289//lipid binding,GO:0036094//small molecule binding,GO:0005488//binding,GO:0016918//retinal binding,GO:0004029//aldehyde dehydrogenase (NAD) activity,GO:0019842//vitamin binding,GO:0019840//isoprenoid binding,GO:0003824//catalytic activity,GO:0016903//oxidoreductase activity, acting on the aldehyde or oxo group of donors,GO:001662…	mmu00830//Retinol metabolism
ENSMUSG00000017466	Timp2	tissue inhibitor of metalloproteinase 2	11.6302	13.649	12.4468	11.6048	11.0735	9.78832	11.2343	9.54219	12.3327	10.4096	-1.92314	9.18e-05	0.0113735	GO:0051045//negative regulation of membrane protein ectodomain proteolysis,GO:0006509//membrane protein ectodomain proteolysis,GO:0051346//negative regulation of hydrolase activity,GO:0000165//MAPK cascade,GO:0051248//negative regulation of protein metabolic process,GO:0042221//response to chemical stimulus,GO:0031330//negative regulation of cellular catabolic process,GO:0051239//regulation of mu…	GO:0031988//membrane-bounded vesicle,GO:0005623//cell,GO:0043230//extracellular organelle,GO:0005615//extracellular space,GO:0044464//cell part,GO:0044420//extracellular matrix part,GO:0005576//extracellular region,GO:0065010//extracellular membrane-bounded organelle,GO:0031982//vesicle,GO:0070062//extracellular vesicular exosome,GO:0044421//extracellular region part,GO:0043226//organelle,GO:0005…	GO:0008047//enzyme activator activity,GO:0008270//zinc ion binding,GO:0005515//protein binding,GO:0030414//peptidase inhibitor activity,GO:0061135//endopeptidase regulator activity,GO:0032403//protein complex binding,GO:0061134//peptidase regulator activity,GO:0048551//metalloenzyme inhibitor activity,GO:0005102//receptor binding,GO:0002020//protease binding,GO:0005488//binding,GO:0004866//endope…	---
ENSMUSG00000025902	Sox17	SRY (sex determining region Y)-box 17	4.70505	9.06629	7.25452	4.01388	3.95422	1.36741	4.35656	3.70384	6.25993	3.34551	-2.91443	9.26e-05	0.0114267	GO:0010454//negative regulation of cell fate commitment,GO:0001711//endodermal cell fate commitment,GO:0045165//cell fate commitment,GO:0003007//heart morphogenesis,GO:0021903//rostrocaudal neural tube patterning,GO:0045926//negative regulation of growth,GO:0072358//cardiovascular system development,GO:0072359//circulatory system development,GO:1901362//organic cyclic compound biosynthetic proces…	GO:0005623//cell,GO:0044464//cell part,GO:0031981//nuclear lumen,GO:0032991//macromolecular complex,GO:0031974//membrane-enclosed lumen,GO:0005654//nucleoplasm,GO:0044451//nucleoplasm part,GO:0043233//organelle lumen,GO:0005622//intracellular,GO:0044428//nuclear part,GO:0044422//organelle part,GO:0043234//protein complex,GO:0043231//intracellular membrane-bounded organelle,GO:0043226//organelle,G…	GO:0000988//protein binding transcription factor activity,GO:0000981//sequence-specific DNA binding RNA polymerase II transcription factor activity,GO:0003700//sequence-specific DNA binding transcription factor activity,GO:0044212//transcription regulatory region DNA binding,GO:0003677//DNA binding,GO:0046982//protein heterodimerization activity,GO:0000975//regulatory region DNA binding,GO:000551…	mmu04310//Wnt signaling pathway
ENSMUSG00000084796	Mir142hg	Mir142 host gene (non-protein coding)	7.47779	9.11228	7.93476	8.56935	6.58582	6.86226	6.77869	7.05894	8.27355	6.82143	-1.45212	9.36e-05	0.0114988	---	---	---	---
ENSMUSG00000001930	Vwf	Von Willebrand factor	9.68895	11.2938	9.93033	8.60552	7.8542	8.04051	8.91185	7.87608	9.87966	8.17066	-1.709	9.53e-05	0.0115953	GO:0022610//biological adhesion,GO:0071840//cellular component organization or biogenesis,GO:0065007//biological regulation,GO:0065003//macromolecular complex assembly,GO:0007599//hemostasis,GO:0050878//regulation of body fluid levels,GO:0001890//placenta development,GO:0007155//cell adhesion,GO:0065008//regulation of biological quality,GO:0032501//multicellular organismal process,GO:0009987//cel…	GO:0031988//membrane-bounded vesicle,GO:0005623//cell,GO:0043230//extracellular organelle,GO:0030136//clathrin-coated vesicle,GO:0005886//plasma membrane,GO:0005615//extracellular space,GO:0044464//cell part,GO:0005737//cytoplasm,GO:0005576//extracellular region,GO:0005783//endoplasmic reticulum,GO:0031410//cytoplasmic vesicle,GO:0065010//extracellular membrane-bounded organelle,GO:0033093//Weibe…	GO:0019865//immunoglobulin binding,GO:0005518//collagen binding,GO:0047485//protein N-terminus binding,GO:0042803//protein homodimerization activity,GO:0005515//protein binding,GO:0046983//protein dimerization activity,GO:0032403//protein complex binding,GO:0005102//receptor binding,GO:0002020//protease binding,GO:0005488//binding,GO:0051087//chaperone binding,GO:0005178//integrin binding,GO:0042…	mmu04611//Platelet activation,mmu04151//PI3K-Akt signaling pathway,mmu04610//Complement and coagulation cascades,mmu04512//ECM-receptor interaction,mmu05165//Human papillomavirus infection,mmu04510//Focal adhesion
ENSMUSG00000022102	Dok2	docking protein 2	7.54393	9.25328	8.19522	7.54681	6.29158	6.50881	6.59702	6.84075	8.13481	6.55954	-1.57527	9.54e-05	0.0115953	GO:0007265//Ras protein signal transduction,GO:0000165//MAPK cascade,GO:0023052//signaling,GO:0050794//regulation of cellular process,GO:0065007//biological regulation,GO:0007169//transmembrane receptor protein tyrosine kinase signaling pathway,GO:0007167//enzyme linked receptor protein signaling pathway,GO:0009987//cellular process,GO:0010647//positive regulation of cell communication,GO:0044763…	GO:0005623//cell,GO:0044464//cell part,GO:0005622//intracellular	GO:0005057//receptor signaling protein activity,GO:0004871//signal transducer activity,GO:0005515//protein binding,GO:0032403//protein complex binding,GO:0005102//receptor binding,GO:0005488//binding,GO:0030674//protein binding, bridging,GO:0060089//molecular transducer activity,GO:0060090//binding, bridging,GO:0005158//insulin receptor binding,GO:0005068//transmembrane receptor protein tyrosine …	---
ENSMUSG00000023046	Igfbp6	insulin-like growth factor binding protein 6	11.9251	12.9275	12.2352	10.7346	9.93748	6.99328	9.51835	6.98474	11.9556	8.35846	-3.59714	9.56e-05	0.0115953	GO:0023052//signaling,GO:0043567//regulation of insulin-like growth factor receptor signaling pathway,GO:0071840//cellular component organization or biogenesis,GO:0050794//regulation of cellular process,GO:0065007//biological regulation,GO:0016049//cell growth,GO:0007169//transmembrane receptor protein tyrosine kinase signaling pathway,GO:0007167//enzyme linked receptor protein signaling pathway,…	GO:0031988//membrane-bounded vesicle,GO:0005623//cell,GO:0043230//extracellular organelle,GO:0005615//extracellular space,GO:0044464//cell part,GO:0005737//cytoplasm,GO:0032991//macromolecular complex,GO:0005794//Golgi apparatus,GO:0005576//extracellular region,GO:0042568//insulin-like growth factor binary complex,GO:0065010//extracellular membrane-bounded organelle,GO:0031982//vesicle,GO:0070062…	GO:0031994//insulin-like growth factor I binding,GO:0005515//protein binding,GO:0019838//growth factor binding,GO:0031995//insulin-like growth factor II binding,GO:0005488//binding,GO:0005520//insulin-like growth factor binding	---
ENSMUSG00000031808	Slc27a1	solute carrier family 27 (fatty acid transporter), member 1	10.8287	12.7511	11.8285	10.3073	9.94457	9.44995	9.85071	10.2794	11.4289	9.88116	-1.54773	9.82e-05	0.0117817	GO:0045860//positive regulation of protein kinase activity,GO:0043412//macromolecule modification,GO:0042221//response to chemical stimulus,GO:0031652//positive regulation of heat generation,GO:0051239//regulation of multicellular organismal process,GO:0071900//regulation of protein serine/threonine kinase activity,GO:0006629//lipid metabolic process,GO:0050790//regulation of catalytic activity,G…	GO:0005623//cell,GO:0005886//plasma membrane,GO:0044464//cell part,GO:0005737//cytoplasm,GO:0005783//endoplasmic reticulum,GO:0031410//cytoplasmic vesicle,GO:0031224//intrinsic to membrane,GO:0031982//vesicle,GO:0005622//intracellular,GO:0044425//membrane part,GO:0043231//intracellular membrane-bounded organelle,GO:0071944//cell periphery,GO:0043226//organelle,GO:0044444//cytoplasmic part,GO:0016…	GO:0016740//transferase activity,GO:0031957//very long-chain fatty acid-CoA ligase activity,GO:0004467//long-chain fatty acid-CoA ligase activity,GO:0042803//protein homodimerization activity,GO:0005515//protein binding,GO:0046983//protein dimerization activity,GO:0036094//small molecule binding,GO:1901363//heterocyclic compound binding,GO:0015645//fatty acid ligase activity,GO:0005488//binding,G…	mmu03320//PPAR signaling pathway,mmu04931//Insulin resistance
ENSMUSG00000045092	S1pr1	sphingosine-1-phosphate receptor 1	8.63414	11.1885	9.05072	7.61936	7.18985	6.82254	7.86547	7.08758	9.12318	7.24136	-1.88182	9.85e-05	0.0117817	GO:0072676//lymphocyte migration,GO:0003007//heart morphogenesis,GO:0072358//cardiovascular system development,GO:0009203//ribonucleoside triphosphate catabolic process,GO:0022610//biological adhesion,GO:0060326//cell chemotaxis,GO:0072359//circulatory system development,GO:1901362//organic cyclic compound biosynthetic process,GO:0006152//purine nucleoside catabolic process,GO:0010628//positive r…	GO:0005623//cell,GO:0005886//plasma membrane,GO:0044464//cell part,GO:0005737//cytoplasm,GO:0031981//nuclear lumen,GO:0031974//membrane-enclosed lumen,GO:0031226//intrinsic to plasma membrane,GO:0031224//intrinsic to membrane,GO:0005654//nucleoplasm,GO:0043233//organelle lumen,GO:0005768//endosome,GO:0005622//intracellular,GO:0044428//nuclear part,GO:0044422//organelle part,GO:0044459//plasma mem…	GO:0045125//bioactive lipid receptor activity,GO:0004871//signal transducer activity,GO:0008289//lipid binding,GO:0005515//protein binding,GO:0004888//transmembrane signaling receptor activity,GO:0016462//pyrophosphatase activity,GO:0005102//receptor binding,GO:0005488//binding,GO:0001664//G-protein coupled receptor binding,GO:0060089//molecular transducer activity,GO:0004930//G-protein coupled r…	mmu04071//Sphingolipid signaling pathway,mmu04080//Neuroactive ligand-receptor interaction,mmu04068//FoxO signaling pathway
ENSMUSG00000021322	Aoah	acyloxyacyl hydrolase	5.52825	6.5805	6.65899	5.69974	4.2267	4.53113	4.66434	4.30117	6.11687	4.43084	-1.68604	9.88e-05	0.0117817	GO:0006629//lipid metabolic process,GO:0048585//negative regulation of response to stimulus,GO:0065007//biological regulation,GO:0008152//metabolic process,GO:0043170//macromolecule metabolic process,GO:0005976//polysaccharide metabolic process,GO:0006952//defense response,GO:0031348//negative regulation of defense response,GO:0080134//regulation of response to stress,GO:0009987//cellular process…	GO:0005576//extracellular region	GO:0016788//hydrolase activity, acting on ester bonds,GO:0050528//acyloxyacyl hydrolase activity,GO:0003824//catalytic activity,GO:0052689//carboxylic ester hydrolase activity,GO:0016787//hydrolase activity	---
ENSMUSG00000018924	Alox15	arachidonate 15-lipoxygenase	5.10619	8.28514	5.0564	4.43733	4.09689	2.8719	2.90599	2.9418	5.72126	3.20414	-2.51712	9.99e-05	0.0118691	GO:0019369//arachidonic acid metabolic process,GO:0034114//regulation of heterotypic cell-cell adhesion,GO:0022610//biological adhesion,GO:2001300//lipoxin metabolic process,GO:0000165//MAPK cascade,GO:0042221//response to chemical stimulus,GO:2000425//regulation of apoptotic cell clearance,GO:0008154//actin polymerization or depolymerization,GO:0051239//regulation of multicellular organismal pro…	GO:0005623//cell,GO:0005886//plasma membrane,GO:0044464//cell part,GO:0005737//cytoplasm,GO:0019897//extrinsic to plasma membrane,GO:0005622//intracellular,GO:0044459//plasma membrane part,GO:0044425//membrane part,GO:0071944//cell periphery,GO:0009898//internal side of plasma membrane,GO:0044444//cytoplasmic part,GO:0016020//membrane,GO:0019898//extrinsic to membrane,GO:0044424//intracellular pa…	GO:0005543//phospholipid binding,GO:0005506//iron ion binding,GO:0008289//lipid binding,GO:0051213//dioxygenase activity,GO:0016701//oxidoreductase activity, acting on single donors with incorporation of molecular oxygen,GO:0035091//phosphatidylinositol binding,GO:0016853//isomerase activity,GO:0005488//binding,GO:0043168//anion binding,GO:0046914//transition metal ion binding,GO:0016801//hydrola…	mmu04217//Necroptosis,mmu00590//Arachidonic acid metabolism,mmu04216//Ferroptosis,mmu04726//Serotonergic synapse,mmu00591//Linoleic acid metabolism
ENSMUSG00000004098	Col5a3	collagen, type V, alpha 3	9.232	11.8542	9.86442	8.17462	8.09425	6.60561	8.10553	8.26263	9.78132	7.767	-2.01431	0.000102132	0.0120122	GO:0022610//biological adhesion,GO:0043062//extracellular structure organization,GO:0071840//cellular component organization or biogenesis,GO:0007155//cell adhesion,GO:0009987//cellular process,GO:0044763//single-organism cellular process,GO:0016043//cellular component organization,GO:0007160//cell-matrix adhesion,GO:0044699//single-organism process,GO:0030198//extracellular matrix organization,G…	GO:0031988//membrane-bounded vesicle,GO:0043230//extracellular organelle,GO:0044420//extracellular matrix part,GO:0005583//fibrillar collagen,GO:0005576//extracellular region,GO:0065010//extracellular membrane-bounded organelle,GO:0031982//vesicle,GO:0070062//extracellular vesicular exosome,GO:0044421//extracellular region part,GO:0005581//collagen,GO:0043226//organelle,GO:0005578//proteinaceous …	GO:0001948//glycoprotein binding,GO:0097367//carbohydrate derivative binding,GO:0005515//protein binding,GO:0005198//structural molecule activity,GO:0008201//heparin binding,GO:0005488//binding,GO:0043168//anion binding,GO:0043394//proteoglycan binding,GO:1901681//sulfur compound binding,GO:0043167//ion binding,GO:0005201//extracellular matrix structural constituent,GO:0005539//glycosaminoglycan …	mmu04974//Protein digestion and absorption
ENSMUSG00000014030	Pax5	paired box 5	4.70505	9.12457	5.42487	5.20242	2.89619	4.71595	3.42532	2.32487	6.11423	3.34058	-2.77364	0.000102571	0.0120122	GO:0031061//negative regulation of histone methylation,GO:0051276//chromosome organization,GO:0043412//macromolecule modification,GO:0016568//chromatin modification,GO:1901362//organic cyclic compound biosynthetic process,GO:0010628//positive regulation of gene expression,GO:0051248//negative regulation of protein metabolic process,GO:0018130//heterocycle biosynthetic process,GO:0044708//single-o…	GO:0005623//cell,GO:0044464//cell part,GO:0005737//cytoplasm,GO:0031981//nuclear lumen,GO:0032991//macromolecular complex,GO:0031974//membrane-enclosed lumen,GO:0043232//intracellular non-membrane-bounded organelle,GO:0043228//non-membrane-bounded organelle,GO:0005654//nucleoplasm,GO:0044451//nucleoplasm part,GO:0043233//organelle lumen,GO:0005622//intracellular,GO:0044428//nuclear part,GO:004442…	GO:0000981//sequence-specific DNA binding RNA polymerase II transcription factor activity,GO:0003700//sequence-specific DNA binding transcription factor activity,GO:0044212//transcription regulatory region DNA binding,GO:0000987//core promoter proximal region sequence-specific DNA binding,GO:0001077//RNA polymerase II core promoter proximal region sequence-specific DNA binding transcription facto…	mmu05202//Transcriptional misregulation in cancers
ENSMUSG00000008845	Cd163	CD163 antigen	5.36223	9.00556	7.94424	5.14741	5.47576	4.53113	4.10754	4.09093	6.86486	4.55134	-2.31352	0.000102701	0.0120122	GO:0006897//endocytosis,GO:0016192//vesicle-mediated transport,GO:0006952//defense response,GO:0002526//acute inflammatory response,GO:0006898//receptor-mediated endocytosis,GO:0006954//inflammatory response,GO:0006950//response to stress,GO:0051234//establishment of localization,GO:0009611//response to wounding,GO:0051179//localization,GO:0050896//response to stimulus,GO:0006953//acute-phase res…	GO:0005623//cell,GO:0005886//plasma membrane,GO:0044464//cell part,GO:0005576//extracellular region,GO:0031224//intrinsic to membrane,GO:0044459//plasma membrane part,GO:0044425//membrane part,GO:0071944//cell periphery,GO:0016020//membrane,GO:0009897//external side of plasma membrane,GO:0009986//cell surface,GO:0016021//integral to membrane	GO:0004872//receptor activity,GO:0038024//cargo receptor activity,GO:0005044//scavenger receptor activity	---
ENSMUSG00000054203	Ifi205	interferon activated gene 205	7.32067	8.77029	7.95367	6.6858	6.06731	6.37788	6.0074	5.76738	7.68261	6.05499	-1.62761	0.000102825	0.0120122	---	---	---	---
ENSMUSG00000038886	Man2a2	mannosidase 2, alpha 2	10.0123	12.2315	10.6629	10.102	9.09586	8.35091	9.63785	9.26342	10.7522	9.08701	-1.66515	0.000104129	0.0120703	GO:0043412//macromolecule modification,GO:0044723//single-organism carbohydrate metabolic process,GO:0006487//protein N-linked glycosylation,GO:0070085//glycosylation,GO:0044249//cellular biosynthetic process,GO:0009101//glycoprotein biosynthetic process,GO:0009059//macromolecule biosynthetic process,GO:0009100//glycoprotein metabolic process,GO:0044267//cellular protein metabolic process,GO:0043…	GO:0005623//cell,GO:0044464//cell part,GO:0005737//cytoplasm,GO:0005794//Golgi apparatus,GO:0031224//intrinsic to membrane,GO:0012505//endomembrane system,GO:0031090//organelle membrane,GO:0005622//intracellular,GO:0044422//organelle part,GO:0044425//membrane part,GO:0043231//intracellular membrane-bounded organelle,GO:0043226//organelle,GO:0044444//cytoplasmic part,GO:0016020//membrane,GO:004322…	GO:0015923//mannosidase activity,GO:0016798//hydrolase activity, acting on glycosyl bonds,GO:0004559//alpha-mannosidase activity,GO:0016799//hydrolase activity, hydrolyzing N-glycosyl compounds,GO:0005488//binding,GO:0015924//mannosyl-oligosaccharide mannosidase activity,GO:0030246//carbohydrate binding,GO:0003824//catalytic activity,GO:0043167//ion binding,GO:0043169//cation binding,GO:0004572//…	mmu00510//N-Glycan biosynthesis
ENSMUSG00000027210	Meis2	Meis homeobox 2	9.25587	11.4982	10.3008	9.91702	8.31467	8.50317	9.39851	7.77405	10.243	8.4976	-1.74536	0.000104163	0.0120703	GO:0031016//pancreas development,GO:1901362//organic cyclic compound biosynthetic process,GO:0010628//positive regulation of gene expression,GO:0042221//response to chemical stimulus,GO:0051726//regulation of cell cycle,GO:0018130//heterocycle biosynthetic process,GO:0044708//single-organism behavior,GO:0007611//learning or memory,GO:0051239//regulation of multicellular organismal process,GO:0044…	GO:0005623//cell,GO:0044464//cell part,GO:0005737//cytoplasm,GO:0048471//perinuclear region of cytoplasm,GO:0005622//intracellular,GO:0043231//intracellular membrane-bounded organelle,GO:0043226//organelle,GO:0044444//cytoplasmic part,GO:0043229//intracellular organelle,GO:0043227//membrane-bounded organelle,GO:0044424//intracellular part,GO:0005634//nucleus	GO:0000988//protein binding transcription factor activity,GO:0000981//sequence-specific DNA binding RNA polymerase II transcription factor activity,GO:0003700//sequence-specific DNA binding transcription factor activity,GO:0044212//transcription regulatory region DNA binding,GO:0000987//core promoter proximal region sequence-specific DNA binding,GO:0001077//RNA polymerase II core promoter proxima…	---
ENSMUSG00000027408	Cpxm1	carboxypeptidase X 1 (M14 family)	7.05642	9.02755	7.39946	5.91268	5.0541	3.76983	5.32091	0	7.34902	3.53621	-3.81281	0.000107146	0.0123662	GO:0034641//cellular nitrogen compound metabolic process,GO:0006518//peptide metabolic process,GO:0008152//metabolic process,GO:0043170//macromolecule metabolic process,GO:0006508//proteolysis,GO:0043603//cellular amide metabolic process,GO:0009987//cellular process,GO:0006807//nitrogen compound metabolic process,GO:1901564//organonitrogen compound metabolic process,GO:0044237//cellular metabolic…	GO:0005615//extracellular space,GO:0005576//extracellular region,GO:0044421//extracellular region part	GO:0008238//exopeptidase activity,GO:0008270//zinc ion binding,GO:0005488//binding,GO:0046914//transition metal ion binding,GO:0004180//carboxypeptidase activity,GO:0070011//peptidase activity, acting on L-amino acid peptides,GO:0003824//catalytic activity,GO:0008233//peptidase activity,GO:0043167//ion binding,GO:0043169//cation binding,GO:0046872//metal ion binding,GO:0016787//hydrolase activity	---
ENSMUSG00000032725	Folr2	folate receptor 2 (fetal)	6.77734	8.88069	7.31425	4.24108	4.2267	0	4.23742	4.64739	6.80334	3.27788	-3.52546	0.000107799	0.0123917	GO:0045047//protein targeting to ER,GO:0033365//protein localization to organelle,GO:0071705//nitrogen compound transport,GO:0042221//response to chemical stimulus,GO:0046907//intracellular transport,GO:0031667//response to nutrient levels,GO:0007584//response to nutrient,GO:0044765//single-organism transport,GO:0015031//protein transport,GO:0008283//cell proliferation,GO:0070727//cellular macrom…	GO:0005623//cell,GO:0005886//plasma membrane,GO:0044464//cell part,GO:0031226//intrinsic to plasma membrane,GO:0031224//intrinsic to membrane,GO:0005622//intracellular,GO:0044459//plasma membrane part,GO:0031362//anchored to external side of plasma membrane,GO:0044425//membrane part,GO:0071944//cell periphery,GO:0016020//membrane,GO:0009897//external side of plasma membrane,GO:0031233//intrinsic …	GO:0016597//amino acid binding,GO:0008517//folic acid transporter activity,GO:0033218//amide binding,GO:0036094//small molecule binding,GO:0051870//methotrexate binding,GO:1901363//heterocyclic compound binding,GO:0031406//carboxylic acid binding,GO:0005488//binding,GO:0051184//cofactor transporter activity,GO:0043168//anion binding,GO:0051183//vitamin transporter activity,GO:0097159//organic cyc…	mmu04144//Endocytosis,mmu01523//Antifolate resistance
ENSMUSG00000029510	Gpc2	glypican 2 (cerebroglycan)	3.22667	5.39363	5.25236	6.50065	3.17883	0	0	2.32487	5.09333	1.37592	-3.7174	0.000109448	0.012514	---	GO:0005796//Golgi lumen,GO:0005623//cell,GO:0005886//plasma membrane,GO:0005615//extracellular space,GO:0044464//cell part,GO:0005737//cytoplasm,GO:0031974//membrane-enclosed lumen,GO:0005794//Golgi apparatus,GO:0005576//extracellular region,GO:0005783//endoplasmic reticulum,GO:0031224//intrinsic to membrane,GO:0043233//organelle lumen,GO:0005622//intracellular,GO:0044422//organelle part,GO:00444…	GO:0001948//glycoprotein binding,GO:0043395//heparan sulfate proteoglycan binding,GO:0005515//protein binding,GO:0005488//binding,GO:0043168//anion binding,GO:0043394//proteoglycan binding,GO:1901681//sulfur compound binding,GO:0043167//ion binding	---
ENSMUSG00000101431	Gm7901	predicted gene 7901	6.431	8.09003	6.53894	5.44985	5.12242	4.53113	4.66434	4.39582	6.62745	4.67843	-1.94903	0.000109734	0.012514	---	---	---	---
ENSMUSG00000035354	Uvrag	UV radiation resistance associated gene	10.5756	10.8723	7.47991	10.0672	7.5288	7.02863	8.4041	8.39456	9.74877	7.83902	-1.90974	0.000110828	0.0125889	GO:0048193//Golgi vesicle transport,GO:0043412//macromolecule modification,GO:0046907//intracellular transport,GO:0043112//receptor metabolic process,GO:0071900//regulation of protein serine/threonine kinase activity,GO:0050790//regulation of catalytic activity,GO:0046483//heterocycle metabolic process,GO:0044765//single-organism transport,GO:0060255//regulation of macromolecule metabolic process…	GO:0031988//membrane-bounded vesicle,GO:0005623//cell,GO:0005769//early endosome,GO:0044464//cell part,GO:0005815//microtubule organizing center,GO:0005737//cytoplasm,GO:0044430//cytoskeletal part,GO:0032991//macromolecular complex,GO:0043232//intracellular non-membrane-bounded organelle,GO:0005783//endoplasmic reticulum,GO:0031410//cytoplasmic vesicle,GO:0005813//centrosome,GO:0043228//non-membr…	GO:0016740//transferase activity,GO:0005515//protein binding,GO:0019904//protein domain specific binding,GO:0017124//SH3 domain binding,GO:0005488//binding,GO:0004674//protein serine/threonine kinase activity,GO:0016773//phosphotransferase activity, alcohol group as acceptor,GO:0000149//SNARE binding,GO:0016772//transferase activity, transferring phosphorus-containing groups,GO:0016301//kinase ac…	mmu04140//Autophagy - animal
ENSMUSG00000094065	Gm21541	predicted gene, 21541	5.76847	7.33982	6.61216	5.25542	3.41506	4.95519	3.6284	4.19988	6.24397	4.04963	-2.19434	0.000113249	0.0128132	---	---	---	mmu04064//NF-kappa B signaling pathway,mmu04062//Chemokine signaling pathway,mmu04060//Cytokine-cytokine receptor interaction
ENSMUSG00000054013	Tmem179	transmembrane protein 179	8.1133	10.2371	8.79698	7.93577	7.28234	7.25443	7.24808	6.87401	8.77078	7.16472	-1.60607	0.000114105	0.0128594	---	GO:0031224//intrinsic to membrane,GO:0044425//membrane part,GO:0016020//membrane,GO:0016021//integral to membrane	---	---
ENSMUSG00000110613	Lncbate1	brown adipose tissue enriched long non-coding RNA 1	4.60946	7.38138	6.35207	2.97975	0	0	0	3.1732	5.33067	0.793299	-4.53737	0.000115325	0.0129462	---	---	---	---
ENSMUSG00000035407	Kank4	KN motif and ankyrin repeat domains 4	5.41972	7.02711	5.6732	5.73749	3.618	3.59221	4.75389	2.9418	5.96438	3.72648	-2.2379	0.000116159	0.0129846	GO:0051497//negative regulation of stress fiber assembly,GO:0030029//actin filament-based process,GO:0071840//cellular component organization or biogenesis,GO:0050794//regulation of cellular process,GO:0065007//biological regulation,GO:0032231//regulation of actin filament bundle assembly,GO:0030036//actin cytoskeleton organization,GO:0007010//cytoskeleton organization,GO:0009987//cellular proces…	GO:0005623//cell,GO:0044464//cell part,GO:0005737//cytoplasm,GO:0043232//intracellular non-membrane-bounded organelle,GO:0043228//non-membrane-bounded organelle,GO:0005622//intracellular,GO:0043226//organelle,GO:0044444//cytoplasmic part,GO:0043229//intracellular organelle,GO:0044424//intracellular part,GO:0005856//cytoskeleton,GO:0015630//microtubule cytoskeleton,GO:0005829//cytosol	---	---
ENSMUSG00000067780	Pi15	peptidase inhibitor 15	4.95883	8.21023	6.43514	4.34254	3.41506	3.76983	4.35656	2.66607	5.98669	3.55188	-2.43481	0.000117831	0.0129846	GO:0051346//negative regulation of hydrolase activity,GO:0050790//regulation of catalytic activity,GO:0065007//biological regulation,GO:0008152//metabolic process,GO:0032501//multicellular organismal process,GO:0019222//regulation of metabolic process,GO:0032502//developmental process,GO:0007275//multicellular organismal development,GO:0052547//regulation of peptidase activity,GO:0065009//regulat…	GO:0031988//membrane-bounded vesicle,GO:0043230//extracellular organelle,GO:0005576//extracellular region,GO:0065010//extracellular membrane-bounded organelle,GO:0031982//vesicle,GO:0070062//extracellular vesicular exosome,GO:0044421//extracellular region part,GO:0043226//organelle,GO:0043227//membrane-bounded organelle	GO:0030414//peptidase inhibitor activity,GO:0061134//peptidase regulator activity,GO:0030234//enzyme regulator activity,GO:0003824//catalytic activity,GO:0008233//peptidase activity,GO:0004857//enzyme inhibitor activity,GO:0016787//hydrolase activity	---
ENSMUSG00000020642	Rnf144a	ring finger protein 144A	8.18965	10.3302	8.79698	7.80856	7.57829	6.48355	7.23259	6.64268	8.78136	6.98428	-1.79708	0.00011826	0.0129846	GO:0032446//protein modification by small protein conjugation,GO:0043412//macromolecule modification,GO:0061136//regulation of proteasomal protein catabolic process,GO:0045732//positive regulation of protein catabolic process,GO:0060255//regulation of macromolecule metabolic process,GO:0009894//regulation of catabolic process,GO:0010498//proteasomal protein catabolic process,GO:0032268//regulatio…	GO:0031988//membrane-bounded vesicle,GO:0005623//cell,GO:0005886//plasma membrane,GO:0044464//cell part,GO:0000151//ubiquitin ligase complex,GO:0005737//cytoplasm,GO:0032991//macromolecular complex,GO:0005794//Golgi apparatus,GO:0012506//vesicle membrane,GO:0031410//cytoplasmic vesicle,GO:0031224//intrinsic to membrane,GO:0012505//endomembrane system,GO:0031090//organelle membrane,GO:0031982//ves…	GO:0005515//protein binding,GO:0005488//binding,GO:0031624//ubiquitin conjugating enzyme binding,GO:0044390//small protein conjugating enzyme binding,GO:0043167//ion binding,GO:0043169//cation binding,GO:0019899//enzyme binding,GO:0046872//metal ion binding	---
ENSMUSG00000074364	Ehd2	EH-domain containing 2	11.6506	13.8416	12.253	11.1167	11.0062	9.78316	10.9959	9.96513	12.2155	10.4376	-1.77786	0.000118925	0.0129846	GO:0000768//syncytium formation by plasma membrane fusion,GO:0046907//intracellular transport,GO:0048747//muscle fiber development,GO:0060537//muscle tissue development,GO:0048742//regulation of skeletal muscle fiber development,GO:1901861//regulation of muscle tissue development,GO:2001135//regulation of endocytic recycling,GO:0051050//positive regulation of transport,GO:0051239//regulation of m…	GO:0031988//membrane-bounded vesicle,GO:0005623//cell,GO:0043230//extracellular organelle,GO:0005886//plasma membrane,GO:0044464//cell part,GO:0044440//endosomal part,GO:0005737//cytoplasm,GO:0005576//extracellular region,GO:0043232//intracellular non-membrane-bounded organelle,GO:0043228//non-membrane-bounded organelle,GO:0065010//extracellular membrane-bounded organelle,GO:0048471//perinuclear …	GO:0017076//purine nucleotide binding,GO:0035639//purine ribonucleoside triphosphate binding,GO:0032561//guanyl ribonucleotide binding,GO:0005515//protein binding,GO:0019904//protein domain specific binding,GO:0036094//small molecule binding,GO:1901363//heterocyclic compound binding,GO:0032555//purine ribonucleotide binding,GO:0005488//binding,GO:0000166//nucleotide binding,GO:0001883//purine nuc…	mmu04144//Endocytosis
ENSMUSG00000024669	Cd5	CD5 antigen	7.24317	8.81142	7.46681	6.52243	5.95938	6.03964	5.68197	5.61832	7.51096	5.82483	-1.68613	0.0001191	0.0129846	GO:0012501//programmed cell death,GO:0031294//lymphocyte costimulation,GO:0002694//regulation of leukocyte activation,GO:0023052//signaling,GO:0006897//endocytosis,GO:0051251//positive regulation of lymphocyte activation,GO:0050794//regulation of cellular process,GO:0065007//biological regulation,GO:0045321//leukocyte activation,GO:0016192//vesicle-mediated transport,GO:0002376//immune system pro…	GO:0005623//cell,GO:0005886//plasma membrane,GO:0044464//cell part,GO:0031224//intrinsic to membrane,GO:0044459//plasma membrane part,GO:0044425//membrane part,GO:0071944//cell periphery,GO:0016020//membrane,GO:0009897//external side of plasma membrane,GO:0009986//cell surface,GO:0016021//integral to membrane	GO:0005515//protein binding,GO:0005488//binding,GO:0004872//receptor activity,GO:0038024//cargo receptor activity,GO:0005044//scavenger receptor activity	mmu04640//Hematopoietic cell lineage
ENSMUSG00000069516	Lyz2	lysozyme 2	12.6976	13.8214	12.6857	11.6927	11.6808	11.4204	11.3679	10.4614	12.7244	11.2326	-1.49175	0.000119259	0.0129846	GO:0071840//cellular component organization or biogenesis,GO:0008152//metabolic process,GO:0044036//cell wall macromolecule metabolic process,GO:0043170//macromolecule metabolic process,GO:0009056//catabolic process,GO:0051704//multi-organism process,GO:0006952//defense response,GO:0016265//death,GO:0009987//cellular process,GO:0042742//defense response to bacterium,GO:0044763//single-organism ce…	GO:0031988//membrane-bounded vesicle,GO:0043230//extracellular organelle,GO:0005615//extracellular space,GO:0005576//extracellular region,GO:0065010//extracellular membrane-bounded organelle,GO:0031982//vesicle,GO:0070062//extracellular vesicular exosome,GO:0044421//extracellular region part,GO:0043226//organelle,GO:0043227//membrane-bounded organelle	GO:0016798//hydrolase activity, acting on glycosyl bonds,GO:0005515//protein binding,GO:0005488//binding,GO:0003796//lysozyme activity,GO:0003824//catalytic activity,GO:0042802//identical protein binding,GO:0016787//hydrolase activity,GO:0004553//hydrolase activity, hydrolyzing O-glycosyl compounds	mmu04970//Salivary secretion
ENSMUSG00000002602	Axl	AXL receptor tyrosine kinase	10.2665	11.7523	10.628	9.57529	8.75751	8.92973	9.74001	8.4672	10.5555	8.97361	-1.58191	0.000119378	0.0129846	GO:0070301//cellular response to hydrogen peroxide,GO:0002262//myeloid cell homeostasis,GO:0022610//biological adhesion,GO:0043412//macromolecule modification,GO:0001779//natural killer cell differentiation,GO:0021700//developmental maturation,GO:0042221//response to chemical stimulus,GO:0051050//positive regulation of transport,GO:1901214//regulation of neuron death,GO:0051239//regulation of mul…	GO:0031988//membrane-bounded vesicle,GO:0005623//cell,GO:0043230//extracellular organelle,GO:0005886//plasma membrane,GO:0005615//extracellular space,GO:0044464//cell part,GO:0044228//host cell surface,GO:0005576//extracellular region,GO:0044217//other organism part,GO:0031224//intrinsic to membrane,GO:0018995//host,GO:0065010//extracellular membrane-bounded organelle,GO:0031982//vesicle,GO:00700…	GO:0008092//cytoskeletal protein binding,GO:0016740//transferase activity,GO:0017076//purine nucleotide binding,GO:0005543//phospholipid binding,GO:0004871//signal transducer activity,GO:0008289//lipid binding,GO:0035639//purine ribonucleoside triphosphate binding,GO:0016597//amino acid binding,GO:0046982//protein heterodimerization activity,GO:0004713//protein tyrosine kinase activity,GO:0005515…	mmu01521//EGFR tyrosine kinase inhibitor resistance
ENSMUSG00000057614	Gnai1	guanine nucleotide binding protein (G protein), alpha inhibiting 1	9.18303	11.649	10.1159	8.80534	8.75751	7.52582	8.54248	7.67373	9.93832	8.12488	-1.81344	0.000120073	0.0129846	GO:0009203//ribonucleoside triphosphate catabolic process,GO:0006152//purine nucleoside catabolic process,GO:0051726//regulation of cell cycle,GO:0051239//regulation of multicellular organismal process,GO:0019933//cAMP-mediated signaling,GO:0046483//heterocycle metabolic process,GO:0023052//signaling,GO:0050805//negative regulation of synaptic transmission,GO:1901575//organic substance catabolic …	GO:0031988//membrane-bounded vesicle,GO:0005623//cell,GO:0043230//extracellular organelle,GO:0044437//vacuolar part,GO:0005886//plasma membrane,GO:0044464//cell part,GO:0005815//microtubule organizing center,GO:0005737//cytoplasm,GO:0031981//nuclear lumen,GO:0044430//cytoskeletal part,GO:0032991//macromolecular complex,GO:0031974//membrane-enclosed lumen,GO:0005576//extracellular region,GO:000577…	GO:0017076//purine nucleotide binding,GO:0004871//signal transducer activity,GO:0035639//purine ribonucleoside triphosphate binding,GO:0032561//guanyl ribonucleotide binding,GO:0031821//G-protein coupled serotonin receptor binding,GO:0005515//protein binding,GO:0032403//protein complex binding,GO:0036094//small molecule binding,GO:1901363//heterocyclic compound binding,GO:0032555//purine ribonucl…	mmu04713//Circadian entrainment,mmu04725//Cholinergic synapse,mmu04926//Relaxin signaling pathway,mmu05030//Cocaine addiction,mmu05012//Parkinsons disease,mmu04611//Platelet activation,mmu04923//Regulation of lipolysis in adipocyte,mmu04071//Sphingolipid signaling pathway,mmu04360//Axon guidance,mmu04914//Progesterone-mediated oocyte maturation,mmu04022//cGMP - PKG signaling pathway,mmu05145//Tox…
ENSMUSG00000032911	Cspg4	chondroitin sulfate proteoglycan 4	9.90314	11.586	10.3408	9.69042	9.10433	8.60034	9.38805	8.69367	10.3801	8.9466	-1.43348	0.000120446	0.0129846	GO:0072358//cardiovascular system development,GO:0045860//positive regulation of protein kinase activity,GO:0043412//macromolecule modification,GO:0072359//circulatory system development,GO:0000165//MAPK cascade,GO:0008347//glial cell migration,GO:0071900//regulation of protein serine/threonine kinase activity,GO:0043410//positive regulation of MAPK cascade,GO:0050790//regulation of catalytic act…	GO:0031988//membrane-bounded vesicle,GO:0005623//cell,GO:0043230//extracellular organelle,GO:0030054//cell junction,GO:0005886//plasma membrane,GO:0044464//cell part,GO:0042995//cell projection,GO:0005576//extracellular region,GO:0031224//intrinsic to membrane,GO:0065010//extracellular membrane-bounded organelle,GO:0031982//vesicle,GO:0005925//focal adhesion,GO:0070062//extracellular vesicular ex…	GO:0016740//transferase activity,GO:0005057//receptor signaling protein activity,GO:0004871//signal transducer activity,GO:0005515//protein binding,GO:0005488//binding,GO:0060089//molecular transducer activity,GO:0004674//protein serine/threonine kinase activity,GO:0016773//phosphotransferase activity, alcohol group as acceptor,GO:0016772//transferase activity, transferring phosphorus-containing …	---
ENSMUSG00000036103	Colec12	collectin sub-family member 12	9.24399	11.0822	10.2191	9.246	8.8661	7.31294	8.72518	7.29828	9.94784	8.05063	-1.89721	0.000120624	0.0129846	GO:0071359//cellular response to dsRNA,GO:0042221//response to chemical stimulus,GO:0002253//activation of immune response,GO:0002218//activation of innate immune response,GO:0044765//single-organism transport,GO:0023052//signaling,GO:0006897//endocytosis,GO:0071360//cellular response to exogenous dsRNA,GO:0050794//regulation of cellular process,GO:0065007//biological regulation,GO:0016192//vesic…	GO:0031988//membrane-bounded vesicle,GO:0043230//extracellular organelle,GO:0044420//extracellular matrix part,GO:0005576//extracellular region,GO:0031224//intrinsic to membrane,GO:0065010//extracellular membrane-bounded organelle,GO:0031982//vesicle,GO:0070062//extracellular vesicular exosome,GO:0044421//extracellular region part,GO:0005581//collagen,GO:0044425//membrane part,GO:0043226//organel…	GO:0030169//low-density lipoprotein particle binding,GO:0004871//signal transducer activity,GO:0005488//binding,GO:0060089//molecular transducer activity,GO:0030246//carbohydrate binding,GO:0043167//ion binding,GO:0043169//cation binding,GO:0004872//receptor activity,GO:0071813//lipoprotein particle binding,GO:0038023//signaling receptor activity,GO:0008329//pattern recognition receptor activity,…	mmu04145//Phagosome
ENSMUSG00000075296	Aldh3b2	aldehyde dehydrogenase 3 family, member B2	8.03268	9.43862	7.76319	5.20242	5.0541	5.16033	4.56886	6.36704	7.60923	5.28758	-2.32164	0.000120638	0.0129846	GO:0006081//cellular aldehyde metabolic process,GO:1901575//organic substance catabolic process,GO:0006066//alcohol metabolic process,GO:0008152//metabolic process,GO:1901615//organic hydroxy compound metabolic process,GO:0009056//catabolic process,GO:0006067//ethanol metabolic process,GO:0009987//cellular process,GO:0055114//oxidation-reduction process,GO:0034310//primary alcohol catabolic proce…	GO:0005623//cell,GO:0044464//cell part,GO:0005737//cytoplasm,GO:0005622//intracellular,GO:0044444//cytoplasmic part,GO:0044424//intracellular part,GO:0005811//lipid particle	GO:0004030//aldehyde dehydrogenase [NAD(P)+] activity,GO:0004029//aldehyde dehydrogenase (NAD) activity,GO:0003824//catalytic activity,GO:0016903//oxidoreductase activity, acting on the aldehyde or oxo group of donors,GO:0016620//oxidoreductase activity, acting on the aldehyde or oxo group of donors, NAD or NADP as acceptor,GO:0016491//oxidoreductase activity	mmu00980//Metabolism of xenobiotics by cytochrome P450,mmu00340//Histidine metabolism,mmu00410//beta-Alanine metabolism,mmu00982//Drug metabolism - cytochrome P450,mmu00010//Glycolysis / Gluconeogenesis,mmu00350//Tyrosine metabolism,mmu00360//Phenylalanine metabolism,mmu05204//Chemical carcinogenesis
ENSMUSG00000026478	Lamc1	laminin, gamma 1	10.6238	11.9419	10.1429	9.35321	9.10433	8.2646	9.45634	8.70296	10.5155	8.88206	-1.63341	0.000124414	0.0133379	GO:0022610//biological adhesion,GO:0043062//extracellular structure organization,GO:0034330//cell junction organization,GO:0030030//cell projection organization,GO:0034446//substrate adhesion-dependent cell spreading,GO:0071840//cellular component organization or biogenesis,GO:0031581//hemidesmosome assembly,GO:0065003//macromolecular complex assembly,GO:0016477//cell migration,GO:0007399//nervou…	GO:0031988//membrane-bounded vesicle,GO:0043230//extracellular organelle,GO:0005615//extracellular space,GO:0044420//extracellular matrix part,GO:0032991//macromolecular complex,GO:0005576//extracellular region,GO:0065010//extracellular membrane-bounded organelle,GO:0031982//vesicle,GO:0070062//extracellular vesicular exosome,GO:0043256//laminin complex,GO:0044421//extracellular region part,GO:00…	GO:0008289//lipid binding,GO:0005515//protein binding,GO:0005198//structural molecule activity,GO:0051861//glycolipid binding,GO:0005488//binding,GO:0046625//sphingolipid binding,GO:0005201//extracellular matrix structural constituent,GO:0043208//glycosphingolipid binding	mmu04151//PI3K-Akt signaling pathway,mmu05145//Toxoplasmosis,mmu04512//ECM-receptor interaction,mmu05165//Human papillomavirus infection,mmu05222//Small cell lung cancer,mmu05200//Pathways in cancer,mmu05146//Amoebiasis,mmu05020//Prion diseases,mmu04510//Focal adhesion
ENSMUSG00000027827	Kcnab1	potassium voltage-gated channel, shaker-related subfamily, beta member 1	7.3055	9.11228	7.54369	6.77924	6.2616	4.429	6.17888	4.30117	7.68518	5.29266	-2.39251	0.000125847	0.0133379	GO:0032412//regulation of ion transmembrane transporter activity,GO:0072358//cardiovascular system development,GO:0072359//circulatory system development,GO:0044708//single-organism behavior,GO:0060537//muscle tissue development,GO:0007611//learning or memory,GO:0043269//regulation of ion transport,GO:0044765//single-organism transport,GO:0015672//monovalent inorganic cation transport,GO:0034220/…	GO:0005623//cell,GO:0034702//ion channel complex,GO:0005886//plasma membrane,GO:0005887//integral to plasma membrane,GO:0008076//voltage-gated potassium channel complex,GO:0044464//cell part,GO:0043025//neuronal cell body,GO:0005737//cytoplasm,GO:0042995//cell projection,GO:0044304//main axon,GO:0032991//macromolecular complex,GO:0032839//dendrite cytoplasm,GO:0032838//cell projection cytoplasm,G…	GO:0015075//ion transmembrane transporter activity,GO:0005261//cation channel activity,GO:0005267//potassium channel activity,GO:0005515//protein binding,GO:0019904//protein domain specific binding,GO:0044325//ion channel binding,GO:0036094//small molecule binding,GO:1901363//heterocyclic compound binding,GO:0015459//potassium channel regulator activity,GO:0015077//monovalent inorganic cation tra…	---
ENSMUSG00000031165	Was	Wiskott-Aldrich syndrome	7.96671	9.00113	8.11352	7.25311	6.56142	6.73964	6.82074	6.60356	8.08361	6.68134	-1.40228	0.000125896	0.0133379	GO:0007265//Ras protein signal transduction,GO:0042221//response to chemical stimulus,GO:0046907//intracellular transport,GO:0008154//actin polymerization or depolymerization,GO:2000146//negative regulation of cell motility,GO:0044765//single-organism transport,GO:0008064//regulation of actin polymerization or depolymerization,GO:0051497//negative regulation of stress fiber assembly,GO:0023052//s…	GO:0031988//membrane-bounded vesicle,GO:0005623//cell,GO:0043230//extracellular organelle,GO:0030054//cell junction,GO:0044464//cell part,GO:0005737//cytoplasm,GO:0044430//cytoskeletal part,GO:0032991//macromolecular complex,GO:0005576//extracellular region,GO:0043232//intracellular non-membrane-bounded organelle,GO:0012506//vesicle membrane,GO:0031410//cytoplasmic vesicle,GO:0043228//non-membran…	GO:0008092//cytoskeletal protein binding,GO:0051020//GTPase binding,GO:0005515//protein binding,GO:0019904//protein domain specific binding,GO:0017124//SH3 domain binding,GO:0048365//Rac GTPase binding,GO:0031267//small GTPase binding,GO:0003779//actin binding,GO:0005488//binding,GO:0017016//Ras GTPase binding,GO:0043274//phospholipase binding,GO:0042802//identical protein binding,GO:0019901//pro…	mmu04530//Tight junction,mmu05132//Salmonella infection,mmu05100//Bacterial invasion of epithelial cells,mmu04810//Regulation of actin cytoskeleton,mmu04666//Fc gamma R-mediated phagocytosis,mmu04520//Adherens junction,mmu05231//Choline metabolism in cancer,mmu04144//Endocytosis,mmu04062//Chemokine signaling pathway
ENSMUSG00000026043	Col3a1	collagen, type III, alpha 1	12.8939	14.4146	13.1377	12.2562	11.9346	11.3356	12.1602	10.8447	13.1756	11.5688	-1.60681	0.000126889	0.0133379	GO:0007178//transmembrane receptor protein serine/threonine kinase signaling pathway,GO:0007265//Ras protein signal transduction,GO:0072358//cardiovascular system development,GO:0022610//biological adhesion,GO:0043412//macromolecule modification,GO:0072359//circulatory system development,GO:0042221//response to chemical stimulus,GO:0060414//aorta smooth muscle tissue morphogenesis,GO:0060537//mus…	GO:0005615//extracellular space,GO:0044420//extracellular matrix part,GO:0005583//fibrillar collagen,GO:0005576//extracellular region,GO:0005586//collagen type III,GO:0044421//extracellular region part,GO:0005581//collagen,GO:0005578//proteinaceous extracellular matrix,GO:0031012//extracellular matrix	GO:0005515//protein binding,GO:0046332//SMAD binding,GO:0048407//platelet-derived growth factor binding,GO:0005198//structural molecule activity,GO:0032403//protein complex binding,GO:0005102//receptor binding,GO:0002020//protease binding,GO:0019838//growth factor binding,GO:0005488//binding,GO:0005178//integrin binding,GO:0043167//ion binding,GO:0043169//cation binding,GO:0005201//extracellular …	mmu04926//Relaxin signaling pathway,mmu04974//Protein digestion and absorption,mmu04611//Platelet activation,mmu04933//AGE-RAGE signaling pathway in diabetic complications,mmu05146//Amoebiasis
ENSMUSG00000021559	Dapk1	death associated protein kinase 1	8.54005	11.0233	9.19276	8.34323	7.75008	7.11339	7.91484	7.5141	9.27483	7.5731	-1.70173	0.00012758	0.0133379	GO:0032412//regulation of ion transmembrane transporter activity,GO:0043412//macromolecule modification,GO:0051248//negative regulation of protein metabolic process,GO:0042221//response to chemical stimulus,GO:0012501//programmed cell death,GO:0043269//regulation of ion transport,GO:0050790//regulation of catalytic activity,GO:0044765//single-organism transport,GO:0060255//regulation of macromole…	GO:0005623//cell,GO:0005886//plasma membrane,GO:0044464//cell part,GO:0005737//cytoplasm,GO:0043232//intracellular non-membrane-bounded organelle,GO:0043228//non-membrane-bounded organelle,GO:0005622//intracellular,GO:0071944//cell periphery,GO:0043226//organelle,GO:0044444//cytoplasmic part,GO:0015629//actin cytoskeleton,GO:0016020//membrane,GO:0043229//intracellular organelle,GO:0044424//intrac…	GO:0016740//transferase activity,GO:0017076//purine nucleotide binding,GO:0004683//calmodulin-dependent protein kinase activity,GO:0004871//signal transducer activity,GO:0035639//purine ribonucleoside triphosphate binding,GO:0015075//ion transmembrane transporter activity,GO:0032561//guanyl ribonucleotide binding,GO:0019905//syntaxin binding,GO:0005515//protein binding,GO:0004972//N-methyl-D-aspa…	mmu05200//Pathways in cancer,mmu05219//Bladder cancer,mmu04140//Autophagy - animal
ENSMUSG00000000753	Serpinf1	serine (or cysteine) peptidase inhibitor, clade F, member 1	8.42544	9.54304	7.54369	6.93354	6.80953	6.14002	6.11272	6.36704	8.11143	6.35733	-1.7541	0.000127683	0.0133379	GO:0046685//response to arsenic-containing substance,GO:0072358//cardiovascular system development,GO:0009268//response to pH,GO:0051346//negative regulation of hydrolase activity,GO:0072359//circulatory system development,GO:0042221//response to chemical stimulus,GO:0043010//camera-type eye development,GO:0044708//single-organism behavior,GO:0007611//learning or memory,GO:1901214//regulation of …	GO:0031988//membrane-bounded vesicle,GO:0005623//cell,GO:0043230//extracellular organelle,GO:0005615//extracellular space,GO:0044464//cell part,GO:0043025//neuronal cell body,GO:0005737//cytoplasm,GO:0042995//cell projection,GO:0044420//extracellular matrix part,GO:0005576//extracellular region,GO:0043005//neuron projection,GO:0031410//cytoplasmic vesicle,GO:0065010//extracellular membrane-bounde…	GO:0017171//serine hydrolase activity,GO:0008236//serine-type peptidase activity,GO:0030414//peptidase inhibitor activity,GO:0061135//endopeptidase regulator activity,GO:0061134//peptidase regulator activity,GO:0004866//endopeptidase inhibitor activity,GO:0004867//serine-type endopeptidase inhibitor activity,GO:0030234//enzyme regulator activity,GO:0004252//serine-type endopeptidase activity,GO:0…	mmu04310//Wnt signaling pathway
ENSMUSG00000042453	Reln	reelin	6.94335	8.33536	8.60704	7.08762	5.7158	6.55802	6.04337	6.19346	7.74334	6.12766	-1.61568	0.000128088	0.0133379	GO:0090128//regulation of synapse maturation,GO:0097061//dendritic spine organization,GO:0032412//regulation of ion transmembrane transporter activity,GO:0022610//biological adhesion,GO:0007616//long-term memory,GO:0045860//positive regulation of protein kinase activity,GO:2000969//positive regulation of alpha-amino-3-hydroxy-5-methyl-4-isoxazole propionate selective glutamate receptor activity,G…	GO:0005623//cell,GO:0005886//plasma membrane,GO:0005615//extracellular space,GO:0044464//cell part,GO:0005737//cytoplasm,GO:0042995//cell projection,GO:0005576//extracellular region,GO:0043005//neuron projection,GO:0030425//dendrite,GO:0005622//intracellular,GO:0044421//extracellular region part,GO:0097458//neuron part,GO:0071944//cell periphery,GO:0005578//proteinaceous extracellular matrix,GO:0…	GO:0016740//transferase activity,GO:0003700//sequence-specific DNA binding transcription factor activity,GO:0004871//signal transducer activity,GO:0015075//ion transmembrane transporter activity,GO:0017171//serine hydrolase activity,GO:0004713//protein tyrosine kinase activity,GO:0008236//serine-type peptidase activity,GO:0005515//protein binding,GO:0070325//lipoprotein particle receptor binding,…	mmu04151//PI3K-Akt signaling pathway,mmu04512//ECM-receptor interaction,mmu05165//Human papillomavirus infection,mmu04510//Focal adhesion
ENSMUSG00000028264	Spaca1	sperm acrosome associated 1	4.14748	5.15885	4.22894	4.61004	0	2.8719	0	0	4.53633	0.717974	-3.81836	0.000128467	0.0133379	GO:0048610//cellular process involved in reproduction,GO:0007276//gamete generation,GO:0071840//cellular component organization or biogenesis,GO:0022412//cellular process involved in reproduction in multicellular organism,GO:0008152//metabolic process,GO:0044036//cell wall macromolecule metabolic process,GO:0043170//macromolecule metabolic process,GO:0048609//multicellular organismal reproductive…	GO:0031988//membrane-bounded vesicle,GO:0005623//cell,GO:0001669//acrosomal vesicle,GO:0002080//acrosomal membrane,GO:0005615//extracellular space,GO:0044464//cell part,GO:0005737//cytoplasm,GO:0005576//extracellular region,GO:0012506//vesicle membrane,GO:0031410//cytoplasmic vesicle,GO:0031224//intrinsic to membrane,GO:0012505//endomembrane system,GO:0031090//organelle membrane,GO:0031982//vesic…	GO:0016798//hydrolase activity, acting on glycosyl bonds,GO:0003796//lysozyme activity,GO:0003824//catalytic activity,GO:0016787//hydrolase activity,GO:0004553//hydrolase activity, hydrolyzing O-glycosyl compounds	---
ENSMUSG00000037060	Cavin3	caveolae associated 3	10.056	11.9215	11.0221	9.55429	9.52609	8.68586	9.463	8.25001	10.6385	8.98124	-1.65723	0.000128561	0.0133379	GO:0000165//MAPK cascade,GO:0043410//positive regulation of MAPK cascade,GO:0048585//negative regulation of response to stimulus,GO:0060255//regulation of macromolecule metabolic process,GO:0007623//circadian rhythm,GO:0031324//negative regulation of cellular metabolic process,GO:0023052//signaling,GO:0010467//gene expression,GO:0030029//actin filament-based process,GO:0071840//cellular component…	GO:0005623//cell,GO:0005886//plasma membrane,GO:0044464//cell part,GO:0005737//cytoplasm,GO:0032991//macromolecular complex,GO:0005622//intracellular,GO:0044459//plasma membrane part,GO:0043234//protein complex,GO:0044425//membrane part,GO:0071944//cell periphery,GO:0044444//cytoplasmic part,GO:0016020//membrane,GO:0005901//caveola,GO:0044424//intracellular part,GO:0045121//membrane raft,GO:00058…	GO:0005080//protein kinase C binding,GO:0005515//protein binding,GO:0005488//binding,GO:0019901//protein kinase binding,GO:0019899//enzyme binding,GO:0019900//kinase binding	---
ENSMUSG00000055172	C1ra	complement component 1, r subcomponent A	10.3297	11.7223	10.6643	9.5622	9.26029	8.95292	9.63196	8.58236	10.5696	9.10688	-1.46275	0.000130617	0.0135024	GO:0006956//complement activation,GO:0002253//activation of immune response,GO:0006958//complement activation, classical pathway,GO:0002250//adaptive immune response,GO:0065007//biological regulation,GO:0002376//immune system process,GO:0008152//metabolic process,GO:0043170//macromolecule metabolic process,GO:0006952//defense response,GO:0002252//immune effector process,GO:0006508//proteolysis,GO…	GO:0031988//membrane-bounded vesicle,GO:0043230//extracellular organelle,GO:0072562//blood microparticle,GO:0005615//extracellular space,GO:0005576//extracellular region,GO:0065010//extracellular membrane-bounded organelle,GO:0031982//vesicle,GO:0070062//extracellular vesicular exosome,GO:0044421//extracellular region part,GO:0043226//organelle,GO:0043227//membrane-bounded organelle	GO:0017171//serine hydrolase activity,GO:0008236//serine-type peptidase activity,GO:0005488//binding,GO:0004252//serine-type endopeptidase activity,GO:0070011//peptidase activity, acting on L-amino acid peptides,GO:0003824//catalytic activity,GO:0008233//peptidase activity,GO:0004175//endopeptidase activity,GO:0043167//ion binding,GO:0043169//cation binding,GO:0005509//calcium ion binding,GO:0046…	mmu05322//Systemic lupus erythematosus,mmu04145//Phagosome,mmu04610//Complement and coagulation cascades,mmu05150//Staphylococcus aureus infection,mmu05133//Pertussis
ENSMUSG00000020176	Grb10	growth factor receptor bound protein 10	8.76744	11.0536	9.6377	9.17556	8.58666	7.23942	8.30388	7.52461	9.65858	7.91364	-1.74494	0.000131932	0.0135894	GO:0009250//glucan biosynthetic process,GO:0042221//response to chemical stimulus,GO:0044723//single-organism carbohydrate metabolic process,GO:0048585//negative regulation of response to stimulus,GO:0044765//single-organism transport,GO:0060255//regulation of macromolecule metabolic process,GO:0031324//negative regulation of cellular metabolic process,GO:0010906//regulation of glucose metabolic …	GO:0005623//cell,GO:0044464//cell part,GO:0005737//cytoplasm,GO:0032991//macromolecular complex,GO:0005622//intracellular,GO:0043234//protein complex,GO:0044444//cytoplasmic part,GO:0044424//intracellular part,GO:0005829//cytosol	GO:0005515//protein binding,GO:0032403//protein complex binding,GO:0005102//receptor binding,GO:0005488//binding,GO:0045309//protein phosphorylated amino acid binding,GO:0030674//protein binding, bridging,GO:0060090//binding, bridging,GO:0005158//insulin receptor binding,GO:0042802//identical protein binding,GO:0001784//phosphotyrosine binding,GO:0051219//phosphoprotein binding,GO:0035591//signal…	mmu04150//mTOR signaling pathway
ENSMUSG00000071226	Cecr2	CECR2, histone acetyl-lysine reader	3.84576	6.88021	5.12472	4.24108	0	3.15386	2.08667	2.32487	5.02294	1.89135	-3.13159	0.000135533	0.0139066	GO:0051276//chromosome organization,GO:0001841//neural tube formation,GO:0016568//chromatin modification,GO:0048598//embryonic morphogenesis,GO:0035295//tube development,GO:0012501//programmed cell death,GO:0009792//embryo development ending in birth or egg hatching,GO:0001838//embryonic epithelial tube formation,GO:0021915//neural tube development,GO:0030030//cell projection organization,GO:0060…	GO:0005623//cell,GO:0044454//nuclear chromosome part,GO:0000790//nuclear chromatin,GO:0044464//cell part,GO:0031981//nuclear lumen,GO:0032991//macromolecular complex,GO:0031974//membrane-enclosed lumen,GO:0043232//intracellular non-membrane-bounded organelle,GO:0043228//non-membrane-bounded organelle,GO:0043233//organelle lumen,GO:0005622//intracellular,GO:0000785//chromatin,GO:0044428//nuclear p…	---	---
ENSMUSG00000026473	Glul	glutamate-ammonia ligase (glutamine synthetase)	12.5733	14.0942	13.1909	11.8555	11.7519	11.459	11.6127	11.4616	12.9285	11.5713	-1.35719	0.000135979	0.0139066	GO:0071705//nitrogen compound transport,GO:0042221//response to chemical stimulus,GO:0046883//regulation of hormone secretion,GO:0051050//positive regulation of transport,GO:0031667//response to nutrient levels,GO:0051239//regulation of multicellular organismal process,GO:0044765//single-organism transport,GO:0023052//signaling,GO:0007270//neuron-neuron synaptic transmission,GO:0009267//cellular …	GO:0031988//membrane-bounded vesicle,GO:0005739//mitochondrion,GO:0005623//cell,GO:0043230//extracellular organelle,GO:0044464//cell part,GO:0043025//neuronal cell body,GO:0005737//cytoplasm,GO:0042995//cell projection,GO:0097386//glial cell projection,GO:0032991//macromolecular complex,GO:0005576//extracellular region,GO:0005783//endoplasmic reticulum,GO:0043209//myelin sheath,GO:0043005//neuron…	GO:0017076//purine nucleotide binding,GO:0035639//purine ribonucleoside triphosphate binding,GO:0016597//amino acid binding,GO:0004356//glutamate-ammonia ligase activity,GO:0005515//protein binding,GO:0016595//glutamate binding,GO:0016880//acid-ammonia (or amide) ligase activity,GO:0036094//small molecule binding,GO:0016211//ammonia ligase activity,GO:1901363//heterocyclic compound binding,GO:003…	mmu04217//Necroptosis,mmu04724//Glutamatergic synapse,mmu00910//Nitrogen metabolism,mmu00630//Glyoxylate and dicarboxylate metabolism,mmu04727//GABAergic synapse,mmu00250//Alanine, aspartate and glutamate metabolism,mmu00220//Arginine biosynthesis
ENSMUSG00000026489	Coq8a	coenzyme Q8A	8.55296	9.54304	8.30236	9.549	9.09161	11.6117	10.823	10.9302	8.98684	10.6141	1.62731	0.000138502	0.0141144	GO:0043412//macromolecule modification,GO:0044249//cellular biosynthetic process,GO:0044267//cellular protein metabolic process,GO:0008152//metabolic process,GO:0043170//macromolecule metabolic process,GO:0006733//oxidoreduction coenzyme metabolic process,GO:0009987//cellular process,GO:0006743//ubiquinone metabolic process,GO:0042181//ketone biosynthetic process,GO:0006796//phosphate-containing …	GO:0005739//mitochondrion,GO:0005623//cell,GO:0044464//cell part,GO:0005737//cytoplasm,GO:0031224//intrinsic to membrane,GO:0005622//intracellular,GO:0044425//membrane part,GO:0043231//intracellular membrane-bounded organelle,GO:0043226//organelle,GO:0044444//cytoplasmic part,GO:0016020//membrane,GO:0043229//intracellular organelle,GO:0043227//membrane-bounded organelle,GO:0044424//intracellular …	GO:0016740//transferase activity,GO:0017076//purine nucleotide binding,GO:0035639//purine ribonucleoside triphosphate binding,GO:0036094//small molecule binding,GO:1901363//heterocyclic compound binding,GO:0032555//purine ribonucleotide binding,GO:0005488//binding,GO:0000166//nucleotide binding,GO:0001883//purine nucleoside binding,GO:0043168//anion binding,GO:0016773//phosphotransferase activity…	---
ENSMUSG00000053825	Ppfia2	protein tyrosine phosphatase, receptor type, f polypeptide (PTPRF), interacting protein (liprin), alpha 2	7.09222	6.53211	5.18995	6.45607	4.82728	2.8719	4.56886	4.39582	6.31759	4.16596	-2.15162	0.000139389	0.0141546	---	GO:0031988//membrane-bounded vesicle,GO:0005623//cell,GO:0043230//extracellular organelle,GO:0044464//cell part,GO:0005737//cytoplasm,GO:0005576//extracellular region,GO:0065010//extracellular membrane-bounded organelle,GO:0031982//vesicle,GO:0070062//extracellular vesicular exosome,GO:0005622//intracellular,GO:0044421//extracellular region part,GO:0043226//organelle,GO:0043227//membrane-bounded …	GO:0005515//protein binding,GO:0032403//protein complex binding,GO:0005488//binding	---
ENSMUSG00000024529	Lox	lysyl oxidase	7.12715	9.2755	7.54369	5.91268	5.52707	4.3191	6.17888	4.98846	7.46475	5.25338	-2.21138	0.000140031	0.0141697	GO:0072358//cardiovascular system development,GO:0072359//circulatory system development,GO:0042221//response to chemical stimulus,GO:0035295//tube development,GO:0043062//extracellular structure organization,GO:0048545//response to steroid hormone stimulus,GO:0071840//cellular component organization or biogenesis,GO:0008152//metabolic process,GO:0030324//lung development,GO:0007507//heart develo…	GO:0005623//cell,GO:0005615//extracellular space,GO:0044464//cell part,GO:0044420//extracellular matrix part,GO:0005576//extracellular region,GO:0005622//intracellular,GO:0044421//extracellular region part,GO:0005581//collagen,GO:0043231//intracellular membrane-bounded organelle,GO:0043226//organelle,GO:0005578//proteinaceous extracellular matrix,GO:0043229//intracellular organelle,GO:0043227//me…	GO:0016641//oxidoreductase activity, acting on the CH-NH2 group of donors, oxygen as acceptor,GO:0004720//protein-lysine 6-oxidase activity,GO:0016638//oxidoreductase activity, acting on the CH-NH2 group of donors,GO:0005515//protein binding,GO:0005507//copper ion binding,GO:0005488//binding,GO:0046914//transition metal ion binding,GO:0003824//catalytic activity,GO:0043167//ion binding,GO:0043169…	---
ENSMUSG00000020253	Ppm1m	protein phosphatase 1M	9.27157	11.3029	9.39994	8.70889	8.3	7.96953	7.85539	8.25633	9.67082	8.09531	-1.57551	0.000142583	0.0143769	GO:0043412//macromolecule modification,GO:0044267//cellular protein metabolic process,GO:0008152//metabolic process,GO:0043170//macromolecule metabolic process,GO:0009987//cellular process,GO:0006470//protein dephosphorylation,GO:0006796//phosphate-containing compound metabolic process,GO:0044260//cellular macromolecule metabolic process,GO:0044237//cellular metabolic process,GO:0019538//protein …	GO:0005623//cell,GO:0044464//cell part,GO:0005622//intracellular,GO:0043231//intracellular membrane-bounded organelle,GO:0043226//organelle,GO:0043229//intracellular organelle,GO:0043227//membrane-bounded organelle,GO:0044424//intracellular part,GO:0005634//nucleus	GO:0016791//phosphatase activity,GO:0042578//phosphoric ester hydrolase activity,GO:0030145//manganese ion binding,GO:0005488//binding,GO:0016788//hydrolase activity, acting on ester bonds,GO:0046914//transition metal ion binding,GO:0004721//phosphoprotein phosphatase activity,GO:0003824//catalytic activity,GO:0043167//ion binding,GO:0043169//cation binding,GO:0046872//metal ion binding,GO:001678…	---
ENSMUSG00000024673	Ms4a1	membrane-spanning 4-domains, subfamily A, member 1	6.92362	9.86213	6.40798	6.33818	5.84272	5.39512	4.99335	5.26411	7.38298	5.37383	-2.00915	0.000143919	0.0143769	GO:0045321//leukocyte activation,GO:0002376//immune system process,GO:0009987//cellular process,GO:0044763//single-organism cellular process,GO:0001775//cell activation,GO:0044699//single-organism process,GO:0046649//lymphocyte activation,GO:0042113//B cell activation	GO:0031988//membrane-bounded vesicle,GO:0005623//cell,GO:0043230//extracellular organelle,GO:0005886//plasma membrane,GO:0005887//integral to plasma membrane,GO:0005615//extracellular space,GO:0044464//cell part,GO:0005576//extracellular region,GO:0031226//intrinsic to plasma membrane,GO:0031224//intrinsic to membrane,GO:0065010//extracellular membrane-bounded organelle,GO:0031982//vesicle,GO:007…	GO:0023023//MHC protein complex binding,GO:0005515//protein binding,GO:0003823//antigen binding,GO:0005102//receptor binding,GO:0005488//binding,GO:0023026//MHC class II protein complex binding,GO:0070851//growth factor receptor binding,GO:0005154//epidermal growth factor receptor binding	mmu04640//Hematopoietic cell lineage
ENSMUSG00000027367	Stard7	START domain containing 7	10.3795	10.7468	10.9355	11.3839	11.9221	12.474	11.2962	12.3571	10.8614	12.0123	1.15092	0.000144344	0.0143769	---	GO:0005739//mitochondrion,GO:0005623//cell,GO:0044464//cell part,GO:0005737//cytoplasm,GO:0005622//intracellular,GO:0043231//intracellular membrane-bounded organelle,GO:0043226//organelle,GO:0044444//cytoplasmic part,GO:0043229//intracellular organelle,GO:0043227//membrane-bounded organelle,GO:0044424//intracellular part	GO:0008289//lipid binding,GO:0005488//binding	---
ENSMUSG00000003379	Cd79a	CD79A antigen (immunoglobulin-associated alpha)	9.25192	11.3244	9.6022	8.54295	7.72832	8.43235	8.09699	8.06796	9.68036	8.08141	-1.59895	0.000145061	0.0143769	GO:0050853//B cell receptor signaling pathway,GO:0032943//mononuclear cell proliferation,GO:0002253//activation of immune response,GO:0023052//signaling,GO:0051262//protein tetramerization,GO:0002250//adaptive immune response,GO:0071840//cellular component organization or biogenesis,GO:0051289//protein homotetramerization,GO:0008283//cell proliferation,GO:0050794//regulation of cellular process,G…	GO:0005623//cell,GO:0005886//plasma membrane,GO:0005887//integral to plasma membrane,GO:0044464//cell part,GO:0005737//cytoplasm,GO:0032991//macromolecular complex,GO:0031226//intrinsic to plasma membrane,GO:0031224//intrinsic to membrane,GO:0043235//receptor complex,GO:0005770//late endosome,GO:0005768//endosome,GO:0005622//intracellular,GO:0044459//plasma membrane part,GO:0043234//protein compl…	GO:0004871//signal transducer activity,GO:0042803//protein homodimerization activity,GO:0005515//protein binding,GO:0046983//protein dimerization activity,GO:0004888//transmembrane signaling receptor activity,GO:0005488//binding,GO:0060089//molecular transducer activity,GO:0042802//identical protein binding,GO:0004872//receptor activity,GO:0038023//signaling receptor activity	mmu04662//B cell receptor signaling pathway,mmu05340//Primary immunodeficiency
ENSMUSG00000046070	Igfals	insulin-like growth factor binding protein, acid labile subunit	6.75518	9.59107	6.7265	5.53804	0	4.07045	3.96481	5.40732	7.1527	3.36064	-3.79205	0.000145146	0.0143769	GO:0022610//biological adhesion,GO:0007155//cell adhesion,GO:0009987//cellular process,GO:0044763//single-organism cellular process,GO:0044699//single-organism process	GO:0031988//membrane-bounded vesicle,GO:0005623//cell,GO:0043230//extracellular organelle,GO:0005615//extracellular space,GO:0044464//cell part,GO:0031981//nuclear lumen,GO:0032991//macromolecular complex,GO:0031974//membrane-enclosed lumen,GO:0005576//extracellular region,GO:0005654//nucleoplasm,GO:0065010//extracellular membrane-bounded organelle,GO:0031982//vesicle,GO:0043233//organelle lumen,…	GO:0005515//protein binding,GO:0019838//growth factor binding,GO:0005488//binding,GO:0005520//insulin-like growth factor binding	---
ENSMUSG00000055653	Gpc3	glypican 3	9.67721	11.3244	10.4346	9.08697	8.53746	6.86226	9.05085	6.24522	10.1308	7.67395	-2.45685	0.000145494	0.0143769	GO:0060675//ureteric bud morphogenesis,GO:0007178//transmembrane receptor protein serine/threonine kinase signaling pathway,GO:0045926//negative regulation of growth,GO:0009948//anterior/posterior axis specification,GO:0072358//cardiovascular system development,GO:0072073//kidney epithelium development,GO:0051346//negative regulation of hydrolase activity,GO:0072359//circulatory system developmen…	GO:0031988//membrane-bounded vesicle,GO:0005796//Golgi lumen,GO:0005623//cell,GO:0043230//extracellular organelle,GO:0005886//plasma membrane,GO:0005887//integral to plasma membrane,GO:0044464//cell part,GO:0005737//cytoplasm,GO:0031974//membrane-enclosed lumen,GO:0005794//Golgi apparatus,GO:0005576//extracellular region,GO:0031226//intrinsic to plasma membrane,GO:0031224//intrinsic to membrane,G…	GO:0001948//glycoprotein binding,GO:0043395//heparan sulfate proteoglycan binding,GO:0060422//peptidyl-dipeptidase inhibitor activity,GO:0005515//protein binding,GO:0030414//peptidase inhibitor activity,GO:0061134//peptidase regulator activity,GO:0005488//binding,GO:0043168//anion binding,GO:0030234//enzyme regulator activity,GO:0043394//proteoglycan binding,GO:1901681//sulfur compound binding,GO…	mmu05205//Proteoglycans in cancer
ENSMUSG00000005583	Mef2c	myocyte enhancer factor 2C	8.05099	7.42178	9.25124	7.24002	6.87039	5.93174	5.13341	6.27042	7.99101	6.05149	-1.93952	0.00014558	0.0143769	GO:0010694//positive regulation of alkaline phosphatase activity,GO:0003299//muscle hypertrophy in response to stress,GO:0060349//bone morphogenesis,GO:0045165//cell fate commitment,GO:0003211//cardiac ventricle formation,GO:0003007//heart morphogenesis,GO:0050853//B cell receptor signaling pathway,GO:0032412//regulation of ion transmembrane transporter activity,GO:0072358//cardiovascular system …	GO:0005623//cell,GO:0044464//cell part,GO:0005737//cytoplasm,GO:0031981//nuclear lumen,GO:0032991//macromolecular complex,GO:0031974//membrane-enclosed lumen,GO:0016528//sarcoplasm,GO:0005654//nucleoplasm,GO:0044451//nucleoplasm part,GO:0043233//organelle lumen,GO:0016607//nuclear speck,GO:0005622//intracellular,GO:0044428//nuclear part,GO:0044422//organelle part,GO:0043234//protein complex,GO:00…	GO:0000981//sequence-specific DNA binding RNA polymerase II transcription factor activity,GO:0003700//sequence-specific DNA binding transcription factor activity,GO:0004871//signal transducer activity,GO:0044212//transcription regulatory region DNA binding,GO:0035326//enhancer binding,GO:0000987//core promoter proximal region sequence-specific DNA binding,GO:0015075//ion transmembrane transporter…	mmu05202//Transcriptional misregulation in cancers,mmu04022//cGMP - PKG signaling pathway,mmu04371//Apelin signaling pathway,mmu04010//MAPK signaling pathway,mmu04921//Oxytocin signaling pathway,mmu05418//Fluid shear stress and atherosclerosis
ENSMUSG00000020674	Pxdn	peroxidasin	10.094	12.2999	11.0737	10.1271	9.74775	8.68031	9.79378	8.80995	10.8987	9.25795	-1.64074	0.000146081	0.014377	GO:0070301//cellular response to hydrogen peroxide,GO:0042744//hydrogen peroxide catabolic process,GO:0042221//response to chemical stimulus,GO:0043062//extracellular structure organization,GO:0071840//cellular component organization or biogenesis,GO:0000302//response to reactive oxygen species,GO:0042542//response to hydrogen peroxide,GO:0008152//metabolic process,GO:0009056//catabolic process,G…	GO:0031988//membrane-bounded vesicle,GO:0005623//cell,GO:0043230//extracellular organelle,GO:0005615//extracellular space,GO:0044464//cell part,GO:0005737//cytoplasm,GO:0005576//extracellular region,GO:0005783//endoplasmic reticulum,GO:0065010//extracellular membrane-bounded organelle,GO:0031982//vesicle,GO:0070062//extracellular vesicular exosome,GO:0005622//intracellular,GO:0044421//extracellul…	GO:0046906//tetrapyrrole binding,GO:0005198//structural molecule activity,GO:1901363//heterocyclic compound binding,GO:0005488//binding,GO:0097159//organic cyclic compound binding,GO:0016684//oxidoreductase activity, acting on peroxide as acceptor,GO:0004601//peroxidase activity,GO:0003824//catalytic activity,GO:0043167//ion binding,GO:0043169//cation binding,GO:0005201//extracellular matrix stru…	---
ENSMUSG00000033191	Tie1	tyrosine kinase with immunoglobulin-like and EGF-like domains 1	9.52835	11.2175	9.96336	8.47754	7.99752	7.68936	8.69158	8.31806	9.79668	8.17413	-1.62255	0.000148028	0.0145188	GO:0072358//cardiovascular system development,GO:0043412//macromolecule modification,GO:0072359//circulatory system development,GO:0042221//response to chemical stimulus,GO:0051239//regulation of multicellular organismal process,GO:2000146//negative regulation of cell motility,GO:0009792//embryo development ending in birth or egg hatching,GO:0023052//signaling,GO:0032526//response to retinoic aci…	GO:0005623//cell,GO:0005886//plasma membrane,GO:0044464//cell part,GO:0031224//intrinsic to membrane,GO:0044425//membrane part,GO:0071944//cell periphery,GO:0016020//membrane,GO:0016021//integral to membrane	GO:0016740//transferase activity,GO:0017076//purine nucleotide binding,GO:0004871//signal transducer activity,GO:0035639//purine ribonucleoside triphosphate binding,GO:0004713//protein tyrosine kinase activity,GO:0036094//small molecule binding,GO:1901363//heterocyclic compound binding,GO:0032555//purine ribonucleotide binding,GO:0004888//transmembrane signaling receptor activity,GO:0005488//bind…	---
ENSMUSG00000019846	Lama4	laminin, alpha 4	9.78505	11.899	10.6028	9.18242	9.0083	7.90442	9.26017	8.44523	10.3673	8.65453	-1.71279	0.000148632	0.0145285	GO:0072358//cardiovascular system development,GO:0022610//biological adhesion,GO:0072359//circulatory system development,GO:0051239//regulation of multicellular organismal process,GO:0050794//regulation of cellular process,GO:0065007//biological regulation,GO:2000026//regulation of multicellular organismal development,GO:0016477//cell migration,GO:0007155//cell adhesion,GO:2000145//regulation of …	GO:0031988//membrane-bounded vesicle,GO:0043230//extracellular organelle,GO:0005615//extracellular space,GO:0044420//extracellular matrix part,GO:0005576//extracellular region,GO:0065010//extracellular membrane-bounded organelle,GO:0031982//vesicle,GO:0070062//extracellular vesicular exosome,GO:0044421//extracellular region part,GO:0043226//organelle,GO:0005604//basement membrane,GO:0005578//prot…	GO:0005515//protein binding,GO:0005102//receptor binding,GO:0005488//binding	mmu05143//African trypanosomiasis,mmu04151//PI3K-Akt signaling pathway,mmu05145//Toxoplasmosis,mmu04512//ECM-receptor interaction,mmu05165//Human papillomavirus infection,mmu05222//Small cell lung cancer,mmu05200//Pathways in cancer,mmu05146//Amoebiasis,mmu04510//Focal adhesion
ENSMUSG00000000489	Pdgfb	platelet derived growth factor, B polypeptide	8.5721	10.3285	9.39994	8.23524	7.94189	7.52582	7.84524	7.24842	9.13394	7.64034	-1.4936	0.000150311	0.0146428	GO:0003071//renal system process involved in regulation of systemic arterial blood pressure,GO:0007178//transmembrane receptor protein serine/threonine kinase signaling pathway,GO:0072358//cardiovascular system development,GO:0010595//positive regulation of endothelial cell migration,GO:0072073//kidney epithelium development,GO:0045860//positive regulation of protein kinase activity,GO:0043412//m…	GO:0005623//cell,GO:0005886//plasma membrane,GO:0005615//extracellular space,GO:0044464//cell part,GO:0005737//cytoplasm,GO:0005576//extracellular region,GO:0016323//basolateral plasma membrane,GO:0005622//intracellular,GO:0044459//plasma membrane part,GO:0044421//extracellular region part,GO:0044425//membrane part,GO:0071944//cell periphery,GO:0016020//membrane,GO:0009986//cell surface,GO:004442…	GO:0016740//transferase activity,GO:0005057//receptor signaling protein activity,GO:0016651//oxidoreductase activity, acting on NAD(P)H,GO:0004871//signal transducer activity,GO:0005518//collagen binding,GO:0008047//enzyme activator activity,GO:0046982//protein heterodimerization activity,GO:0004713//protein tyrosine kinase activity,GO:0042803//protein homodimerization activity,GO:0005515//protei…	mmu05166//HTLV-I infection,mmu05214//Glioma,mmu04151//PI3K-Akt signaling pathway,mmu04014//Ras signaling pathway,mmu05215//Prostate cancer,mmu05200//Pathways in cancer,mmu04010//MAPK signaling pathway,mmu04810//Regulation of actin cytoskeleton,mmu05167//Kaposis sarcoma-associated herpesvirus infection,mmu04072//Phospholipase D signaling pathway,mmu05218//Melanoma,mmu05211//Renal cell carcinoma,mm…
ENSMUSG00000090214	Gm15657	predicted gene 15657	2.94277	1.36647	2.5463	3.58756	5.57661	4.53113	4.56886	5.69477	2.61077	5.09284	2.48207	0.00015189	0.0146595	---	---	---	---
ENSMUSG00000019718	L3hypdh	L-3-hydroxyproline dehydratase (trans-)	6.56444	8.64506	7.07622	6.88392	5.62452	5.89391	5.6356	5.16008	7.29241	5.57853	-1.71388	0.000151963	0.0146595	GO:0008152//metabolic process	---	GO:0018112//proline racemase activity,GO:0016835//carbon-oxygen lyase activity,GO:0016853//isomerase activity,GO:0050346//trans-L-3-hydroxyproline dehydratase activity,GO:0016855//racemase and epimerase activity, acting on amino acids and derivatives,GO:0016829//lyase activity,GO:0036361//racemase activity, acting on amino acids and derivatives,GO:0016854//racemase and epimerase activity,GO:00476…	mmu00330//Arginine and proline metabolism
ENSMUSG00000040751	Lat2	linker for activation of T cells family, member 2	7.51784	8.24066	8.14676	7.67877	6.56142	7.08008	6.82074	6.60356	7.89601	6.76645	-1.12956	0.000152013	0.0146595	GO:0050853//B cell receptor signaling pathway,GO:0002253//activation of immune response,GO:0044765//single-organism transport,GO:0023052//signaling,GO:0002279//mast cell activation involved in immune response,GO:0006887//exocytosis,GO:0002250//adaptive immune response,GO:0050794//regulation of cellular process,GO:0065007//biological regulation,GO:0045321//leukocyte activation,GO:0016192//vesicle-…	GO:0031988//membrane-bounded vesicle,GO:0005623//cell,GO:0043230//extracellular organelle,GO:0042629//mast cell granule,GO:0005886//plasma membrane,GO:0044464//cell part,GO:0005737//cytoplasm,GO:0005576//extracellular region,GO:0031224//intrinsic to membrane,GO:0065010//extracellular membrane-bounded organelle,GO:0031982//vesicle,GO:0070062//extracellular vesicular exosome,GO:0005622//intracellul…	GO:0005515//protein binding,GO:0019904//protein domain specific binding,GO:0042169//SH2 domain binding,GO:0005488//binding	---
ENSMUSG00000035299	Mid1	midline 1	5.5796	5.77256	4.34805	2.97975	5.75936	5.16033	7.91484	10.1274	4.66999	7.24048	2.57049	0.000152529	0.0146601	GO:0072698//protein localization to microtubule cytoskeleton,GO:0033365//protein localization to organelle,GO:0000165//MAPK cascade,GO:0032984//macromolecular complex disassembly,GO:0043410//positive regulation of MAPK cascade,GO:0043241//protein complex disassembly,GO:0023052//signaling,GO:0007026//negative regulation of microtubule depolymerization,GO:0007019//microtubule depolymerization,GO:00…	GO:0005623//cell,GO:0044464//cell part,GO:0005737//cytoplasm,GO:0044430//cytoskeletal part,GO:0032991//macromolecular complex,GO:0043232//intracellular non-membrane-bounded organelle,GO:0043228//non-membrane-bounded organelle,GO:0005622//intracellular,GO:0044422//organelle part,GO:0043234//protein complex,GO:0043226//organelle,GO:0044444//cytoplasmic part,GO:0005874//microtubule,GO:0043229//intra…	GO:0008092//cytoskeletal protein binding,GO:0016740//transferase activity,GO:0046982//protein heterodimerization activity,GO:0042803//protein homodimerization activity,GO:0008270//zinc ion binding,GO:0044389//small conjugating protein ligase binding,GO:0005515//protein binding,GO:0046983//protein dimerization activity,GO:0005488//binding,GO:0008017//microtubule binding,GO:0046914//transition meta…	mmu04120//Ubiquitin mediated proteolysis
ENSMUSG00000005397	Nid1	nidogen 1	10.8167	13.0547	11.2713	10.6078	10.0114	9.17029	10.3764	9.69658	11.4376	9.81368	-1.62395	0.000153374	0.0146922	GO:0022610//biological adhesion,GO:0032835//glomerulus development,GO:0043062//extracellular structure organization,GO:0071840//cellular component organization or biogenesis,GO:0050794//regulation of cellular process,GO:0065007//biological regulation,GO:0007155//cell adhesion,GO:0032501//multicellular organismal process,GO:0045785//positive regulation of cell adhesion,GO:0009987//cellular process…	GO:0031988//membrane-bounded vesicle,GO:0005623//cell,GO:0043230//extracellular organelle,GO:0005615//extracellular space,GO:0044464//cell part,GO:0044420//extracellular matrix part,GO:0005576//extracellular region,GO:0065010//extracellular membrane-bounded organelle,GO:0031982//vesicle,GO:0070062//extracellular vesicular exosome,GO:0044421//extracellular region part,GO:0071944//cell periphery,GO…	GO:0001948//glycoprotein binding,GO:0005518//collagen binding,GO:0043237//laminin-1 binding,GO:0005515//protein binding,GO:0005488//binding,GO:0050840//extracellular matrix binding,GO:0043394//proteoglycan binding,GO:0043167//ion binding,GO:0043169//cation binding,GO:0005509//calcium ion binding,GO:0043236//laminin binding,GO:0046872//metal ion binding	---
ENSMUSG00000037035	Inhbb	inhibin beta-B	7.12715	8.73866	7.62849	4.43733	4.3458	4.95519	4.35656	5.57851	6.98291	4.80901	-2.17389	0.00015476	0.0147757	GO:0042036//negative regulation of cytokine biosynthetic process,GO:0007178//transmembrane receptor protein serine/threonine kinase signaling pathway,GO:0071705//nitrogen compound transport,GO:0043412//macromolecule modification,GO:0000165//MAPK cascade,GO:0051248//negative regulation of protein metabolic process,GO:0042221//response to chemical stimulus,GO:0046883//regulation of hormone secretio…	GO:0005623//cell,GO:0005615//extracellular space,GO:0044464//cell part,GO:0005737//cytoplasm,GO:0005576//extracellular region,GO:0048471//perinuclear region of cytoplasm,GO:0005622//intracellular,GO:0044421//extracellular region part,GO:0071944//cell periphery,GO:0044444//cytoplasmic part,GO:0044424//intracellular part	GO:0042803//protein homodimerization activity,GO:0005515//protein binding,GO:0046983//protein dimerization activity,GO:0005102//receptor binding,GO:0005125//cytokine activity,GO:0005488//binding,GO:0005179//hormone activity,GO:0005160//transforming growth factor beta receptor binding,GO:0042802//identical protein binding,GO:0004872//receptor activity,GO:0008083//growth factor activity,GO:0005126/…	mmu04350//TGF-beta signaling pathway,mmu04550//Signaling pathways regulating pluripotency of stem cells,mmu04060//Cytokine-cytokine receptor interaction
ENSMUSG00000089783	Gm454	predicted gene 454	4.14748	6.71664	5.31219	2.70283	0	0	0	2.66607	4.71978	0.666516	-4.05327	0.000156503	0.0148926	---	---	---	---
ENSMUSG00000039959	Hip1	huntingtin interacting protein 1	9.05735	11.1963	9.62302	9.21289	8.5437	7.82623	8.63377	7.81745	9.77239	8.20529	-1.5671	0.00015945	0.015123	GO:0042058//regulation of epidermal growth factor receptor signaling pathway,GO:0035791//platelet-derived growth factor receptor-beta signaling pathway,GO:1901362//organic cyclic compound biosynthetic process,GO:0018130//heterocycle biosynthetic process,GO:2000588//positive regulation of platelet-derived growth factor receptor-beta signaling pathway,GO:0051050//positive regulation of transport,GO…	GO:0031988//membrane-bounded vesicle,GO:0005623//cell,GO:0030132//clathrin coat of coated pit,GO:0030136//clathrin-coated vesicle,GO:0005886//plasma membrane,GO:0044464//cell part,GO:0030120//vesicle coat,GO:0005737//cytoplasm,GO:0032991//macromolecular complex,GO:0005794//Golgi apparatus,GO:0012506//vesicle membrane,GO:0030125//clathrin vesicle coat,GO:0031410//cytoplasmic vesicle,GO:0048475//co…	GO:0008092//cytoskeletal protein binding,GO:0005543//phospholipid binding,GO:0008289//lipid binding,GO:0032266//phosphatidylinositol-3-phosphate binding,GO:0032051//clathrin light chain binding,GO:0035612//AP-2 adaptor complex binding,GO:0046982//protein heterodimerization activity,GO:0042803//protein homodimerization activity,GO:0005515//protein binding,GO:0046983//protein dimerization activity,…	mmu05016//Huntingtons disease
ENSMUSG00000027435	Cd93	CD93 antigen	8.93946	11.101	9.37912	8.34323	7.57829	7.26928	8.31863	7.81745	9.44071	7.74591	-1.69479	0.000161851	0.0152814	---	GO:0005623//cell,GO:0005886//plasma membrane,GO:0044464//cell part,GO:0005737//cytoplasm,GO:0031410//cytoplasmic vesicle,GO:0031224//intrinsic to membrane,GO:0031982//vesicle,GO:0005622//intracellular,GO:0044425//membrane part,GO:0071944//cell periphery,GO:0043226//organelle,GO:0044444//cytoplasmic part,GO:0016020//membrane,GO:0043229//intracellular organelle,GO:0009986//cell surface,GO:0044424//…	GO:0005515//protein binding,GO:0005488//binding,GO:0001849//complement component C1q binding,GO:0001848//complement binding,GO:0030246//carbohydrate binding,GO:0043167//ion binding,GO:0043169//cation binding,GO:0005509//calcium ion binding,GO:0046872//metal ion binding,GO:0001846//opsonin binding	---
ENSMUSG00000001435	Col18a1	collagen, type XVIII, alpha 1	10.8576	11.878	10.9188	9.89214	9.30874	9.17818	10.0406	9.59551	10.8866	9.53076	-1.35587	0.000162183	0.0152814	GO:0072358//cardiovascular system development,GO:0022610//biological adhesion,GO:0072359//circulatory system development,GO:0043062//extracellular structure organization,GO:0012501//programmed cell death,GO:0060429//epithelium development,GO:0071840//cellular component organization or biogenesis,GO:0008283//cell proliferation,GO:0003382//epithelial cell morphogenesis,GO:0050794//regulation of cel…	GO:0031988//membrane-bounded vesicle,GO:0043230//extracellular organelle,GO:0005615//extracellular space,GO:0044420//extracellular matrix part,GO:0005576//extracellular region,GO:0065010//extracellular membrane-bounded organelle,GO:0031982//vesicle,GO:0070062//extracellular vesicular exosome,GO:0044421//extracellular region part,GO:0005581//collagen,GO:0043226//organelle,GO:0005604//basement memb…	GO:0005198//structural molecule activity,GO:0005488//binding,GO:0043167//ion binding,GO:0043169//cation binding,GO:0046872//metal ion binding	mmu04974//Protein digestion and absorption
ENSMUSG00000022324	Matn2	matrilin 2	8.67603	10.8039	9.54413	8.46071	8.26264	7.4626	7.93413	7.44936	9.3712	7.77718	-1.59401	0.000164424	0.0154419	GO:0042221//response to chemical stimulus,GO:0031102//neuron projection regeneration,GO:0008347//glial cell migration,GO:0030030//cell projection organization,GO:0032990//cell part morphogenesis,GO:0071840//cellular component organization or biogenesis,GO:0016358//dendrite development,GO:0016477//cell migration,GO:0007399//nervous system development,GO:0048678//response to axon injury,GO:0000904/…	GO:0005615//extracellular space,GO:0044420//extracellular matrix part,GO:0005576//extracellular region,GO:0044421//extracellular region part,GO:0005604//basement membrane,GO:0005578//proteinaceous extracellular matrix,GO:0031012//extracellular matrix	GO:0005488//binding,GO:0043167//ion binding,GO:0043169//cation binding,GO:0005509//calcium ion binding,GO:0046872//metal ion binding	---
ENSMUSG00000073878	Gm13304	predicted gene 13304	5.76847	7.33982	6.63577	5.30654	0	0	0	4.19988	6.26265	1.04997	-5.21268	0.000166108	0.0155123	---	---	---	mmu04064//NF-kappa B signaling pathway,mmu04062//Chemokine signaling pathway,mmu04060//Cytokine-cytokine receptor interaction
ENSMUSG00000024299	Adamts10	a disintegrin-like and metallopeptidase (reprolysin type) with thrombospondin type 1 motif, 10	9.20364	11.1165	10.2308	10.2546	9.04836	8.78738	9.15315	8.88937	10.2014	8.96956	-1.23182	0.000166355	0.0155123	GO:0008152//metabolic process,GO:0043170//macromolecule metabolic process,GO:0006508//proteolysis,GO:0019538//protein metabolic process,GO:0044238//primary metabolic process,GO:0071704//organic substance metabolic process	GO:0044420//extracellular matrix part,GO:0005576//extracellular region,GO:0044421//extracellular region part,GO:0005578//proteinaceous extracellular matrix,GO:0001527//microfibril,GO:0031012//extracellular matrix,GO:0043205//fibril	GO:0008270//zinc ion binding,GO:0005488//binding,GO:0046914//transition metal ion binding,GO:0070011//peptidase activity, acting on L-amino acid peptides,GO:0003824//catalytic activity,GO:0008233//peptidase activity,GO:0004175//endopeptidase activity,GO:0043167//ion binding,GO:0043169//cation binding,GO:0008237//metallopeptidase activity,GO:0004222//metalloendopeptidase activity,GO:0046872//metal…	---
ENSMUSG00000032285	Dnaja4	DnaJ heat shock protein family (Hsp40) member A4	9.06187	10.47	9.32932	9.57529	8.38589	8.54038	8.56739	8.33608	9.60913	8.45744	-1.1517	0.000166793	0.0155123	GO:0090083//regulation of inclusion body assembly,GO:0071840//cellular component organization or biogenesis,GO:0050794//regulation of cellular process,GO:0065007//biological regulation,GO:0044267//cellular protein metabolic process,GO:0009628//response to abiotic stimulus,GO:0008152//metabolic process,GO:0043170//macromolecule metabolic process,GO:0009987//cellular process,GO:0044763//single-orga…	GO:0005623//cell,GO:0044464//cell part,GO:0005737//cytoplasm,GO:0005622//intracellular,GO:0044444//cytoplasmic part,GO:0016020//membrane,GO:0044424//intracellular part,GO:0005829//cytosol	GO:0017076//purine nucleotide binding,GO:0035639//purine ribonucleoside triphosphate binding,GO:0005515//protein binding,GO:0036094//small molecule binding,GO:1901363//heterocyclic compound binding,GO:0032555//purine ribonucleotide binding,GO:0005488//binding,GO:0000166//nucleotide binding,GO:0001883//purine nucleoside binding,GO:0031072//heat shock protein binding,GO:0051082//unfolded protein bi…	---
ENSMUSG00000057098	Ebf1	early B cell factor 1	7.67955	10.4111	8.66555	7.0431	7.15765	5.64334	6.07846	6.82383	8.44981	6.42582	-2.024	0.000169963	0.0156926	GO:1901362//organic cyclic compound biosynthetic process,GO:0010628//positive regulation of gene expression,GO:0018130//heterocycle biosynthetic process,GO:0046483//heterocycle metabolic process,GO:0060255//regulation of macromolecule metabolic process,GO:0009891//positive regulation of biosynthetic process,GO:0019219//regulation of nucleobase-containing compound metabolic process,GO:0010467//gen…	GO:0005623//cell,GO:0044464//cell part,GO:0031981//nuclear lumen,GO:0031974//membrane-enclosed lumen,GO:0005654//nucleoplasm,GO:0043233//organelle lumen,GO:0005622//intracellular,GO:0044428//nuclear part,GO:0044422//organelle part,GO:0043231//intracellular membrane-bounded organelle,GO:0043226//organelle,GO:0043229//intracellular organelle,GO:0043227//membrane-bounded organelle,GO:0044424//intrac…	GO:0000981//sequence-specific DNA binding RNA polymerase II transcription factor activity,GO:0003700//sequence-specific DNA binding transcription factor activity,GO:0044212//transcription regulatory region DNA binding,GO:0000987//core promoter proximal region sequence-specific DNA binding,GO:0001077//RNA polymerase II core promoter proximal region sequence-specific DNA binding transcription facto…	---
ENSMUSG00000086679	Gm15551	predicted gene 15551	5.17458	6.99177	4.65574	2.97975	0	0	0	2.9418	4.95046	0.73545	-4.21501	0.000170135	0.0156926	---	---	---	---
ENSMUSG00000032050	Rdx	radixin	9.76578	11.5568	10.1388	9.64149	9.33777	7.98761	9.03307	8.06076	10.2757	8.6048	-1.67091	0.00017037	0.0156926	GO:0009203//ribonucleoside triphosphate catabolic process,GO:0000082//G1/S transition of mitotic cell cycle,GO:0022610//biological adhesion,GO:0051346//negative regulation of hydrolase activity,GO:0006152//purine nucleoside catabolic process,GO:0010628//positive regulation of gene expression,GO:0042221//response to chemical stimulus,GO:0051726//regulation of cell cycle,GO:0046907//intracellular t…	GO:0031988//membrane-bounded vesicle,GO:0005623//cell,GO:0043230//extracellular organelle,GO:0030054//cell junction,GO:0005913//cell-cell adherens junction,GO:0005886//plasma membrane,GO:0005615//extracellular space,GO:0044464//cell part,GO:0030863//cortical cytoskeleton,GO:0030315//T-tubule,GO:0005737//cytoplasm,GO:0042995//cell projection,GO:0044430//cytoskeletal part,GO:0032155//cell division …	GO:0008092//cytoskeletal protein binding,GO:0042803//protein homodimerization activity,GO:0005515//protein binding,GO:0019904//protein domain specific binding,GO:0046983//protein dimerization activity,GO:1901363//heterocyclic compound binding,GO:0016462//pyrophosphatase activity,GO:0051117//ATPase binding,GO:0003676//nucleic acid binding,GO:0003779//actin binding,GO:0005488//binding,GO:0045296//c…	mmu04530//Tight junction,mmu05205//Proteoglycans in cancer,mmu04810//Regulation of actin cytoskeleton,mmu05206//MicroRNAs in cancer
ENSMUSG00000042357	Gjb5	gap junction protein, beta 5	6.40277	8.13932	7.26968	5.62116	3.95422	2.5211	5.26108	0	6.85823	2.9341	-3.92413	0.000171726	0.015767	GO:0060712//spongiotrophoblast layer development,GO:0048598//embryonic morphogenesis,GO:0009792//embryo development ending in birth or egg hatching,GO:0060711//labyrinthine layer development,GO:0060708//spongiotrophoblast differentiation,GO:0060669//embryonic placenta morphogenesis,GO:0001890//placenta development,GO:0060707//trophoblast giant cell differentiation,GO:0032501//multicellular organi…	GO:0005623//cell,GO:0030054//cell junction,GO:0005886//plasma membrane,GO:0044464//cell part,GO:0032991//macromolecular complex,GO:0031224//intrinsic to membrane,GO:0005911//cell-cell junction,GO:0044459//plasma membrane part,GO:0043234//protein complex,GO:0044425//membrane part,GO:0071944//cell periphery,GO:0016020//membrane,GO:0005922//connexon complex,GO:0005921//gap junction,GO:0016021//integ…	---	---
ENSMUSG00000029765	Plxna4	plexin A4	7.4642	9.3046	7.71968	7.64937	6.5366	5.81512	6.95897	5.76738	8.03446	6.26952	-1.76494	0.000173068	0.0158396	GO:0061387//regulation of extent of cell growth,GO:0048486//parasympathetic nervous system development,GO:0048485//sympathetic nervous system development,GO:0050919//negative chemotaxis,GO:0042221//response to chemical stimulus,GO:0021953//central nervous system neuron differentiation,GO:0021537//telencephalon development,GO:0051239//regulation of multicellular organismal process,GO:0071526//sema…	GO:0005623//cell,GO:0005886//plasma membrane,GO:0044464//cell part,GO:0031224//intrinsic to membrane,GO:0044425//membrane part,GO:0071944//cell periphery,GO:0016020//membrane,GO:0016021//integral to membrane	GO:0004871//signal transducer activity,GO:0017154//semaphorin receptor activity,GO:0005515//protein binding,GO:0004888//transmembrane signaling receptor activity,GO:0005488//binding,GO:0060089//molecular transducer activity,GO:0004872//receptor activity,GO:0038023//signaling receptor activity	mmu04360//Axon guidance
ENSMUSG00000040723	Rcsd1	RCSD domain containing 1	8.84818	10.5205	9.32569	9.00423	7.77151	8.04051	8.51712	7.81745	9.42466	8.03665	-1.38801	0.000176316	0.0160856	GO:0003009//skeletal muscle contraction,GO:0009628//response to abiotic stimulus,GO:0006936//muscle contraction,GO:0071474//cellular hyperosmotic response,GO:0032501//multicellular organismal process,GO:0009987//cellular process,GO:0044763//single-organism cellular process,GO:0006972//hyperosmotic response,GO:0006941//striated muscle contraction,GO:0071214//cellular response to abiotic stimulus,G…	---	GO:0008092//cytoskeletal protein binding,GO:0005515//protein binding,GO:0003779//actin binding,GO:0005488//binding,GO:0051015//actin filament binding	---
ENSMUSG00000053398	Phgdh	3-phosphoglycerate dehydrogenase	9.77407	11.6687	10.2784	8.59013	8.17689	8.90141	7.7721	8.73046	10.0778	8.39522	-1.68263	0.000178569	0.0162396	GO:0009069//serine family amino acid metabolic process,GO:0009448//gamma-aminobutyric acid metabolic process,GO:0051726//regulation of cell cycle,GO:0009792//embryo development ending in birth or egg hatching,GO:0060255//regulation of macromolecule metabolic process,GO:0021915//neural tube development,GO:0030030//cell projection organization,GO:0010467//gene expression,GO:0044249//cellular biosyn…	GO:0031988//membrane-bounded vesicle,GO:0005623//cell,GO:0043230//extracellular organelle,GO:0044464//cell part,GO:0005576//extracellular region,GO:0043209//myelin sheath,GO:0065010//extracellular membrane-bounded organelle,GO:0031982//vesicle,GO:0070062//extracellular vesicular exosome,GO:0044421//extracellular region part,GO:0043226//organelle,GO:0043227//membrane-bounded organelle	GO:0051287//NAD binding,GO:0036094//small molecule binding,GO:1901363//heterocyclic compound binding,GO:0016616//oxidoreductase activity, acting on the CH-OH group of donors, NAD or NADP as acceptor,GO:0005488//binding,GO:0000166//nucleotide binding,GO:0004617//phosphoglycerate dehydrogenase activity,GO:0050662//coenzyme binding,GO:0016614//oxidoreductase activity, acting on CH-OH group of donors…	mmu00260//Glycine, serine and threonine metabolism
ENSMUSG00000032232	Cgnl1	cingulin-like 1	8.90967	11.0396	9.76357	9.03865	8.3292	7.11339	8.63966	7.80887	9.68787	7.97278	-1.7151	0.000180585	0.0163712	GO:0051058//negative regulation of small GTPase mediated signal transduction,GO:0048585//negative regulation of response to stimulus,GO:0023052//signaling,GO:0030029//actin filament-based process,GO:0051056//regulation of small GTPase mediated signal transduction,GO:0071840//cellular component organization or biogenesis,GO:0050794//regulation of cellular process,GO:0065007//biological regulation,…	GO:0005623//cell,GO:0030054//cell junction,GO:0044464//cell part,GO:0044430//cytoskeletal part,GO:0032991//macromolecular complex,GO:0043232//intracellular non-membrane-bounded organelle,GO:0043228//non-membrane-bounded organelle,GO:0005911//cell-cell junction,GO:0005622//intracellular,GO:0016459//myosin complex,GO:0044422//organelle part,GO:0043234//protein complex,GO:0043226//organelle,GO:00156…	GO:0016462//pyrophosphatase activity,GO:0003774//motor activity,GO:0003824//catalytic activity,GO:0017111//nucleoside-triphosphatase activity,GO:0016817//hydrolase activity, acting on acid anhydrides,GO:0016818//hydrolase activity, acting on acid anhydrides, in phosphorus-containing anhydrides,GO:0016787//hydrolase activity	mmu04530//Tight junction
ENSMUSG00000032135	Mcam	melanoma cell adhesion molecule	11.1283	13.3401	11.9015	11.2269	10.7361	9.90466	10.8537	9.8297	11.8992	10.331	-1.56814	0.000182244	0.0164696	GO:0072358//cardiovascular system development,GO:0022610//biological adhesion,GO:0072359//circulatory system development,GO:0050794//regulation of cellular process,GO:0065007//biological regulation,GO:0016477//cell migration,GO:0007155//cell adhesion,GO:2000145//regulation of cell motility,GO:0032501//multicellular organismal process,GO:0001568//blood vessel development,GO:0009987//cellular proce…	GO:0005623//cell,GO:0030054//cell junction,GO:0005886//plasma membrane,GO:0005615//extracellular space,GO:0044464//cell part,GO:0005576//extracellular region,GO:0031224//intrinsic to membrane,GO:0005925//focal adhesion,GO:0005622//intracellular,GO:0044459//plasma membrane part,GO:0044421//extracellular region part,GO:0044425//membrane part,GO:0043231//intracellular membrane-bounded organelle,GO:0…	---	---
ENSMUSG00000038600	Atp6v0a4	ATPase, H+ transporting, lysosomal V0 subunit A4	3.22667	7.04447	4.82956	5.14741	0	0	3.1889	0	5.06203	0.797224	-4.2648	0.000183499	0.0165132	GO:0009203//ribonucleoside triphosphate catabolic process,GO:0042455//ribonucleoside biosynthetic process,GO:1901362//organic cyclic compound biosynthetic process,GO:0006152//purine nucleoside catabolic process,GO:0018130//heterocycle biosynthetic process,GO:0006885//regulation of pH,GO:0046483//heterocycle metabolic process,GO:0044765//single-organism transport,GO:0055082//cellular chemical home…	GO:0031988//membrane-bounded vesicle,GO:0005623//cell,GO:0005903//brush border,GO:0043230//extracellular organelle,GO:0031526//brush border membrane,GO:0033176//proton-transporting V-type ATPase complex,GO:0044437//vacuolar part,GO:0005886//plasma membrane,GO:0044464//cell part,GO:0033179//proton-transporting V-type ATPase, V0 domain,GO:0005737//cytoplasm,GO:0042995//cell projection,GO:0032991//m…	GO:0008553//hydrogen-exporting ATPase activity, phosphorylative mechanism,GO:0044769//ATPase activity, coupled to transmembrane movement of ions, rotational mechanism,GO:0015075//ion transmembrane transporter activity,GO:0015399//primary active transmembrane transporter activity,GO:0016820//hydrolase activity, acting on acid anhydrides, catalyzing transmembrane movement of substances,GO:0015078//…	mmu04145//Phagosome,mmu05323//Rheumatoid arthritis,mmu00190//Oxidative phosphorylation,mmu05165//Human papillomavirus infection,mmu04966//Collecting duct acid secretion,mmu04721//Synaptic vesicle cycle,mmu04142//Lysosome,mmu05152//Tuberculosis
ENSMUSG00000044229	Nxpe4	neurexophilin and PC-esterase domain family, member 4	6.431	8.20252	6.53894	5.25542	4.45581	5.09514	4.75389	4.48464	6.60697	4.69737	-1.9096	0.000184758	0.0165132	---	GO:0031988//membrane-bounded vesicle,GO:0043230//extracellular organelle,GO:0005576//extracellular region,GO:0065010//extracellular membrane-bounded organelle,GO:0031982//vesicle,GO:0070062//extracellular vesicular exosome,GO:0044421//extracellular region part,GO:0043226//organelle,GO:0043227//membrane-bounded organelle	---	---
ENSMUSG00000074793	Hspa12b	heat shock protein 12B	7.60716	10.0283	8.42935	7.31683	6.63342	5.64334	7.01438	6.62325	8.34542	6.4786	-1.86682	0.000185014	0.0165132	---	---	GO:0017076//purine nucleotide binding,GO:0035639//purine ribonucleoside triphosphate binding,GO:0036094//small molecule binding,GO:1901363//heterocyclic compound binding,GO:0032555//purine ribonucleotide binding,GO:0005488//binding,GO:0000166//nucleotide binding,GO:0001883//purine nucleoside binding,GO:0043168//anion binding,GO:0001882//nucleoside binding,GO:0097159//organic cyclic compound bindi…	---
ENSMUSG00000022099	Dmtn	dematin actin binding protein	8.60345	9.87674	8.9648	8.03762	7.89383	6.60561	7.60166	6.93832	8.87065	7.25986	-1.61079	0.000185763	0.0165132	GO:0010801//negative regulation of peptidyl-threonine phosphorylation,GO:0022610//biological adhesion,GO:0043412//macromolecule modification,GO:0051591//response to cAMP,GO:0051248//negative regulation of protein metabolic process,GO:0042221//response to chemical stimulus,GO:1900025//negative regulation of substrate adhesion-dependent cell spreading,GO:0046907//intracellular transport,GO:0033137/…	GO:0031095//platelet dense tubular network membrane,GO:0044327//dendritic spine head,GO:0005623//cell,GO:0005886//plasma membrane,GO:0044464//cell part,GO:0030863//cortical cytoskeleton,GO:0005737//cytoplasm,GO:0042995//cell projection,GO:0044430//cytoskeletal part,GO:0032991//macromolecular complex,GO:0043232//intracellular non-membrane-bounded organelle,GO:0043005//neuron projection,GO:0031410/…	GO:0008092//cytoskeletal protein binding,GO:0030507//spectrin binding,GO:0043621//protein self-association,GO:0005515//protein binding,GO:0005102//receptor binding,GO:0003779//actin binding,GO:0005488//binding	---
ENSMUSG00000096655	1700065D16Rik	RIKEN cDNA 1700065D16 gene	0	0	0	0	5.0541	2.5211	4.10754	2.32487	0	3.5019	3.5019	0.000185953	0.0165132	---	---	---	---
ENSMUSG00000054720	Lrrc8c	leucine rich repeat containing 8 family, member C	9.08427	10.5049	9.64645	9.04995	8.24743	8.3854	8.66296	7.6925	9.5714	8.24707	-1.32433	0.000186174	0.0165132	GO:0043269//regulation of ion transport,GO:0044765//single-organism transport,GO:0023052//signaling,GO:0034220//ion transmembrane transport,GO:0050794//regulation of cellular process,GO:0065007//biological regulation,GO:0009987//cellular process,GO:0044763//single-organism cellular process,GO:0045444//fat cell differentiation,GO:0032502//developmental process,GO:0055085//transmembrane transport,G…	GO:0005623//cell,GO:0034702//ion channel complex,GO:0044432//endoplasmic reticulum part,GO:0005886//plasma membrane,GO:0005887//integral to plasma membrane,GO:0044464//cell part,GO:0005737//cytoplasm,GO:0032991//macromolecular complex,GO:0005783//endoplasmic reticulum,GO:0031226//intrinsic to plasma membrane,GO:0031224//intrinsic to membrane,GO:0012505//endomembrane system,GO:0031090//organelle m…	GO:0008509//anion transmembrane transporter activity,GO:0015075//ion transmembrane transporter activity,GO:0005253//anion channel activity,GO:0022803//passive transmembrane transporter activity,GO:0022891//substrate-specific transmembrane transporter activity,GO:0022892//substrate-specific transporter activity,GO:0015267//channel activity,GO:0022857//transmembrane transporter activity,GO:0005225/…	---
ENSMUSG00000037922	Bank1	B cell scaffold protein with ankyrin repeats 1	6.34458	8.87585	6.51368	5.66098	2.89619	5.2825	5.13341	4.19988	6.84877	4.37799	-2.47078	0.000186798	0.0165176	GO:0043412//macromolecule modification,GO:0000165//MAPK cascade,GO:0051248//negative regulation of protein metabolic process,GO:0032635//interleukin-6 production,GO:0051239//regulation of multicellular organismal process,GO:0043410//positive regulation of MAPK cascade,GO:0002694//regulation of leukocyte activation,GO:0048585//negative regulation of response to stimulus,GO:0044765//single-organism…	---	GO:0005515//protein binding,GO:0005102//receptor binding,GO:0005488//binding	---
ENSMUSG00000020717	Pecam1	platelet/endothelial cell adhesion molecule 1	10.2994	12.6727	11.1184	9.42725	9.5166	9.10555	9.629	9.03618	10.8794	9.32183	-1.55761	0.000187938	0.0165674	GO:0007265//Ras protein signal transduction,GO:0072358//cardiovascular system development,GO:0022610//biological adhesion,GO:0043412//macromolecule modification,GO:0072359//circulatory system development,GO:0007260//tyrosine phosphorylation of STAT protein,GO:0044765//single-organism transport,GO:0060255//regulation of macromolecule metabolic process,GO:0023052//signaling,GO:0006897//endocytosis,…	GO:0031988//membrane-bounded vesicle,GO:0005623//cell,GO:0043230//extracellular organelle,GO:0030054//cell junction,GO:0005886//plasma membrane,GO:0005615//extracellular space,GO:0044464//cell part,GO:0044449//contractile fiber part,GO:0005737//cytoplasm,GO:0005576//extracellular region,GO:0043232//intracellular non-membrane-bounded organelle,GO:0031224//intrinsic to membrane,GO:0043228//non-memb…	GO:0005515//protein binding,GO:0005488//binding	mmu04514//Cell adhesion molecules (CAMs),mmu05144//Malaria,mmu05418//Fluid shear stress and atherosclerosis,mmu04670//Leukocyte transendothelial migration
ENSMUSG00000071347	C1qtnf9	C1q and tumor necrosis factor related protein 9	8.21423	10.7521	8.91744	7.26608	7.34086	4.87976	7.0851	6.85748	8.78745	6.5408	-2.24665	0.000190094	0.0166808	GO:0023052//signaling,GO:0050794//regulation of cellular process,GO:0065007//biological regulation,GO:0009987//cellular process,GO:0044763//single-organism cellular process,GO:0065009//regulation of molecular function,GO:0044700//single organism signaling,GO:0050789//regulation of biological process,GO:0007165//signal transduction,GO:0009966//regulation of signal transduction,GO:0048583//regulati…	GO:0031988//membrane-bounded vesicle,GO:0043230//extracellular organelle,GO:0044420//extracellular matrix part,GO:0005576//extracellular region,GO:0065010//extracellular membrane-bounded organelle,GO:0031982//vesicle,GO:0070062//extracellular vesicular exosome,GO:0044421//extracellular region part,GO:0005581//collagen,GO:0043226//organelle,GO:0005578//proteinaceous extracellular matrix,GO:0043227…	GO:0005515//protein binding,GO:0005102//receptor binding,GO:0005488//binding,GO:0005179//hormone activity,GO:0004872//receptor activity	---
ENSMUSG00000022661	Cd200	CD200 antigen	9.89302	11.5808	10.4907	9.97545	9.4682	8.79253	9.49906	8.7619	10.485	9.13042	-1.35458	0.000190385	0.0166808	GO:0022610//biological adhesion,GO:0002694//regulation of leukocyte activation,GO:0050794//regulation of cellular process,GO:0065007//biological regulation,GO:0042116//macrophage activation,GO:0045321//leukocyte activation,GO:0002376//immune system process,GO:0050865//regulation of cell activation,GO:0007155//cell adhesion,GO:0032501//multicellular organismal process,GO:0002274//myeloid leukocyte…	GO:0005623//cell,GO:0030054//cell junction,GO:0005913//cell-cell adherens junction,GO:0005886//plasma membrane,GO:0005887//integral to plasma membrane,GO:0044464//cell part,GO:0031226//intrinsic to plasma membrane,GO:0031224//intrinsic to membrane,GO:0005911//cell-cell junction,GO:0044459//plasma membrane part,GO:0044425//membrane part,GO:0071944//cell periphery,GO:0016020//membrane,GO:0070161//a…	GO:0042803//protein homodimerization activity,GO:0005515//protein binding,GO:0046983//protein dimerization activity,GO:0005102//receptor binding,GO:0005488//binding,GO:0050839//cell adhesion molecule binding,GO:0042802//identical protein binding,GO:0004872//receptor activity	---
ENSMUSG00000029781	Fkbp9	FK506 binding protein 9	10.501	12.1426	10.8498	9.97545	9.62065	8.96209	9.97928	8.73046	10.8672	9.32312	-1.54409	0.000193577	0.0169089	GO:0043412//macromolecule modification,GO:0044267//cellular protein metabolic process,GO:0008152//metabolic process,GO:0043170//macromolecule metabolic process,GO:0009987//cellular process,GO:0000413//protein peptidyl-prolyl isomerization,GO:0044260//cellular macromolecule metabolic process,GO:0018208//peptidyl-proline modification,GO:0044237//cellular metabolic process,GO:0019538//protein metabo…	GO:0005623//cell,GO:0044432//endoplasmic reticulum part,GO:0044464//cell part,GO:0005737//cytoplasm,GO:0031974//membrane-enclosed lumen,GO:0005783//endoplasmic reticulum,GO:0043233//organelle lumen,GO:0005622//intracellular,GO:0044422//organelle part,GO:0043231//intracellular membrane-bounded organelle,GO:0043226//organelle,GO:0044444//cytoplasmic part,GO:0005788//endoplasmic reticulum lumen,GO:0…	GO:0016859//cis-trans isomerase activity,GO:1901363//heterocyclic compound binding,GO:0016853//isomerase activity,GO:0005488//binding,GO:0097159//organic cyclic compound binding,GO:0003755//peptidyl-prolyl cis-trans isomerase activity,GO:0003824//catalytic activity,GO:0005528//FK506 binding,GO:0043167//ion binding,GO:0043169//cation binding,GO:0005509//calcium ion binding,GO:0005527//macrolide bi…	---
ENSMUSG00000037033	Clca3b	chloride channel accessory 3B	11.907	11.2664	11.2418	12.3814	13.2385	13.6279	12.0351	13.4038	11.6991	13.0763	1.37717	0.000194899	0.0169728	GO:0044765//single-organism transport,GO:0034220//ion transmembrane transport,GO:0008152//metabolic process,GO:0043170//macromolecule metabolic process,GO:0006508//proteolysis,GO:0009987//cellular process,GO:0044763//single-organism cellular process,GO:0006821//chloride transport,GO:0055085//transmembrane transport,GO:0015698//inorganic anion transport,GO:0019538//protein metabolic process,GO:000…	GO:0005623//cell,GO:0005886//plasma membrane,GO:0005887//integral to plasma membrane,GO:0044464//cell part,GO:0031226//intrinsic to plasma membrane,GO:0031224//intrinsic to membrane,GO:0044459//plasma membrane part,GO:0044425//membrane part,GO:0071944//cell periphery,GO:0016020//membrane,GO:0016021//integral to membrane	GO:0008509//anion transmembrane transporter activity,GO:0015075//ion transmembrane transporter activity,GO:0005253//anion channel activity,GO:0022803//passive transmembrane transporter activity,GO:0022891//substrate-specific transmembrane transporter activity,GO:0015103//inorganic anion transmembrane transporter activity,GO:0022839//ion gated channel activity,GO:0070011//peptidase activity, actin…	mmu04972//Pancreatic secretion,mmu04924//Renin secretion
ENSMUSG00000032878	Ccdc85a	coiled-coil domain containing 85A	5.72352	7.7206	5.88499	3.58756	4.09689	3.76983	2.90599	2.9418	5.72917	3.42863	-2.30054	0.000198042	0.0171944	---	---	---	---
ENSMUSG00000029108	Pcdh7	protocadherin 7	8.76744	9.78163	9.40339	8.46071	7.50341	7.64449	8.38321	6.87401	9.10329	7.60128	-1.50201	0.00019935	0.0172557	GO:0022610//biological adhesion,GO:0007155//cell adhesion,GO:0009987//cellular process,GO:0044763//single-organism cellular process,GO:0007156//homophilic cell adhesion,GO:0044699//single-organism process,GO:0016337//cell-cell adhesion	GO:0005623//cell,GO:0005886//plasma membrane,GO:0005887//integral to plasma membrane,GO:0044464//cell part,GO:0031226//intrinsic to plasma membrane,GO:0031224//intrinsic to membrane,GO:0044459//plasma membrane part,GO:0044425//membrane part,GO:0071944//cell periphery,GO:0016020//membrane,GO:0016021//integral to membrane	GO:0005515//protein binding,GO:0005488//binding,GO:0043167//ion binding,GO:0043169//cation binding,GO:0005509//calcium ion binding,GO:0046872//metal ion binding	---
ENSMUSG00000032946	Rasgrp2	RAS, guanyl releasing protein 2	9.22798	11.1992	9.72282	9.59341	8.84604	8.61204	8.66873	7.85957	9.93585	8.4966	-1.43926	0.000200394	0.0172941	GO:0009203//ribonucleoside triphosphate catabolic process,GO:0006152//purine nucleoside catabolic process,GO:0042221//response to chemical stimulus,GO:0050790//regulation of catalytic activity,GO:0046483//heterocycle metabolic process,GO:0023052//signaling,GO:0009894//regulation of catabolic process,GO:0019219//regulation of nucleobase-containing compound metabolic process,GO:0043087//regulation …	GO:0005623//cell,GO:0030054//cell junction,GO:0005886//plasma membrane,GO:0044464//cell part,GO:0005737//cytoplasm,GO:0042995//cell projection,GO:0043005//neuron projection,GO:0032587//ruffle membrane,GO:0005622//intracellular,GO:0044459//plasma membrane part,GO:0097458//neuron part,GO:0044425//membrane part,GO:0071944//cell periphery,GO:0044444//cytoplasmic part,GO:0031256//leading edge membrane…	GO:0017076//purine nucleotide binding,GO:0032561//guanyl ribonucleotide binding,GO:0036094//small molecule binding,GO:1901363//heterocyclic compound binding,GO:0032555//purine ribonucleotide binding,GO:0016462//pyrophosphatase activity,GO:0005488//binding,GO:0000166//nucleotide binding,GO:0001883//purine nucleoside binding,GO:0005085//guanyl-nucleotide exchange factor activity,GO:0043168//anion b…	mmu04611//Platelet activation,mmu04014//Ras signaling pathway,mmu05200//Pathways in cancer,mmu04010//MAPK signaling pathway,mmu04015//Rap1 signaling pathway,mmu04062//Chemokine signaling pathway
ENSMUSG00000079481	Nhsl2	NHS-like 2	6.77734	9.08738	7.99988	7.14492	6.29158	5.54911	6.54779	5.26411	7.75238	5.91315	-1.83923	0.000201035	0.0172975	GO:0009987//cellular process,GO:0044763//single-organism cellular process,GO:0032502//developmental process,GO:0030154//cell differentiation,GO:0044699//single-organism process,GO:0048869//cellular developmental process	---	---	---
ENSMUSG00000054435	Gimap4	GTPase, IMAP family member 4	9.38055	10.3461	10.0948	9.39514	8.75213	9.05073	8.69158	8.70758	9.80413	8.8005	-1.00363	0.000202431	0.0173656	---	GO:0005623//cell,GO:0044464//cell part,GO:0005737//cytoplasm,GO:0005622//intracellular,GO:0044444//cytoplasmic part,GO:0044424//intracellular part,GO:0005829//cytosol	GO:0017076//purine nucleotide binding,GO:0035639//purine ribonucleoside triphosphate binding,GO:0032561//guanyl ribonucleotide binding,GO:0036094//small molecule binding,GO:1901363//heterocyclic compound binding,GO:0032555//purine ribonucleotide binding,GO:0005488//binding,GO:0000166//nucleotide binding,GO:0001883//purine nucleoside binding,GO:0043168//anion binding,GO:0001882//nucleoside binding…	---
ENSMUSG00000031101	Sash3	SAM and SH3 domain containing 3	8.90967	9.86945	9.01966	8.06756	7.20568	7.4626	7.86547	7.85124	8.96659	7.59625	-1.37034	0.00020655	0.0176137	GO:0002824//positive regulation of adaptive immune response based on somatic recombination of immune receptors built from immunoglobulin superfamily domains,GO:0032943//mononuclear cell proliferation,GO:0046638//positive regulation of alpha-beta T cell differentiation,GO:0050671//positive regulation of lymphocyte proliferation,GO:0051239//regulation of multicellular organismal process,GO:0048873/…	GO:0005623//cell,GO:0044464//cell part,GO:0005737//cytoplasm,GO:0005622//intracellular,GO:0043231//intracellular membrane-bounded organelle,GO:0043226//organelle,GO:0043229//intracellular organelle,GO:0043227//membrane-bounded organelle,GO:0044424//intracellular part,GO:0005634//nucleus	---	---
ENSMUSG00000039860	Srrm3	serine/arginine repetitive matrix 3	4.70505	6.97376	5.96171	5.44985	4.09689	3.15386	4.23742	3.37256	5.77259	3.71518	-2.05741	0.000208979	0.0177682	---	---	---	---
ENSMUSG00000020303	Stc2	stanniocalcin 2	6.77734	8.43083	7.83633	6.98152	5.0541	5.39512	6.52253	5.86987	7.5065	5.71041	-1.7961	0.000213968	0.0181187	GO:0045926//negative regulation of growth,GO:0007566//embryo implantation,GO:0042221//response to chemical stimulus,GO:0046885//regulation of hormone biosynthetic process,GO:0031667//response to nutrient levels,GO:0051239//regulation of multicellular organismal process,GO:0007584//response to nutrient,GO:0043269//regulation of ion transport,GO:0044765//single-organism transport,GO:0060255//regula…	GO:0005623//cell,GO:0005615//extracellular space,GO:0044464//cell part,GO:0005737//cytoplasm,GO:0005794//Golgi apparatus,GO:0005576//extracellular region,GO:0005783//endoplasmic reticulum,GO:0048471//perinuclear region of cytoplasm,GO:0005622//intracellular,GO:0044421//extracellular region part,GO:0043231//intracellular membrane-bounded organelle,GO:0043226//organelle,GO:0044444//cytoplasmic part…	GO:0046906//tetrapyrrole binding,GO:0042803//protein homodimerization activity,GO:0005515//protein binding,GO:0046983//protein dimerization activity,GO:1901363//heterocyclic compound binding,GO:0005102//receptor binding,GO:0005488//binding,GO:0005179//hormone activity,GO:0097159//organic cyclic compound binding,GO:0042802//identical protein binding,GO:0004872//receptor activity,GO:0019899//enzyme…	---
ENSMUSG00000024481	Lvrn	laeverin	3.22667	6.5073	3.62017	1.90897	0	0	0	1.2245	3.81578	0.306124	-3.50965	0.000214362	0.0181187	GO:0023052//signaling,GO:1901575//organic substance catabolic process,GO:0043171//peptide catabolic process,GO:0008217//regulation of blood pressure,GO:0050794//regulation of cellular process,GO:0065007//biological regulation,GO:0034641//cellular nitrogen compound metabolic process,GO:0006518//peptide metabolic process,GO:0008152//metabolic process,GO:0043170//macromolecule metabolic process,GO:0…	GO:0005623//cell,GO:0005886//plasma membrane,GO:0044464//cell part,GO:0005737//cytoplasm,GO:0031224//intrinsic to membrane,GO:0005622//intracellular,GO:0044425//membrane part,GO:0071944//cell periphery,GO:0016020//membrane,GO:0044424//intracellular part,GO:0016021//integral to membrane	GO:0008238//exopeptidase activity,GO:0008235//metalloexopeptidase activity,GO:0008270//zinc ion binding,GO:0033218//amide binding,GO:0004177//aminopeptidase activity,GO:0005488//binding,GO:0046914//transition metal ion binding,GO:0042277//peptide binding,GO:0070011//peptidase activity, acting on L-amino acid peptides,GO:0003824//catalytic activity,GO:0008233//peptidase activity,GO:0043167//ion bi…	---
ENSMUSG00000048521	Cxcr6	chemokine (C-X-C motif) receptor 6	7.94729	8.43741	8.31703	6.93354	6.51134	6.60561	6.73537	6.62325	7.90882	6.61889	-1.28992	0.000216565	0.0182512	GO:0042221//response to chemical stimulus,GO:0023052//signaling,GO:0050794//regulation of cellular process,GO:0065007//biological regulation,GO:0007186//G-protein coupled receptor signaling pathway,GO:0006952//defense response,GO:0009987//cellular process,GO:0044763//single-organism cellular process,GO:0009605//response to external stimulus,GO:0006954//inflammatory response,GO:0044700//single org…	GO:0005623//cell,GO:0005886//plasma membrane,GO:0044464//cell part,GO:0031224//intrinsic to membrane,GO:0044425//membrane part,GO:0071944//cell periphery,GO:0016020//membrane,GO:0016021//integral to membrane	GO:0004871//signal transducer activity,GO:0004896//cytokine receptor activity,GO:0008528//G-protein coupled peptide receptor activity,GO:0005515//protein binding,GO:0004950//chemokine receptor activity,GO:0004888//transmembrane signaling receptor activity,GO:0005488//binding,GO:0060089//molecular transducer activity,GO:0004930//G-protein coupled receptor activity,GO:0001653//peptide receptor acti…	mmu04062//Chemokine signaling pathway,mmu04060//Cytokine-cytokine receptor interaction
ENSMUSG00000033033	Calhm2	calcium homeostasis modulator 2	7.64381	8.70085	7.7416	7.24002	6.34974	6.07388	6.82074	6.4576	7.83157	6.42549	-1.40608	0.00021825	0.0182935	GO:0044765//single-organism transport,GO:0034220//ion transmembrane transport,GO:0009987//cellular process,GO:0044763//single-organism cellular process,GO:0055085//transmembrane transport,GO:0006812//cation transport,GO:0051234//establishment of localization,GO:0044699//single-organism process,GO:0006811//ion transport,GO:0051179//localization,GO:0006810//transport	GO:0005623//cell,GO:0005886//plasma membrane,GO:0005887//integral to plasma membrane,GO:0044464//cell part,GO:0031226//intrinsic to plasma membrane,GO:0031224//intrinsic to membrane,GO:0044459//plasma membrane part,GO:0044425//membrane part,GO:0071944//cell periphery,GO:0016020//membrane,GO:0016021//integral to membrane	GO:0015075//ion transmembrane transporter activity,GO:0005261//cation channel activity,GO:0022803//passive transmembrane transporter activity,GO:0022891//substrate-specific transmembrane transporter activity,GO:0008324//cation transmembrane transporter activity,GO:0022892//substrate-specific transporter activity,GO:0015267//channel activity,GO:0022857//transmembrane transporter activity,GO:002283…	---
ENSMUSG00000031112	Stk26	serine/threonine kinase 26	7.71443	8.46989	8.23441	6.99716	7.05651	6.00456	6.21086	5.80236	7.85397	6.26857	-1.5854	0.000218341	0.0182935	GO:0045860//positive regulation of protein kinase activity,GO:0043412//macromolecule modification,GO:0000165//MAPK cascade,GO:0042221//response to chemical stimulus,GO:0051726//regulation of cell cycle,GO:0031667//response to nutrient levels,GO:0071900//regulation of protein serine/threonine kinase activity,GO:2000146//negative regulation of cell motility,GO:0043410//positive regulation of MAPK c…	GO:0031988//membrane-bounded vesicle,GO:0005623//cell,GO:0043230//extracellular organelle,GO:0005886//plasma membrane,GO:0044464//cell part,GO:0005737//cytoplasm,GO:0005794//Golgi apparatus,GO:0005576//extracellular region,GO:0031410//cytoplasmic vesicle,GO:0065010//extracellular membrane-bounded organelle,GO:0048471//perinuclear region of cytoplasm,GO:0012505//endomembrane system,GO:0031090//org…	GO:0016740//transferase activity,GO:0005057//receptor signaling protein activity,GO:0017076//purine nucleotide binding,GO:0004871//signal transducer activity,GO:0035639//purine ribonucleoside triphosphate binding,GO:0042803//protein homodimerization activity,GO:0005515//protein binding,GO:0004709//MAP kinase kinase kinase activity,GO:0004712//protein serine/threonine/tyrosine kinase activity,GO:0…	---
ENSMUSG00000033960	Jcad	junctional cadherin 5 associated	8.47374	10.8342	8.79174	8.41486	7.83397	6.78168	7.8039	7.31048	9.12863	7.43251	-1.69612	0.000218991	0.0182947	GO:0072358//cardiovascular system development,GO:0010595//positive regulation of endothelial cell migration,GO:0022610//biological adhesion,GO:0090049//regulation of cell migration involved in sprouting angiogenesis,GO:0072359//circulatory system development,GO:0000165//MAPK cascade,GO:0042221//response to chemical stimulus,GO:0051239//regulation of multicellular organismal process,GO:0043410//po…	GO:0005623//cell,GO:0030054//cell junction,GO:0005886//plasma membrane,GO:0044464//cell part,GO:0005737//cytoplasm,GO:0042995//cell projection,GO:0032587//ruffle membrane,GO:0048471//perinuclear region of cytoplasm,GO:0005911//cell-cell junction,GO:0005622//intracellular,GO:0044459//plasma membrane part,GO:0044425//membrane part,GO:0071944//cell periphery,GO:0044444//cytoplasmic part,GO:0031256//…	---	---
ENSMUSG00000067786	Nnat	neuronatin	8.92464	10.4955	9.0897	8.43223	8.26264	7.43652	7.44915	7.83444	9.23552	7.74569	-1.48983	0.000221223	0.0184276	GO:0071705//nitrogen compound transport,GO:0042221//response to chemical stimulus,GO:0046883//regulation of hormone secretion,GO:0051050//positive regulation of transport,GO:0044765//single-organism transport,GO:0023052//signaling,GO:0009749//response to glucose stimulus,GO:0050794//regulation of cellular process,GO:0065007//biological regulation,GO:0007399//nervous system development,GO:0090087/…	GO:0005623//cell,GO:0044464//cell part,GO:0005737//cytoplasm,GO:0005622//intracellular,GO:0044424//intracellular part	---	---
ENSMUSG00000022037	Clu	clusterin	12.0538	12.833	11.6574	11.32	10.7347	10.231	11.2698	9.62267	11.9661	10.4646	-1.5015	0.000223182	0.018537	GO:0014003//oligodendrocyte development,GO:0032446//protein modification by small protein conjugation,GO:0045428//regulation of nitric oxide biosynthetic process,GO:0009203//ribonucleoside triphosphate catabolic process,GO:0043412//macromolecule modification,GO:0017038//protein import,GO:1901362//organic cyclic compound biosynthetic process,GO:0006152//purine nucleoside catabolic process,GO:00422…	GO:0031988//membrane-bounded vesicle,GO:0005739//mitochondrion,GO:0005623//cell,GO:0034364//high-density lipoprotein particle,GO:0043230//extracellular organelle,GO:0072562//blood microparticle,GO:0005615//extracellular space,GO:0044464//cell part,GO:0005737//cytoplasm,GO:0042995//cell projection,GO:0031967//organelle envelope,GO:0016234//inclusion body,GO:0032991//macromolecular complex,GO:00055…	GO:0003700//sequence-specific DNA binding transcription factor activity,GO:0044389//small conjugating protein ligase binding,GO:0005515//protein binding,GO:0070325//lipoprotein particle receptor binding,GO:0033218//amide binding,GO:0016887//ATPase activity,GO:0032403//protein complex binding,GO:0016462//pyrophosphatase activity,GO:0005102//receptor binding,GO:0051787//misfolded protein binding,GO…	mmu04610//Complement and coagulation cascades
ENSMUSG00000049807	Arhgap23	Rho GTPase activating protein 23	8.75633	10.4668	9.26644	8.74639	7.94189	7.57446	8.4041	7.55569	9.309	7.86904	-1.43996	0.00022459	0.0186002	GO:0009203//ribonucleoside triphosphate catabolic process,GO:0006152//purine nucleoside catabolic process,GO:0050790//regulation of catalytic activity,GO:0046483//heterocycle metabolic process,GO:0023052//signaling,GO:0009894//regulation of catabolic process,GO:0019219//regulation of nucleobase-containing compound metabolic process,GO:0043087//regulation of GTPase activity,GO:1901575//organic sub…	GO:0031988//membrane-bounded vesicle,GO:0043230//extracellular organelle,GO:0005576//extracellular region,GO:0065010//extracellular membrane-bounded organelle,GO:0031982//vesicle,GO:0070062//extracellular vesicular exosome,GO:0044421//extracellular region part,GO:0043226//organelle,GO:0043227//membrane-bounded organelle	GO:0008047//enzyme activator activity,GO:0016462//pyrophosphatase activity,GO:0030695//GTPase regulator activity,GO:0030234//enzyme regulator activity,GO:0003924//GTPase activity,GO:0060589//nucleoside-triphosphatase regulator activity,GO:0003824//catalytic activity,GO:0017111//nucleoside-triphosphatase activity,GO:0016817//hydrolase activity, acting on acid anhydrides,GO:0016818//hydrolase activ…	---
ENSMUSG00000025804	Ccr1	chemokine (C-C motif) receptor 1	8.48051	8.61634	8.38825	7.35375	6.85039	7.04598	7.30844	6.77183	8.20971	6.99416	-1.21555	0.000228825	0.0188965	GO:0060326//cell chemotaxis,GO:0000165//MAPK cascade,GO:0042221//response to chemical stimulus,GO:0002548//monocyte chemotaxis,GO:0051050//positive regulation of transport,GO:0051239//regulation of multicellular organismal process,GO:0030279//negative regulation of ossification,GO:0043410//positive regulation of MAPK cascade,GO:0043269//regulation of ion transport,GO:0048585//negative regulation …	GO:0005623//cell,GO:0005886//plasma membrane,GO:0044464//cell part,GO:0043025//neuronal cell body,GO:0031224//intrinsic to membrane,GO:0044459//plasma membrane part,GO:0097458//neuron part,GO:0044425//membrane part,GO:0071944//cell periphery,GO:0016020//membrane,GO:0009897//external side of plasma membrane,GO:0044297//cell body,GO:0009986//cell surface,GO:0016021//integral to membrane	GO:0004871//signal transducer activity,GO:0071791//chemokine (C-C motif) ligand 5 binding,GO:0004896//cytokine receptor activity,GO:0019957//C-C chemokine binding,GO:0008528//G-protein coupled peptide receptor activity,GO:0005515//protein binding,GO:0042578//phosphoric ester hydrolase activity,GO:0004950//chemokine receptor activity,GO:0004888//transmembrane signaling receptor activity,GO:0004620…	mmu05167//Kaposis sarcoma-associated herpesvirus infection,mmu04062//Chemokine signaling pathway,mmu04060//Cytokine-cytokine receptor interaction
ENSMUSG00000026411	Tmem9	transmembrane protein 9	8.51389	9.40542	9.12766	8.10414	6.5366	6.73964	7.6374	7.84287	8.78778	7.18913	-1.59865	0.000231032	0.0189078	---	GO:0031902//late endosome membrane,GO:0005623//cell,GO:0044437//vacuolar part,GO:0044464//cell part,GO:0044440//endosomal part,GO:0005737//cytoplasm,GO:0005774//vacuolar membrane,GO:0031224//intrinsic to membrane,GO:0005770//late endosome,GO:0031090//organelle membrane,GO:0005768//endosome,GO:0005622//intracellular,GO:0044422//organelle part,GO:0044425//membrane part,GO:0043231//intracellular mem…	---	---
ENSMUSG00000055148	Klf2	Kruppel-like factor 2 (lung)	8.81106	11.3252	9.72832	8.83175	8.05982	7.71128	8.73621	7.02972	9.6741	7.88426	-1.78984	0.000231282	0.0189078	GO:0070301//cellular response to hydrogen peroxide,GO:0045428//regulation of nitric oxide biosynthetic process,GO:1901362//organic cyclic compound biosynthetic process,GO:0010628//positive regulation of gene expression,GO:0021700//developmental maturation,GO:0042221//response to chemical stimulus,GO:0032635//interleukin-6 production,GO:0018130//heterocycle biosynthetic process,GO:0051239//regulat…	GO:0005623//cell,GO:0044454//nuclear chromosome part,GO:0000790//nuclear chromatin,GO:0044464//cell part,GO:0031981//nuclear lumen,GO:0031974//membrane-enclosed lumen,GO:0043232//intracellular non-membrane-bounded organelle,GO:0043228//non-membrane-bounded organelle,GO:0043233//organelle lumen,GO:0005622//intracellular,GO:0000785//chromatin,GO:0044428//nuclear part,GO:0005694//chromosome,GO:00444…	GO:0000981//sequence-specific DNA binding RNA polymerase II transcription factor activity,GO:0003700//sequence-specific DNA binding transcription factor activity,GO:0003677//DNA binding,GO:0005515//protein binding,GO:0043565//sequence-specific DNA binding,GO:1901363//heterocyclic compound binding,GO:0003676//nucleic acid binding,GO:0005488//binding,GO:0097159//organic cyclic compound binding,GO:0…	mmu04371//Apelin signaling pathway,mmu04068//FoxO signaling pathway,mmu05418//Fluid shear stress and atherosclerosis
ENSMUSG00000031207	Msn	moesin	11.2221	13.1175	11.538	10.7612	10.4884	9.77797	10.6236	9.85906	11.6597	10.1873	-1.47245	0.000232079	0.0189078	GO:0072676//lymphocyte migration,GO:0022610//biological adhesion,GO:0032943//mononuclear cell proliferation,GO:0010628//positive regulation of gene expression,GO:0042221//response to chemical stimulus,GO:0046907//intracellular transport,GO:0035088//establishment or maintenance of apical/basal cell polarity,GO:0070486//leukocyte aggregation,GO:0051050//positive regulation of transport,GO:0045197//…	GO:0031988//membrane-bounded vesicle,GO:0001931//uropod,GO:0005623//cell,GO:0043230//extracellular organelle,GO:0030054//cell junction,GO:0072562//blood microparticle,GO:0031528//microvillus membrane,GO:0005886//plasma membrane,GO:0005615//extracellular space,GO:0044464//cell part,GO:0005737//cytoplasm,GO:0042995//cell projection,GO:0005576//extracellular region,GO:0043232//intracellular non-memb…	GO:0008092//cytoskeletal protein binding,GO:0003725//double-stranded RNA binding,GO:0005515//protein binding,GO:1901363//heterocyclic compound binding,GO:0005102//receptor binding,GO:0003676//nucleic acid binding,GO:0003779//actin binding,GO:0005488//binding,GO:0003723//RNA binding,GO:0097159//organic cyclic compound binding,GO:0050839//cell adhesion molecule binding,GO:0019901//protein kinase bi…	mmu04530//Tight junction,mmu05205//Proteoglycans in cancer,mmu04810//Regulation of actin cytoskeleton,mmu05162//Measles,mmu04670//Leukocyte transendothelial migration
ENSMUSG00000004891	Nes	nestin	8.46694	10.0965	8.48889	7.49266	7.02116	6.88172	7.48881	6.82383	8.63624	7.05388	-1.58236	0.000232233	0.0189078	GO:0043010//camera-type eye development,GO:1901214//regulation of neuron death,GO:0032984//macromolecular complex disassembly,GO:0043241//protein complex disassembly,GO:0012501//programmed cell death,GO:0030844//positive regulation of intermediate filament depolymerization,GO:0030030//cell projection organization,GO:0043524//negative regulation of neuron apoptotic process,GO:0045106//intermediate…	GO:0005623//cell,GO:0044464//cell part,GO:0005737//cytoplasm,GO:0044430//cytoskeletal part,GO:0032991//macromolecular complex,GO:0043232//intracellular non-membrane-bounded organelle,GO:0043228//non-membrane-bounded organelle,GO:0005622//intracellular,GO:0044422//organelle part,GO:0043234//protein complex,GO:0043226//organelle,GO:0005882//intermediate filament,GO:0045111//intermediate filament cy…	GO:0005515//protein binding,GO:0005198//structural molecule activity,GO:0032403//protein complex binding,GO:0005488//binding,GO:0019215//intermediate filament binding	---
ENSMUSG00000072812	Ahnak2	AHNAK nucleoprotein 2	7.71443	9.53692	8.24212	7.24002	6.56142	5.39512	7.16889	5.69477	8.18337	6.20505	-1.97832	0.000232251	0.0189078	GO:0071840//cellular component organization or biogenesis,GO:0009987//cellular process,GO:0044763//single-organism cellular process,GO:0016043//cellular component organization,GO:0042060//wound healing,GO:0016044//cellular membrane organization,GO:0001778//plasma membrane repair,GO:0061024//membrane organization,GO:0006950//response to stress,GO:0044699//single-organism process,GO:0007009//plasma…	GO:0031988//membrane-bounded vesicle,GO:0005623//cell,GO:0005886//plasma membrane,GO:0044464//cell part,GO:0044449//contractile fiber part,GO:0030315//T-tubule,GO:0005737//cytoplasm,GO:0030017//sarcomere,GO:0043232//intracellular non-membrane-bounded organelle,GO:0012506//vesicle membrane,GO:0031410//cytoplasmic vesicle,GO:0043228//non-membrane-bounded organelle,GO:0012505//endomembrane system,GO…	---	---
ENSMUSG00000037946	Fgd3	FYVE, RhoGEF and PH domain containing 3	7.42262	8.19477	7.54369	7.599	6.2616	6.40503	6.92081	6.41303	7.69002	6.50012	-1.1899	0.000232986	0.018914	GO:0007265//Ras protein signal transduction,GO:0009203//ribonucleoside triphosphate catabolic process,GO:0006152//purine nucleoside catabolic process,GO:0050790//regulation of catalytic activity,GO:0046483//heterocycle metabolic process,GO:0023052//signaling,GO:0030030//cell projection organization,GO:0051056//regulation of small GTPase mediated signal transduction,GO:1901575//organic substance c…	GO:0005623//cell,GO:0044464//cell part,GO:0005737//cytoplasm,GO:0043232//intracellular non-membrane-bounded organelle,GO:0043228//non-membrane-bounded organelle,GO:0005622//intracellular,GO:0043226//organelle,GO:0043229//intracellular organelle,GO:0044424//intracellular part,GO:0005856//cytoskeleton	GO:0017076//purine nucleotide binding,GO:0032561//guanyl ribonucleotide binding,GO:0005088//Ras guanyl-nucleotide exchange factor activity,GO:0036094//small molecule binding,GO:1901363//heterocyclic compound binding,GO:0032555//purine ribonucleotide binding,GO:0016462//pyrophosphatase activity,GO:0005488//binding,GO:0000166//nucleotide binding,GO:0001883//purine nucleoside binding,GO:0005085//gua…	mmu04810//Regulation of actin cytoskeleton
ENSMUSG00000102543	Pcdhgc5	protocadherin gamma subfamily C, 5	1.41803	3.1525	2.07983	2.35983	5.92154	2.05663	4.66434	6.5428	2.25255	4.79633	2.54378	0.000239796	0.019412	GO:0022610//biological adhesion,GO:0023052//signaling,GO:0071840//cellular component organization or biogenesis,GO:0007399//nervous system development,GO:0007155//cell adhesion,GO:0032501//multicellular organismal process,GO:0009987//cellular process,GO:0044763//single-organism cellular process,GO:0032502//developmental process,GO:0016043//cellular component organization,GO:0007275//multicellular…	GO:0031988//membrane-bounded vesicle,GO:0005623//cell,GO:0043230//extracellular organelle,GO:0005886//plasma membrane,GO:0005887//integral to plasma membrane,GO:0044464//cell part,GO:0005576//extracellular region,GO:0031226//intrinsic to plasma membrane,GO:0031224//intrinsic to membrane,GO:0065010//extracellular membrane-bounded organelle,GO:0031982//vesicle,GO:0070062//extracellular vesicular ex…	GO:0005488//binding,GO:0043167//ion binding,GO:0043169//cation binding,GO:0005509//calcium ion binding,GO:0046872//metal ion binding	---
ENSMUSG00000021265	Slc25a29	solute carrier family 25 (mitochondrial carrier, palmitoylcarnitine transporter), member 29	6.92362	7.93117	7.26968	7.08762	5.30988	6.55802	5.68197	5.26411	7.30302	5.7035	-1.59952	0.000241826	0.0194891	GO:0071705//nitrogen compound transport,GO:0046907//intracellular transport,GO:0044765//single-organism transport,GO:0015838//amino-acid betaine transport,GO:0006844//acyl carnitine transport,GO:0034220//ion transmembrane transport,GO:0015697//quaternary ammonium group transport,GO:0006865//amino acid transport,GO:0046942//carboxylic acid transport,GO:0051649//establishment of localization in cel…	GO:0005739//mitochondrion,GO:0005623//cell,GO:0044464//cell part,GO:0005737//cytoplasm,GO:0031967//organelle envelope,GO:0031224//intrinsic to membrane,GO:0031090//organelle membrane,GO:0005622//intracellular,GO:0031966//mitochondrial membrane,GO:0044422//organelle part,GO:0044425//membrane part,GO:0043231//intracellular membrane-bounded organelle,GO:0019866//organelle inner membrane,GO:0043226//…	GO:0008509//anion transmembrane transporter activity,GO:0015075//ion transmembrane transporter activity,GO:0015174//basic amino acid transmembrane transporter activity,GO:0015181//arginine transmembrane transporter activity,GO:0022891//substrate-specific transmembrane transporter activity,GO:0008324//cation transmembrane transporter activity,GO:0015189//L-lysine transmembrane transporter activity…	---
ENSMUSG00000107756	Gm44164	predicted gene, 44164	0	0	0	0	4.45581	2.8719	3.6284	2.66607	0	3.40554	3.40554	0.000242114	0.0194891	---	---	---	---
ENSMUSG00000055805	Fmnl1	formin-like 1	8.72816	10.4828	9.05072	8.40317	7.38325	7.31294	7.72858	8.12434	9.16622	7.63728	-1.52894	0.000243759	0.0194891	GO:0030029//actin filament-based process,GO:0071840//cellular component organization or biogenesis,GO:0050794//regulation of cellular process,GO:0065007//biological regulation,GO:0030866//cortical actin cytoskeleton organization,GO:0016477//cell migration,GO:0065008//regulation of biological quality,GO:0030036//actin cytoskeleton organization,GO:0007010//cytoskeleton organization,GO:0009987//cell…	GO:0031988//membrane-bounded vesicle,GO:0005623//cell,GO:0043230//extracellular organelle,GO:0005886//plasma membrane,GO:0044464//cell part,GO:0005737//cytoplasm,GO:0005576//extracellular region,GO:0031410//cytoplasmic vesicle,GO:0065010//extracellular membrane-bounded organelle,GO:0031982//vesicle,GO:0070062//extracellular vesicular exosome,GO:0005622//intracellular,GO:0044421//extracellular reg…	GO:0008092//cytoskeletal protein binding,GO:0005522//profilin binding,GO:0051020//GTPase binding,GO:0005515//protein binding,GO:0048365//Rac GTPase binding,GO:0032794//GTPase activating protein binding,GO:0031267//small GTPase binding,GO:0003779//actin binding,GO:0005488//binding,GO:0051015//actin filament binding,GO:0017016//Ras GTPase binding,GO:0017048//Rho GTPase binding,GO:0019899//enzyme bi…	---
ENSMUSG00000037347	Chst7	carbohydrate (N-acetylglucosamino) sulfotransferase 7	5.10619	7.38138	6.20203	5.14741	3.95422	3.59221	3.96481	4.39582	5.95925	3.97677	-1.98249	0.000244193	0.0194891	GO:0030204//chondroitin sulfate metabolic process,GO:0006022//aminoglycan metabolic process,GO:0006024//glycosaminoglycan biosynthetic process,GO:0044249//cellular biosynthetic process,GO:0009101//glycoprotein biosynthetic process,GO:0009059//macromolecule biosynthetic process,GO:0009100//glycoprotein metabolic process,GO:0044272//sulfur compound biosynthetic process,GO:0008152//metabolic process…	GO:0005623//cell,GO:0044464//cell part,GO:0005737//cytoplasm,GO:0005794//Golgi apparatus,GO:0031224//intrinsic to membrane,GO:0012505//endomembrane system,GO:0031090//organelle membrane,GO:0005622//intracellular,GO:0044422//organelle part,GO:0044425//membrane part,GO:0043231//intracellular membrane-bounded organelle,GO:0043226//organelle,GO:0044444//cytoplasmic part,GO:0016020//membrane,GO:004322…	GO:0016740//transferase activity,GO:0008459//chondroitin 6-sulfotransferase activity,GO:0034481//chondroitin sulfotransferase activity,GO:0003824//catalytic activity,GO:0001517//N-acetylglucosamine 6-O-sulfotransferase activity,GO:0016782//transferase activity, transferring sulfur-containing groups,GO:0008146//sulfotransferase activity	mmu00532//Glycosaminoglycan biosynthesis - chondroitin sulfate / dermatan sulfate
ENSMUSG00000024084	Qpct	glutaminyl-peptide cyclotransferase (glutaminyl cyclase)	8.91468	10.8503	9.76625	9.49768	8.7304	7.67827	8.72518	7.28597	9.75723	8.10496	-1.65227	0.000244817	0.0194891	GO:0043412//macromolecule modification,GO:0044267//cellular protein metabolic process,GO:0008152//metabolic process,GO:0043170//macromolecule metabolic process,GO:0009987//cellular process,GO:0044260//cellular macromolecule metabolic process,GO:0018199//peptidyl-glutamine modification,GO:0044237//cellular metabolic process,GO:0019538//protein metabolic process,GO:0044238//primary metabolic proces…	GO:0031988//membrane-bounded vesicle,GO:0043230//extracellular organelle,GO:0005576//extracellular region,GO:0065010//extracellular membrane-bounded organelle,GO:0031982//vesicle,GO:0070062//extracellular vesicular exosome,GO:0044421//extracellular region part,GO:0043226//organelle,GO:0043227//membrane-bounded organelle	GO:0016740//transferase activity,GO:0016746//transferase activity, transferring acyl groups,GO:0008270//zinc ion binding,GO:0005488//binding,GO:0046914//transition metal ion binding,GO:0003824//catalytic activity,GO:0016755//transferase activity, transferring amino-acyl groups,GO:0043167//ion binding,GO:0016603//glutaminyl-peptide cyclotransferase activity,GO:0043169//cation binding,GO:0046872//m…	---
ENSMUSG00000051041	Olfml1	olfactomedin-like 1	7.09222	9.1962	7.55612	5.53804	5.42256	3.15386	6.04337	4.72236	7.34564	4.83554	-2.51011	0.000247395	0.0196399	---	---	---	---
ENSMUSG00000028497	Hacd4	3-hydroxyacyl-CoA dehydratase 4	7.47779	9.68535	8.35308	7.599	7.05651	6.14002	6.99615	5.61832	8.27881	6.45275	-1.82606	0.000249162	0.0197257	GO:0006643//membrane lipid metabolic process,GO:0006629//lipid metabolic process,GO:0030497//fatty acid elongation,GO:0044249//cellular biosynthetic process,GO:0008152//metabolic process,GO:0006082//organic acid metabolic process,GO:0009987//cellular process,GO:0000038//very long-chain fatty acid metabolic process,GO:0019752//carboxylic acid metabolic process,GO:0006807//nitrogen compound metabol…	GO:0005623//cell,GO:0044432//endoplasmic reticulum part,GO:0044464//cell part,GO:0005737//cytoplasm,GO:0005783//endoplasmic reticulum,GO:0031224//intrinsic to membrane,GO:0012505//endomembrane system,GO:0031090//organelle membrane,GO:0005622//intracellular,GO:0044422//organelle part,GO:0044425//membrane part,GO:0043231//intracellular membrane-bounded organelle,GO:0031300//intrinsic to organelle m…	GO:0016835//carbon-oxygen lyase activity,GO:0005515//protein binding,GO:0005488//binding,GO:0016829//lyase activity,GO:0003824//catalytic activity,GO:0018812//3-hydroxyacyl-CoA dehydratase activity,GO:0019899//enzyme binding,GO:0016836//hydro-lyase activity	mmu00062//Fatty acid elongation,mmu01040//Biosynthesis of unsaturated fatty acids
ENSMUSG00000028460	Sit1	suppression inducing transmembrane adaptor 1	6.34458	6.78017	5.12472	4.76428	3.17883	2.8719	4.56886	3.37256	5.75344	3.49803	-2.2554	0.000251871	0.0198854	GO:0002694//regulation of leukocyte activation,GO:0023052//signaling,GO:0002250//adaptive immune response,GO:0050794//regulation of cellular process,GO:0065007//biological regulation,GO:0045321//leukocyte activation,GO:0002376//immune system process,GO:0051249//regulation of lymphocyte activation,GO:0050865//regulation of cell activation,GO:0002260//lymphocyte homeostasis,GO:0065008//regulation o…	GO:0031988//membrane-bounded vesicle,GO:0005623//cell,GO:0043230//extracellular organelle,GO:0005886//plasma membrane,GO:0044464//cell part,GO:0005576//extracellular region,GO:0031224//intrinsic to membrane,GO:0065010//extracellular membrane-bounded organelle,GO:0031982//vesicle,GO:0070062//extracellular vesicular exosome,GO:0044421//extracellular region part,GO:0044425//membrane part,GO:0071944/…	GO:0005515//protein binding,GO:0019904//protein domain specific binding,GO:0042169//SH2 domain binding,GO:0005488//binding,GO:0019899//enzyme binding,GO:0019900//kinase binding	---
ENSMUSG00000103255	Pcdhac1	protocadherin alpha subfamily C, 1	3.84576	5.77256	5.36963	0	0	0	0	0	3.74699	0	-3.74699	0.000253526	0.0199612	GO:0022610//biological adhesion,GO:0023052//signaling,GO:0007399//nervous system development,GO:0007155//cell adhesion,GO:0032501//multicellular organismal process,GO:0009987//cellular process,GO:0044763//single-organism cellular process,GO:0032502//developmental process,GO:0007275//multicellular organismal development,GO:0007156//homophilic cell adhesion,GO:0044707//single-multicellular organism…	GO:0005623//cell,GO:0005886//plasma membrane,GO:0005887//integral to plasma membrane,GO:0044464//cell part,GO:0031226//intrinsic to plasma membrane,GO:0031224//intrinsic to membrane,GO:0044459//plasma membrane part,GO:0044425//membrane part,GO:0071944//cell periphery,GO:0016020//membrane,GO:0016021//integral to membrane	GO:0005488//binding,GO:0043167//ion binding,GO:0043169//cation binding,GO:0005509//calcium ion binding,GO:0046872//metal ion binding	---
ENSMUSG00000020473	Aebp1	AE binding protein 1	11.156	12.3426	11.5903	10.5307	10.1872	8.51568	10.4113	7.88427	11.4049	9.2496	-2.1553	0.000258418	0.0202907	GO:1901362//organic cyclic compound biosynthetic process,GO:0018130//heterocycle biosynthetic process,GO:0046483//heterocycle metabolic process,GO:0060255//regulation of macromolecule metabolic process,GO:0031324//negative regulation of cellular metabolic process,GO:0019219//regulation of nucleobase-containing compound metabolic process,GO:0010467//gene expression,GO:0044249//cellular biosyntheti…	GO:0031988//membrane-bounded vesicle,GO:0005623//cell,GO:0043230//extracellular organelle,GO:0005615//extracellular space,GO:0044464//cell part,GO:0005737//cytoplasm,GO:0005576//extracellular region,GO:0065010//extracellular membrane-bounded organelle,GO:0031982//vesicle,GO:0070062//extracellular vesicular exosome,GO:0005622//intracellular,GO:0044421//extracellular region part,GO:0043231//intrace…	GO:0000988//protein binding transcription factor activity,GO:0000981//sequence-specific DNA binding RNA polymerase II transcription factor activity,GO:0003700//sequence-specific DNA binding transcription factor activity,GO:0001227//RNA polymerase II transcription regulatory region sequence-specific DNA binding transcription factor activity involved in negative regulation of transcription,GO:00442…	---
ENSMUSG00000052957	Gas1	growth arrest specific 1	10.5355	12.3678	10.9812	10.6542	10.0623	8.17279	9.95116	7.60605	11.1347	8.94807	-2.18661	0.000261006	0.0204381	GO:0048193//Golgi vesicle transport,GO:0045165//cell fate commitment,GO:0045926//negative regulation of growth,GO:0045930//negative regulation of mitotic cell cycle,GO:0002053//positive regulation of mesenchymal cell proliferation,GO:0051248//negative regulation of protein metabolic process,GO:0042221//response to chemical stimulus,GO:0051726//regulation of cell cycle,GO:0043010//camera-type eye …	GO:0005623//cell,GO:0005886//plasma membrane,GO:0044464//cell part,GO:0031226//intrinsic to plasma membrane,GO:0031224//intrinsic to membrane,GO:0044459//plasma membrane part,GO:0044425//membrane part,GO:0071944//cell periphery,GO:0016020//membrane,GO:0031225//anchored to membrane,GO:0046658//anchored to plasma membrane	GO:0005515//protein binding,GO:0005488//binding	mmu04340//Hedgehog signaling pathway
ENSMUSG00000029195	Klb	klotho beta	7.07443	9.07053	6.91193	4.96852	5.18765	4.429	4.23742	5.65705	7.00635	4.87778	-2.12857	0.000263637	0.0205608	GO:0000165//MAPK cascade,GO:0042221//response to chemical stimulus,GO:0043410//positive regulation of MAPK cascade,GO:0023052//signaling,GO:0008283//cell proliferation,GO:1901657//glycosyl compound metabolic process,GO:0050794//regulation of cellular process,GO:0065007//biological regulation,GO:0007169//transmembrane receptor protein tyrosine kinase signaling pathway,GO:0071363//cellular response…	GO:0005623//cell,GO:0005886//plasma membrane,GO:0005887//integral to plasma membrane,GO:0044464//cell part,GO:0031226//intrinsic to plasma membrane,GO:0031224//intrinsic to membrane,GO:0044459//plasma membrane part,GO:0044425//membrane part,GO:0071944//cell periphery,GO:0016020//membrane,GO:0016021//integral to membrane	GO:0016798//hydrolase activity, acting on glycosyl bonds,GO:0005515//protein binding,GO:0005102//receptor binding,GO:0015926//glucosidase activity,GO:0019838//growth factor binding,GO:0005488//binding,GO:0070851//growth factor receptor binding,GO:0008422//beta-glucosidase activity,GO:0003824//catalytic activity,GO:0017134//fibroblast growth factor binding,GO:0016787//hydrolase activity,GO:0004553…	---
[truncated: 2,545 more rows]

## Sheet: b
Supplementary Table 12b Expressed gene in the colon of the mice transplanted with Streptococcus vestibularis or saline.
Gene_ID	Symbol	description	G2_vs_G1_log2FoldChange	G2_vs_G1_Pvalue	G2_vs_G1_FDR	biological_process	cellular_component	molecular_function	KEGG_pathway
ENSMUSG00000091462	Gm17084	predicted gene 17084	-4.20122	3.51991e-09	4.10971e-05	---	---	---	---
ENSMUSG00000076547	Igkv4-70	immunoglobulin kappa chain variable 4-70	-2.56901	4.02033e-09	4.10971e-05	GO:0002376//immune system process,GO:0002377//immunoglobulin production,GO:0006955//immune response,GO:0050896//response to stimulus,GO:0002440//production of molecular mediator of immune response	GO:0005615//extracellular space,GO:0005576//extracellular region,GO:0044421//extracellular region part	---	---
ENSMUSG00000111868	AC156273.3	---	-3.59488	1.66337e-07	0.00127527	---	---	---	---
[truncated: 642 more rows]

## Sheet: c
Supplementary Table 12c Expressed gene in the PFC of the mice transplanted with Streptococcus vestibularis or saline.
[truncated: 354 more rows]

[truncated: 2 more sheets: d, e]
