# Supplementary material for: Metagenome-wide association of gut microbiome features for schizophrenia
Source: Nat Commun. 2020 Mar 31;11:1612. doi: 10.1038/s41467-020-15457-9 (PMC7109134; doi:10.1038/s41467-020-15457-9)
Supplement: Supplementary file 16 — Supplementary Data 13 [file 41467_2020_15457_MOESM16_ESM.xlsx]

## Sheet: Sheet2
Supplementary Table 13 Concentrations of dopamine, 5-hydroxytryptamine, 4-aminobutyric acid, and tryptophan in various brain regions of the mice transplanted with Streptococcus vestibularis or saline
		Dopamine	5-Hydroxytryptamine	4-Aminobutyric acid	Tryptophan
Prefrontal cortex	Saline mice	0.11±0.023	0.726±0.214	3054.842±125.507	25.298±1.82
	S. vestibularis mice	0.144±0.013	1.28±0.239	3162.086±192.388	17.067±1.643
	P value	0.239	0.115	0.651	0.007
Striatum	Saline mice	16.652±2.84	0.718±0.143	3111.63±258.399	27.645±2.506
	S. vestibularis mice	21.705±2.859	1.041±0.2	3292.29±328.271	26.121±3.295
	P value	0.238	0.219	0.675	0.72
Hippocampus	Saline mice	0.067±0.018	0.582±0.113	3292.219±338.705	27.822±3.018
	S. vestibularis mice	0.058±0.009	0.731±0.236	3122.509±196.872	23.577±2.576
	P value	0.664	0.818	0.674	0.31
All values represent means ± SEM. The concentration is expressed as nanomole per milligram of tissue wet weight. P value is calculated via Student’s t test or Mann-Whitney U test (n = 6 per group). Saline mice and S. V. mice mean the mice colonized with Streptococcus vestibularis or saline, respectively.
