# Supplementary material for: Metagenome-wide association of gut microbiome features for schizophrenia
Source: Nat Commun. 2020 Mar 31;11:1612. doi: 10.1038/s41467-020-15457-9 (PMC7109134; doi:10.1038/s41467-020-15457-9)
Supplement: Supplementary file 17 — Supplementary Data 14 [file 41467_2020_15457_MOESM17_ESM.xlsx]

## Sheet: A
Supplementary Table 14 ELISA kit summary
Marker	Species	Factory	Detection Range	Sensitivity
5-HT	Human+Mouse	Kelei Biotech, Shanghai	15.625-1000ng/ml	9.375ng/ml
Corticosterone	Mouse	R&D	0.012-0.047 ng/mL	0.028 ng/mL
Cortisol	Human	R&D	0.103-25ng/ml	0.028ng/ml
Endotoxin	Mouse	BlueGene, Biotech, Shanghai	0-2500pg/ml	1pg/ml
DA	Human+Mouse	Kelei Biotech, Shanghai	1.56-100ng/ml	0.938ng/ml
GABA	Mouse	Kelei Biotech, Shanghai	31.25-2000pg/ml	18.75pg/ml
GABA	Human	Kelei Biotech, Shanghai	31.25-2000pg/ml	18.75pg/ml
KYN	Human+Mouse	Kelei Biotech, Shanghai	7.8-500pmol/ml	4.69pmol/ml
KYNA	Human+Mouse	Abbexa	24.69 ng/ml - 2000 ng/ml	<9.24 ng/ml
TNF-alpha	Human	R&D	15.6 - 1,000 pg/mL	5.5 pg/mL
TNF-alpha	Mouse	R&D	10.9 - 700 pg/mL	7.21 pg/mL
IL-1 beta	Human	R&D	0.1 - 8 pg/mL	0.063 pg/mL
IL-1 beta	Mouse	R&D	12.5 - 800 pg/mL	4.8 pg/mL
IFN-gamma	Human	R&D	15.6 - 1,000 pg/mL	8 pg/mL
IFN-gamma	Mouse	R&D	9.4 - 600 pg/mL	2 pg/mL
