# Supplementary material for: Metagenome-wide association of gut microbiome features for schizophrenia
Source: Nat Commun. 2020 Mar 31;11:1612. doi: 10.1038/s41467-020-15457-9 (PMC7109134; doi:10.1038/s41467-020-15457-9)
Supplement: Supplementary file 18 — Supplementary Data 15 [file 41467_2020_15457_MOESM18_ESM.xlsx]

## Sheet: Sheet1
Supplementary Table 15 The primers of qPCR in this study
Gene	ID	Primer sequence	Size
The universal and conservative fragment of 16S rRNA gene	Forward (5'-3')	AAACTCAAAKGAATTGACGG	20
	Reverse (5'-3')	CTCACRRCACGAGCTGAC	18
16S rRNA gene of Streptococcus vestibularis	Forward (5'-3')	GCTATTGTTCGTGAGGGGCT	20
	Reverse (5'-3')	GGCAACTGGTTGAGCAATGG	20
16S rRNA gene of Streptococcus thermophilus	Forward (5'-3')	CCCATTGCCGAAGATTCCCT	20
	Reverse (5'-3')	GAGTTGCGAACGGGTGAGTA	20
