# Supplementary material for: Metagenome-wide association of gut microbiome features for schizophrenia
Source: Nat Commun. 2020 Mar 31;11:1612. doi: 10.1038/s41467-020-15457-9 (PMC7109134; doi:10.1038/s41467-020-15457-9)
Supplement: Supplementary file 20 — Source Data [file 41467_2020_15457_MOESM20_ESM.xlsx]

## Sheet: Fig 1
Figure 1. Network of mOTUs differentially enriched in healthy controls and schizophrenic patients.
mOTU1	mOTU2	Spearman CC	Pvalue
Clostridium bolteae	mOTU-573	-0.347153	3.29019e-06
mOTU-573	Clostridium bolteae	-0.347153	3.29019e-06
Bacteroides dorei/vulgatus	mOTU-310	-0.316765	2.43138e-05
mOTU-310	Bacteroides dorei/vulgatus	-0.316765	2.43138e-05
Clostridium ramosum	mOTU-573	-0.308393	4.06678e-05
mOTU-573	Clostridium ramosum	-0.308393	4.06678e-05
Bacteroides dorei/vulgatus	Bifidobacterium adolescentis	-0.305967	4.70685e-05
Bifidobacterium adolescentis	Bacteroides dorei/vulgatus	-0.305967	4.70685e-05
Bacteroides dorei/vulgatus	Bacteroides plebeius	-0.303336	5.5074e-05
Bacteroides plebeius	Bacteroides dorei/vulgatus	-0.303336	5.5074e-05
Alkaliphilus oremlandii	Lactobacillus crispatus	0.300437	6.53694e-05
Lactobacillus crispatus	Alkaliphilus oremlandii	0.300437	6.53694e-05
Anaerotruncus colihominis	Clostridium symbiosum	0.30142	6.1693e-05
Clostridium symbiosum	Anaerotruncus colihominis	0.30142	6.1693e-05
Bacteroides intestinalis	mOTU-696	0.304154	5.24564e-05
mOTU-696	Bacteroides intestinalis	0.304154	5.24564e-05
Bifidobacterium adolescentis	Dorea formicigenerans	0.304517	5.13357e-05
Dorea formicigenerans	Bifidobacterium adolescentis	0.304517	5.13357e-05
Streptococcus anginosus	Streptococcus mutans	0.304691	5.08035e-05
Streptococcus mutans	Streptococcus anginosus	0.304691	5.08035e-05
mOTU-565	mOTU-625	0.304828	5.03911e-05
mOTU-625	mOTU-565	0.304828	5.03911e-05
Lactobacillus fermentum	Veillonella atypica	0.304868	5.02706e-05
Veillonella atypica	Lactobacillus fermentum	0.304868	5.02706e-05
Eubacterium siraeum	mOTU-414	0.304885	5.02183e-05
mOTU-414	Eubacterium siraeum	0.304885	5.02183e-05
Citrobacter sp. 30_2	Enterococcus faecium	0.304946	5.00353e-05
Enterococcus faecium	Citrobacter sp. 30_2	0.304946	5.00353e-05
Dorea formicigenerans	mOTU-452	0.305672	4.79085e-05
mOTU-452	Dorea formicigenerans	0.305672	4.79085e-05
Clostridium symbiosum	Megasphaera micronuciformis	0.306327	4.60619e-05
Megasphaera micronuciformis	Clostridium symbiosum	0.306327	4.60619e-05
Bifidobacterium adolescentis	Lactobacillus ruminis	0.306701	4.50368e-05
Lactobacillus ruminis	Bifidobacterium adolescentis	0.306701	4.50368e-05
mOTU-113	mOTU-348	0.307426	4.31131e-05
mOTU-348	mOTU-113	0.307426	4.31131e-05
Eubacterium siraeum	mOTU-411	0.307715	4.2368e-05
mOTU-411	Eubacterium siraeum	0.307715	4.2368e-05
Bifidobacterium longum	Streptococcus salivarius	0.30857	4.02348e-05
Streptococcus salivarius	Bifidobacterium longum	0.30857	4.02348e-05
mOTU-190	mOTU-552	0.30901	3.91744e-05
mOTU-552	mOTU-190	0.30901	3.91744e-05
mOTU-273	mOTU-348	0.312167	3.23131e-05
mOTU-348	mOTU-273	0.312167	3.23131e-05
Clostridium ramosum	Veillonella parvula	0.31311	3.04943e-05
Veillonella parvula	Clostridium ramosum	0.31311	3.04943e-05
Lactobacillus johnsonii	Paraprevotella xylaniphila	0.313135	3.04456e-05
Paraprevotella xylaniphila	Lactobacillus johnsonii	0.313135	3.04456e-05
Clostridium symbiosum	mOTU-624	0.313468	2.98287e-05
mOTU-624	Clostridium symbiosum	0.313468	2.98287e-05
Lactobacillus fermentum	mOTU-240	0.313718	2.93726e-05
mOTU-240	Lactobacillus fermentum	0.313718	2.93726e-05
Bifidobacterium longum	Dorea formicigenerans	0.313722	2.93647e-05
Dorea formicigenerans	Bifidobacterium longum	0.313722	2.93647e-05
Bifidobacterium bifidum	Streptococcus anginosus	0.313832	2.91671e-05
Streptococcus anginosus	Bifidobacterium bifidum	0.313832	2.91671e-05
mOTU-190	mOTU-566	0.314048	2.878e-05
mOTU-566	mOTU-190	0.314048	2.878e-05
Cronobacter sakazakii/turicensis	mOTU-389	0.315061	2.70312e-05
mOTU-389	Cronobacter sakazakii/turicensis	0.315061	2.70312e-05
mOTU-414	mOTU-624	0.315465	2.6362e-05
mOTU-624	mOTU-414	0.315465	2.6362e-05
Lactobacillus acidophilus	mOTU-348	0.317248	2.35927e-05
mOTU-348	Lactobacillus acidophilus	0.317248	2.35927e-05
Dorea formicigenerans	mOTU-573	0.318436	2.19013e-05
mOTU-573	Dorea formicigenerans	0.318436	2.19013e-05
Lactobacillus acidophilus	Paraprevotella xylaniphila	0.318927	2.12358e-05
Paraprevotella xylaniphila	Lactobacillus acidophilus	0.318927	2.12358e-05
Clostridiales bacterium 1_7_47FAA	Clostridium ramosum	0.320591	1.91212e-05
Clostridium ramosum	Clostridiales bacterium 1_7_47FAA	0.320591	1.91212e-05
mOTU-310	mOTU-411	0.321411	1.8154e-05
mOTU-411	mOTU-310	0.321411	1.8154e-05
mOTU-316	mOTU-573	0.324353	1.50507e-05
mOTU-573	mOTU-316	0.324353	1.50507e-05
mOTU-190	mOTU-411	0.325323	1.41417e-05
mOTU-411	mOTU-190	0.325323	1.41417e-05
Bifidobacterium catenulatum-Bifidobacterium pseudocatenulatum complex	mOTU-316	0.325696	1.38065e-05
mOTU-316	Bifidobacterium catenulatum-Bifidobacterium pseudocatenulatum complex	0.325696	1.38065e-05
Streptococcus mutans	Streptococcus salivarius	0.325737	1.37701e-05
Streptococcus salivarius	Streptococcus mutans	0.325737	1.37701e-05
mOTU-310	mOTU-414	0.326438	1.31625e-05
mOTU-414	mOTU-310	0.326438	1.31625e-05
mOTU-316	mOTU-600	0.326831	1.2832e-05
mOTU-600	mOTU-316	0.326831	1.2832e-05
Clostridium perfringens	mOTU-33	0.32723	1.25051e-05
mOTU-33	Clostridium perfringens	0.32723	1.25051e-05
Clostridium perfringens	mOTU-273	0.328209	1.17363e-05
mOTU-273	Clostridium perfringens	0.328209	1.17363e-05
mOTU-226	mOTU-696	0.330578	1.00565e-05
mOTU-696	mOTU-226	0.330578	1.00565e-05
Cronobacter sakazakii/turicensis	mOTU-63	0.332292	8.98602e-06
mOTU-63	Cronobacter sakazakii/turicensis	0.332292	8.98602e-06
mOTU-230	mOTU-411	0.333497	8.29885e-06
mOTU-411	mOTU-230	0.333497	8.29885e-06
Methanobrevibacter smithii	mOTU-389	0.333759	8.15615e-06
mOTU-389	Methanobrevibacter smithii	0.333759	8.15615e-06
Alkaliphilus oremlandii	mOTU-63	0.334319	7.8586e-06
mOTU-63	Alkaliphilus oremlandii	0.334319	7.8586e-06
Butyrivibrio crossotus	mOTU-192	0.335944	7.05337e-06
mOTU-192	Butyrivibrio crossotus	0.335944	7.05337e-06
Streptococcus sanguinis	Streptococcus vestibularis	0.338156	6.08227e-06
Streptococcus vestibularis	Streptococcus sanguinis	0.338156	6.08227e-06
Butyrivibrio crossotus	mOTU-113	0.339169	5.68108e-06
mOTU-113	Butyrivibrio crossotus	0.339169	5.68108e-06
Clostridium symbiosum	Pseudoflavonifractor capillosus	0.340426	5.2183e-06
Pseudoflavonifractor capillosus	Clostridium symbiosum	0.340426	5.2183e-06
Bacteroides dorei/vulgatus	mOTU-316	0.340621	5.14965e-06
mOTU-316	Bacteroides dorei/vulgatus	0.340621	5.14965e-06
mOTU-273	mOTU-49	0.341027	5.00984e-06
mOTU-49	mOTU-273	0.341027	5.00984e-06
Leuconostoc gelidum	mOTU-113	0.341762	4.76563e-06
mOTU-113	Leuconostoc gelidum	0.341762	4.76563e-06
mOTU-310	mOTU-696	0.341812	4.74921e-06
mOTU-696	mOTU-310	0.341812	4.74921e-06
Methanobrevibacter smithii	mOTU-230	0.342651	4.48523e-06
mOTU-230	Methanobrevibacter smithii	0.342651	4.48523e-06
mOTU-113	mOTU-565	0.344424	3.97236e-06
mOTU-565	mOTU-113	0.344424	3.97236e-06
Clostridium perfringens	Lactobacillus acidophilus	0.344816	3.86658e-06
Lactobacillus acidophilus	Clostridium perfringens	0.344816	3.86658e-06
Methanobrevibacter smithii	mOTU-411	0.34556	3.6735e-06
mOTU-411	Methanobrevibacter smithii	0.34556	3.6735e-06
Clostridiales bacterium 1_7_47FAA	Lachnospiraceae bacterium 3_1_57FAA_CT1	0.345771	3.62047e-06
Lachnospiraceae bacterium 3_1_57FAA_CT1	Clostridiales bacterium 1_7_47FAA	0.345771	3.62047e-06
Lactobacillus johnsonii	mOTU-273	0.346872	3.3549e-06
mOTU-273	Lactobacillus johnsonii	0.346872	3.3549e-06
Alkaliphilus oremlandii	mOTU-389	0.348488	2.99865e-06
mOTU-389	Alkaliphilus oremlandii	0.348488	2.99865e-06
Clostridium ramosum	Clostridium scindens	0.348705	2.95375e-06
Clostridium scindens	Clostridium ramosum	0.348705	2.95375e-06
mOTU-49	Paraprevotella xylaniphila	0.348898	2.9142e-06
Paraprevotella xylaniphila	mOTU-49	0.348898	2.9142e-06
Clostridium bolteae	Pseudoflavonifractor capillosus	0.349827	2.73104e-06
Pseudoflavonifractor capillosus	Clostridium bolteae	0.349827	2.73104e-06
Bifidobacterium catenulatum-Bifidobacterium pseudocatenulatum complex	Streptococcus vestibularis	0.349938	2.70992e-06
Streptococcus vestibularis	Bifidobacterium catenulatum-Bifidobacterium pseudocatenulatum complex	0.349938	2.70992e-06
mOTU-452	mOTU-696	0.349972	2.70346e-06
mOTU-696	mOTU-452	0.349972	2.70346e-06
mOTU-565	mOTU-566	0.35323	2.14919e-06
mOTU-566	mOTU-565	0.35323	2.14919e-06
Anaerotruncus colihominis	Lachnospiraceae bacterium 3_1_57FAA_CT1	0.353357	2.12995e-06
Lachnospiraceae bacterium 3_1_57FAA_CT1	Anaerotruncus colihominis	0.353357	2.12995e-06
Clostridium bolteae	Clostridium scindens	0.353755	2.0707e-06
Clostridium scindens	Clostridium bolteae	0.353755	2.0707e-06
Clostridium bolteae	mOTU-624	0.354577	1.95323e-06
mOTU-624	Clostridium bolteae	0.354577	1.95323e-06
Enterococcus faecium	mOTU-389	0.355717	1.80079e-06
mOTU-389	Enterococcus faecium	0.355717	1.80079e-06
Lactobacillus fermentum	mOTU-389	0.356366	1.71915e-06
mOTU-389	Lactobacillus fermentum	0.356366	1.71915e-06
Clostridiales bacterium 1_7_47FAA	mOTU-624	0.35815	1.51243e-06
mOTU-624	Clostridiales bacterium 1_7_47FAA	0.35815	1.51243e-06
Acidaminococcus intestini	Cronobacter sakazakii/turicensis	0.358836	1.43949e-06
Cronobacter sakazakii/turicensis	Acidaminococcus intestini	0.358836	1.43949e-06
Bifidobacterium adolescentis	Bifidobacterium dentium	0.362805	1.07883e-06
Bifidobacterium dentium	Bifidobacterium adolescentis	0.362805	1.07883e-06
Lactobacillus acidophilus	mOTU-33	0.364768	9.34066e-07
mOTU-33	Lactobacillus acidophilus	0.364768	9.34066e-07
Acidaminococcus intestini	Methanobrevibacter smithii	0.364891	9.25637e-07
Methanobrevibacter smithii	Acidaminococcus intestini	0.364891	9.25637e-07
Eubacterium siraeum	mOTU-230	0.364932	9.22825e-07
mOTU-230	Eubacterium siraeum	0.364932	9.22825e-07
mOTU-624	mOTU-696	0.368909	6.87068e-07
mOTU-696	mOTU-624	0.368909	6.87068e-07
Lactobacillus fermentum	mOTU-233	0.370282	6.19946e-07
mOTU-233	Lactobacillus fermentum	0.370282	6.19946e-07
mOTU-190	mOTU-625	0.371836	5.51581e-07
mOTU-625	mOTU-190	0.371836	5.51581e-07
Clostridiales bacterium 1_7_47FAA	Pseudoflavonifractor capillosus	0.372118	5.39941e-07
Pseudoflavonifractor capillosus	Clostridiales bacterium 1_7_47FAA	0.372118	5.39941e-07
Streptococcus salivarius	Veillonella parvula	0.372277	5.33528e-07
Veillonella parvula	Streptococcus salivarius	0.372277	5.33528e-07
Bifidobacterium angulatum	Bifidobacterium catenulatum-Bifidobacterium pseudocatenulatum complex	0.372643	5.18974e-07
Bifidobacterium catenulatum-Bifidobacterium pseudocatenulatum complex	Bifidobacterium angulatum	0.372643	5.18974e-07
Streptococcus anginosus	Streptococcus sanguinis	0.374736	4.42756e-07
Streptococcus sanguinis	Streptococcus anginosus	0.374736	4.42756e-07
Methanobrevibacter smithii	mOTU-348	0.375331	4.23123e-07
mOTU-348	Methanobrevibacter smithii	0.375331	4.23123e-07
Lactobacillus crispatus	mOTU-411	0.376236	3.94849e-07
mOTU-411	Lactobacillus crispatus	0.376236	3.94849e-07
Lactobacillus crispatus	Lactobacillus fermentum	0.376444	3.886e-07
Lactobacillus fermentum	Lactobacillus crispatus	0.376444	3.886e-07
Streptococcus salivarius	Streptococcus sanguinis	0.376704	3.80924e-07
Streptococcus sanguinis	Streptococcus salivarius	0.376704	3.80924e-07
mOTU-233	mOTU-348	0.3773	3.63895e-07
mOTU-348	mOTU-233	0.3773	3.63895e-07
mOTU-452	mOTU-552	0.37809	3.4246e-07
mOTU-552	mOTU-452	0.37809	3.4246e-07
Butyrivibrio crossotus	mOTU-625	0.379564	3.05618e-07
mOTU-625	Butyrivibrio crossotus	0.379564	3.05618e-07
Eubacterium siraeum	mOTU-240	0.381996	2.52982e-07
mOTU-240	Eubacterium siraeum	0.381996	2.52982e-07
Cronobacter sakazakii/turicensis	mOTU-240	0.382525	2.42752e-07
mOTU-240	Cronobacter sakazakii/turicensis	0.382525	2.42752e-07
Acidaminococcus intestini	Alkaliphilus oremlandii	0.382625	2.40866e-07
Alkaliphilus oremlandii	Acidaminococcus intestini	0.382625	2.40866e-07
Clostridiales bacterium 1_7_47FAA	Clostridium bolteae	0.386703	1.74726e-07
Clostridium bolteae	Clostridiales bacterium 1_7_47FAA	0.386703	1.74726e-07
Bifidobacterium catenulatum-Bifidobacterium pseudocatenulatum complex	mOTU-552	0.392705	1.08069e-07
mOTU-552	Bifidobacterium catenulatum-Bifidobacterium pseudocatenulatum complex	0.392705	1.08069e-07
mOTU-192	mOTU-348	0.399598	6.15026e-08
mOTU-348	mOTU-192	0.399598	6.15026e-08
Acidaminococcus intestini	mOTU-411	0.399641	6.12825e-08
mOTU-411	Acidaminococcus intestini	0.399641	6.12825e-08
Clostridiales bacterium 1_7_47FAA	Clostridium symbiosum	0.39971	6.09374e-08
Clostridium symbiosum	Clostridiales bacterium 1_7_47FAA	0.39971	6.09374e-08
Clostridium perfringens	mOTU-113	0.401651	5.18705e-08
mOTU-113	Clostridium perfringens	0.401651	5.18705e-08
Methanobrevibacter smithii	mOTU-240	0.404648	4.03625e-08
mOTU-240	Methanobrevibacter smithii	0.404648	4.03625e-08
Dorea formicigenerans	mOTU-552	0.40676	3.37734e-08
mOTU-552	Dorea formicigenerans	0.40676	3.37734e-08
Butyrivibrio crossotus	mOTU-14	0.40677	3.37466e-08
mOTU-14	Butyrivibrio crossotus	0.40677	3.37466e-08
Bifidobacterium adolescentis	Bifidobacterium bifidum	0.409696	2.63082e-08
Bifidobacterium bifidum	Bifidobacterium adolescentis	0.409696	2.63082e-08
mOTU-14	mOTU-192	0.410474	2.46137e-08
mOTU-192	mOTU-14	0.410474	2.46137e-08
mOTU-230	mOTU-233	0.4111	2.33255e-08
mOTU-233	mOTU-230	0.4111	2.33255e-08
Clostridium perfringens	mOTU-49	0.412148	2.13157e-08
mOTU-49	Clostridium perfringens	0.412148	2.13157e-08
Dorea formicigenerans	mOTU-316	0.420306	1.04528e-08
mOTU-316	Dorea formicigenerans	0.420306	1.04528e-08
Eubacterium siraeum	mOTU-696	0.420812	9.99432e-09
mOTU-696	Eubacterium siraeum	0.420812	9.99432e-09
Cronobacter sakazakii/turicensis	mOTU-233	0.420899	9.91746e-09
mOTU-233	Cronobacter sakazakii/turicensis	0.420899	9.91746e-09
mOTU-389	mOTU-411	0.421422	9.46811e-09
mOTU-411	mOTU-389	0.421422	9.46811e-09
Lachnospiraceae bacterium 3_1_57FAA_CT1	mOTU-624	0.421678	9.25508e-09
mOTU-624	Lachnospiraceae bacterium 3_1_57FAA_CT1	0.421678	9.25508e-09
Alkaliphilus oremlandii	mOTU-240	0.422671	8.47165e-09
mOTU-240	Alkaliphilus oremlandii	0.422671	8.47165e-09
mOTU-310	mOTU-63	0.425806	6.39589e-09
mOTU-63	mOTU-310	0.425806	6.39589e-09
Streptococcus mutans	Streptococcus vestibularis	0.427659	5.40975e-09
Streptococcus vestibularis	Streptococcus mutans	0.427659	5.40975e-09
Akkermansia muciniphila	mOTU-310	0.428244	5.12992e-09
mOTU-310	Akkermansia muciniphila	0.428244	5.12992e-09
mOTU-240	mOTU-411	0.431639	3.76229e-09
mOTU-411	mOTU-240	0.431639	3.76229e-09
Streptococcus anginosus	Streptococcus vestibularis	0.432469	3.48587e-09
Streptococcus vestibularis	Streptococcus anginosus	0.432469	3.48587e-09
Clostridium ramosum	Clostridium symbiosum	0.43378	3.08869e-09
Clostridium symbiosum	Clostridium ramosum	0.43378	3.08869e-09
Lactobacillus johnsonii	mOTU-565	0.43829	2.02915e-09
mOTU-565	Lactobacillus johnsonii	0.43829	2.02915e-09
mOTU-233	mOTU-411	0.4383	2.0272e-09
mOTU-411	mOTU-233	0.4383	2.0272e-09
Lactobacillus crispatus	mOTU-230	0.438762	1.94114e-09
mOTU-230	Lactobacillus crispatus	0.438762	1.94114e-09
Lactobacillus johnsonii	mOTU-33	0.442428	1.37255e-09
mOTU-33	Lactobacillus johnsonii	0.442428	1.37255e-09
mOTU-566	mOTU-625	0.444543	1.12168e-09
mOTU-625	mOTU-566	0.444543	1.12168e-09
Alkaliphilus oremlandii	mOTU-233	0.451979	5.45563e-10
mOTU-233	Alkaliphilus oremlandii	0.451979	5.45563e-10
Acidaminococcus intestini	mOTU-230	0.453507	4.69469e-10
mOTU-230	Acidaminococcus intestini	0.453507	4.69469e-10
Megasphaera micronuciformis	Veillonella atypica	0.456866	3.36522e-10
Veillonella atypica	Megasphaera micronuciformis	0.456866	3.36522e-10
Clostridium scindens	Clostridium symbiosum	0.4593	2.63794e-10
Clostridium symbiosum	Clostridium scindens	0.4593	2.63794e-10
Streptococcus salivarius	Veillonella dispar	0.461179	2.18297e-10
Veillonella dispar	Streptococcus salivarius	0.461179	2.18297e-10
Megasphaera micronuciformis	Veillonella parvula	0.462276	1.95355e-10
Veillonella parvula	Megasphaera micronuciformis	0.462276	1.95355e-10
mOTU-573	mOTU-600	0.464456	1.56479e-10
mOTU-600	mOTU-573	0.464456	1.56479e-10
Streptococcus salivarius	Veillonella atypica	0.469647	9.16807e-11
Veillonella atypica	Streptococcus salivarius	0.469647	9.16807e-11
mOTU-552	mOTU-600	0.472392	6.88507e-11
mOTU-600	mOTU-552	0.472392	6.88507e-11
Cronobacter sakazakii/turicensis	Enterococcus faecium	0.476973	4.24503e-11
Enterococcus faecium	Cronobacter sakazakii/turicensis	0.476973	4.24503e-11
Acidaminococcus intestini	Lactobacillus fermentum	0.478232	3.71209e-11
Lactobacillus fermentum	Acidaminococcus intestini	0.478232	3.71209e-11
Clostridium perfringens	Lactobacillus johnsonii	0.478934	3.44382e-11
Lactobacillus johnsonii	Clostridium perfringens	0.478934	3.44382e-11
mOTU-230	mOTU-240	0.481815	2.52648e-11
mOTU-240	mOTU-230	0.481815	2.52648e-11
Megasphaera micronuciformis	Veillonella dispar	0.482517	2.34178e-11
Veillonella dispar	Megasphaera micronuciformis	0.482517	2.34178e-11
Methanobrevibacter smithii	mOTU-233	0.48353	2.09796e-11
mOTU-233	Methanobrevibacter smithii	0.48353	2.09796e-11
Lactobacillus crispatus	mOTU-240	0.49023	1.00533e-11
mOTU-240	Lactobacillus crispatus	0.49023	1.00533e-11
Anaerotruncus colihominis	mOTU-624	0.498244	4.08215e-12
mOTU-624	Anaerotruncus colihominis	0.498244	4.08215e-12
Lactobacillus oris	Streptococcus mutans	0.500118	3.29512e-12
Streptococcus mutans	Lactobacillus oris	0.500118	3.29512e-12
Bifidobacterium adolescentis	Bifidobacterium angulatum	0.50149	2.81462e-12
Bifidobacterium angulatum	Bifidobacterium adolescentis	0.50149	2.81462e-12
mOTU-233	mOTU-240	0.50709	1.46847e-12
mOTU-240	mOTU-233	0.50709	1.46847e-12
mOTU-230	mOTU-389	0.51267	7.58713e-13
mOTU-389	mOTU-230	0.51267	7.58713e-13
mOTU-33	mOTU-49	0.512836	7.4384e-13
mOTU-49	mOTU-33	0.512836	7.4384e-13
Bifidobacterium catenulatum-Bifidobacterium pseudocatenulatum complex	Dorea formicigenerans	0.513999	6.47211e-13
Dorea formicigenerans	Bifidobacterium catenulatum-Bifidobacterium pseudocatenulatum complex	0.513999	6.47211e-13
Lactobacillus acidophilus	mOTU-565	0.518776	3.63311e-13
mOTU-565	Lactobacillus acidophilus	0.518776	3.63311e-13
mOTU-414	mOTU-696	0.519411	3.36253e-13
mOTU-696	mOTU-414	0.519411	3.36253e-13
Alkaliphilus oremlandii	Enterococcus faecium	0.523814	1.95702e-13
Enterococcus faecium	Alkaliphilus oremlandii	0.523814	1.95702e-13
Bifidobacterium catenulatum-Bifidobacterium pseudocatenulatum complex	Bifidobacterium longum	0.525536	1.5801e-13
Bifidobacterium longum	Bifidobacterium catenulatum-Bifidobacterium pseudocatenulatum complex	0.525536	1.5801e-13
mOTU-552	mOTU-573	0.526638	1.37719e-13
mOTU-573	mOTU-552	0.526638	1.37719e-13
mOTU-190	mOTU-348	0.531146	7.80666e-14
mOTU-348	mOTU-190	0.531146	7.80666e-14
Streptococcus salivarius	Streptococcus vestibularis	0.535711	4.35635e-14
Streptococcus vestibularis	Streptococcus salivarius	0.535711	4.35635e-14
Clostridium bolteae	Clostridium ramosum	0.535734	4.34323e-14
Clostridium ramosum	Clostridium bolteae	0.535734	4.34323e-14
Clostridium bolteae	Clostridium symbiosum	0.54222	1.86691e-14
Clostridium symbiosum	Clostridium bolteae	0.54222	1.86691e-14
mOTU-240	mOTU-389	0.547995	8.66957e-15
mOTU-389	mOTU-240	0.547995	8.66957e-15
Lactobacillus crispatus	Lactobacillus oris	0.550221	6.42462e-15
Lactobacillus oris	Lactobacillus crispatus	0.550221	6.42462e-15
Acidaminococcus intestini	mOTU-240	0.561287	1.40073e-15
mOTU-240	Acidaminococcus intestini	0.561287	1.40073e-15
Lactobacillus acidophilus	mOTU-113	0.580308	8.91574e-17
mOTU-113	Lactobacillus acidophilus	0.580308	8.91574e-17
mOTU-49	mOTU-565	0.582395	6.51782e-17
mOTU-565	mOTU-49	0.582395	6.51782e-17
Lactobacillus crispatus	mOTU-233	0.591543	1.60811e-17
mOTU-233	Lactobacillus crispatus	0.591543	1.60811e-17
mOTU-113	mOTU-33	0.596558	7.32577e-18
mOTU-33	mOTU-113	0.596558	7.32577e-18
mOTU-113	mOTU-49	0.59781	6.00719e-18
mOTU-49	mOTU-113	0.59781	6.00719e-18
mOTU-316	mOTU-552	0.608227	1.11379e-18
mOTU-552	mOTU-316	0.608227	1.11379e-18
Lactobacillus crispatus	mOTU-389	0.63716	7.34633e-21
mOTU-389	Lactobacillus crispatus	0.63716	7.34633e-21
Lactobacillus acidophilus	mOTU-49	0.638314	5.94641e-21
mOTU-49	Lactobacillus acidophilus	0.638314	5.94641e-21
Acidaminococcus intestini	Lactobacillus crispatus	0.654677	2.68743e-22
Lactobacillus crispatus	Acidaminococcus intestini	0.654677	2.68743e-22
mOTU-233	mOTU-389	0.655365	2.34917e-22
mOTU-389	mOTU-233	0.655365	2.34917e-22
Acidaminococcus intestini	mOTU-233	0.663395	4.7668e-23
mOTU-233	Acidaminococcus intestini	0.663395	4.7668e-23
Veillonella atypica	Veillonella parvula	0.665483	3.12272e-23
Veillonella parvula	Veillonella atypica	0.665483	3.12272e-23
Lactobacillus johnsonii	mOTU-113	0.672247	7.75197e-24
mOTU-113	Lactobacillus johnsonii	0.672247	7.75197e-24
Acidaminococcus intestini	mOTU-389	0.705456	4.67823e-27
mOTU-389	Acidaminococcus intestini	0.705456	4.67823e-27
Lactobacillus acidophilus	Lactobacillus johnsonii	0.720178	1.24462e-28
Lactobacillus johnsonii	Lactobacillus acidophilus	0.720178	1.24462e-28
Veillonella dispar	Veillonella parvula	0.722575	6.7454e-29
Veillonella parvula	Veillonella dispar	0.722575	6.7454e-29
Lactobacillus johnsonii	mOTU-49	0.735336	2.31383e-30
mOTU-49	Lactobacillus johnsonii	0.735336	2.31383e-30
Veillonella atypica	Veillonella dispar	0.753171	1.47613e-32
Veillonella dispar	Veillonella atypica	0.753171	1.47613e-32
Alkaliphilus oremlandii	Cronobacter sakazakii/turicensis	0.827081	3.84493e-44
Cronobacter sakazakii/turicensis	Alkaliphilus oremlandii	0.827081	3.84493e-44

## Sheet: Fig 2
Figure 2 : The gut-brain modules present in schizophrenia-associated bacterial species.
This table is the pvalue of GBMs in species in HCs and SCZ patients.
GBM	Streptococcus salivarius	Streptococcus vestibularis	Veillonella atypica	Veillonella parvula	Bacteroides plebeius	Bifidobacterium bifidum	Bifidobacterium longum	Clostridium bolteae	Clostridium symbiosum	Eubacterium siraeum	Akkermansia muciniphila	Megasphaera micronuciformis	Anaerotruncus colihominis
Tryptophan synthesis	0.0145894	0.0556309	0.0431425	0.0301823	3.12e-06	0.124199	0.100465	0.0431425	0.0313162	NA	0.000319534	0.0973631	NA
Glutamate synthesis I	0.0145894	0.0556309	0.0654794	0.0392537	3.12e-06	0.0519551	0.25732	0.0431425	0.0179978	0.0280078	0.000319534	0.0103776	0.120598
Glutamate synthesis II	0.296347	0.0190299	0.0431425	0.0301823	3.12e-06	0.0519551	0.25732	0.0431425	0.0179978	0.0280078	0.000319534	0.0179978	0.0271782
p-Cresol synthesis	NA	NA	0.0431425	0.0301823	3.12e-06	NA	NA	0.0431425	0.0179978	0.0654794	0.00054412	0.0103776	0.0271782
p-Cresol degradation	NA	NA	NA	NA	NA	NA	NA	NA	0.0313162	NA	NA	0.0103776	NA
GABA degradation	0.00713827	0.016524	0.0431425	0.0359607	0.00214503	0.0223119	0.187446	0.0431425	0.0179978	NA	0.000319534	NA	0.0271782
GABA synthesis III	NA	NA	NA	NA	NA	NA	NA	NA	NA	NA	0.000914637	0.341366	NA
Nitric oxide synthesis II (nitrite reductase)	NA	NA	NA	NA	NA	NA	NA	NA	NA	NA	0.000914637	NA	NA
Nitric oxide degradation I (NO dioxygenase)	NA	NA	NA	NA	NA	NA	NA	NA	0.0548636	NA	NA	0.0313162	NA
ClpB (ATP-dependent chaperone protein)	0.0145894	0.0556309	0.0431425	0.0301823	3.12e-06	0.0519551	0.25732	0.0431425	0.0179978	0.0280078	0.000319534	0.0103776	0.0271782
Quinolinic acid synthesis	0.0580759	0.123047	0.0431425	0.0301823	3.12e-06	0.0519551	0.25732	0.0431425	0.0179978	0.0280078	0.000319534	0.0179978	0.0271782
Quinolinic acid degradation	0.0145894	0.0556309	0.0654794	0.0272538	2.05e-05	0.0677495	0.25732	0.0431425	0.0313162	0.0280078	0.000319534	0.0103776	0.0271782
Isovaleric acid synthesis I (KADH pathway)	0.0145894	0.0270798	0.0512526	0.0316628	NA	0.0977605	NA	0.0654794	0.0179978	NA	0.000319534	NA	0.0734503
Isovaleric acid synthesis II (KADC pathway)	0.0145894	0.0556309	0.0431425	0.0110601	NA	0.0487911	0.0984989	0.0654794	0.0313162	NA	NA	NA	0.364594
S-Adenosylmethionine (SAM) synthesis	0.0145894	0.0556309	0.0209656	0.0431885	3.12e-06	0.0718759	0.0707516	0.0431425	0.0179978	0.0280078	0.000319534	0.0103776	0.00857586
Inositol synthesis	NA	NA	NA	NA	5.05e-06	NA	NA	NA	NA	NA	NA	NA	0.0734503
Inositol degradation	0.0245674	NA	NA	NA	NA	0.0345453	NA	0.0431425	0.0313162	0.0431425	NA	NA	0.364594
g-Hydroxybutyric acid (GHB) degradation	0.0145894	0.0556309	NA	0.137484	8.23e-06	NA	NA	NA	0.0179978	0.0280078	NA	0.0103776	0.0450441
Menaquinone synthesis (vitamin K2) I	NA	NA	0.0978323	0.01862	4.03e-06	NA	NA	NA	NA	NA	0.00054412	NA	NA
Acetate synthesis I	0.0145894	0.0556309	0.0431425	0.0301823	3.12e-06	0.0519551	0.25732	0.0431425	0.0179978	0.0280078	0.000229655	0.0103776	0.0271782
Acetate synthesis III	NA	NA	0.0431425	0.0301823	1.49e-06	NA	NA	0.807158	NA	NA	0.000319534	NA	NA
Acetate degradation	NA	NA	NA	NA	3.12e-06	NA	NA	0.0512526	NA	0.0131471	NA	NA	0.0271782
Tryptophan degradation	NA	NA	NA	NA	NA	NA	NA	NA	NA	NA	0.00640035	NA	0.0271782
Butyrate synthesis I	NA	NA	NA	NA	3.12e-06	NA	NA	0.0978323	NA	NA	NA	NA	0.0271782
Propionate synthesis II	NA	NA	NA	NA	NA	NA	NA	0.0654794	0.0179978	NA	NA	NA	NA
Propionate synthesis III	NA	NA	0.0431425	0.0301823	3.12e-06	NA	NA	0.565872	NA	0.0548636	0.000319534	0.0103776	0.0271782
Propionate degradation I	NA	NA	NA	NA	0.112748	0.0229508	0.0107223	0.0330048	0.0313162	NA	0.0040151	NA	0.0252111

## Sheet: Fig 3a
Figure 3 : Gut microbiome-based dicrimination between schizophrenic patients and healthy controls.
Baseline_id	wHAXPI032581 _18	wHAXPI032582 _19	wHAXPI032583 _21	wHAXPI032584 _22	wHAXPI032585 _23	wHAXPI032586 _25	wHAXPI032587 _26	wHAXPI032588 _27	wHAXPI032589 _28	wHAXPI032590 _29	wHAXPI032591 _31	wHAXPI032592 _32	wHAXPI032593 _34	wHAXPI032594 _36	wHAXPI032595 _39	wHAXPI032596 _40	wHAXPI032597 _41	wHAXPI032598 _42	wHAXPI032599 _45	wHAXPI032600 _47	wHAXPI032601 _50	wHAXPI032602 _54	wHAXPI032603 _63	wHAXPI032604 _74	wHAXPI032605 _75	wHAXPI032606 _80	wHAXPI032607 _89	wHAXPI032608 _111	wHAXPI032609 _18	wHAXPI032610 _19	wHAXPI032611 _21	wHAXPI032612 _22	wHAXPI032613 _23	wHAXPI032614 _24	wHAXPI032615 _25	wHAXPI032616 _26	wHAXPI032617 _27	wHAXPI032618 _28	wHAXPI032619 _29	wHAXPI032620 _32	wHAXPI032621 _34	wHAXPI032622 _36	wHAXPI032659 _39	wHAXPI032660 _40	wHAXPI032661 _41	wHAXPI032662 _42	wHAXPI032663 _45	wHAXPI032696 _31	wHAXPI032697 _24
[Clostridium] bartlettii	0.000276874	0	0	0	0	0.000147695	0.000217256	0.000548759	0.000184982	0	0.001319	0.000124733	0.000726448	0.000177736	0.000223339	0.00017919	0.000118744	0.000112604	0.000234391	8.64e-05	4.44e-05	0.000276178	0.000522073	0.000133077	0.000251567	0.00102948	0.000127337	0.000104444	0.000826193	0	0.000594182	0.000356474	0.000177071	0.000164407	0	0.000177007	0.000170244	0	6.47e-05	0.000924356	0.000135962	0.000122169	0.00103725	0.00120743	0	0.000728045	0	0.000228149	0
[Ruminococcus] gnavus	0	0.000355959	0.000757818	0.00015188	0	0	0.00153868	0.00223224	0.000138736	0.000189291	0.000289566	0.000375825	0.00280893	0.000280937	0.00101843	0.000149325	0	0	0.000273457	0	4.44e-05	0.00118599	7.57e-05	0.00157918	0	7.67e-05	0.00408114	0	5.44e-05	0.000292942	0.0007017	0.000148531	0	0.00103576	0.00066373	0	0	0.000172741	0	5.67e-05	0.000397688	0.00010908	0.00358546	0.00111799	0.00116793	0.00021263	0	0.000461666	0.00016895
[Ruminococcus] obeum	0.000625353	0	0.000469237	9.28e-05	0.000143556	9.38e-05	0.00155375	0.000197646	0.000129487	0.0007508	0.000325023	0.000329457	0.00129764	0.000365505	0.000208449	0.000186656	0.00019932	0.000727236	0.000156261	0.000159526	0.000560551	0.000284068	0.00183582	0.000266153	0.000811303	0.000501642	0	0.00021047	0.000244597	0.000359754	9.9e-05	0.000562669	0.000199205	0	0.000225311	0.000154881	0.000907224	0.000350564	0.00169349	0.000430988	0.000188255	0.000222126	0.000894107	0.000419738	0.000104825	0.000106922	0.000116887	0.000143152	0.000147049
[Ruminococcus] torques	0.000840169	0	0.00143639	0.000480954	0.000861334	0.000806953	0.000247731	0.00138352	0.000272604	0.00470629	0.00715169	0.000470103	0.00175645	0.000735788	0.000165909	0.00210278	0.00148599	0.000204095	0.00169483	0.000648074	0.000269012	0.000157816	0.0138622	9.89e-05	0.000134768	0.000911129	0.00212554	0.000211447	0.000486332	0.00178735	0.000520616	0.00313947	0.000361058	8.05e-05	0.00227238	0.00576821	0.00105171	0.000291501	0.00412489	0.000547075	0.00190746	0.00203433	0.00271241	0.00167503	0.00492854	6.8e-05	0.000140264	0.00382382	0.00550321
Acidaminococcus intestini	0	0	0	0	0	0	0	0	0	0	0	0	0	0	0	0	0	0	0	0	4.44e-05	9.94e-05	7.57e-05	0	6.29e-05	6.71e-05	0	7.62e-05	5.44e-05	5.14e-05	0.0149677	0	0	0	0	0	0	0	0	0	0	0	0	0	0	0	0	0	0
Actinomyces odontolyticus	0	0	0	0	0	7.03e-05	0.000125242	0	0	0	0.000115236	0	7.34e-05	7.17e-05	0	0	6.79e-05	7.04e-05	0.000182304	0	0	0	0	0	0	0	0	0	0	0	0	5.94e-05	0	0.000234866	0	0	0.000127683	0	0	0	0	0.000130896	0	7.45e-05	0	0	0	0	0
Actinomyces viscosus	0	0	0	0	0	0	0.000134187	0	0	0	6.65e-05	0	7.7e-05	0	0	0	0	0	0	0	0	0	0	0	0	0	0	6.09e-05	0	0	0	0.000217845	0	0	0	0	0	0	0	0	0	0	0	7.45e-05	0	9.07e-05	0	0	0
Aggregatibacter segnis	0	0	0	0	0	0	0	0	0	0	0	0	0	0	0	0	0	0.000105567	0.000175794	0	0	0	0	0	0	0	0	0	0	0	0	0	0	0	0	0	0	0	0	0	0	0	0	0	0	0	0	0	0
Akkermansia muciniphila	0	0	0	0	0	0.000257879	0	0.00267662	0	0.000124709	0	0	0.00483859	0	0	0	0.00010178	0.000152485	0	0	0.00227328	0.000591809	0.000613709	0	0	0	0	0	0.00020534	0	5.66e-05	5.94e-05	0	0.00010569	0	0.000696964	6.38e-05	0.00823977	0.000294598	5.67e-05	0.000960229	0	0	0	0	0	0	0	4.69e-05
Alistipes putredinis	0.0476977	0.000346831	0.0817909	0.000141032	0.0656265	0.0429229	0.0242074	0.00566431	0.0231504	0.050819	0.0608869	0.00926385	0.0301058	0.000372672	0.00059557	0.0550379	0.0280168	0.0196706	0.000429718	0.0490398	0.0482451	0.011867	0.0277304	0.00594055	0.0194713	0.0251217	0.000324708	0.0362385	0.0622525	0.000426565	0.000582864	0.00058224	0.0126893	0.000676415	0.103548	0.0295579	0.0335041	0.0872625	0.0191611	0.0658618	0.0423308	0.000130896	0.00181315	7.45e-05	7.13e-05	8.51e-05	0.0032962	0.000622713	0.0905663
Alistipes shahii	0.00545155	0.000436075	0.0106392	7.59e-05	0.0177052	0.005056	0.00180905	0	0.00490201	0.0128569	0.0175099	0.000146426	0.0164711	0.000164836	0.000255244	0.00254406	0.0120553	0.00656076	0.000355928	0.0141496	0.0301279	0.00399274	0.00508621	0.00086352	0.00910532	0.0135603	0.000891357	0.0361288	0.0122661	0.000171311	0.00023893	0.0103773	0.005017	0.000255417	0.00646206	0.00931498	0.0253806	0.0193758	0.00321902	0.0277244	0.00828516	0.000116352	0.000183765	0	9.61e-05	0	0.000888339	0.000134205	0.0603056
Alistipes sp. HGB5	0.00121156	0	0.00156021	0	0.00372527	0.00686428	0	0.00217643	0	0	7.45e-05	0.000741889	0.00445555	0	8.93e-05	0.00171226	0	0.000336249	0.00608636	0	0.00846709	0.000994239	0.000118899	0.00213455	6.29e-05	0.00179441	6.37e-05	8.12e-05	7.25e-05	0.000102787	0	8.91e-05	6.64e-05	7.05e-05	0.00421896	0.000132755	0.0036709	6.48e-05	0.000420341	0.00785986	0.000174808	0	0.000873904	0	0	0	0.00038183	6.71e-05	0.00341654
Alkaliphilus oremlandii	0.000154667	0	0.000156021	7.59e-05	0.000123048	0.000187549	0.000119278	0.00018602	0	0.000111347	0.00011819	8.13e-05	0.000176109	6.55e-05	8.93e-05	0.000182508	6.79e-05	0.000164215	0.000750053	8.1e-05	5.43e-05	0.000162325	7.57e-05	0.000106461	7.86e-05	9.59e-05	6.37e-05	0.000152314	0.00010871	0.000110129	0.000175425	0.000231708	9.96e-05	7.05e-05	0.000244087	0	0	0	0	0	0	0	0	0	0	0	0	0	0.000135577
Anaerostipes caccae	0	0	8.92e-05	0	0	0	0	0	0	0	0	0	0	0	8.93e-05	0	0	0	0	0	0	0	0	0	0.000125783	0	8.91e-05	0	0	0	0	0	0	0	0	0	0	0	0	0	0	0	0	0	0	0	0	0	0
Anaerotruncus colihominis	0.000171853	0	0.000526015	0	0.00013558	7.91e-05	0.000166137	0.000127889	0	0.000222695	0.000106371	4.88e-05	0	7.17e-05	0	0.000411474	0	7.04e-05	0.000136728	0	8.88e-05	0.00012428	0.000105928	7.98e-05	0	0	0.000113188	0	9.06e-05	5.14e-05	0	0.000297061	0	0.00154307	0	0	6.38e-05	0.00017814	8.62e-05	9.92e-05	0	0	0	0	0	0	7.01e-05	0	0.000305048
Bacillus anthracis/cereus/thuringiensis	0.000362118	0.000136907	0.000217935	0.000173577	0.000305056	0.000170803	0.000570297	0.000639444	0.000154151	0.000251038	0.000392244	0.000187725	0.000674166	0.000311754	0.000336726	0.000489455	0.000187902	0.000633399	0.00260588	0.000264215	0.000261177	0.000331413	0.000189157	0.000296096	0.000283013	0.000663318	0.000222839	0.000598504	0.000413096	0.00036318	0.000442724	0.00098904	0.000485561	0.000271774	0.000738337	0	0	0.000194334	0.000118558	5.67e-05	7.65e-05	8.73e-05	0.000114343	0	6.11e-05	0.000102062	0	0.000125258	0.000490162
Bacteroides caccae	0.00317068	0.00753902	0.00848756	0	0.0106231	0.00492315	0.000134187	0.0123982	0.0122273	0.0219221	0.0132905	0.00204996	0.00138686	5.73e-05	0.000122836	0.0027874	0.00776245	0.00541908	0.000187513	0.00171091	0.00468865	0.0163836	0.00973779	0.00133077	0.001566	0.00434799	0.0119378	0.0058123	0.000701177	0.000868548	0.000120251	7.13e-05	0.010591	0.000228995	0.00915422	0.0037968	0.00439231	0.0172828	0.00128042	0.0059828	0.00653126	0.0276888	0.000254095	0.000182191	0.000191088	0.00204881	0.000252475	0.000483139	0.0102637
Bacteroides clarus	0.000421039	0	0.00222888	0	0	0	0	0	0	0	7.45e-05	4.88e-05	0.000977403	7.64e-05	8.93e-05	0.000165917	0.00010178	0.00015835	0.000156261	0.0135577	0.000488401	0	0	0.000152088	0	0	0	0	0.000673999	0	0	0	0	0	0	0	0.000127683	0	0	0.000357267	0	0	0	0	0	0	9.82e-05	0	0.0134268
Bacteroides coprocola	0.0210606	0.0332593	0.142907	9.49e-05	0.0119582	0.000120567	0.000119278	0.000104636	0.000110989	0.000133617	0.00644078	0.000409991	0.000973	0.000356746	0.000437744	0.000365017	0.250733	0.0091491	0.000562539	0.000466613	0.000501721	0.000546832	0.00083229	0.00257637	0.282887	0.000592385	0.000483879	0.000566607	0.00884896	0.00062186	0.000571546	0.000374297	0.000464811	0.000584818	0.000308864	0.156618	0.0655016	0.000570047	0.000504409	0.0474541	0.000481814	0.000637025	0.000628884	0.00047701	0.000476955	0.176384	0.0035066	0.01939	0.000314434
Bacteroides coprophilus	0	0	0	0	0	0	0	0	0	0	0	4.88e-05	0.00220136	0	0	0	0	0	0	0	0	0	0	0	0	0	0	0	0	0	0	0.000118825	6.64e-05	0.00010569	8.45e-05	0.0206633	9.22e-05	0.000168423	9.7e-05	0.0235456	8.92e-05	0	0	0	0	0	0	0.000100654	0
Bacteroides dorei/vulgatus	0.0446739	0.0546077	0.132279	0.00195546	0.0421612	0.0838061	0.00951985	0.165762	0.00662376	0.0517063	0.00589474	0.000762164	0.00617396	0.0548879	0.337784	0.0620086	0.0561489	0.0212865	0.170391	0.0768346	0.0730603	0.19828	0.154938	0.00496376	0.0332173	0.0505828	0.0443291	0.131654	0.010319	0.036348	0.00746101	0.0608062	0.179963	0.337465	0.0617072	0.0370846	0.0173277	0.0375551	0.0447651	0.0128817	0.0928624	0.176062	0.0791477	0.162414	0.243481	0.495941	0.00659942	0.00628081	0.0687062
Bacteroides eggerthii	0.00255201	9.13e-05	0	0	0.000380423	7.03e-05	0.00517964	0	0.0118203	0.0193299	5.32e-05	5.86e-05	0.00301586	7.64e-05	0.000178671	6.64e-05	8.14e-05	0.000105567	0.000117196	0.0304789	0.0457587	0.00237907	0.000370747	0.00204406	0.000295591	0.000327825	0.000229206	0.141658	0.000211984	0.000262106	0.000282944	0.00785431	9.96e-05	9.39e-05	0.000131432	0.000213883	0.0190823	0.000113362	0.00010778	0.00343089	7.65e-05	0.000235612	0.0323998	0.000124221	0.000214018	0.000113403	0.00031949	8.05e-05	4.69e-05
Bacteroides finegoldii	0.00130799	0.0022615	0.00017831	0	0.00582298	0	0.000178917	0	0	0	5.32e-05	6.1e-05	0.000220136	5.73e-05	0.000134003	0.00187302	0.00564693	0.00272909	0.000732473	9.72e-05	0.000123334	0.000126253	0.00490967	0.000550051	0.000146747	0.00600294	0.047914	0.00014216	0.00010871	0.000110129	0.000129346	0.000138629	0.000146083	0.000234866	0.000219053	0.0158421	0.0010995	0.0152228	0.0093481	0.00940739	0.0306339	0	8.17e-05	0	0	0	0.00116107	0.00017894	0.0144598
Bacteroides fragilis	0.00016326	0.000182543	0.0178148	7.59e-05	0.00101207	0.00106668	0.00287161	9.3e-05	0.000908091	0.0117138	0.000319114	0.00574166	0.000168104	0.00225167	0.000134003	0.0013032	0.00176419	9.38e-05	0.0101499	8.64e-05	0.00967034	0.00576659	0.000316408	0.000503644	0	5.75e-05	6.37e-05	0.00010662	0.000117769	0.000354043	0.00080356	0.000873361	0.00260958	7.05e-05	0	6.64e-05	0.00834411	0.00480653	0.000103469	0	0	0.000629545	0.00161627	0.00846808	0.0739422	0.00193918	0.00035567	0.0015031	6.26e-05
Bacteroides intestinalis	0.00258638	0.000136907	0.0143005	0	0.000563969	0	0.000760395	0	0	0	5.32e-05	9.76e-05	0.000827711	0.000114668	0.000148892	0.000246505	9.05e-05	0.000541908	0.00014758	0.0111404	4.44e-05	7.1e-05	9.08e-05	0.00275735	6.29e-05	0.000115026	6.37e-05	0	0.0101752	0	5.66e-05	0.00308944	0.00679193	9.39e-05	8.21e-05	7.74e-05	0.000453276	0.0133248	0.0110744	0.00761602	0.000172076	0.000174527	0.000175014	0.00445541	0.000163062	0.000106922	0.000140264	7.52e-05	0.0310726
Bacteroides ovatus	0.00589209	0.000990947	0.0452016	0.00141438	0.00855951	0.0267558	0.00138021	0.0331891	0.0056023	0.0277287	0.00516565	0.00047414	0.00146547	0.00829195	0.039984	0.00110927	0.011128	0.00101545	0.0223118	0.00525866	0.0148407	0.0120729	0.000397229	0.00137639	0.00421374	0.00744795	0.00999593	0.000832649	0.00647599	0.00069014	0.000428458	0.00955053	0.0993441	0.217572	0.00857592	0.00155987	0.00184343	0.0500653	0.00104277	0.00776913	0.0058984	0.0296073	0.0111309	0.132754	0.0754568	0.0317948	0.00126238	0.000932727	0.00896371
Bacteroides plebeius	0.133366	0.000507064	0.0707	0.0138591	0.0789126	0.138629	0.000397592	0.159584	0.0292086	0.299371	0.00070205	0.0823009	0.0127415	0.000848546	0.00127055	0.444199	0.000834599	0.00105566	0.00114071	0.128539	0.00165612	0.00187485	0.00194453	0.00125624	0.244567	0.154158	0.393311	0.00168764	0.0138116	0.00172682	0.00156751	0.00187149	0.00183932	0.00223358	0.00185319	0.0784848	0.044753	0.209751	0.237894	0.221006	0.341989	0.000185435	0.000140011	0.000159713	0.00015287	0.000127578	0.00430922	0.211304	0.000769659
Bacteroides stercoris	0.00726078	0.00315799	0.000118873	0.00015188	0.0175353	0	0.0408109	0.0484396	0.0114966	0.0135755	0.00123391	0.000654034	0.00208248	0.000785478	0.212404	0.10758	0.203242	0.00372298	0.152268	0.00685662	0.000492841	0.127774	0.067022	0.000473753	0.0213957	0.013159	0.0679978	0.0341914	0.00475604	0.000724647	0.00436865	0.00033865	0.124284	0.000399273	0.0028455	0.00872201	0.00183226	0.00038219	0.0311376	0.018334	0.0518524	0.0488153	0.000637052	0.000834768	0.000849959	0.000796086	0.000673267	0.00281831	0.0131077
Bacteroides thetaiotaomicron	0.00157245	0.00294807	0.0513266	7.59e-05	0.00845543	0.0106199	0.00322944	0.00420405	0.00310769	0.00316227	0.0018349	0.00154723	0.00137805	0.00882946	0.0123194	0.000796401	0.000701154	0.00154127	0.00815682	0.00176276	0.00329449	0.00584471	0.0013695	0.0012456	0.00124526	0.00171964	0.00144527	0.00632407	0.000532677	5.14e-05	0.000138328	0.00537087	0.016534	0.0623641	0.0042781	0.00357775	0.00203017	0.0148342	0.00293592	0.00313601	0.0014021	0.00185872	0.00354462	0.0179028	0.0127066	0.00205485	0.000364687	0.000633449	0.00191007
Bacteroides uniformis	0.0990645	0.000593264	0.0130523	0.000161373	0.0651169	0.0302282	0.0358102	0.0802211	0.0108677	0.0711822	0.00397828	0.00034654	0.0452159	0.00450073	0.0469101	0.0222262	0.0222085	0.00327256	0.0811854	0.0194228	0.138488	0.00724374	0.0950626	0.0163046	0.024729	0.0479372	0.0385703	0.0770769	0.0230682	0.00196323	0.00108084	0.0332828	0.204298	0.000753921	0.00946965	0.0259005	0.025492	0.107402	0.0823416	0.0257572	0.0386369	0.00191107	0.0478197	0.120997	0.00481236	0.0409746	0.00240553	0.00148163	0.0996943
Bacteroides xylanisolvens	0.00124593	0.00142612	0.0159253	0.000607521	0.00330178	0.0115342	0.00695538	0.030391	0.00312156	0.00484362	0.00201345	0.00195844	0.000451278	0.00280937	0.0231714	0.00176701	0.00273959	0.000633399	0.00737356	0.00161093	0.00653236	0.00557484	0.0183293	0.00117773	0.014866	0.00440934	0.00348053	0.00405155	0.0045726	0.000368319	0.00027486	0.00972876	0.0318146	0.0319976	0.0258428	0.0132672	0.00405395	0.0319356	0.0035244	0.00521722	0.00694042	0.00790827	0.021868	0.0189526	0.0116334	0.0140081	0.00176207	0.000437126	0.0147772
Bifidobacterium adolescentis	0.007003	0.000146034	0.000196141	0.00323505	0.000215334	0.000100473	0.293423	0.000263528	0.000208104	0.00390162	0.0101585	0.000390468	0.00869977	0.00169709	0.000127622	0.000190804	0.00978449	0.000689701	0.0398465	0.000140416	0.146463	0.000276967	0.00066415	0.000242495	0.0126727	0.0168168	0.0174197	0.0116124	0.0119907	0.000416858	0.000345191	0.000831772	0.000121736	7.05e-05	0.00156404	0.00014935	0.00855478	0.000172741	0.0202798	0.0106329	0.000114718	0	0	0	6.11e-05	0.00108866	0.00213903	0.00104143	0.0165805
Bifidobacterium angulatum	0	0	0	0	0	0	0.0173549	0	0	0.000133617	0.000372299	0	0	0	0	0	0	0	0.000625044	0	0.00498761	0	0	0	0	0	0	0	5.44e-05	0	0	0	0	0	0	0	0	0	0.000873016	0.000170127	0	0	0	0	0	0.000102062	0	0	9.39e-05
Bifidobacterium bifidum	0.00127171	0.00112264	0	0	7.18e-05	0	0.0200029	0	0	0	0.00591424	0.00172294	0.00581599	5.73e-05	8.93e-05	0.00067694	0.000113089	0.00145682	0.00612543	0	0.00606949	0	0.00018159	0	0.00129557	0.00144358	0.000127337	0.00105401	0.00392985	5.14e-05	0.00788281	0	0	0	0.00586185	0	0	0	0.00201117	0	0	0	0	0	0	0.00547734	0.000257151	0.00019087	0.00363711
Bifidobacterium breve	0	0	0	0	0	0	0	0	0	0	0	0	0	0	0	0	0	0	0	0	4.44e-05	0	0	0	0	0	0	0	0	0	0.000725365	0	0	0	0	0	0	0	0	0	0	0	0	0	0	0	0	0	0
Bifidobacterium catenulatum-Bifidobacterium pseudocatenulatum complex	0.0032652	0.000234698	0.000257559	0.000243008	0.0152456	0.00455743	0.0768447	0.00851972	0.000258974	0.00334043	0.0016913	0.000717485	0.00169945	0.000309604	0.000142937	0.012457	0.0103884	0.000175944	0.00512536	0.00270895	0.0105539	9.47e-05	0.00580333	0.000124205	0.00228926	0.00511867	0.00103143	0.000625871	0.000864241	0.00474875	0.00381974	0.0509045	0.00195884	0.000123305	0.00483669	0.00459333	0.00146836	0.00581059	0.00172663	0.000402118	0.00127719	0.00152711	0.00398566	0.00289933	0.000101914	0.0278222	0.000259489	0.000256481	0.0268485
Bifidobacterium dentium	0	0	0	0	0	0	0.00119278	0.000139515	0	0	0.000191468	0	6.16e-05	0	0	0	0	0	7.81e-05	0	0.000555001	0	0	0	0	0	0	0	0.000193261	0	0	0.000212187	0	0	0	0	0	0	0	0	0	0	0	0	0	0	0	0	0.000140791
Bifidobacterium longum	0.00185132	0.000136907	0.000297184	0.0012682	0.0038238	0.00123398	0.00819763	0.00783821	0	0.00183015	0.00801169	0.000585702	0.00171706	0.00129002	0.00523506	0.00467885	0.00164699	0.000274473	0.008708	0.000168499	0.009655	0.00173992	0.00725605	5.32e-05	0.00318461	0.00267175	0.00465416	0.000487404	0.00629033	0.00232205	0.00818273	0.0159549	0.00249307	0.00768654	0.00798149	0.000989629	0.000976778	0.0019669	0.00306526	0.000584102	0.000169952	0.0020856	0.000787033	0.00282547	0.000107009	0.00485569	0.000420792	0.00110585	0.00730408
Bilophila wadsworthia	0.00554225	0.000456357	0.00391391	0	0.00473016	0.000963531	0.000119278	0	0.000971153	0.00152323	0.00294116	4.88e-05	0.00115351	8.6e-05	8.93e-05	0.00283386	0.00183205	0.00148497	0.00194545	0.00160074	0.00140304	0.000901917	0.00428251	0.00187372	9.43e-05	0.00092021	0.00211379	0.00115149	0.000326129	6.85e-05	0.000205134	0.00409945	0.000132803	7.05e-05	0.00461982	0.0024958	0.00743756	0.00309639	0.00106055	0.00261996	0.00368626	0.000130896	0.000147012	0.00224344	0	0.000102062	0.000834571	0.000238587	0.00238407
Blautia hansenii	0	0	0	0	0	0	0	0	0	0	0	0	0	0	0	0	0	0	0	0	0	0	0	0	0	0	0.000254673	0	0	0	0	0	0	0	0	0	0	0	0	0	0	0	0.00358546	0	0	0	0	0	0
butyrate-producing bacterium	0.000919412	0.000310323	0.0013819	0.000208835	0.00104796	0.000745506	0.00204859	0.00232525	0.000184982	0.00233384	0.00129241	0.00132271	0.000660407	0.000590542	0.00162591	0.00155962	0.00422728	0.000246322	0.0086803	0.0014128	0.000759241	0.00352955	0.0026255	0.000124205	0.000779857	0.00103524	0.00542454	0.00083468	0.000771838	0.00395215	0.000124495	0.00392715	0.000582858	0.00324116	0.000604586	0.00282768	0.000721411	0.00434013	0.00705526	0.00129864	0.00200373	0.00184126	0.0400852	0.00576139	0.00387068	0.00140166	0.000303905	0.000671027	0.000985539
butyrate-producing bacterium SS3/4	0.000558521	0.000324521	0.00312043	0.0013897	0.000287111	0.000703308	0.000402562	0.000985906	0.000989651	0.000489929	0.000281884	0.00197186	8.07e-05	0.00112375	8.93e-05	0.00203746	0.00146564	0.000443379	0.00389871	0.000816573	0.00116772	0.00145585	0.00230771	0.000239538	0.00212574	0.00320348	0.00355906	0.00320468	0.000635951	0.00046768	0.000226355	0.000748595	0.00272246	0.00231109	0.00198462	0.00139393	0.000421355	0.000492313	0.00257378	0.000775023	0.00179724	0.00283607	0.00100458	0.00151302	0.000856073	0.000646395	0.000189356	0.000595872	0.000146006
Butyrivibrio crossotus	0	0	0	0	0	0	0	0	0	0	8.86e-05	0	0	0	0	0	0	0	0	0	0	0	0	0	0	0	0	0	0	0	0	0	0	0	0	0	0.000121299	0	0	0	0	0	0	0	0	0	0	0	0
Campylobacter concisus	0	0	0	0	0	0	0	0	0	0	0	0	0	0	0	0	0	0	0	0	0	0	0	0	0	8.63e-05	0	0	0	0	0	0	0	0	0	0	0	0	0	0	0	0	0	0	0	0	0	0	0
Capnocytophaga sp. oral taxon 329	0.0134217	0.000876206	0	0	0.00526849	0	0	0.00690134	0.00486502	0.00461424	0.00732898	4.88e-05	0.000110068	0	0	0.005973	0	0	0	0	8.88e-05	9.47e-05	9.46e-05	0.00520596	9.43e-05	0.000201296	0.0258366	9.14e-05	0.00494629	5.14e-05	5.66e-05	0	0	0	0	0.0026551	0.00566914	6.48e-05	0	0	0.0056594	0.000152711	0.000163347	0.000167699	7.34e-05	0.000102062	0.00218812	0.000311356	0
Citrobacter sp. 30_2	0	0	0	0	0	0.00011052	0.000319494	0	0	0	0	6.51e-05	0	0.00048734	0.00109436	0.000373313	0	0	0.000580398	0	6.66e-05	0.000230806	0.00372639	0.000186307	0	5.75e-05	6.37e-05	6.09e-05	8.15e-05	0	0.000749801	0	0	0	0.000558585	0	0.000117043	0	0	7.56e-05	0	0	0	0	0.00022421	0	0	0	0
Citrobacter youngae	0	0	0	0	0	0	0	0	0	0	0	0	0	0.000186336	8.93e-05	6.64e-05	0	0	0.000171887	0	0	0	0.000252209	0	0	0	0	0	0	0	5.66e-05	0	0	0	0.000230005	0	6.38e-05	0	0	0	0	0	0	0	0	0	0	0	0
Clostridiales bacterium 1_7_47FAA	0	0	0	0	0	0	0	0	0	0	0.0001241	0	4.4e-05	0	0.000204195	0	0	0	0	0	0	0.000118362	7.57e-05	5.32e-05	0	0	0	0	0	0	0	0.000118825	0	0.000234866	6.57e-05	0	9.58e-05	0.000208729	0	6.81e-05	0	0	0	0	0	0	0	0	0
Clostridium bolteae	8.59e-05	0.000299892	0.000213972	0.000202507	7.18e-05	0	0.000223646	9.3e-05	9.25e-05	0	5.32e-05	0.000122021	0.000100634	0.000129002	0.00019356	6.64e-05	6.79e-05	0	0	6.48e-05	0	0.000923222	9.08e-05	0.000186307	6.29e-05	0	0.000176856	0	0.000119581	0	0.000458369	0.0001358	8.85e-05	0.00324116	0.000420581	0	9.58e-05	0.000607294	0	5.67e-05	0.00014021	0	0.000142928	0.000298131	0	0	0	0	7.04e-05
Clostridium leptum	8.59e-05	0	0.000111444	0	0.000151531	7.03e-05	0.000143133	0	0	0	0.000106371	0	9.69e-05	0	0	0	0.00158777	0	0	0.000369402	0.000435121	7.1e-05	0.00858772	0.000106461	6.29e-05	6.71e-05	6.37e-05	9.14e-05	0.0237694	6.17e-05	9.9e-05	0.0029112	0	0.00129646	6.57e-05	0.000630587	0.00129599	0.000336846	6.47e-05	0.0045197	0.000152957	0	0	7.45e-05	0	0	0	0	0.000732115
Clostridium perfringens	0	0	0	7.59e-05	0	0	0	0	0	0	0.000167155	0.000141545	0	5.73e-05	0	0	0	0.000140755	7.81e-05	0	0	9.47e-05	0	0	0	0	0	0	0	0	0	0	0	0	0	0	0	0	0	8.51e-05	0	0	8.17e-05	0	0	0	0	0.000120785	0
Clostridium ramosum	0	0	0	0	0	0	0	0	0	8.91e-05	8.36e-05	0	6.6e-05	0	0.000268006	0	0	0	0	0	0	7.1e-05	0	0.000580699	0	0	0.000350176	0	0	5.14e-05	0.000384803	0	0	0.000465036	0	0	0	0	0	0.00018903	0.000280421	0	0	0.000198754	0	0	0	0	0
Clostridium scindens	0	0	0	0	0	0	0	0	0	0	0	0	0	0	0	0	0	0	0	0	0	0.00012428	0	0	0	0	0	0	0	0	0	0	0	9.39e-05	0	0	0	0	0	0	0	0	0	0	0	0	0	0	0
Clostridium sp. HGF2	0	0	0.000160479	0	0	0.000105496	0.00145817	0	0	0	0	4.88e-05	9.69e-05	0	0.000303741	6.64e-05	0	0	0	0	0	0	7.57e-05	0.000755876	0.000141506	0	0.000191005	0	7.25e-05	0	0.00050364	5.94e-05	0	8.81e-05	6.57e-05	0	0	0.000172741	0	0	0.000229435	8.73e-05	8.17e-05	0.000268318	0.000101914	0.000170104	0	0	0.000109504
Clostridium sp. L2-50	0	0	0	0	0	0.0058475	0.000408952	9.3e-05	0	0.00108166	0.0029556	7.81e-05	0.00092457	0.00027848	0.000178671	0.000110611	0.000180943	0.000870924	7.81e-05	0.0291541	0	7.1e-05	0.0109106	0.00141727	0.000146747	0.00280171	0.000127337	6.09e-05	0.000237802	5.14e-05	5.66e-05	0	0.000215805	0.00021138	6.57e-05	0.00996612	0.010616	9.72e-05	0.0030671	0.00503009	7.65e-05	0	0	0.00207627	0	0	0.000105198	5.37e-05	4.69e-05
Clostridium spiroforme	0	0	0	0	0	0	0	0	0	0	0.000117008	0	0	0	0	0	0	0	0	0	0	0	0	0	0	0	0	0	5.44e-05	0	0	0	0	0.00014092	0	0	0	0	6.47e-05	0	0	0	0	0	0	0	0	0	0
Clostridium symbiosum	0	0	0.000169395	0	0	8.79e-05	0.000119278	0	0	0	0	7.32e-05	0	0.000114668	8.93e-05	6.64e-05	0	0	0	0	0	0.000156238	0	0	0	0	0	0	0	0	0	0.000148531	0	0.000310024	0.000197148	0	6.38e-05	0	0	0	0	0	0	0	0	0	0	0	0
Collinsella aerofaciens	0.0015123	0	0.0031026	0	0	0	0.0108334	0.00199041	0.000763049	0	0.00574405	4.88e-05	0.00277371	0.00571048	0.000178671	6.64e-05	0.00308734	0.00131606	0.00498472	0.00325981	0.00269065	0.000894815	0.0010845	0.00152772	0.00116	0.000943216	6.37e-05	0.000901698	0.00279927	0.000690956	0.00405175	0	6.64e-05	7.05e-05	0.0082802	0.00128109	0.00434762	0.00251987	6.47e-05	0.00106046	0.000968727	0.00232994	0.00139661	0.00403223	0.00324696	0.000102062	0.00070132	0.000848178	0.000286276
Coprobacillus sp. 29_1	8.59e-05	0	0	0	0.000782378	0	0.000894583	0	0	0	5.32e-05	0.000927362	4.4e-05	0	0	0	0	0	0	0	0	0	0.000401012	8.52e-05	0	0	0	0	5.44e-05	0	0.000194019	0	0	0	0	0	9.58e-05	0.000331088	0	0	0	0	0	7.45e-05	0	0	0	0	0
Coprococcus catus	0.0002721	0	0	0	0.000244045	0.000232092	0.000366779	0.000548759	9.25e-05	0.000244964	0.000117008	0.000168118	0.00104344	0.000321071	0	0.000368704	0.000502117	0.000195494	0.00026369	0.000732324	0.00118104	0.000266314	0.000294244	0.000250184	0.000509423	0.000419846	0	0.000322905	0.000880548	0.00062186	0	0.000564417	0.000498011	0	0.000282578	0.00018965	0.000529886	0.000336846	0.000556144	0.000186329	0.00042488	8.73e-05	0.000359362	0.000491917	0	0	0.000128575	0.000214729	0.000549086
Coprococcus comes	0.000687411	0.000334662	0.00079249	0	0.0013239	0.000539203	0.00139157	0.00257328	0.000123321	0.000514673	0.000460942	0	0.000112514	0	0	0.0011946	0.000972568	0.000414446	0.00052087	0.000597668	0.000779468	0	0.00083229	0.00117107	0.000220121	0.000805184	0	0.00211885	0.000966307	7.71e-05	0	0.00285179	0.000273906	0	0.000832401	0.000899785	0.00411424	0	0.00178196	0.000649003	0.000594832	0.000381779	0.00225963	0.000786736	0.000278564	6.8e-05	0.000150283	0.00106171	0.000265939
Coprococcus eutactus	0.0031449	0	0	0	0.00122022	0	0	0.00241826	0	0	0.00172321	0.000512489	0.00136925	0.00412806	8.93e-05	8.85e-05	0	0	0	0.000162018	0.00025752	0	0.000264819	0	0	0	0	0	0.00888701	0	0	0	0	0	0	0.00239623	0.000470832	0	0	0	0	0	0	0	0	0	0.000397415	0	0
Cronobacter sakazakii/turicensis	0.000186174	9.13e-05	0.00017831	0.00011391	0.000151531	8.44e-05	0.000164007	0.000427846	0.000147985	0.000165431	0.000119668	0.000118535	0.000246552	0.000127409	0.000134003	0.000246505	8.14e-05	0.000239284	0.00113289	0.000226826	0.00015984	0.000189379	0.000126105	0.000159692	0.00019766	0.000156107	8.49e-05	0.000250472	0.000147534	0.000216994	0.000198061	0.000356474	0.00028774	0.00028184	0.000173251	0	0	0	0	0	0	0	8.17e-05	0	0	0	0	0	0.000217053
Desulfovibrio piger	0	0	0	0	0	0	0	0	0	0	5.32e-05	0	0.0128339	0	0	6.64e-05	6.79e-05	0	0	6.48e-05	0	0	0	0	0	0	0	0	0	0	0	0	0	0	0	0.00302387	0	0	0	0	0	0	0	0	0	0	0	0	9.39e-05
Dialister invisus	0	0	0.00017831	0	0	0	0.0299506	0	0	0	7.98e-05	0.0430052	9.29e-05	0.0230426	0.000178671	0.000141029	0.000106627	9.68e-05	0.00022323	0.000121514	6.22e-05	8.52e-05	0.0183179	7.98e-05	0.000104819	0.01198	6.37e-05	7.11e-05	0.00012424	0.000117471	9.43e-05	0	0	0	0	0	0	0	0	0	0	0.000239975	0.000272244	0.0328466	0.0524651	0.00129959	0.000225981	0	7.63e-05
Dorea formicigenerans	0.000267326	0	0.000659748	0.000197444	0.0002584	0.00013187	0.00053675	0.000269729	0.000110989	0.000267234	0.000616953	0.000405111	0.00122396	0.00047014	0	0.000189619	0.000263875	0.000117296	0.000269116	0.000288033	0.000310801	0	0.000643133	0.00018335	0.000427663	0.00035083	0.000439311	0.000182777	0.000576161	0.000606442	0	0.000653535	0.000221338	0	0.00128146	0.000743429	0.00108531	0.000479358	0.000388007	0.00037806	0.000535349	0.000416926	0.00170697	0.00045465	0.000231004	0.000362888	0.000100189	0.000263043	0.000314434
Dorea longicatena	0.000747559	0.000152119	0.000917024	0	0.00150734	0.000703308	0.0125957	0.000418545	0.000314469	0.00028208	0.00166471	0.000244043	0.00304228	0.000630676	0	0.000376078	0.0016692	0.000140755	0.000633725	0.00148409	0.000430681	9.94e-05	0.00196723	0.000542953	0.00613194	0.000592385	0.00103779	0.000402108	0.00357111	0.000137049	0.00110914	0.00077236	0.000358568	0.000123305	0.0120917	0.000613992	0.00247067	0.000172741	0.00102822	0.00174664	0.00084891	0.000556306	0.000775896	0.000638853	0.000739892	0.000353816	0.000308581	0.000477771	0.000398909
Eggerthella lenta	8.59e-05	9.13e-05	0.00043686	0	9.57e-05	0	0.000125242	0.000116263	9.25e-05	0.000222695	0.0001241	7.32e-05	8.81e-05	0.000114668	0.000238228	0	0.000124398	0	9.77e-05	0	4.44e-05	0.000213051	0.000168139	0	0.000100627	0.000140588	0.000203739	0	8.15e-05	0	0.000270368	0.000401033	0	0.000479128	0.000262863	0.000180168	0	0.000113362	6.47e-05	0	0.000229435	8.73e-05	0	0.000307448	0.000189559	0	0	8.05e-05	0.000120678
Enhydrobacter aerosaccus	0	0	0	0	0	0	0	0	0	0	0	0	0	0	0	0	0	0	0	0	0	0	0	0	0	0	0	0	0	0	0	0	0	0	0	0	0	0	0	0	0	0	0	0	0	0	0	0	0
Enterobacter aerogenes	0	0	0	0	0	0	0	0	0	0	0	0	0	0	0	0	0	0	0	0	0	0	0	0	0	0	0	0	0.000235537	0	0	0	0	0	0	0	0.000475266	0	0	0	0	0	0	0	0	0	0	0	0
Enterobacter asburiae	0	0	0	0	0	0	8.95e-05	0	0	0	0	0	0	0	0	0	0	0	0	0	0	0	0.000176546	0	0	0	0	0	0	0	0	0	0	0	0	0	0	0	0	0	0	0	0	0	0	0	0	0	0
Enterobacter cancerogenus	0	0	0	0	0	0	0	0	0	0	0	0	0	0	0	0	0	0	0	0	0	0	0.00242877	0	0	0	0	0	0	0	0	0	0	0	0	0	0	0	0	0	0	0	0	0	0	0	0	0	0
Enterobacter cloacae	0	0	0	0	0	0	0.000268375	0	0	0	0	0	0	0.000114668	0	0.00015928	0	0	0.000136728	0	0	0	0.000226988	0	0.000584893	0	0	0	0	0	0	0	0	0	0.000109526	0	0	0	0	0.000113418	0	0	0	0	0	0.000113403	0	0	0
Enterobacter hormaechei/cloacae	0	0	0	0	0	7.03e-05	0.00178917	0	0	0	0	0	0	5.73e-05	0	0.000141029	0	0	0.000234391	0	0	7.1e-05	0.00149812	0.00109123	8.39e-05	0	0	0.000152314	0	0	0	0	0	0	0	0	0.000159604	0	0	0.000160675	0	0	0	0	0.000142679	0.000257046	0	8.05e-05	0
Enterococcus faecalis	0	0	0	0	0	0	0	0	0	0	0	0	0	0	0	0	0	0	0	9.72e-05	0	0	0	0	0	0	0	0	0	0	0	0	0	0	0	0	0	0	0	0	0	0	0	0	0	0	0	0	0
Enterococcus faecium	0.000114568	0	0.000133733	0.00015188	0.000155519	7.03e-05	0.000268375	0.000175686	0	0.000111347	9.12e-05	0.000130156	0.000413855	8.03e-05	0.000156337	0.00011946	6.79e-05	0.000170917	0.000750053	6.48e-05	0.00015096	0.000291959	0.000126105	8.52e-05	0.000113205	0.000105441	0.000152804	0.000170591	0.000163064	0.00015418	0.000130154	0.000259929	0.000221338	0.00021138	0.000254649	0.000458005	0	0	0	0.000214234	0	0	0	0.000414071	0	0.000153093	0.000105198	0	0.000140791
Erysipelotrichaceae bacterium 3_1_53	0	0	0	0	0	0	0	0	0	0.000133617	0	0	0	0	0	0	0	0	0	0	0	0	0	0	0	0	0	0	0	0	8.89e-05	0	0	0.00014092	0	0	0	0	0	0	0	0	0	0	0.000101914	0	0	0	0
Erysipelotrichaceae bacterium 5_2_54FAA	0	0	0.00106094	0	0	0	0	0	0	0	0	4.88e-05	0	0	0	0	0	0	0	0	0	0	0.000140516	0	0	0	0	0	0	0	0	7.43e-05	0	0.000472082	6.57e-05	0	0	0	0	0	0	0	0	0	0	0	0	0	0
Escherichia coli	0.0149824	0.00148772	0.001266	0.000136692	0.000920061	0.000358048	0.00611	0.00208004	0.000416209	0.000178156	0.000606316	0.00146426	0.0223098	0.00400297	0.00469011	0.00191257	0.000248797	0.000140755	0.0102976	0.000813038	0.000496474	0.000400278	0.00521385	0.00303415	0.0137796	0.00418121	0.000113188	0.000109666	0.000149476	0.00030265	0.000524732	0.00102783	0.00251722	0.00311305	0.00981137	0.00401584	0.00257108	0.00106	0.000258671	0.00377682	0.00414513	0.00725875	0.000547211	0.00256799	0.00447493	0.0114242	0.00108705	0.063789	0.0180085
Eubacterium biforme	0	0	0	0	0	0	0.00245116	0.00146026	0	0	0.00104598	0	0.00270767	0	0	0	0	0	0	0	0	0	0	0.00116575	0	0	0	0	0	0	0	5.94e-05	0	7.05e-05	0	0	0.00909105	9.72e-05	0	5.67e-05	0.000101971	0	0	0	0	0	0.000294555	0	0
Eubacterium eligens	0.0259498	9.13e-05	0	9.76e-05	0.0129846	0.0123501	8.95e-05	0	0.00149835	0.00745286	0.000112281	0.00155211	0.0011359	0.0231171	0.0747381	0.000205737	0.00299234	0.00149201	0.0210484	0.00894342	0.01443	0.222738	0.0169787	0.00316723	0.00953438	0.00404893	0.000318342	0.000402108	0.0496966	0.000441983	0.00050364	0.049639	0.00127491	0.00278317	0.000236577	0.00726834	0.00114915	0.00332311	0.0603028	0.0108598	0.0425832	0.00124787	0.0272135	0.000198754	6.11e-05	0.000110568	0.000659241	0.000429457	8.86e-05
Eubacterium hallii	0.00244031	0.000456357	0.0060358	0.00015188	0.0010336	0.000506381	0.0054659	0.00119053	0	0.000252388	0.0014626	0.000209877	0.000422661	0.000384139	8.93e-05	0.00156625	0.00390158	0.000260397	0.00265644	0.00189886	0.00116328	0.000710171	0.00182347	0.000130119	0.000968532	0.0052682	0.000515713	0.00312548	0.00573987	0.000246688	0.000141472	0.00421233	0.000560724	0.00010569	0.00394952	0.00207098	0.00706727	9.07e-05	0.00415168	0.00082228	0.000596532	0.00105589	0.00426334	0.00345087	0.00132691	0.00170784	0.000427805	0.000386511	0.00178336
Eubacterium rectale	0.014934	0.000109526	0.00254983	0.0157652	0.006783	0.0221964	0.000119278	0.020332	0.022762	0.000694808	0.00410593	0.00180591	0.00691226	0.0199236	0.000384143	0.0348823	0.0825235	0.0194172	0.0332992	0.000499017	0.0310934	0.000234356	0.00212612	0.00798993	0.0063269	0.0244316	0.000216472	0.0543517	0.00306561	0.00469222	0.000314382	0.00394498	0.00827363	0.000274011	0.00697902	0.0359567	0.0256133	0.000997582	0.0184497	0.0244416	0.012466	0.000488677	0.0494777	0.0247225	0.00192005	0.0228211	0.00263696	0.000343566	0.00806734
Eubacterium siraeum	0.00834345	9.13e-05	0	0	8.61e-05	0.0103316	0	0.00668742	9.25e-05	0.000118771	0.000150693	0	0.00164662	5.73e-05	0	0	0	0	0	0	0.000421801	0.00040243	0.0184466	0.000553599	6.29e-05	0.000546375	6.37e-05	6.09e-05	0.000326129	5.14e-05	5.66e-05	0	0	0	0	0.0018453	0.000127683	0	0	0	0	0	0	0	0	0	0	0	0
Eubacterium ventriosum	0.000257779	0	0.00303127	0	0.000326988	0	0.000318074	0.0027531	0.000290685	0	0.000292521	0.000507608	0.000119502	0	0	0.000315242	0.00204918	0.000172034	0.000906313	0.000330518	0.000475081	0	0.000368856	0.00210261	0.000333326	0.000325908	0.00599119	0.00264417	8.7e-05	5.14e-05	0	0.00242402	6.64e-05	0.000181183	0.000598014	0.00499823	0	6.48e-05	0.000129336	0.000102076	0.000267674	0.00047995	0.00116793	0.0027279	0.00631048	0.000857324	0.000257151	0	0.000516235
Faecalibacterium prausnitzii	0.00527588	0.00840458	0.014218	0.00207719	0.0106949	0.00553269	0.00417898	0.00825231	0.00375418	0.00960261	0.00656444	0.00471002	0.00616821	0.0232556	0.00879061	0.00890973	0.021591	0.00200576	0.0332367	0.0101602	0.0105717	0.0198462	0.0200601	0.00513942	0.00909571	0.0162924	0.00017054	0.0237547	0.00445438	0.00266412	0.00166192	0.0177361	0.00981581	0.0127875	0.0196212	0.00599887	0.0156811	0.0118269	0.0229765	0.0077351	0.00814113	0.00313277	0.0320283	0.0238715	0.00195854	0.00404394	0.00118348	0.00520717	0.0090212
Fusobacterium mortiferum	0	0	0	0	0	0	0	0	0	0	0	0	0.000559145	0	0	0	0	0	0	0	0	0	0	0	6.29e-05	0	0.0025913	0	0	0.000349475	0	0	0	0	0	0	0	0	0	0	0	0.000193919	0.111092	0.000242232	0.000157238	0.000187114	0.000184097	0	0
Fusobacterium periodonticum	0	0	0.000118873	0	0	0	0	0	0	0	0	0	0	0	0	0	0	0	0	0	0	0	0	0	0	0	0	0	0	0	0	0	0	0	0	0	0	0	0	0	0	0	0	0	0	0	0	0	0
Fusobacterium ulcerans	0	0	0	0	0	0	0	0	0	0	0	0	0	0	0	0	0	0	0	0	0	0	0	0	0	0	0	0	0	0	0	0	0	0.00177559	0	6.64e-05	0	0	0	0	0	0	0	0	0	0	0	0	0
Fusobacterium varium	0	0	0	0	0	0	0	0	0	0	0	0	0	0	0	0	0	0	0	0	0	0	0	0	0	0	0	0	0	0	0	0	0	0	0	0	0	0	0	0	0	0	0	0	0	0	0	0	0
Gemella sanguinis	0	0	0	0	0	0	8.95e-05	0	0	0	0	0	0	0	0	0	0	0	0	0	0	0	0	0	0	0	0	0	0	0	0	0	0	0	0	0	0	0	0	0	0	0	0	0	0	0	0	0	0
Geobacillus thermoleovorans	0	0	0	0	0	0	0	0	0	0	0	0	0	0	0	0	0	0	0	0	0	0	0	0	0	0	0	0	0	0	0	0	0	0	0	0	0	0	0	0	0	0	0	0	0	0	0	0	0
Granulicatella adiacens	0	0	0	0	0	0	0	0	0	0	5.32e-05	0	0	0	0	0	0	0	0	0	0	0	0	0	0	0	0	0	0	0	0	0	0	0.00021138	0	0	0	0	0	0	0	0	0	0	0	6.8e-05	0	0	0
Haemophilus haemolyticus	0	0	0	0	0	0	0	0	0	0	0.000106371	0	0	0	0	0	0	7.04e-05	0.000312522	0	0	0	0	0	0	0	0	0	7.25e-05	0	0	0	0	0	0	0	0	0	0.000168136	0	0	0	0	0	0	0	0	0	0
Haemophilus influenzae	0	0	0	0	0	0	0	0	0	0	0.000119668	0	0	0.00020067	0	0	0	0.000351888	0	0.000226826	0	0	0	0	0	0	0	0	0.000407661	0	0	0	0	0	0	0	0	0	0.000819126	0	0	0	0	0	0	0	0	0	0
Haemophilus parainfluenzae	0.000290001	0	0.000237747	7.59e-05	0	8.79e-05	8.95e-05	0	0.000196543	0.000388704	0.000691413	0.000105752	0	0.000502776	0.00022972	0	6.79e-05	0.00130701	0.00199233	0.000500784	0.0001702	0	0.000302651	6.65e-05	0.000389928	0.000146978	6.37e-05	0.000220855	0.00130452	0.000137049	0	5.94e-05	6.64e-05	0.000164407	6.57e-05	0	0.000127683	0.000129556	0.00248971	0.000562727	7.65e-05	0	0.000151679	0.000514277	0	0	0.00017533	5.37e-05	0
Haemophilus pittmaniae	0	0	0	0	0	0	0	0	0	0	0	0	0	0	0	0	0	0.000281511	0.000507848	0	0	0	0	0	0	0	0	0	0	0	0	0	0	0	0	0	0	0	0.000129336	0	0	0	0	0	0	0	0	0	0
Holdemania filiformis	0	0	0	0	0.000183432	0	0	0.000223224	0	0	0	0	8.81e-05	0	0	0.000154856	0	0	0	0	7.99e-05	0.000305374	0.000100884	7.1e-05	0	0	0	6.09e-05	0.00010871	0	0	0.000138629	0	0.0015783	0.000150208	0	0.000191525	0	0	5.67e-05	0	0	0	0.000372664	0.000360774	0	0	0	0.000134925
Klebsiella oxytoca	0	0	0	0	0	7.03e-05	0.000301922	0.000337161	0	0	0	0	0	0	8.93e-05	6.64e-05	0	0	0	0	0	0	7.57e-05	0	6.29e-05	0	0	0	0.000135887	0	0.000153598	0	0	0	0.000115003	0	0	0	0	0	0	0	0	0	0	0.000102062	0	0	0
Klebsiella variicola/pneumoniae	0	0	0	0	7.18e-05	0.0206325	0.0122826	0	0	8.91e-05	0.000749917	0	0	0	0.000279173	0.0005973	0	0	0.000104174	0	0.000452881	0	0.000189157	7.1e-05	0	0	6.37e-05	0.000194962	0.00085337	0	0.000188629	8.32e-05	0.00659367	0.00010569	0.0195767	0.000121692	0.000111723	8.1e-05	0.000113169	6.38e-05	0.000183548	0.000193919	0.000136122	7.45e-05	0.000305741	0.00944644	7.01e-05	5.37e-05	9.39e-05
Lachnospiraceae bacterium 1_4_56FAA	0	0	0.000846973	0	0	0	0.000156552	0	0	0	0	0	0	0.000152891	0	0.000207396	0	0	7.81e-05	0	0	0.000411899	0.000208072	0	7.55e-05	0	0.000388377	0	0	0	9.43e-05	0	0	0.000171117	0.000795162	0	0	6.48e-05	9.7e-05	0	0.000191196	0	0.00105358	0.000124221	6.11e-05	6.8e-05	0	0	0
Lachnospiraceae bacterium 3_1_57FAA_CT1	0	0.000136907	8.92e-05	0	0.000107667	0.000100473	0	0	0	0	5.32e-05	0	0	0	0	0	0	0	0	0	0	0.000118362	0.000151325	0.000239538	0	0	0	0	0	0	0	0.000257453	0	0	0	0	9.58e-05	6.48e-05	0	5.67e-05	0	0	0	0	0	0	0	0	0.000112633
Lactobacillus acidophilus	0	0	0	0	0	0	0	0	0	0	0	0	0	0	0	0	0	0	0	0	0	0	0	0	0	0	0	0	0.000271774	0	0	0	0	0	0	8.85e-05	9.12e-05	0	0	0	0	0	0	0	0	0	0	0	4.69e-05
Lactobacillus amylovorus	0	0	0	0	0	0	0	0	0	0	0	0	0	0	0	0	0	0	0	0	0	0	0	0	0	0	0	0	0	0	0.00130154	0	0	0	0	0	0	0	0	0	0	0	0	0	0	0	0	0	0
Lactobacillus crispatus	0	0	0	0	0	0	0	0	0	0	0	0	0	0	0	0	0	0	0	0	5.33e-05	7.1e-05	7.57e-05	5.32e-05	6.29e-05	5.75e-05	6.37e-05	0.00010662	0.00128821	7.71e-05	0.0131595	0	0	0	0	0	0	0	0	0	0	0	0	0	0	0	0	0	0
Lactobacillus delbrueckii	0	0	0	0	0	0	0	0	0	0	0	0	0	0	0	0	0	0	0	0	0	7.1e-05	0.00184617	0	0	0	0	0	0	0	0	0	0	0	0.000184004	0	0	0	0	0	0	0	0	0	0	0	0	0	0
Lactobacillus fermentum	0	0	0	0	0	0	0	0	0	0	0	0	5.28e-05	0	0	0	0	0	0	0	8.88e-05	0.00033378	0.00777056	0	6.29e-05	7.67e-05	0	0	0.00139692	0.000128484	7.07e-05	0.000808007	0	0	0	0	0	0	0	0	0	0	0	0	0	0	0	0	5.63e-05
Lactobacillus gasseri	0	0	0	0	0	0	0	0	0	0	0	0	0	0	0	0	0	0	0	0	0	0	0	0	6.29e-05	0.000115026	0	0	0.00414002	5.14e-05	0.00029992	0	0	0	0	0	0	0	0	0	0	0	0	0	0	0	0	8.05e-05	0
Lactobacillus johnsonii	0	0	0	0	0	0	0	0	0	0	0	0	0	0	0	0	0	0	0	0	0	0	0	0	0	0	0	0	0	0	0	0	0	0	0	0	0	0	0	0	0	0	0	0	0	0	0	0	0
Lactobacillus oris	0	0	0	0	0	0	0	0	0	0	0	0	8.81e-05	0	0	0	0	0	0	0	0	0	0	0	0	7.67e-05	0	0	0.00180458	0	0.000176054	0.000103972	0	0	0.000153337	0	0	0	0	0	0	0	0	0	0	0	0	0	0
Lactobacillus plantarum	0	0	0	0	0	0	0.000119278	0	0	0	0	0	0	0	0	0	0	0	0	0	0	0	0	0	0	0	0	0	0	0	8.49e-05	0	0	0	0	0	0	0	0.000150892	0	0	0	0	0	0	0	0	0	0
Lactobacillus rhamnosus	0	0	0	0	0	0	0	0	0	0	0	0	0	0	0	0	0	0	0	0	0	0	0	0	0	0	0	0	0.000451145	0	0	0	0	0	0	0	0	0	0	0.000232507	0.000198844	0	0	0	0	0	0	0	7.04e-05
Lactobacillus ruminis	0.00012889	0	0	0.0013897	0	0	0	0	0	0	6.65e-05	0	0.00687264	5.73e-05	8.93e-05	6.64e-05	0	0	0	0	0	0	0.000105928	0	0.000440242	0	0	0	0	0	0	0	0	0	0	0	0	0	0	0	0.00342623	0	0	0	0	0	0	0	0.000117326
Lactobacillus salivarius	0	0	0	0	0	0	0	0	0	0	0	0	0.000255358	0	0	0	0	0	0	0	0.00016872	0.000157816	0.000134511	9.58e-05	0.000102199	0.000230053	0.000154623	0.000216624	0.0934141	0.000128484	0.00102991	0	0	0	0	0	0	0	0	0	0	0	0	0	0	0	0	0	4.69e-05
Lactobacillus sanfranciscensis	0	0	0	0	0	0	0.000279557	0	0	0.000106894	0	6.51e-05	0.000118873	0	0	0	0	0	0	0	0	0	0	0	0.000141506	0.00092021	0	0.000353368	5.44e-05	0	0	9.24e-05	6.64e-05	0	0.000270165	0	0	0	0.000155203	0	0	0	0	0	0	0.000578353	0	0	4.69e-05
Lactococcus garvieae	0	0	0	0	0	0	0	0	0	0	0	0	0	0	0	0	0	0	0.000156261	0	0	0	0.000113494	0	0	0	0	0	0	0	0	0	0	0	0	0	0	0	0	0	0	0	0	0.000111799	0	0	0	0	0
Lactococcus lactis	0	0	0	0	0	0	0.000414761	0	0	0	0	0	6.6e-05	0	0	0	0	0.000211133	9.77e-05	0	0	0	0	0	0.000230603	0	0	0	7.25e-05	0	0.000141472	7.92e-05	0	0	0.000109526	0	9.58e-05	9.72e-05	0.00016167	8.51e-05	0.000114718	8.73e-05	0.000187849	0.000190473	0	0.000204125	0	0.000107364	4.69e-05
Leuconostoc citreum	0	0	0	0	0	0	0.000375725	0	0	0	0	0	0	0	0	0	0	0	0	0	0	0	0	0	0	0	0	0	5.44e-05	0	0	0	0	0	0	0	0	0.000129556	0	0	0	0	0.00012251	0.000149066	0	0.000204125	0	0	0
Leuconostoc gasicomitatum	0	0	0	0	0	0	0.000134187	0	0	0	0	0	0	0	0	0	0	0	0	0	0	0	0	0	0	0	0	0	0	0	0	5.94e-05	0	0	0	0	0	0	0	0	0	0	0.000163347	0	6.11e-05	0	0	6.71e-05	4.69e-05
Leuconostoc gelidum	0	0	0	0	0	0	0	0	0	0	0	0	0	0	0	0	0	0	0	0	0	0	0	0	0	0	0	0	0	0	0	0	0	0	0	0	0	0	0	0	0	8.73e-05	0	0	0	0	0	0	0
Leuconostoc lactis	0	0	0	0	0	0	0.000306714	0	0	0	0	0	0	0	0	0	0	0	0.000156261	6.48e-05	0.000111	0	0	0	7.86e-05	0	0	0.000234998	0	0	0	0	0	0	0	0	0.000223446	0	0	0	0	8.73e-05	0	0.000124221	0	0	0	0	0
Megasphaera elsdenii	0	0	0	0	0	0	0	0	0	0	7.98e-05	8.13e-05	0.0233344	0.00118968	0.000119114	6.64e-05	6.79e-05	7.04e-05	0.0140322	0.000108012	5.92e-05	0.000142034	0.000100884	0	6.29e-05	9.2e-05	0	8.12e-05	0.00247314	7.71e-05	0.0148149	0	0	0	0	0	0	0	0	0.00103777	0	0.0124351	0.000190571	0	6.11e-05	0.000158764	0	0.000543532	5.48e-05
Megasphaera micronuciformis	0	0	0	0.00144286	0	0	0	0	0	0	0	0	0	0.000157669	0.000268006	0	0	0	0	0	0	7.1e-05	0	0	0	7.67e-05	0	0	0	0	0	0.000163384	0	0	0	0	0	0	0	0	0	0	0	0	0	0	0	5.37e-05	0
Methanobrevibacter smithii	0	0	0	0	0	0	0	0	0	0	0	0	0.00331084	0	0	0	0	0	0	9.72e-05	0.00249528	7.1e-05	0	0.00694128	6.29e-05	5.75e-05	0	6.09e-05	5.44e-05	5.14e-05	0	7.43e-05	6.64e-05	7.05e-05	0	0	0.0152773	0.000107963	0	0	0	0	0	0	0	0	0	5.37e-05	0
Mitsuokella multacida	0	0	0	0	0	0	0	0	0	0	0	0	0.00856769	0	8.93e-05	0	0	0	0	0	0	0	0	0	0	0	0	0	0	0	0	0	0	0	0	0	0	0	0	0	0	0	0	0	0	0	0	0	0
mOTU-103	0.0114712	0	0	0	0.0109677	0.00525371	0	9.3e-05	0	0.000436482	0.00131368	4.88e-05	0.0017787	7.64e-05	8.93e-05	0	6.79e-05	0.000202336	7.81e-05	0.0187229	0.00163392	9.47e-05	0.01884	7.1e-05	8.65e-05	0.00851195	0	0.000682366	0.00327759	7.71e-05	5.66e-05	0.000118825	0.000188138	0.000156578	9.49e-05	0.00922648	0.0360961	0.00020513	0.00415814	0.0387719	0.000252379	0	0	0.00164718	0	0	0	0.000154336	0.000206494
mOTU-104	0.0103369	0	8.92e-05	0.000390549	0.0001615	0	0.00779405	0.00996137	0.00242326	0.00992725	0.0176103	0.00769222	0.00343412	0.00554421	0.00832805	0.0178991	0.000233718	0.00468012	0.0569571	0.0759672	0.000452881	0.0409911	0.0210796	0.00970396	0.055766	0.0585196	0.000452045	0.0979804	0.00687045	0.000529352	0.000548911	0.0323084	0.00164528	0.000197288	0.0338634	0.000169632	0.0132408	0.000186237	0.0111516	0.00601682	0.0090474	0.00346437	0.00406551	0.0411256	0.000391348	0.00387837	0.00268606	0.000246938	0.000520928
mOTU-113	0	0	0	0	0	0	0	0	0	0	0	0	0	0	0	0	0	0	0	0	0	0	0	0	0	0	0	0	0	0	0	0	0	0	0	0	0	0	0	0	0	0	0	0	0	0	0	0	0
mOTU-115	0.000665929	0	0.000490353	0.00130617	0.00401956	0.00647746	0.000715666	0.0278286	0.00336667	0	7.6e-05	0.00245019	0.000818905	9.56e-05	0.000111669	0.0215095	0.0164206	0.000131958	0.0377136	0.000148131	0.000518001	8.29e-05	0.010956	7.32e-05	0.0293893	0.000138032	0.000101869	0.000134036	0.000115504	0.00738523	5.66e-05	0.032047	0.000132803	0.000191248	0.000138733	0.00026551	0.00229192	0.000201532	0.0390594	0.000269368	0.0105005	0.000707805	0.068434	0.00134987	0.00031797	0.000226805	0.00214604	0.00610903	7.51e-05
mOTU-118	0.000240594	0	0.00774758	0	0.000301467	0	0	0	9.25e-05	0.00342059	0	0	0	0	0	0	0.0051908	0	0	0	4.44e-05	0.00140614	0.00841369	0	6.29e-05	0.00365784	0.0012479	6.09e-05	5.44e-05	5.14e-05	7.55e-05	0.00153284	7.97e-05	7.05e-05	0.000109526	9.96e-05	0.00139175	0.0268311	0.000202087	0.00217762	0.00971276	0	0	0	0	0	7.01e-05	9.39e-05	0
mOTU-120	0	0	0	0	0	0	0	0	0	0	0.00562704	0	0	0	0	0	0	7.04e-05	0	0	0	0	0	0	0	0	0	0	0	0	0	0	0	0	0	0	0	0	0	0	0	0	0	0	0	0	0	0	0
mOTU-122	0	9.13e-05	0	0	0.00965013	0	0	0	0	0	0.0121677	0	4.4e-05	0	8.93e-05	0	0.000135707	0	0	6.48e-05	0.000532801	7.1e-05	0.000100884	0.0267455	6.29e-05	7.19e-05	6.37e-05	9.14e-05	9.06e-05	5.14e-05	0.000113177	0	6.64e-05	0	6.57e-05	0.000161203	0.00527758	0	0	0	0	0	0	0	0	0	0	0	0.00232566
mOTU-126	0.000236297	9.13e-05	0	0	0.0197891	0.00369236	0.00133293	0.00295772	0	0.0060573	9.57e-05	7.81e-05	9.91e-05	7.17e-05	8.93e-05	0.000630484	0.0126072	0.000130701	0.00366432	0.000129615	5.55e-05	0	0.00265576	0.00462575	6.29e-05	0.000453715	0	0.020733	0.000266338	5.14e-05	5.66e-05	0.0162374	0.00110891	0.00329752	0.000109526	0.00014935	0.000644801	0.00053118	0.000860082	0.0117444	0.000206492	8.73e-05	0.00106175	0.00524711	0	0.000113403	0.000280528	9.84e-05	0.021818
mOTU-127	0.00472595	0	0	0.00105557	0.000947467	0.00475436	0.00260324	0.0055992	0.000212729	0.0124442	0.00246249	0.00204996	0.00639715	0.0020755	0.000208449	0.00353071	0.00687357	0.00167499	0.0115633	0.00543734	0.00914642	0.000106526	0.0135209	0.0018684	0.00684261	0.0100878	6.37e-05	0.00083468	0.00422337	0.000385451	0.000469687	0.0512966	0.00312751	0.000167342	0.0187487	0.00187849	0.00303886	0.00202755	0.00836155	0.0138427	0.000489462	0.000497403	0.00210717	0.00105837	0.000314476	0	0.000448845	0.000429457	0.00787023
mOTU-131	0.0133272	0.000109526	0.00106986	0.000126567	0.060157	0.0523613	0.044085	0.0487465	0.000638186	0.00195081	0.00070205	0.000141002	0.0137189	0.000163812	0.000156337	0.038506	0.0167666	0.00583431	0.00022571	0.00651962	0.00287712	0.00058234	0.00619678	0.000974122	0.00188675	0.00230628	0.00681251	0.00447193	0.0370156	0.000160604	8.49e-05	0.018293	0.000166004	8.81e-05	0.000287507	0.00145367	0.00220892	0.0244537	0.011776	0.0149768	0.00282205	0.000145439	0.00057988	8.94e-05	0.00015287	6.8e-05	0.000122731	9.39e-05	0.0197906
mOTU-134	8.59e-05	0.000136907	8.92e-05	7.59e-05	0	0	0	0.0451378	0.0205052	0	0	0	0	0	0	0	0	0	0	0	0.000222	9.94e-05	0.0025574	0.0294738	8.39e-05	8.63e-05	8.91e-05	0.00010662	0.00010871	6.42e-05	0.000113177	0	0	0	0	0	0	0	0	0	0	0.000104716	8.17e-05	0.0288815	0.000110067	0.000119073	0.000100189	0	0
mOTU-135	0.00325661	0.00135994	0.000148592	0	0.0112691	7.03e-05	0.0164156	0	0.000989651	0	0.00119668	0.00188401	0.00104785	5.73e-05	0.000134003	0.00768527	9.05e-05	0.00432119	7.81e-05	0.00666868	0.00951938	0.00346563	0.00245904	0.00158628	0.00315087	0.0115601	8.19e-05	0.017644	0.00920227	9.54e-05	0.000176054	0.00598876	0.000104345	0.00014092	0.00820134	0.00429463	0.01047	0.00257169	0.00386067	0.0126121	0.00164429	0	0.000310358	0	0	0	0.000122731	0.000191722	0.0156701
mOTU-136	0	0	0	0	0	0	0	0	0	0	0.000212742	0	0	0	0	0	0	0	0	0	0	0	0	0	0	0	0	0	0.000175143	0	0	0	0	0	0	0.00123462	0	0	0	0	0	0	0	0	0	0	0	0	0
mOTU-14	0	0	0	0	0	0	0	0	0	0	0	0	0	0	0	0	0	0	0	0	0	0	0	0	0	0	0	0	0	0	0	0	0	0	0	0	0	0	0	0	0	0.00010908	0.00012251	7.45e-05	8.15e-05	8.51e-05	0.0360829	0	0
mOTU-140	0	0	0	0	0	0	0	0	0	0	9.31e-05	0.00204508	0	9.56e-05	0.00792406	0	0	0	0.00398465	0	0.0307959	0.00012428	0.00917789	9.58e-05	9.88e-05	8.63e-05	7.64e-05	9.14e-05	7.61e-05	9.25e-05	8.89e-05	0	0	0	0	0	0	0	0	0.00275039	7.65e-05	8.73e-05	8.17e-05	0.011642	8.15e-05	0.000126363	0.000105198	0	5.87e-05
mOTU-142	0.00122875	0	0	0	0.012999	0.004677	0	0	0	0.000178156	0.000904155	4.88e-05	0.0241929	5.73e-05	8.93e-05	6.64e-05	0	0.000105567	0.000117196	0.000414767	0.000470641	7.1e-05	0	0.00145497	6.29e-05	0	7.96e-05	6.09e-05	0.018535	5.14e-05	9.43e-05	0	0	0	6.57e-05	0.00141384	0.00840795	0	0	5.67e-05	7.65e-05	0	0	0	0	0	0	0	0.000459918
mOTU-145	0	0	0	0	0	0	0	0	0	0	0	0	0	0	0.00259073	0	6.79e-05	0	0	0	0.00582085	0	7.57e-05	0	0	0	0	9.14e-05	5.44e-05	6.85e-05	0	0	0	7.05e-05	0	0.0058014	0.000109443	0	0	7.09e-05	7.65e-05	0	0	0	0	0	0	0	0
mOTU-151	0.00195912	9.13e-05	0	0	0.0134512	0	0	0	0	0	0.00652588	7.32e-05	0.00167743	0	0	0	0	0.000140755	7.81e-05	0.00560584	0.00614053	0.000142034	0.000469109	5.32e-05	6.29e-05	0.0144588	6.37e-05	9.75e-05	8.15e-05	7.71e-05	8.49e-05	5.94e-05	0	0.000187893	0	0.000663776	0.00449445	9.72e-05	6.47e-05	0.0133039	0	0	0	0	0	0	0.000504951	7.16e-05	0
mOTU-158	0.00881819	0.0059509	0	0	0	0	0	0	0	0	0.00924366	0.000134223	0.00579397	0.000106478	0.000375209	0.000215692	7.75e-05	0.000154831	0.000175794	0.0189497	0.000113467	0.000118362	0.00012106	0.00273606	0.000136265	0.0184387	6.37e-05	0.0309806	9.51e-05	0.000111352	0.000150903	7.13e-05	9.3e-05	9.86e-05	0.010186	0.000165944	0	9.07e-05	0.0151905	0.00112284	0.000152957	0.0536235	0.159794	0.000767688	0.000770466	0.000666807	0.000610149	0.00017894	0.0322037
mOTU-161	0	0	0	0	0	0.00149101	0	0	0	0	0	0	0.000691226	0	0	0	0	0.000130701	0	0.000479575	0	0	0	0	0	0.00021855	0	0	0	0	0	0	0	0	0	0	0	0	0.000266755	0	0	8.73e-05	8.17e-05	0.00695391	0	0	0	0	0
mOTU-164	0	9.13e-05	0	0	0.0503522	7.03e-05	8.95e-05	0	0	0	0	0	0	0	0	0	0	0	0	0	0	0	0	0	0	0	0	0	0	0	0	0.000151831	0.000243472	0.00014092	0.000153337	0.0982189	0.000127683	0.000201532	0.000147812	0.000184304	0.00021851	0	0	0	0	0	0	0.000137188	0
mOTU-168	0	0	0	0	0	0	0	0	0	0	0	0	0	0	0	0	0	0.0205034	0	0	0	0	0	0	0	0	0	0	0	0	0	0.000161262	0.000107902	0.000129177	0.000131432	0.000141052	0.000159604	0.000111048	9.34e-05	8.51e-05	0.00021414	0	0	0	0	0	0.00133251	0.0627866	0
mOTU-176	0.0111275	0.0169856	0	0.0199874	0.000107667	7.03e-05	0	0	0	0	0	4.88e-05	0.00045348	5.73e-05	8.93e-05	0	0	0.00843829	7.81e-05	0.00173684	0.000368521	0.0112704	0.00047079	0.0146491	0.0139871	0.000402592	0.107631	0.000353368	0.00781622	0.000380311	0.0845719	0.000707006	0.000723039	0.000789151	0.268758	0.0107067	0.000695874	0.000848592	0.000698413	0.00266532	0.000871854	0.000680657	0.000653386	0.000484464	0.000617596	0.000673611	0.0191531	0.133239	0.00191007
mOTU-177	0.0057141	0	0	0	0	0	0	0	0	0	0	0.000113887	6.6e-05	6.88e-05	0	6.64e-05	0.000113089	0.000117296	0.000130217	0.031127	8.88e-05	7.1e-05	0.000129707	5.32e-05	8.8e-05	0.0270484	9.1e-05	6.09e-05	8.7e-05	6.17e-05	8.8e-05	0	6.64e-05	8.81e-05	0	0.0112975	0.00168542	0.00023752	9.7e-05	0	0.000101971	0	0	0	0	0	0	5.37e-05	6.57e-05
mOTU-18	0	0	0	0	0	0	0	0	0	0	0	0	0	0	0	0	0	0	0	0	7.89e-05	7.1e-05	0.000151325	0.0313795	0.000167711	8.22e-05	7.64e-05	9.57e-05	9.06e-05	8.08e-05	7.92e-05	0	0	0	0	0	0	0	0	0	0	0	0	0	0	0	0	0	0
mOTU-182	0	0	0	0	0	0	0	0	0	0	0	0	0	0	0	0	0	0	0	0	0.00711733	0.000426103	0.000605302	0.000665384	0.000459109	0.000383421	0.000420211	0.000402108	0.000380484	0.000344336	0.225648	0	0	0	0	0	0	0	0	0	0	8.73e-05	8.17e-05	7.45e-05	9.17e-05	6.8e-05	0	0	0
mOTU-190	0.00417602	0	0	0	0	0.0026163	0.000149097	0	0.00135037	0	0.000106371	0.000712604	4.4e-05	0	0.000178671	6.64e-05	6.79e-05	7.04e-05	0.0037112	0.0174591	0.0188834	0.000168666	0.00954191	0.000141949	0.0123268	0.00284115	0.000159171	0.00538582	0.00626711	8.57e-05	9.9e-05	8.32e-05	0.000132803	0.00014092	9.86e-05	0.00179883	0.00411779	8.1e-05	0.0411676	0.00324375	0.000191196	0	0.00012251	0	0	0	0.00067015	6.44e-05	0
mOTU-192	0	0	0	0	0	0	0	0	0	0	0	0	0	0	0	0	0	7.04e-05	0	0.00361625	0	0	0	0	0	0	0	0	0	0	0	0	0	0	0	0	0	0	0	0	0	0	0	0	0	0	0	0	0
mOTU-206	0.0174259	9.13e-05	0.0530294	0.000118129	0.000203371	0.00208882	0.000178917	0.000613866	0.00134112	0.0237304	0.000182351	0.000292851	0.00209129	0.010819	0.000178671	0.00027874	0.0043087	0.00038004	0.000710987	0.00526236	0.00379177	0.000133157	0.0272083	0.00467898	0.00474203	0.00499789	0.00012097	0.0393457	0.00470169	0.00014847	0.000169766	0.00300032	0.0634467	0.0428115	0.00296378	0.00813125	0.00319208	0.00375713	0.0347913	0.0220995	0.00341094	0.000855184	0.000153137	0.000201239	0.00064817	6.8e-05	0.000540017	0.000252306	0.0194245
mOTU-207	0	0	0	0	0	0	0	0	0	0	0.000455877	0	6.6e-05	0	0	0	0	0	0	0	0.00204875	0	0	0.00024841	0	0	0	0.0021585	0	0	0	0	0	0	0	0	0.000170244	0	0	0	0	0	0	0	0	0	0	0	0
mOTU-209	0	0	0	0	0	0	0	0	0	0	0.0113179	0	0	0	0	6.64e-05	6.79e-05	7.04e-05	0	6.48e-05	0	0	0	0	0	0	0	0	0	0	0	0	0	0	0	0	0	0	0	0	0	0	0	0	0	0	0	0	0
mOTU-212	0.00985575	0	0	0	0.00330178	0.00335478	0.000849854	9.3e-05	0	0.00158559	0.0363843	7.05e-05	0.0222557	6.88e-05	0.000148892	0.00011946	6.79e-05	0.000140755	0.000104174	0.00208032	0.00203796	0.000142034	0.00394203	0.0174863	6.29e-05	0.00129405	6.37e-05	0.000264011	0.00394072	6.61e-05	0	5.94e-05	9.96e-05	0.00014092	9.86e-05	0.0072086	0.0150603	6.48e-05	0.00232158	0.00464447	0.00104775	0	0	0	0	0	0.000157797	0	0.00295192
mOTU-217	0.00311053	0	0	0	0	0	0	0	0.000246642	0	0.00752045	0	4.4e-05	0	0	0	0	0	0	0	0	0	0	0	0	0	0	0	0	0	0	0	0	0	0	0	0	0	0.00243798	0	0	0	0	0	0	0	0	0	0
mOTU-218	0.000143211	0	0	0	0	0	0	0	0	0	0	0	0	0	0	6.64e-05	0	0	0	0	0	0	0	0	0	0	0	0	0.00416116	0	0	0	0	0	0	0	0.000127683	0	0	0	0	0	0	0	0	0	0.000105198	0	0
mOTU-224	0	0	0	0	0.00545511	0	0	0	0	0	0.013569	0.000162695	0.0638394	0.000143335	0.000134003	0.000143795	0.000149278	0.000117296	0.000117196	0.000129615	0	0	0	0	0	0	0	0	0	0	0	0	0	0	0	0	0	0	0	0	0	0	0	0	0	0	0	0	0.000122019
mOTU-225	0.000429632	0	0.00480546	0	0.000502445	0.0064423	0	0.000846391	0.000388461	0	0.00564831	0.000898077	0.000902557	0.000100335	0.000119114	0.00015928	0.00271414	0.000781974	0.000421905	0.0290532	0.00390721	0.00445987	0.0140279	0.00121366	0.000157229	0.0118707	0.000452045	0.00324733	0.00010871	0.000102787	9.9e-05	0.00146154	0.00540066	0.000112736	8.76e-05	0.00514426	0.00200463	0.0308991	0.00403366	0.000226836	0.000101971	0	0.000149734	0.0025217	6.11e-05	6.8e-05	0.000271762	6.04e-05	0.000926876
mOTU-226	0	0	0	0	0	0	0	0	0.000246642	0	0.0113995	0	0.00468889	0	0	0	6.79e-05	0	0	0	0	0	0	0	0	0	0	0	0	0	0	0	0	0	0	0	0	0	0	0	0	0	0	0	0	0	0	0	4.69e-05
mOTU-228	0	0	0	0	0	0	0	0	0	0	0	0	0	0	0	0	0	0	0	0.000382364	0	0	0	0	0	0	0	0	0	0	0	0	0	0	0	0	0.000223446	0	0	0	0.00373215	0	0	0	0	0	0	0	0
mOTU-230	0	0	0	0	0	0	0	0	0	0	0	0	0	0	0	0	0	0	0	0	0.0001332	0.000331413	0.000201767	0.0572124	0.000167711	9.59e-05	9.55e-05	0.000152314	0	0.000239836	0.000198061	0	0	0	0	0.000481237	0	0	0	0	0	0	0	0	0	0	0	0	0
mOTU-233	0	0	0	0	0	0	0	0	0	0	0	0	4.4e-05	0	0	0	0	7.04e-05	0	0.0101553	0.0001184	7.1e-05	0.00494834	7.98e-05	9.43e-05	0.0221483	0.000106114	8.53e-05	6.99e-05	7.2e-05	5.66e-05	0	0	0	0	0	0.000261751	0	0	0	0	0	0	0	0	0	0	0	0
mOTU-234	0	0	0.0306793	0	0	0	0	0	9.25e-05	0	0.00518855	4.88e-05	4.4e-05	7.64e-05	8.93e-05	6.64e-05	0.00571478	0.000105567	0.000117196	0.0129111	4.44e-05	0.00980036	0.000100884	0	0	0	0	0	0.00133471	5.14e-05	0	0	9.96e-05	0	0	0.00264773	0.000517827	0	0	0.000995558	0.0108344	8.73e-05	0.00012251	7.45e-05	6.11e-05	8.75e-05	7.01e-05	0	0
mOTU-238	0.006771	0	0	0	0	0.000815837	0	0	0	0	0.000106371	0	0.000115571	5.73e-05	0	0	0	0	7.81e-05	0.00235251	0.000777001	0	0.000151325	0.000144483	0	7.67e-05	0	0	0.00209809	5.14e-05	0	0.006167	6.64e-05	7.05e-05	0.000147861	0.00191167	0.00229192	6.48e-05	0.00108642	0.00595444	0	0	0	0	0	0	0	0	0.00102778
mOTU-24	0	0	0	0	0	0	0	0	0	0	0	0	0	0	0	0	0	0	0	0	0	7.1e-05	0	0	0	0	0	9.14e-05	0.0039679	0	0	0	0	0	0	0	0	0	0	0	0	0	0	0	0	0	0	0	0
mOTU-240	0.00012889	0	0	0	0.000107667	0.0435418	0	9.3e-05	0	0	0	0	0	0	0	0	0	0	0	0	0.0189944	8.29e-05	7.57e-05	7.1e-05	9.43e-05	6.71e-05	7.96e-05	6.09e-05	7.25e-05	7.2e-05	5.66e-05	0	0	0	0	0	0	0	0	0	0	0	0	0	0	0	0	0	0
mOTU-241	0.00147793	0	0.00324524	0.000278447	0.0013907	0.00228073	0.00168182	0.00301618	0.00114072	0.00349949	0.00305817	0.00219638	0.00106766	0.0079285	8.93e-05	0.00102205	0.00585237	0.000450417	0.002842	0.00384794	0.001073	0	0.00321566	0.00310259	0.000918218	0.00371679	0	0.0020867	0.000380484	8.57e-05	0.000113177	0.0095431	0.000675082	0.00017615	0.00037239	0.00189176	0.000821962	0.00302298	0.00211556	0.00302684	0.00101971	0.0015562	0	0.00605579	0	0	0.000187019	0.000635239	0.00120846
mOTU-243	0	0	0	0	0.000423489	0	0	0	0	0	0	4.88e-05	0	0	0	0	0	0	0	0.00865179	0	0	0	0	0	0.000362333	0	0	0	0	0	0	8.3e-05	0.00010569	0	0	0.0120852	0.000161945	6.47e-05	5.67e-05	0	0	0	0	0	0	0	0.000107364	0
mOTU-244	0.00926286	9.13e-05	0	0	0	0.0143686	0.000178917	0	0	0	0.000177285	0	0	0	0	0	0	0	0	0	0.00705517	7.1e-05	0	0	0	0.00112151	6.37e-05	0.00014216	5.44e-05	5.14e-05	0	0	0	0	0	0.00543632	0.00105977	0	0	0	0	0	0	0	0	0	0	5.37e-05	0
mOTU-253	0	0	0	0	0	0	0	0	0	0	0	0	0	0	0	0	0	0	0	0	0.000212134	0	0	0	0	0	0	0	0.000646822	0	0	0	0	0	0	0.000570847	6.38e-05	0.00863491	6.47e-05	0.000113418	0	0	0	0	0	0	0	5.37e-05	0
mOTU-254	0.000850671	0.000136907	0	0.000979627	0.0166381	0	8.95e-05	0.00480862	0.000215812	0.00804374	0.00133496	4.88e-05	0	5.73e-05	0	0	0	0	0	0	6.22e-05	7.1e-05	0	0.00783556	7.34e-05	0.000580883	0	0	0.00855001	7.71e-05	5.66e-05	0	0	0	0.00234606	0.00180547	0	0	9.7e-05	0	0.00152192	8.73e-05	0	0.00795265	0.00390125	6.8e-05	0.00145875	0	0.0070818
mOTU-258	0.00531025	0.000114089	0	0	0.0282518	0.00891794	0.000149097	0.000688274	0.0030522	0.00280596	0.0122912	0.00345564	0.017197	0.00013105	0.000153147	0.000110611	0.00252415	0.00472938	0.00150792	0.0103627	0.00394717	0.000106526	0.00274656	0.00129883	0.000100627	0.00272612	6.37e-05	0.00388705	0.00628885	0	5.66e-05	0.0084306	0.000325367	0.00014092	0.0025892	0.00317285	0.0161136	0.0269023	0.000879483	0.00395261	7.65e-05	8.73e-05	0.000108898	0	0	0	0.00118523	0.000418721	0.0245587
mOTU-260	0.0212238	0	0	0	0	0.00417765	0	0	0	0	0.0020636	0.000971289	0.000493104	0	0	0	0	0.000971212	0	0	0.00227772	7.1e-05	9.08e-05	0.00458316	7.55e-05	0.00132855	6.37e-05	8.12e-05	0.0222202	6e-05	0	0.0213706	0.000110669	7.05e-05	0.000926593	0.00483892	0.00348576	6.48e-05	8.08e-05	9.45e-05	7.65e-05	0	0	0	0	0	0.00202682	7.52e-05	4.69e-05
mOTU-265	0.0148996	0.000857951	0	0	0.00472298	0	0	0.00803606	0.00577143	0.00507745	0.00765873	0	0.000792489	5.73e-05	0	0.00661012	0	0.000105567	0	0	8.88e-05	0	9.46e-05	0.00528048	0.00231127	0.000115026	0.0273646	9.75e-05	0.00516371	0.000119918	0.000113177	0	0	0	0.000131432	0.00276131	0.00591174	0	0.0053836	0	0.00753312	0.000152711	0.000183765	0.000124221	0.000183444	0.000136083	0.00217409	0.000375775	0
mOTU-268	8.59e-05	0.000136907	0	0	0	0.00479656	8.95e-05	0.0469701	0	0	7.98e-05	4.88e-05	4.4e-05	0.00350312	8.93e-05	6.64e-05	0.0046344	0.00285733	0.00322679	0	0.00216672	7.1e-05	0.00682478	0	0.00449675	0.000153368	6.37e-05	0.00113321	5.44e-05	5.14e-05	5.66e-05	0.00793154	9.96e-05	0	7.67e-05	6.64e-05	0.00490943	0.000129556	0	7.56e-05	0	0	0	0	0	0	0	5.37e-05	4.69e-05
mOTU-270	0	0	0	0	0	0	0	0.00648413	0	0	0	0.00122718	0.00117615	0	0	0	0	0.000522806	0	0.00167573	0.00469372	7.1e-05	0	0	0	5.75e-05	0.00117332	0	0.0064294	5.14e-05	5.66e-05	0.00112035	0.000322522	0	0	0	0.00121299	0	0	0	0	0	0.00204183	0	0	0	0	0	0
mOTU-273	0	0	0	0	0	0	0	0	0	0	0.00537175	5.86e-05	0.00354859	7.17e-05	0.000156337	6.64e-05	0.000135707	0.0346751	7.81e-05	8.1e-05	0	0	0	0	0	0	0	0	0	0	0	0	6.64e-05	7.05e-05	6.57e-05	0	0	0.0108633	6.47e-05	0	7.65e-05	8.73e-05	0.0298434	9.94e-05	0.000122296	6.8e-05	7.01e-05	0	8.6e-05
mOTU-274	0.000309335	0	0.000346714	0	0.00231125	0.00160354	0	0.00027903	0	0.000544366	7.09e-05	0.000151306	0.0001629	0.000191114	8.93e-05	0.000132733	0.000144189	0.000197058	0.000617231	0.00671405	0.00149628	0.00145585	0.000688531	5.32e-05	0	0.00402592	0	0.000804217	0.000181183	5.14e-05	0.000169766	0.00111101	0.000371849	0	0.000341722	0.000683689	0.000517118	0.00171014	0.00212111	0.000521723	0	0.000139622	0	0.000342851	0.000220133	0	0.000210396	5.37e-05	0.00027689
mOTU-277	0.00938316	0	8.92e-05	0	0.0185905	0.00135738	0	0	0.000298026	0.000400851	0.00617485	7.32e-05	0.0173951	0	0	0	0.000135707	8.45e-05	0	6.48e-05	0.00203796	7.1e-05	0.000711229	0.0128126	6.29e-05	0.000179729	6.37e-05	0.000198008	8.7e-05	5.14e-05	0	5.94e-05	0	0.000158535	6.57e-05	0.00574166	0.0254601	9.72e-05	9.05e-05	7.94e-05	7.65e-05	0	0	0	0	0	0	8.05e-05	9.39e-05
mOTU-280	0	0	0	0	0	0	0	0	0	0	5.32e-05	0	0	0	0	0	0	0	0	0.000648074	0.0016206	0	0	0	0	0	0	0	0	0	0	0	9.96e-05	0	0	0.00248252	0.00218977	6.48e-05	0	0	0	0	0	0	0	0	0	0	0
mOTU-281	0.00588596	0	0.0579954	0	0.0129918	0.0219784	0.00630681	0	0.00763049	0.0349631	0.00491967	0	0	0	0.0571747	0.00345107	0.0141814	0.00281511	0.0159777	0.00573545	0.0115884	0.0106881	0.0217152	0.00231554	0.0148424	0.0165638	0.043772	0	0.00929467	0.00141332	0.000962009	0	0.0140107	0.144337	0.0188604	0.0177228	0.0036709	0.0624784	0.0091505	0.00995243	0.026691	0.0364326	0.0298924	0.163152	0.0933732	0.0437167	0.00270008	0.00112732	0.0242396
mOTU-282	0.0102768	0	0	7.59e-05	0.0242928	0.00251081	0	0	0	0	9.31e-05	0.000122021	0.0416937	0.000106478	0.000268006	0.000110611	7.92e-05	7.04e-05	0.000138899	0.000129615	0.00283272	9.47e-05	0	0.00786217	0	0	0	6.09e-05	0.0026199	7.2e-05	0	0	0	0	0	0.000811281	0.00152511	0	0.00026791	0	7.65e-05	0	0	0	0	0	0.000709113	5.37e-05	0.00543454
mOTU-284	0.00228564	0.00475524	0.0337541	7.59e-05	0.0185761	0.0125259	0.00644994	0.000392709	0.0364414	0.017869	0.000205145	4.88e-05	0.000277371	0.000106478	0.0372529	0.000650394	0.000110262	0.00572875	0.00890687	0.00165907	0.00022644	0.00012428	0.00345022	0.00525387	0.00279868	0.000115026	0.00160444	0.0271606	0.00236987	0.0206396	0.000129346	9.9e-05	0.000166004	0.0156985	0.0302884	0.00698292	9.58e-05	0.00228019	0.00278072	0.000258341	0.0300178	0.000286723	0.0073751	0.000167699	0.000122296	0.017997	0.000210396	0.00117027	0.00633561
mOTU-288	0.0025692	0	0.0121548	0	0.0183608	0.00236311	0.00490231	0.000302283	0.00244176	0.000632454	0.00364853	0.000453919	0.00125233	0.00366365	0	0.00108178	0.000135707	0.00251248	7.81e-05	0.000396045	0.00331225	0.000894815	0.00200506	0.0044767	0.000125783	0.00306545	0	0	0.00407117	0.000102787	0.00010186	0.0114369	0.00020869	0.000164407	0.0128803	0.00115331	0.00409225	0.0001166	0.000814815	0.0107293	0.000114718	8.73e-05	0.000214392	0.00225835	0.000538103	6.8e-05	0.00134654	0.000184905	0.0120799
mOTU-289	0.00848093	0	0	0	0	0	0	0	0	0	5.32e-05	6.51e-05	0.000158498	5.73e-05	0.000312674	6.64e-05	0.000135707	0.000105567	0	0.0264609	5.55e-05	8.88e-05	0.00954863	6.39e-05	9.43e-05	0.0122618	0.000116725	0.0198374	9.06e-05	6.61e-05	0.000106104	7.43e-05	6.64e-05	7.05e-05	6.57e-05	0.0163753	0.000772484	0.000129556	6.47e-05	7.09e-05	0	0	0	0	0	0	0	0	6.26e-05
mOTU-290	0.00219972	0	0.000148592	0	8.97e-05	0.00242641	0.000134187	0	0.00182207	0.000106894	0.000159557	0	8.81e-05	0.00270617	0.000119114	0.000325197	0.00104495	0.00328664	0	8.64e-05	0.000421801	0.0202399	0.0231377	0.00031273	0.000723254	0.0113243	0.0268935	0.0166997	0.0136322	0.000160604	0.000141472	0.00313103	6.64e-05	0.00917388	0.00233948	8.85e-05	0.000280903	8.1e-05	0	0.0128162	0.000174808	0.0065535	0.00578247	0.000126706	0.000115502	0.00254475	0.000180339	0.000305988	0.0037122
mOTU-295	0	0	0	0	0	0	0	0	0	0	0.00330283	0	0	0	0	0	0	0	0	0	6.66e-05	0	0.000100884	0.0139358	0	0	0	6.09e-05	0	5.14e-05	0	0.0215013	6.64e-05	0.000123305	0.000115003	0.00116825	6.38e-05	8.64e-05	8.62e-05	8.51e-05	7.65e-05	0	0	0	0	0	0	0.00024157	0
mOTU-297	0	0	0	0	0	0	0	0	0	0	0	0	0	0	0	0	0	0	0	0	0.00018315	0.000101453	0.000183752	0.108744	0.000306597	0.000271133	0.000191005	0.000198008	0.000186359	0.000205574	0.000245218	0	0	0	0	0.00110353	0	0	0	0	0	0	0	0	0	0	0	0	0
mOTU-3	0	0	0	0	0	0	0.00594003	0	0	0	0	0	0	0	0	0	0	0	0	0	0	0	0	0	0	0	0	0	0	0	0	0	0	0	0	0	0	0	0	0	0	0	0	0	0	0	0	0	0
mOTU-301	0.00296446	9.13e-05	8.92e-05	0	0.0218564	0.00649153	0.0178827	0.00507835	0	0	0.0130092	6.51e-05	0.00766513	0.000114668	0.00012507	8.85e-05	9.5e-05	0.00149201	0.000117196	0.00752414	0.0161705	0.00187485	0.00531152	0.00163418	6.29e-05	0.00281814	0.000127337	0.000926068	0.00416901	0.000102787	5.66e-05	0.000148531	7.97e-05	7.05e-05	0.00245777	0.00692318	0.00301971	0.00526645	0.000607878	0.0194285	0.000741841	0	0	0	6.11e-05	0	0	8.05e-05	0.00898718
mOTU-302	0	0	0	0	9.57e-05	0	0	0	0	0	0	0	4.4e-05	0	0	0	0	0	0	0	0	0	7.57e-05	0.00520064	0	5.75e-05	0	0	0	5.14e-05	0	0	0	0	0	0	0	0	0	0	0	0	0	0	0	0	0	0	0
mOTU-306	0	0	0	0	0.000394778	0.000105496	0	0	0	0	0.0175193	0	0.000290579	5.73e-05	0	6.64e-05	6.79e-05	0.00030497	9.77e-05	0.00280616	0.000737041	0	0	0.00218246	0	7.19e-05	0	0	0.00131539	0	0	7.92e-05	0	0	0	0.00142048	0.00422632	0	9.7e-05	0.000170127	0	0	0	0	0	0	0	0	9.39e-05
mOTU-307	0.000114568	0	0	0	0.000200978	0	0	0	0	0	0.000545153	0	0.00523923	0	8.93e-05	0	0	0	0	0	4.44e-05	0	0	0	0	0	0	0	0	0	0	0	0	0	0	0.000248916	6.38e-05	0	0	0	0	0	0	0	0	0	0	0	0
mOTU-308	0.00625114	0	0	0	0.00115742	0	0	0.000139515	0	0	0.0055446	0.000439277	0	0.00412806	0	0.00015928	0	8.8e-05	0	0.000251129	0.000338551	0	0.000163936	0	7.86e-05	0	0	6.09e-05	0.00796977	0	0	0	0	0	0	0	0.000215466	0	0	0	0	0	0	0	0	0	0.000333127	0	0
mOTU-310	0.0136795	0.000146034	0.000133733	8.86e-05	8.97e-05	0.00237015	0.0714056	0.000116263	0.0404	8.91e-05	0.06002	0.000131783	0.000264163	0.000100335	0.00014517	0.00506378	0.00011632	0.000140755	9.38e-05	0.00480871	0.00763681	0.0327673	0.000160783	0.000111784	0.000107814	0.0266631	9.55e-05	0.00019148	0.000114145	0.000117471	0.000577205	0.000606005	0.000125425	8.05e-05	0.0524347	0.000116161	0.000159604	0.000137653	0.000110859	0.000153924	0.00017845	0	0	0	0	0	0	0.00137426	9.97e-05
mOTU-316	0.00332535	0	0.00148592	0.000472516	0.00231842	0.00128705	0.00318074	0.00318301	0.000443956	0.00124709	0.00107553	0.00179615	0.00115791	0.00120402	8.93e-05	0.0036369	0.00738096	0.000234592	0.0111023	0.00220993	0.00460429	0.000118362	0.00731658	0.00102203	0.0018553	0.00131705	0.00212015	0.00193134	0.00292429	0.00075948	0.000153598	0.00872767	0.00375169	0.00163467	0.0022672	0.00441411	0.00338361	0.00376432	0.00202626	0.00206421	0.00192726	0.00516601	0.00808565	0.0096371	0.00144717	0.0018031	0.00020163	0.00125258	0.00177866
mOTU-320	0.000243458	0	0.00714231	0	0.00115642	0.000562646	0	0.00104378	9.25e-05	0.000692829	7.98e-05	0.00116056	4.4e-05	0.000611564	8.93e-05	0	0.00617468	0.000703777	0.000200907	0.00195142	0.000101486	0	0.000264819	0	0.000293494	0.000268395	0	0.000913883	0.00051939	0	0	0.00306303	0.00119523	0	0.000451796	0.00205033	0.000191525	0.000935683	0.00746554	0.000957752	0.000286794	0.000678717	9.8e-05	0.00519246	6.11e-05	0.000102062	7.01e-05	7.16e-05	0
mOTU-324	0	0	0.00498278	0	0	0	0	0	0	0.0028505	0	0	0.000601705	0	0	0	0	0	0	0	0	0.000177543	0	0	0	0	0	0	0	0	0	0	8.85e-05	0	0	0.00410803	0.00184432	9.72e-05	0	0.00557008	0.000467368	0	0	7.45e-05	6.11e-05	6.8e-05	0	8.05e-05	0
mOTU-325	0.0353372	9.13e-05	0.000200599	0.000121504	0.000215334	0.00581108	0.000255595	0.000358753	0.000184982	0.103497	0.000168421	0.000347761	0.0063179	0.000215003	0.000119114	9.96e-05	0.000757699	0.000180971	0.000145099	0.00592988	0.0022422	0.000130198	0.0104225	0.0179387	0.000427663	0.0151116	0.000152804	0.000350322	0.0131607	0.000117471	0.000113177	0.00351275	0.00264278	0.00101664	0.000542156	0.0132506	0.0163514	0.000194334	0.0132084	0.00344507	0.000764784	0.000226886	0	7.45e-05	6.11e-05	6.8e-05	0.000420792	5.37e-05	0.0255008
mOTU-327	0	0	0	0	0.00124415	0.000375097	0	0	0	0	0.00352798	0	0.00219157	0	0	0	0	0	0	8.33e-05	0.000468668	0	0	0.000502734	0	0.000115026	0	0	0.000190242	0	5.66e-05	0.00172956	8.85e-05	0.00014092	6.57e-05	0.000840782	0.00626358	6.48e-05	0.000147812	0.0108251	7.65e-05	0	0	0	0	0	0	5.37e-05	0.00300876
mOTU-33	0	0	0	0	0	0	0	0	0	0	0.00190405	0	0	0	0	0	0	0	0	0	0	0	0	0	0	0	0	0	0	0	0	0	0	0	0	0	0	0	0	0	0	0	0	0	0	0	0	0	0
mOTU-333	0	0	0	0.000284775	0.000107667	0	0	0	0.000105704	0.000103924	0.0103233	6.51e-05	0.00312593	8.6e-05	0.000134003	8.3e-05	6.79e-05	0.000900835	0	8.91e-05	0	0	0.00230771	0.0040337	0	0.000172539	0	0	0	0	5.66e-05	0.0173543	0.000104345	0.00021138	0.000184004	0.00208426	0.055472	0.000129556	0.000140114	0.000105317	0.000183548	0	0	0	0	0	0.00225202	0.000137188	0.0080955
mOTU-342	0	0	0	0	0	0	0	0	0	0	0.0206892	4.88e-05	4.4e-05	8.6e-05	8.93e-05	6.64e-05	6.79e-05	0.000105567	9.77e-05	0.000218725	0	0	0	0	0	0	0	0	0	0	0	0	0	0	0	0.00128607	0	0	0	0	0	0	0	0	0	0	0	0	4.69e-05
mOTU-346	0.000322224	0	0	0	0.00590014	0.00558426	0	0	0	0.000222695	0.000457396	0.000253804	0.0113766	0.000114668	8.93e-05	0	0.000152671	0.00015835	7.81e-05	0.00122486	0.000834722	9.47e-05	0.00292058	0.0167198	0	0.00142058	8.91e-05	0.000109666	0.000831628	9.25e-05	5.66e-05	0.000849596	0.000104345	0.000114497	0.000105145	0.00032525	0.0526183	0.000226723	0.00139036	0.000290633	0.000114718	0	0	0	0	0	0	0.000145709	0.0119297
mOTU-348	0.0026809	0	0	0	0	0	0	0	0	0	6.65e-05	9.76e-05	6.29e-05	5.73e-05	8.93e-05	0.00017919	8.72e-05	9.85e-05	0.000104174	0.059707	0.00292596	7.1e-05	0.000100884	6.65e-05	8.8e-05	0.00573981	9.55e-05	0.000822495	0.0143116	8.22e-05	5.66e-05	5.94e-05	0.0018526	7.05e-05	0	6.64e-05	6.38e-05	6.48e-05	0	0.0168766	0	0	0	0	0	0	0	0.000134205	7.82e-05
mOTU-349	0.00117075	0.000380298	0.00433517	0.000294268	0.00121125	0.00115543	0	0.00195321	0.000658997	0.0010244	0.00144266	0.000768734	0.000649401	0.000860012	0	0.000945726	0.00121167	0.000404672	0.00227555	0.000947808	0.000538351	0	0.00133355	0.000711961	0.00193392	0.00472327	0.00132908	0.00143175	0.00284683	0.000526782	0.000606308	0.00143332	0.00132803	0.00184077	0.0043701	0.00182538	0.00106137	0.00832861	0.00143078	0.00132557	0.00334593	0.00173437	0.00520667	0.0030838	0.000420393	0.00183712	0.000447092	0.00238215	0.000475171
mOTU-357	0.000184128	0	0	0	0	0	0	0	0.00017342	0	0.00132432	0	0	0	0	0	0	0	0	0.000784169	0	0	0	0	0	0	0	0	0	0	0	0.000200516	0	0.0086102	0	0	0	0	0	0	0	0	0	0	0	0	0	0	0
mOTU-362	0.00121156	0	0	0	0.0140756	0.00192003	0.000178917	0.000139515	0	8.91e-05	0.000595679	0	0.000554742	0	0	0	0	7.04e-05	0	0	0.000537241	0	0.00108198	0	0	0.000310571	0	0	0	0	0	5.94e-05	7.59e-05	0.000117433	6.57e-05	0.00219046	0.010387	0	0.000459142	8.51e-05	0.000114718	0	0	0	0	0	7.01e-05	8.05e-05	0.00222919
mOTU-366	0.00433928	9.13e-05	0.0356977	7.59e-05	0.016552	0.00479656	0.00014537	0.000124013	0.00112839	0.00144306	0.0012605	0.00126902	0.00320518	0.00046584	0	0.000475628	0.000248797	0.00172425	0.000572957	0.00670108	0.002109	0.00365028	0.00508453	0.0016608	8.39e-05	0.0045723	0	0.00453895	0.000337	7.71e-05	5.66e-05	0.00289338	0.000365208	0.000123305	0	0.00413532	0.00762908	0.000360906	0.00199824	0.00566523	0.00716603	0.000829005	0.000172421	0.00640983	0.000587022	0	0.000932756	0.000279147	0.00380606
mOTU-376	0.000996746	0	0	0	0.0005814	0	0	0	0	0	0.00761618	0.000109819	0.00508514	6.69e-05	0.000107203	7.74e-05	0.00031665	0.000164215	9.77e-05	6.48e-05	0.00118104	0.000106526	0.00327619	0.00112849	0	0.00109275	0	6.09e-05	0.00400051	0	5.66e-05	0.00525205	0	0	0	0.00104876	0.00203017	0	0	0.000245739	0	0	0	0	0	0	0	0	0.0140697
mOTU-379	0.0637478	0.000152119	8.92e-05	0.0455749	0.000215334	0.000140662	0.000149097	0.00018602	0.0879382	0.000178156	0.00437009	0.000146426	0.0234445	5.73e-05	8.93e-05	0.000106187	0.000135707	0.000105567	9.77e-05	0.000118814	0	7.1e-05	0	0.00982402	6.29e-05	5.75e-05	6.37e-05	0	7.25e-05	0	0	0	0	0	0	0	0	0	0	0	0	8.73e-05	0.00012251	0	6.11e-05	0	0.0208993	0	7.04e-05
mOTU-383	0	0	0	0	0.00143556	0	0	0	0	0.000207849	0.00937662	7.32e-05	0.00347374	0	8.93e-05	0	6.79e-05	7.04e-05	7.81e-05	9.72e-05	0.000355201	0	0	0.00194292	0	0	0	0	9.78e-05	0	0	5.94e-05	0	0	0	0.000218098	0.00121938	0	0	0	0	0	0	0	0	0	0	0	0.00016895
mOTU-385	0	0	0	0	0	0.000679864	0	0	0	0	0.000200923	0	0	0	0	0	0	0	0	0	0.000927468	0	0	0	0	0.00146659	0	0	0	0	0	0	0	7.05e-05	0	0.00546509	0	0	0	0.000136102	0.000114718	0	0	0	0	0	0.000592226	0	0
mOTU-386	0	0	0	0	0	0	0	0	0	0	7.98e-05	0	0.00021133	0	0	0	0	0	0	0	0.000999002	0	0	0	0	0.000244431	0	0	0	0	0	5.94e-05	0	7.05e-05	0.000109526	0.011855	0.00118107	0	0	5.67e-05	0	0	0	0	0	0	0.00225124	5.37e-05	0
mOTU-389	0	0	0	0	0	0	0	0	0	0	0	0	0	0	0	0	0	0	0	0	0.0001332	0.000106526	0.000140516	0.0455016	7.55e-05	7.67e-05	9.1e-05	0.000130555	0.000132004	9.42e-05	0.00010186	0	0	0	0	0.00251571	0	0	0	0	0	0	0	0	0	0	0	0	0
mOTU-391	0.00215675	0	0	0.000372107	0.00580683	0.00382599	0.00338152	0.00246476	0.000129487	0.00738457	0.00125518	0.0080534	0.0035618	0.0130034	0.000104225	0.000582552	0.00714498	0.00273065	0.0248689	0.00189886	0.00705517	0.0144733	0.00680964	0.000228892	0.00373577	0.0250125	0.000143254	0.00796906	0.0125288	0.00215338	0.00584562	0.0449395	0.00394425	0.000155012	0.0006243	0.00808479	0.00185779	0.00136682	0.0121382	0.00254056	0.0377039	0.00167546	9.53e-05	0.0135948	0.00256822	0.000571549	0.000995875	0.000773023	0.00191946
mOTU-394	0.00269809	0	8.92e-05	0	7.18e-05	0	0	0.000124013	0.000295971	8.91e-05	0.000112281	4.88e-05	0.00240829	5.73e-05	0	0	0.000284985	7.04e-05	7.81e-05	9.72e-05	0.0354046	8.88e-05	7.57e-05	0.000106461	0.000251567	0.000180756	8.91e-05	0.000129467	0.000614209	6.17e-05	0.000113177	0.000271599	0.000166004	7.05e-05	6.57e-05	0.000199133	0.000191525	9.72e-05	0.000963551	0.0129523	0	0	0	0	0	0	0	8.95e-05	7.04e-05
mOTU-398	0	0	0	0	0	0	0	0	0	0	0.00312022	0	0.00234322	0	0	0	0	0	7.81e-05	0	0	0	0	0	0	0	0	0	0	0	0	0	0	0	0	0	0	0	0	0	0	0	0	0	0	0	0	0	4.69e-05
mOTU-404	0	0	0	0	0	0	0	0	0	0	0	0	0	0	0	0	0	0	0	0	0	0	0	0.000691999	0	0	0	0	0	0	0	0.0201527	0.000132803	0	0	0	6.38e-05	6.48e-05	0	7.09e-05	0.000127464	0	0	0	0	0	0	0	0
mOTU-407	0.000526299	0	0	0	0.00165986	0.000632977	0	0.000544773	0.00461298	0.00130277	0.00192798	6.51e-05	0.000836516	0.000143335	0	0.00117801	0.00130618	0.000466252	0.00946355	0.00137716	0.00436786	0	0.0048235	0.000286115	6.29e-05	0.00260966	0	0.00498066	0.00119581	7.71e-05	0	0.00798353	0.000398409	7.05e-05	8.21e-05	0.00122799	0.000941665	0	0.00194004	0.00137519	0.000573588	0.000698109	0	0.00515208	0.00556448	0	0	0.000449588	4.69e-05
mOTU-411	0	0	0	0	0	0	0	0.000162768	0	0	0	0	0	0	0	0	0	0	0	6.48e-05	6.66e-05	7.1e-05	0.00907952	9.32e-05	0.000459109	0.0114681	6.37e-05	6.09e-05	6.52e-05	6.17e-05	7.07e-05	0	8.3e-05	0	0	0	0.00267497	6.48e-05	0	0	0	0	0	0	0	0	0	0	0
mOTU-414	0.000833486	0	0	0	0.00241891	0	0	0.00133004	0.00049945	0	0.00484521	0	0.00217054	5.73e-05	0	0	0	7.04e-05	0	0.000304595	0	0.00019727	0	0.000412538	6.29e-05	0	0	0.00166936	0.000358742	0	0	0.00723642	0	0.00021138	0.00217519	0	0.00099593	0.00352393	0.00016167	0.00373145	0.000382392	0	0	0	0	0	0.000218189	0.000119294	0.0060024
mOTU-415	0.00214816	0	0	0	0.000366864	0.00292263	0	0	0	0.0011976	0	0	0.00033265	0	0	0	0	7.04e-05	7.81e-05	0	0.00122347	0.00012428	0.000198615	0.00012167	0.0020335	9.35e-05	7.96e-05	6.09e-05	0.0234752	9.25e-05	9.43e-05	5.94e-05	0.000110669	0	6.57e-05	0.00354014	9.58e-05	0.000273507	0.00519498	0.000396963	0	8.73e-05	0	0.0049026	0	0	0.000140264	0	0.00219009
mOTU-42	0	0	0	0	0	0	0	0	0	0	0	0	0	0	0	0	0	0	0	0	0	0	0	0	0	0	0	0	0	0	0	0	0	0	0	0	0	0	0	0	0	0	0.00118426	0	0	0	0	0	0
mOTU-430	0	0	0	0	0.00577812	0	0	0	0	0	0.00547812	9.76e-05	0.0730411	0	0.000223339	0.000232284	0.000135707	9.38e-05	0	0.000226826	0	0	0	0	0	0	0	0	0	0	0	0	0	0	0	0	0	0	0	0	0	0	0	0	0	0	0	0	6.26e-05
mOTU-431	0.00149512	0	0	0	0.00483783	0.000870343	0.00123964	0	0	0	0.000898837	0.00051737	0.000523923	0.000143335	0	0.00198437	0	0.00251952	0	0.0050485	7.1e-05	0.00102975	0.00158892	0.00177258	6.29e-05	0.00184617	0.00230479	0.00290005	0.00187524	5.14e-05	5.66e-05	0.00118825	0	7.05e-05	0.000213576	0.000199133	0.00230468	6.48e-05	0.00113815	0.00112284	0.00405336	0	0.000265438	0.000979575	0	0	0.000729373	0	0.00140322
mOTU-437	0.00538758	0.00134169	0.00878178	0.00524746	0.0241676	7.03e-05	0.0330101	9.3e-05	0.00551245	0.00443608	0	0.00519323	6.6e-05	0.0101309	0.00101247	0	0.00848849	9.38e-05	0.00667234	6.48e-05	0.00876902	0.000127831	0.00981345	0.000106461	0.00408796	0.0126989	0.0109892	0.00411857	0.000608774	0.000242283	9.9e-05	0.00915543	0.0145353	9.39e-05	0.0028455	0.000278786	0.0026622	0.000129556	6.47e-05	0.00392993	0.0184695	0.0264147	0.000163347	0.000157347	0.000183444	0.000332648	0.000200377	0.00178225	4.69e-05
mOTU-439	0	0	0	7.59e-05	0	0	0	9.3e-05	0	0	0	0	0.000137585	0	0.000764315	0.000132733	0	0	0	0	0.0016132	0.0035982	0.000198615	0	0	0	0.00122385	0	0	0.00091366	0	0	6.64e-05	0.00232518	0	0.00325988	0	9.72e-05	0	0.000198481	0.000305914	8.73e-05	0.00239575	0	0	6.8e-05	0	0	0
mOTU-443	0.000240594	0.00012778	0.000277371	0	0.000103679	0.000100473	0.000293934	0.00105101	0.000194231	0.00013998	6.38e-05	0.000135579	0	0.000384139	0.000335008	0.0001991	0.000413907	0.000150809	0.000277797	0.003869	0.000546121	0.0186704	0.00172511	9.76e-05	0.000621929	0.00142633	0.000101869	0.000505682	0.000434838	6.85e-05	5.66e-05	0.00531146	0.000361519	0.00014092	0.00139975	0.00104213	0.00164073	0.000550613	0.00119636	0.000402634	0.000127464	0.000523582	0.00165797	0.00123725	0.000173253	0.000174964	0.000105198	0	0.000300355
mOTU-45	0	0	0	0	0	0	0	0	0	0	0	0	0	0	0	0	0	0	0	0	0	0	0	0	0	0	0	0	0	0	0	0	0	0	0	0	0	0	0	0	0	0	0	0	0	0	0	0	0
mOTU-450	0.000759016	0	0.000787536	0.000329074	8.61e-05	0	0.00164007	0.000852592	0	0	0	8.54e-05	6.6e-05	0	0	0.000215692	0.000701154	0	0.00246111	0.00129615	0	0	0.000113494	0	0.000618435	0.000786013	0.000795854	0.000584885	0	0.000471106	0	0.00652545	0	0	0.00100764	0	0.000404331	0.000658577	0.000485009	5.67e-05	0	0.00209433	0.00951494	0.00125464	6.11e-05	0.000462683	8.42e-05	0	5.87e-05
mOTU-451	0	0	0	0	0	0	0	0	0	0	0	0	0	0.000301004	0.000160804	0	0	0	0	0	0	0	0	0	0	0	0	0	0	0	0	0	0	0	0	0	0	0	0	0	0	0	0	0	0.00246427	0	7.01e-05	0	0
mOTU-452	0	0	0	7.59e-05	0.000382815	0.000100473	0	0	0	8.91e-05	0.000192798	0	0.00030819	0.000312153	0	0	0	0	0	0.000223225	0.000260058	0	0.00165617	0.000133077	0.000314458	0.000129405	0	0.000792032	0.00408869	0	0	8.32e-05	0.000340308	0.00104124	0.00198608	0.000272886	0.00174501	0.0119336	0.000826311	0.00142402	0	0	0.000508189	0	6.11e-05	0	0	5.37e-05	0
mOTU-456	0.0032115	0	0.00220659	0.000484118	0.000348635	0.00123958	0.00172207	0.0193228	9.25e-05	0.000200425	0.00235346	0.000160371	0.0013043	0.000551841	0	0.00322708	0.00044953	9.38e-05	0.00154308	0.000583267	0.000405151	0.00136708	0.00131464	0.00191631	0.00313672	0.000246485	0	0.000258933	0.000584314	0	0.000179198	0.00233936	0	0.00678177	0.00114181	0.000572506	0.000829942	0.00693935	0.000204782	0.00061671	0.00154869	8.73e-05	0	0.00370801	0.000183444	6.8e-05	0.000160302	0.000125258	0.00422374
mOTU-457	0.000204075	0	0	0	0	0	0	0	0	0	0	0	4.4e-05	0	0	0	0.000387735	0	0.000286478	0	0	0	0	0	0	0.00187237	0	0.000365553	0.00010871	0	0	0.00390801	0	0	0	0	0.000255367	0	0.00135802	0.000491478	0.00146159	0	0	0	0	0	0	0	0
mOTU-458	0.00129964	0	0	0	0	0	0	0	0	0	0.00162881	0	0	0	0	0	0	0	0	0	0	0	0	0	0	0	0	0	0	0	0	0	0	0	0	0.00460494	9.58e-05	0	0	0	0	0	0	0	0	0	0	0	0
mOTU-460	0.000343705	0	0	0	0.000215334	0.000522457	0	0	0	0.000106894	0.00213502	0	0.000246552	0	0	6.64e-05	0	0	0	0	0	0	0	0.0001384	0	0	0	0	0	0	0	0	0	0	0	0.000232321	0.000629296	0	0	0	0	0	0	0	0	0	0	0	0.000122019
mOTU-463	0	0	0	0	0.000246095	0.00143299	0	0	0	0	0	0	0	0	0	0	0	0	0	0	0.000688201	0	0	0	0	0	0	0	0	0	0	0	0	0	0	0.00026551	0	0	0	0	0	0	0	0	0	0	0	0	0
mOTU-47	0	0	0	0	0	0	0	0	0	0	0.000179501	0	0	0	0	0	0	0	0	0	0	0	0	0	0	0	0	0	0	0	0	0	0	7.05e-05	0	0.00749329	6.38e-05	0	0	5.67e-05	0.000114718	0	0	0	0	0	0	0	0
mOTU-470	0	0	0	0	0	0	0	0.00018602	0	0	0.000573223	0	0.000117406	0	8.93e-05	0	0	0	0	0.00367242	0.000419334	0	0	0.000106461	0	5.75e-05	0	6.09e-05	0.0079358	0	5.66e-05	0.000158433	0	7.05e-05	0	0.000756704	0.000215466	0	0	0.000289216	0	0	0	0	0	0	0	0	0
mOTU-471	0	0	0	0	0	0	0	0	0	0	5.32e-05	0	0.000132081	5.73e-05	0	0	0	0	0.0174839	0	0	0	0	0.00199615	0	0	0	0	0	0	0	0	0	0	0	0	0	0	0	0	0	0	0	0	0	0	0	0	0
mOTU-474	0.000403854	0.00122304	0.00254983	0	0	0	0.00829278	0.00203692	0	0	9.57e-05	0	0.000273947	7.64e-05	8.93e-05	6.64e-05	0.00183205	8.21e-05	7.81e-05	0.0100775	6.66e-05	0.00218733	7.57e-05	8.87e-05	0.00244649	0.000848319	8.49e-05	0.0033509	0.00751727	7.71e-05	7.55e-05	0	0	0	0	0.000318612	0.00551592	6.48e-05	0.00653792	0.00105479	0.000803023	0	0	0	0	0	0	8.05e-05	0.0148206
mOTU-481	0	0	0	0	0	0	0	0	0	0	0	0	0	0	0	0	0	0	0	0	0	0	0	0	0	0	0	0	0	0	0	0	0	0	0	0	0	0	0	0	0	0	0	0	0	0	0	0	0.000147496
mOTU-486	0.000592892	0	0	0	0	0	0	0	0	0	5.32e-05	0	0	0	0	0	0	0	0	0	0	0	0	0	0	0	0	0	0.000256244	0	0	0	0	0	0	0	0	0	0	0	0	0	0	0	0	0	0	0	0
mOTU-49	0	0	0	0	0	0	0	0	0	0	0.00346888	0	0	0	0	0	6.79e-05	0	0	0	0	0	0	0	0	0	0	0	0	0	0	0	0	0	0	0	0	0	0	0	0	0	0	0	0	0	0	0	0
mOTU-490	0.00121252	0	0.00125808	7.59e-05	0.000462568	0.000390726	0.00049699	0.000764749	0.000290685	0.000910575	0.00115236	0.00129953	0.000934354	0.000451507	0.000575718	0.000143795	0.00180943	0.000211133	0.00231787	0.00241228	0.000448934	0.00421368	0.0020513	0.000127754	0.000524097	0.000325908	0	0.00105604	0.000579784	0.000930792	0	0.00281218	0.000273906	0	0.000993039	0.00693277	0.000861863	0.00138913	0.00155921	0.000474938	0	0.00234642	0.0306184	0.0046376	0.00148794	0.000793818	0.000157797	0.000769444	0.000147496
mOTU-491	0.00094519	0	0.00113673	0	0.00418106	0	0.00561351	0.000430171	0.000589629	0	0.00522549	0.000125508	0.00510165	5.73e-05	0	0.00169235	6.79e-05	0.000747763	7.81e-05	0.000850597	0.002109	0.000106526	0.000614759	0.00163019	6.29e-05	0.000452916	6.37e-05	0	0.00315258	7.71e-05	0	5.94e-05	0	0	0.00192219	0	0.00219456	9.72e-05	6.47e-05	0.00219747	0.000812583	0	0	0	0	0	9.35e-05	0	0.000194426
mOTU-495	0.000294605	0	8.92e-05	0	0	0	0	0	0	0.000254509	0.00123509	0	0.00012719	0	0	6.64e-05	0	7.04e-05	0	0.000220345	0	0	0	0.0003667	0	0	0	0	0	0	0	0	6.64e-05	0	0.000180719	0.00120143	0.00232667	0	0.00021556	0	9.56e-05	0	0	0.000204965	0	0	0	0	0
mOTU-496	0	0	0	0	0	0	0	0	0	0	0	0	0.000347815	0	0	0	0	0	0	0	0	0	0	0	0	0	0	0	0	0	0	0	0	0	0	0.000199133	0	0	0	0	0	0	0	0	0	0	0	0	0
mOTU-497	0.00012889	0.00012778	0.000366526	0	0.000107667	0.00132925	0.000125242	0	0	0.000217746	0.000313795	0	9.36e-05	0	0	0.000165917	0	0.000140755	0	0.000113413	0.0002331	0.000115403	0	0	0	8.63e-05	0	0.000297858	9.06e-05	0	0	0	9.96e-05	0	0.000175242	0.000225684	6.38e-05	0.000809726	0.000103469	0.000207933	0	0	0.000303358	0.00230306	0	0	0	0	0.000328513
mOTU-498	0.000440373	0	8.92e-05	0	0	0	0	0	0	0	0	0	0.000456782	5.73e-05	0	0	0.00219393	0.000105567	0	0.000194422	0	0	0	0.000146384	0	0	0	0	0	0	0	0.000188139	0	0	0	0.000132755	0	0	0	0	0	8.73e-05	0.000775896	0	6.11e-05	6.8e-05	7.01e-05	0	0.00621493
mOTU-502	0	0	0	0	0.000164064	0	0	0.000299699	0.000166483	0	0.000920111	7.32e-05	0.000317974	0	0	0	0	0.000117296	0	0	0.00018648	0.000397696	0.000257253	0.000307555	0	0.000134197	0	0.000208888	0.000945773	0	0	0	0	0	0	0.000617311	0.000836326	0	0.000316154	0.000657824	0	0	0	0	0	0	0.000126238	0	0.000146658
mOTU-504	0	0	0	0	0.0001292	0	0	0	0	0	0.000292521	0	0.000541534	0	0	0	0	0	0	0	0	0	0	0.000244861	0	0	0	0	0	0	0	0	0	0	0	0.000312923	0.000606496	0	0	0	0	0	0	0	0	0	0	0	0
mOTU-507	0.000735148	0	0.000406151	0	0.00240057	0	0.000268375	0.000167418	0.00117155	0.000603751	0	0	0.000151649	0	0	0.000246505	0	0.00105566	0.000529551	6.48e-05	0.000567334	8.88e-05	0.000226988	0.000106461	6.29e-05	0.000153368	6.37e-05	0.000182777	0.00803847	0	5.66e-05	8.91e-05	6.64e-05	0	0	0.000106204	0.00351129	0.000374273	0.00016167	0	0.000248555	0	0	0.000488604	0	0	0	0.000161046	0.000119933
mOTU-508	0.0141015	0	0	0	0.0170592	7.03e-05	0	0	0	0	0.00115826	0	0.0116232	9.56e-05	0	6.64e-05	0	0.000105567	0	0.00129615	0.0016132	0	0.000113494	0.000186307	0	0.000562351	0	0.000198008	0.000135887	0	0	0.0741531	0.000116203	0.000117433	6.57e-05	0.000626899	0.000666791	0.000129556	0.000129336	0.00120349	0.00010707	0	0	0	0	0	0	0.00013804	6.26e-05
mOTU-51	0	0	0	0	0	0	0	0	0	0	0.0267896	4.88e-05	5.5e-05	0.000103201	0.000119114	8.3e-05	6.79e-05	8.8e-05	0.000104174	0.000103692	0	0	0	0	0	0	0	0	0	0	0	0	0	0	0	0	0	0	0	0	0	0	0	0	0	0	0	0	4.69e-05
mOTU-510	0	0	0.000267465	0	0	0.000140662	0	0.00018602	9.25e-05	0.000178156	0.00025928	4.88e-05	0.000176109	0.000506452	0	0	0.000180943	0	0.000435298	0.000777689	0.000513068	0.00049712	0.000336279	0	0.000104819	0.00386616	6.37e-05	0.00269426	0.00020383	0	5.66e-05	0.000207943	0.000199205	0.000158535	0.000547632	0.00426291	0.000212806	0	9.7e-05	0.000226836	0	0	0.000183765	0.000130432	0.00194995	6.8e-05	0	0.000134205	0.000105593
mOTU-517	0.000114568	0	0	0	0	0	0	0	0	0	7.09e-05	0	0.001629	0	0	6.64e-05	6.79e-05	0.000164215	0	6.48e-05	8.88e-05	0	0.00020537	0	0	0	0	0	0.000688494	0	0	0.00226427	0	0	6.57e-05	0.00018965	0.000276647	0	0	0.000554488	0	0	0	0	0	0	0	0	0.000146006
mOTU-520	0.00147793	9.13e-05	0.00326308	7.59e-05	0.0036176	0.000195363	0.0157715	0.00696645	0.00114689	0.000267234	0.00857352	0.0012495	0.00455241	0	8.93e-05	0.00248212	0.00124851	0.000640437	0.00158605	0.00213216	0.000528361	0.000894815	0.00451706	0.00018335	6.29e-05	0.000552126	0	0.00179121	0.00639756	0.000102787	0.000105093	0.0121617	0.000232405	7.05e-05	0.00411381	0.00134083	0.00259836	0.00492961	0.000297472	0.000776913	0.00483344	0	0	0.00212419	0.000837729	9.07e-05	0.00035066	0.000268411	0.00405948
mOTU-525	0.000658769	0	0	0	0.00630619	0.00117218	0	0	0.00106364	0.0013139	0.0011754	0	0.000359555	0	0	0	0	0	0	0	0.0001887	0	0	0.00833948	0	0.0013899	0	0	0.000149476	0	0	0	0.000132803	0	0	0.000252235	0.00109443	0.000275307	0.00072428	0.00527393	0	0	0	0	0	0	0.00136757	0	0.00293315
mOTU-528	0	0	0	0	0	0	0	0	0	0	0	0	0.000283731	0	0	0	0	0	0	0.000432049	0.000152934	0	0	0	0	0.000332298	0	0	0	0	0	0	0	0	0	0	0.00114915	0	0	0.000226836	0	0	0	0	0	0	0	0	0
mOTU-529	0.000352298	0	0	0	0	0	0	0	0	0	0.000153647	0	0	0	0	0	0	0.000261403	0	0	0	0	0.000311058	0	0	0.000603888	0	0	0	0	0	0	0	0	0	0.000212408	0	0	0	0	0	0	0	0	0	0	0	0	0
mOTU-531	0	0	0	0	0	0	0	0	0	0	7.98e-05	0	8.18e-05	0	0	0	0	0	7.81e-05	0.000988313	0	0	0	0	0	0.000149534	0	0	0	0	0	0	0	0	0	0	0	0	0	0	0	0	0	0	0	0	0	0	0
mOTU-536	0.00429632	0.00269251	0.0140865	0	0	0.0189541	0.00769341	0	0.0030522	0.00187064	0.00351025	0.00297732	0.000704435	0	0.0197878	0.0023892	0.00485153	0.00112604	0.0187513	0.0026571	0.0158064	0.0110077	0.0192562	0.00159692	0.0235529	0.000891454	0.000318342	0.0054833	0.00442992	0.000179877	0	0	0	0	0.0221791	0.0163289	0.00335169	0	0.00442975	0.00825115	0.0102863	0.0114752	0.0348745	0.000670796	0.000703203	0	0.00238449	0.000348934	0
mOTU-548	0	0	0	0	0	0	0	0	0	0	5.32e-05	0	0.0010273	0	0	0	0	0	0	6.48e-05	0	0	0	0	0	0	0	0	0	0	0	0	0	0	0	0	0	0	0.000258671	0	0	0	0	0	0	0	0	0	0.00864861
mOTU-550	0.000257779	0	0.000855889	0	0	7.03e-05	0	9.3e-05	0.00041107	0	0	0.000610106	0.000167303	0	0	6.64e-05	0	0	0	0	0.00575869	0.000106526	7.57e-05	0	0.000433953	0	6.37e-05	0	0.000679435	0	0	0.000108923	0.0623045	0.000129177	0.00012413	0.000132755	0.000102147	0.000103645	6.47e-05	0.000132321	8.6e-05	0.000349055	0	0.000745328	0	0	0	9.54e-05	0
mOTU-551	0.000503283	0.00103821	0.00212858	0	0.000174318	0.000430776	0.000369015	0.00118588	0.000343537	0.000701489	0.000372299	0.000384367	0.00030819	0.000888679	0	0.00168406	0.000390158	0.000281511	0.000644576	0.000435135	0.000279086	0.0141502	0.000595844	0.000186307	0.00101413	0.00566505	0.000811771	0.000313331	0.000240714	0.00167671	0.00164107	0.00314143	0.00199205	7.05e-05	0.00584871	0.000185857	0.00037507	0.00219436	0.000695179	0.000219747	0.00253335	0.00183254	0.00619696	0.00237573	0.00159749	0.00134382	0.000657488	0.00376446	0.000527967
mOTU-552	0.00120297	0	0.000668663	7.59e-05	0.00114845	0.000410263	0.000432382	0.000666572	0.000184982	0.000222695	0.000744599	0.000204996	0.000293514	0.000372672	0	0.000331834	0.000712463	0.000228728	0.000656296	0.00336998	0.000954602	0	0.000592691	0.000550051	0.00070229	0.00367126	0	0.000964654	0.00131357	0.000188442	5.66e-05	0.00264385	0.000498011	0	0.000569537	0.00164838	0.00174501	0.00044265	0.00453753	0.000916795	0.000356899	0.000421774	0.00405644	0.00175152	0.000232363	0.000255156	0.000210396	0.000228149	0.000297226
mOTU-559	0.000410537	0	0.000564649	0	0.002584	0.000342862	0.00197802	0.000155017	0.000242788	0.00036621	0.000502309	0.000347083	0.000973489	5.73e-05	0	0.000457193	0	0.000523923	7.81e-05	0.000986512	0.00209667	0.000757516	0.00273226	0.000691999	0	0.00073489	0	0.000629564	0.000244597	0	0	0.0146616	0.000151775	9.39e-05	0.00449788	0.000169632	0.00107112	6.48e-05	0.000488602	0.000907344	0.00119816	0	0	0.000104346	0	0	0.000130245	5.37e-05	0.00439582
mOTU-562	0.00048978	0	0	0	0	0	0	0	9.25e-05	0	0	0	0	0	0	0	0	0	0	0.00026571	0	0	0	0	0	0.000395403	0	0.000828587	0	0	0	0	0	0	0	0.000161203	0	0	0	0	0	0	0.000102092	0	0	0	0.000192863	0	0.000403602
mOTU-565	0.00409582	0	0	0	0	0	0	0	0	0	0.000319114	0	0	0	0	0	0	0	0	0	0	0	0	0	0	0	0	0	0	0	0	0	0	0	0	9.96e-05	0.00050364	0	0	0	0	0	0	0	0	0	0	0	0
mOTU-566	0.000200495	0	0	0	0.000191408	0	0	0	0	0	0	0	0	0	0	0	0	0	0	0	0	0	0	0	0	0	0	0	0.000100945	0	0	0	0	0	0	0.00228634	0.00122718	0	0	0	0	0	0	0	0	0	0	5.37e-05	0
mOTU-568	0.000171853	0	0	0	0.000172267	0.000239125	0	0	0	0	0	4.88e-05	4.4e-05	0	0	0	0	0	0	0.000243028	0.0001332	0	0.000113494	0.000324707	0	0.000123242	0	0	0	0	0	0.000163384	0	0	0	0.000345163	0.000178757	0.000242918	0	7.94e-05	0	0	0	0	0	0	7.01e-05	0	0
mOTU-573	0.000311483	0	0	0	0.000186622	0.000126595	0.000357833	0.00018602	0	0.000178156	0.000431394	0	0.000249487	0.000103201	0	0	0	0.000187674	0	0.00025923	8.88e-05	0	0.00100043	0.000167296	0	0.000377031	0	0.000278517	9.06e-05	0	0	0.000904387	0.000116203	7.05e-05	0.00216862	0.00112842	0.000178757	0	0.000606261	0.000147443	0.00045887	0.000274257	0.000362992	0.000540363	0	0	0	8.05e-05	0
mOTU-574	0	0	0	0	0	0	0	0	0	0	0	0	4.4e-05	0	0	0	0	0	0	0	0	0	0	0.000159692	0	0	0	0	0	0	0	0	0	0	0	0	0.000164164	0	0	0	0	0	0	0	0	0	0	0	9.39e-05
mOTU-585	0	0	0	0	0	0	0	0	0	0	0.000964939	8.13e-05	0.0512232	7.17e-05	0.000119114	0.000132733	0.000135707	0.000117296	0.000156261	0.000118814	0.000414401	0	0.00124843	0.00159692	0	0	0	0	0	0	0	0	0	0	0	0	0.00074482	0	0	0	0	0	0	0	0	0	0.000981848	0	0.000301696
mOTU-586	0.00422471	0	0	0	0	0	0.000178917	0	0	0	0.00242881	0	0.000161433	0	0	0	0.000667227	0	0	0.00100452	0.000444001	0	0.000245904	5.32e-05	0	0.000546375	0	0	0.00010871	0	0	0	9.3e-05	0	0.00261768	0.00213515	0.000255367	0	0	0.00167292	7.65e-05	0	0	0	0	0	0	0	0.0001799
mOTU-588	0.000902227	0	0.00117388	0.000132895	0.000430667	0.000492315	0.000715666	0.000418545	0.00025435	0.000148463	0.000221607	0.000504355	0.000880543	0.000449118	0	0.00138264	0.000520211	0.000645129	0.000312522	0.000583267	0.000932402	0.00195297	0.00343004	0.000275025	0.000440242	0.00122695	0.000222839	0.000609255	0.000389543	0.000421426	0.000316897	0.00355484	0	0.000187893	0.000876211	0.000774405	0.000585215	0.000259112	0.00236038	0.000425317	0.000203942	0.000145439	0.00259993	0.00238505	0.000866265	0.000285775	0.000262995	0.000259464	0.000234652
mOTU-592	0.00125071	0	0	0	0.000179445	0	0	0.00105799	9.25e-05	0	5.32e-05	0	6.6e-05	0.000143335	0	0.000582552	0.000222948	0	0	6.48e-05	6.66e-05	7.1e-05	0.000126105	0.000644683	0.00649182	5.75e-05	6.37e-05	0.00451526	0	0	0	0.00639672	9.96e-05	9.39e-05	0.0122889	0	6.38e-05	6.48e-05	6.47e-05	0.0069248	7.65e-05	0	0	9.94e-05	0	0	0.000438325	6.71e-05	0.00433324
mOTU-600	0.00146075	0	0.00017831	0	0.000191408	0.000158244	0.000854824	0.000476676	9.25e-05	0.000574058	0	0.000134223	6.6e-05	0	0	0.000663667	0.00116105	0.000123161	0	0.000212939	0.00018315	0	0.000647336	7.1e-05	0	0.000524808	0	0.001997	5.44e-05	0	0.000122609	0.000126251	0.000284578	0.000126828	0	0.00113579	0.000183545	0.000345483	0.000876609	0.000655304	0.00014021	0.000226886	0.00119787	0.000363348	0	0	0	0	0
mOTU-611	0	0	0	0	0	0	0	0.00018602	0	0	0.000199446	0.000130156	0.00376188	0.000764455	0	6.64e-05	0	7.04e-05	0.000613882	0.00112333	0.0001776	0.00012428	0.000122952	0.000139731	0.000107814	0.0398758	7.64e-05	0.000152314	0.000183447	5.87e-05	8.49e-05	0.000514907	8.3e-05	0.00010569	6.57e-05	0.00323775	0.0333679	0.000142512	0.000145503	0.000494178	0.000137661	0	0	0	0	0	0	0.000107364	0
mOTU-613	0	0	0	0	0	0	0	0	0	0	0.00148255	0	0.000146757	0	0	6.64e-05	0	0	0	0	0	0	0	0	0	0	0	0	0	0	0	0	0	0	0	0	0.000861863	0	0	0	0	0	0	0	0	0	0	0.000644186	0
mOTU-617	0	0	0	0	0	0	0	0	0.000240476	0	0	0	0	0	0	0	0	0	0	0	0	0	0	0.000170338	0	0	0	0	0	0	0	0.000316866	0	0	0	0	0	0	0.000194004	0	7.65e-05	0	0	0	0	0	0	0	0
mOTU-622	0	0	0	0	0	0	0	0	0	0	8.86e-05	0	0	0	0	0	0	0	0	6.48e-05	0	0	0	0	0	0	0	0	0	0	0	0	0	0	0	0.000331888	0.000276647	0	0	0	0	0	0	0	0	0	0	0	0
mOTU-624	0.000206223	0.000365086	0.000515118	0	0.000853359	0.000140662	0.00376719	0.00155017	0.000317111	0.000287029	0.000466852	0	0.000552785	0	0	0.000280215	0.000118744	0.00015835	0.000203139	0.000424848	0.000107829	0.000418212	0.000194561	0.00104096	0.000356386	0	0	6.09e-05	0.000646218	0	0	0.00204642	0.000132803	0.00616133	0.000547632	0.000232321	0.00324883	0.000633385	0.000129336	0.000177216	0	0	8.17e-05	0.000298131	0.000387271	0.000238145	0.00017533	0	0.00428631
mOTU-625	0.00169275	0	0	0	0	0.00109013	0	0	0	0	0	0	0	0	0	0	0	0	0.000338565	0	0	0	0	0	0	0	0	0	0	0	0	0	0	0	0	0	0.0011683	0	0	0	0	0	0	0	0	0	0	0	0
mOTU-63	0.000143211	0.0115185	0.000167166	9.49e-05	9.57e-05	0.18177	0.000193826	0.000146159	0.000118917	0.0651962	0.121269	0.000213537	0.0167699	0.000137602	0.000268006	0.000140108	0.000195079	0.000237525	0.000217029	0.000149057	0.0001184	9.47e-05	0.00012106	0.0379588	9.43e-05	6.71e-05	8.49e-05	0.000104444	9.51e-05	0.000111352	6.37e-05	0	0	7.05e-05	6.57e-05	0	0.00604581	6.48e-05	6.47e-05	0	0	0	8.17e-05	7.45e-05	8.15e-05	0	0.0221477	7.16e-05	0.00015122
mOTU-634	0	0	0	0	0	0.000295389	0	0	0	0	0	0	0	0	0	0	0	0	0	0.000324037	0.000456687	0	0	0.000173	0	9.59e-05	0	0	8.7e-05	0	0	0	0	0	0	0.000154881	9.58e-05	0.000161945	0	0	0	0	0	0	0	0	0	0	0.000105593
mOTU-636	0	0	0	0	0.00100489	7.03e-05	0	0.00018602	0	0	0.00532616	0	0	0	0	0	0	0	0	6.48e-05	4.44e-05	0	0	0	0	0	0	0	0	0	0	0	0	0	0	0.000331888	0	0	0	0	0	0	0	0	0	0	0	0	0
mOTU-638	0.000870004	0	0	0	0.0147145	0.00224179	0	0	0.00417365	0.00205993	0.000549585	0	0.000981177	0	0	6.64e-05	0	7.04e-05	0	0	0.000614201	0	0	0.0132944	0	0.00290031	6.37e-05	0.000121851	0.000318364	7.71e-05	5.66e-05	0	0	0	0	0.000331888	0.0020988	0.000249858	0.00197237	0.00707242	0	0	0	0	0	0	0.001727	0	0.00613615
mOTU-644	0	0	0	0	0	0	0	0	0	0	0	0	0.00936898	0	0	0	0	0	0	0	0	0	0	0	0	0	0	0	0	0	0	0	0	0	0	0.00342508	0.0111851	0	0	5.67e-05	0.000114718	0	0	0	0	0	0	0	0
mOTU-646	0.000315063	0.000159725	0.000196141	0.000358003	0	0.000331559	0.000626208	0.000356538	0.000147985	0.000341466	0.00033431	0.000515976	4.4e-05	0.00111392	0.000111669	0.000387139	0.000649456	0.000140755	0.00127241	0.000694365	0.000114172	0.00453326	0.000464785	8.87e-05	0.0031356	0.0078793	0.000429761	0.00275906	0.000644493	0.000128484	0.000113177	0.000755385	0.000398409	0.000310024	0.000153337	0.000407748	0.000244726	0.00017814	0.000766776	0.000413165	0.000841263	0.000523582	0.000921741	0.000496886	0.00157238	0.000170104	8.77e-05	8.95e-05	9.39e-05
mOTU-651	0.00170421	0	0	0	0	0.00567335	0	0.000620067	0.000693681	8.91e-05	0	0	0.000124744	0	8.93e-05	0	6.79e-05	7.04e-05	0	0.000453652	0.00677101	0	0.000189157	7.98e-05	0	9.59e-05	0	0	0	0	5.66e-05	0	0	0	0	0.00617311	0.00100019	0	0	0	0	0	0	0	0	0	0.000409103	0.000339987	0.0203365
mOTU-652	8.59e-05	0	0	0	0	0	0	0	0	0	0.000325762	0	0.00762648	0	0	0	0	0	0	6.48e-05	0	0	0.000235395	0.000881264	0	0	0	0	0	0	0	0	0	0	0	0.000199133	0.00309277	0	0	0	0	0	0	0	0	0	0	0	0.000448446
mOTU-666	0	0	0	0	0.000724956	0	0	0	0	0	0.000525947	0	0.000352217	0	0	0	0	0	0	0.000108012	0	0	0	0.000218837	0	0	0	0	0.000478322	0	0	0	0	0	0	0.00133419	0.000244726	0	0	0.000241013	0	0	0	0	0	0	0	0	0.000199454
mOTU-672	0	0	0	0	0.000350914	0.000149453	0	0	0	0	0.00697914	0	0.0016926	0	0	6.64e-05	0	0.000105567	0	0.000421248	0.0026344	0.000106526	7.57e-05	0.024427	0	0.000345079	9.55e-05	8.12e-05	0.000253656	8.57e-05	5.66e-05	9.9e-05	6.64e-05	7.05e-05	0.000115003	0.000744904	0.0377091	0.000194334	9.7e-05	7.56e-05	0	0	0	0	0	0	0	0.000107364	0
mOTU-678	0	0	0	0	0	0.000515759	0	0.000139515	0.0145827	0	0	0	0.00219402	0	0	0	0	0	7.81e-05	0	0.000111	0	0	0.00102026	0	5.75e-05	0	0	0	0	0	0	0	0	0	9.96e-05	0.00195781	0	0	0	0	0	0	0	0	0	0	0	0.000692224
mOTU-691	8.59e-05	0	0	0	8.2e-05	0	0	0.000139515	0	0	0.000670139	0	7.7e-05	0	0	0	0	0.000105567	0	0.00017498	0.000148	0.00024856	7.57e-05	0.00334821	0	0.00017893	0	8.12e-05	0.0049789	0	0	0	0	0	0	0.000221259	0.000175565	0	0	0.000105317	0	0	0	0	0	0	0	0	0
mOTU-696	0.000214816	0	0	0	0.000311037	9.85e-05	0.00010735	0	0.000154151	0	0.000361662	0	0.000140887	0	0	0	0	0	0	9.72e-05	0.000370001	0	0.00013241	0.000292769	0	9.59e-05	0	0	0.000371424	0	0	0.000207943	0	0	0.000118289	6.64e-05	0.000106403	0.000291501	6.47e-05	0.000465014	0	0	0	0	0	0	0	0	0.000172078
mOTU-7	0	0.0012778	0	0	0	0	0	0	0	0	0.000611635	0	0	0	0	0	0	0.000844532	0	0	0	0	0	0	0	0	0	0	0.000434838	5.14e-05	0	0	0	0	0	0	0	0	0	0	0	0	0	0	0	0	0.00035066	0	0
mOTU-70	0.0298852	0	0.000257559	7.59e-05	0.000326988	0	0	0	0	0	8.64e-05	8.95e-05	0.000264163	8.6e-05	0.000178671	0.0165519	0.0201389	0.00212541	0.0155402	0.0123977	0.000128267	9.47e-05	0.000128627	0.000357406	0.000146747	0.000146978	0.000135295	0.000115082	0.0685305	0.000137049	0.00013204	0.0348275	0.0212086	0.00024661	0.00012413	0.000110629	0.000159604	0.0275307	0.0103598	0.0150165	0.000133837	0.0402024	0.000175014	0.000117123	9.17e-05	8.51e-05	0.0215165	0.000152099	0.0137975
mOTU-701	0	0	0	0	0	8.44e-05	0	0	0	0	0	0	0.000357721	0	0	0	0	0	0	0	0	0	0	0.000106461	0	0	0	0	0	0	0	0.000277257	0	0	0	0	0	9.72e-05	0	0	0	0	0	0	0	0	0	0	0
mOTU-703	0.000107408	0	0	0	0	0	0	0	0	0	0.000141828	0	6.6e-05	0	0	0	0.00152294	0	0	0.000403246	0	0.000106526	0.000255362	0	0	0.0007285	6.37e-05	0	0.00150986	0	0	0.0001358	0	0	0.000109526	6.64e-05	0	0	0	0	0	0	0	0	0	0	0	0	0.000134087
mOTU-712	0.000107408	0.000136907	0	0.000164537	0.000125611	0.00013187	0.00109338	0.000313909	0.000123321	0.000165431	0.000756418	0.000488085	0.00142355	0.00109572	0.000323841	0.00118723	0.000271414	0.00254142	0.00377631	6.48e-05	0.0012284	0.00269076	0.000319465	0.0001384	0.000503133	0.00311849	0.000226376	0.00169914	9.78e-05	0.000462541	0.00113178	0.00197381	9.96e-05	0.000221446	0.000876211	0.000199133	0.000666791	0	8.62e-05	0.00112158	7.65e-05	0.000122169	0.000880256	0.00132503	0	0	0.000116887	0.00198028	6.45e-05
mOTU-771	0.000386669	0	0	0	0.000215334	0	0	0	0	0	0.000117008	0	0.000429265	0	0	0	0	0	0	6.48e-05	4.44e-05	0	0	0.000212923	0	0	0	0	0.000924031	0	0	0.00043569	0	0	0	0.000165944	0.000127683	0	0	0	0	0	0	0	0	0	0	0	0
mOTU-786	0	0	0	0	0	0	0	0	0	0	0	8.13e-05	0	0	0	0	0	0	0	0	0	0	0	0	0	0	0	0	0	0	0	6.79e-05	0	0	0	0	0	9.72e-05	0	0	0	0	0	0.000111799	0	0	0	0	0
mOTU-837	0	0	0	0	0	0	0	0	0	0	0	0.000268447	0	0.000229337	0.00156337	0	0	0	0	0	8.88e-05	7.1e-05	0	0	0	0	0	0	0.000407661	0	0	0	0	0.00031707	0	0	0	0	0.00148736	0	0	0	0	0	0	0	0	0.00112732	0
Odoribacter splanchnicus	0.00702878	0.000967477	0.00140865	0	0.00672558	0.00549987	0.000957204	0	0.000952655	0.000534468	0.00143069	4.88e-05	0.00625626	7.17e-05	0.000178671	0.000331834	0.00637145	0.00317403	7.81e-05	0.00344775	0.0019536	0.00135643	0.00475918	0.00247523	0.0019182	0.00281814	6.37e-05	0.00445975	0.000994693	5.14e-05	8.08e-05	0.000790184	0.000385129	9.86e-05	0.00310836	0.00887468	0.00580959	0.012392	0.0015973	0.00736082	0.0035333	0	0.000498207	0	0	0	0.000315594	0.000348934	0.0090388
Oxalobacter formigenes	0	0	0	0	0	0	0	0	0	0	0	0	0	0	0	0	0	0	0	0	0	0	0	0	0	0	0	0	0	0	0	0	0	0	0	0	0	0.000641303	0	0	0	0	0	0	0	0	9.35e-05	0	0
Parabacteroides distasonis	0.00484625	0.00435365	0.00855889	0.000275283	0.00211027	0.00840453	0.00100392	9.3e-05	0.000767674	0.0053625	0.00842992	0.00237535	0.00381275	0.00316485	0.0241295	0.00866749	0.0046819	0.00364556	0.00796931	0.00846817	0.00340993	0.0177385	0.0076722	0.00650479	0.0041194	0.00406618	0.0298541	0.00276873	0.0018698	0.00293456	0.00305013	0.00308944	0.00124835	0.000110723	0.00515869	0.00692982	0.00424902	0.00806127	0.00680306	0.002688	0.00953686	0.0134822	0.00679522	0.0120892	0.0198181	0.00665446	0.000673267	0.000769444	0.00569266
Parabacteroides merdae	0.00780211	0.00274727	0.00292429	0.00323505	0.0117644	0.00268664	0.031042	0.000816421	0.00474478	0.000111347	0.0405381	0.000122021	0.0191078	0.020411	0.000189838	0.0143618	0.00728748	0.00650994	0.000138899	0.00463373	0.00436009	0.00347984	0.0344492	0.00195889	0.00699984	0.00652199	0.00788851	0.0145917	0.0108764	0.00174224	0.00277285	0.000163384	0.0118195	0.00014092	0.0128474	0.00497832	0.0147027	0.0155532	0.00475309	0.0123455	0.00595002	0.000174527	0.00227778	0	0.000122296	0	0.00275619	0.000697868	0.00734931
Paraprevotella xylaniphila	0	0	0	0	0	0	0	0	0	0	0	0	0.000685566	0	0	0	0	0	0	0	0	7.1e-05	0	0	0.00300982	0	0.000159171	0	8.15e-05	0	0	0	0	0	0	0	0	0	0.00964475	5.67e-05	0.00309738	0	0	0	0	0	0	5.37e-05	0
Parasutterella excrementihominis	0.00227705	0.000164289	0.00164937	0	0.000606124	0.0104246	0.000134187	0	0	0.000593853	0.000189104	0.00148595	8.18e-05	0.00100908	0.0261038	0.0117543	8.48e-05	0.000222863	0.000400419	0.00113053	0.00160827	0.00992109	0.0100934	0.000266153	0.00167921	0.0127334	0.000127337	0.00135864	0.00073379	0.000961057	0.000548911	0	6.64e-05	7.05e-05	0.000300415	0.000619524	0.00077408	0.000608914	0.0105473	0.000574178	0.0103341	0.00209433	0	0.000256724	0.000195674	6.8e-05	0.000827558	0.000281831	0.00408295
Phascolarctobacterium succinatutens	0	0	0	0	9.57e-05	0	8.95e-05	0.0295048	0	8.91e-05	0.0627827	0.000122021	0.0113688	0.000114668	0.000178671	0.000143795	0.000155094	0.000110594	0.000100453	0.000137716	0	0.0117257	0	5.32e-05	0	5.75e-05	0	0	0	0	0	5.94e-05	0.000116203	0	6.57e-05	0	0.0091932	6.48e-05	6.47e-05	0	0	0	0	0	0	0	0	0	7.82e-05
Prevotella bivia	0	0	0	0	0	0	0	0	0	0	0	0	0	0	0	0	0	0	0	0	0	0	0	0	0	0	0	0	0	0	0	0	0	0	0	0	0	0	0	0	0	0	0	0	0	0	0	0	0
Prevotella copri	0.000790523	0.814242	0.000953959	0.868041	0.000538334	0.000625944	0.00081407	0.00074408	0.559458	0.000703716	0.0631686	0.737677	0.103794	0.678791	0.00519039	0.00412137	0.00365052	0.718028	0.00464095	0.00433561	0.00340105	0.00323838	0.00351075	0.279147	0.0031383	0.00286991	0.00271864	0.00348494	0.0266121	0.859041	0.558837	0.000825831	0.000796818	0.000831427	0.0577248	0.000730153	0.000868247	0.00103645	0.000756614	0.000669166	0.000902445	0.421449	0.00314442	0.00269064	0.323143	0.00303465	0.785703	0.414566	0.00290969
Prevotella timonensis	0	0	8.92e-05	0	0	0	0	0	0	0	0	0	0	0	0	0	0	0	0	0	0	0	0	0	0	0	0	0	0	0	0	0	0	0	0	0	0	0	0	0.000141772	0	0	0	0	0	0	0	0	0
Pseudoflavonifractor capillosus	0	0	0.000267465	0	0	0	0	9.3e-05	0	0	0	0	7.34e-05	0	0	0	0	0	0	0	0	0.000142034	0	0	0	0	0	0	0	0	0	7.43e-05	0	0.00031707	6.57e-05	0	0	0	0	0	0	8.73e-05	0	0	0	0	0	0	8.21e-05
Pseudomonas fluorescens	0	0	0	0	0	0	0	0	0	0	0	0	0	0	0	0	0	0	7.81e-05	0	0	0	0	0	0	0	0	0	0	0	0	0	0	0	0	0	6.38e-05	0	0	0	0	0	0	0	0	0	0	0	0
Pyramidobacter piscolens	0.000240594	0	0	0	0	0	0	0	0	0	0	0	9.91e-05	0	0	0	0	0	0	0	0	0	0	7.1e-05	0	0	0	0	0.000100945	0	0	0	0	0.000129177	0	0	0	0	0.000186818	0	0	0	0	0	0	0	0.000163641	0	0
Roseburia hominis	0.00360032	0	0.00462715	0.00011391	9.57e-05	0.0203748	0.000457231	0.00886385	0	0.000326619	0.000218061	0.000189133	0.00071324	5.73e-05	8.93e-05	0.000143795	0.00521116	0.000802306	0.000195326	0.0137975	0.000452881	0.000195297	0.000643133	0.00053763	0.00204398	0.00451478	0.000145528	0.00102964	0.111188	0.000226131	0.000207492	0.0104209	0.000272984	8.81e-05	0.000453439	0.0118882	0.00135344	0.0010494	0.000244301	0.00309064	0.000313562	0.000139622	0.000172421	0.000186332	0	0	0.000294555	9.39e-05	0.00225735
Roseburia intestinalis	0.00417602	0	0	0.000607521	0	0.00343214	0.000313104	0.000502254	0	0.00328104	6.38e-05	0.00188401	0.000607575	0.000131869	0.0146591	0.00134543	0.011054	0.00334998	0.0142624	0.000309635	0.000936438	0.0149652	0.00788268	0.000115333	0.00353909	0.00719437	0.000106114	0.000175161	5.44e-05	8.99e-05	9.7e-05	0.00029112	0.02679	0.00370876	0.00188186	0.001406	0.00144514	0.000210529	0.00637272	0.00137648	0.000101971	0.00848203	0.00696038	0.0145	6.99e-05	0.00183032	0.000192863	0.00027608	7.04e-05
Roseburia inulinivorans	0.00578284	0	0.0109572	0.000197444	0.000334963	0.00162542	0.000208736	0.0408965	0.00735302	8.91e-05	0.00313263	0.0103913	0.00035662	0.0105667	0.000160804	0.000180138	0.00864455	0.0104394	0.00455501	0.0125726	0.00194916	0.000165707	0.0141943	0.000159692	0.00577975	0.00253633	0.00699715	0.00228809	0.00265251	0.00207858	0.000603613	0.0346255	0.00285527	0.0292197	0.00181084	0.00594448	0.00304525	0.000280705	0.0182945	0.00447434	0.0097357	0.00716435	0.0422069	0.00928679	0.000142679	0.00115671	0.000436377	0.00860525	0.00221512
Rothia mucilaginosa	0	0	0	0	0	0	0	0	0	0	0	0	0	5.73e-05	0	0	0	0	0.000156261	0.000153918	0	0	0	0	0	0	0.000191005	9.14e-05	0	0	0	0	0	0	0	0	0	0	0	0	0	0	0.00012251	0	0	0	0	0	0
Ruminococcaceae bacterium D16	0	0	0.000200599	0	0	0	0	0	0	0	0	0	0	0	0	0	0	0	0	0	0	0	0	0	0	0	0	0	0	0	0	0	0	0	0	0	0	0	0	0	0	0	0	0	6.11e-05	0	0	0	0
Ruminococcus bromii	0.0168034	9.13e-05	0.00017831	0.000126567	0.0278817	0.00605626	0.0159633	0	0	0.0138368	0.0140646	0.0091055	0.0420508	0.000143335	0.000189838	0.0082516	0.014679	0.00112604	0.00519134	0.0111901	0.00412427	0.0380652	0.000613709	0.000199615	0.0124945	0.0427323	0.000246715	0.0130381	0.0114568	0.000269815	0.000261723	0.0409153	0.000207505	0.000184957	0.000206535	0.000199133	0.0310767	0.000202431	0.0108139	0.0188463	0.000207584	0.000416926	0.00381142	0.000298131	0.00040086	0.0167155	0.00044417	0.000134205	0.0159042
Ruminococcus lactaris	0.000147302	0	0	0	0.0088215	0	0	0.000313909	0.00039771	0	0	0.00301637	6.6e-05	0.00275777	0	0	0.000732819	0	0	0.000375883	0	0	0.000960916	0	0	0.00230628	0	0	5.44e-05	5.14e-05	0	0.000409945	0	7.05e-05	6.57e-05	0.00255554	0	6.48e-05	0	0.00172395	7.65e-05	0	0	0	0	0	0	0.00958226	0
Ruminococcus sp. 5_1_39BFAA	0.0014006	0.000775807	0.00681145	0.000162729	0.00209591	0.0010409	0.00626208	0.00161837	0.000758424	0.00252981	0.0016328	0.000785817	0.00209569	0.000682276	0.00318034	0.00153307	0.00165563	0.000365964	0.00296896	0.00207384	0.00222	0.00200978	0.00375287	0.00114446	0.00144651	0.00269162	0.00351449	0.00230908	0.00183176	0.00119233	0.000797901	0.00618482	0.00191236	0.000859611	0.00282578	0.00244269	0.00442423	0.00192391	0.00738507	0.00250087	0.00278381	0.00232121	0.0086492	0.00565704	0.00366277	0.00227939	0.000420792	0.00134205	0.00217288
Ruminococcus sp. SR1/5	0.000564659	0	0.000297184	0.000270009	0.00157114	0.000562646	0.0021967	0.000971438	0.000211408	0.000814427	0.000904155	0.000558586	0.00123276	0.00122313	0	0.00027874	0.00178681	0.000325497	0.00236996	0.000597668	0.00123334	0.000295905	0.00116857	0.000301641	0.000733736	0.000903778	0	0.00149267	0.00083344	0.00029694	0.000205134	0.00227087	0.00101816	0.000234866	0.000197148	0.00123167	0.000925704	0.000676571	0.00580574	0.00365458	0.00198844	0.00064357	0.00036753	0.00268318	0.00404257	0.000306187	0.000333127	0.000220693	0.00121498
Solobacterium moorei	0	0	0	0	0	0	0	0	0	0	0	0	4.4e-05	0	0	0	0	0	0	0	0	0	0	0	0	0	0	0	0	0	0	0	0	0	0	0.000116161	0	0	0	0	0	0	0	0	0	0	0	0	0
Stenotrophomonas maltophilia	0	0	0	0	0	0	0	0	0	0	0	0	0	0	0	0	0	0	0	0	0	0	0	0	0	0	0	0	0	0	0	0	0	0	0	0	0	0	0	0	0	0	0	0	0	0	0	0	0
Streptococcus agalactiae	0.00012889	0	0	0	0	0	0	0	0	0	0	0	0	5.73e-05	0	0	0	0	9.77e-05	0	0	0	0	0	0	0	6.37e-05	6.09e-05	8.15e-05	0	0	0	0	0	0	0	0	0.000129556	0	0	0	0	0.000285856	0	0	0	0	0.000107364	0
Streptococcus anginosus	0	0	0	0	0	7.03e-05	0	0	0	0	5.32e-05	0	0.000135017	7.17e-05	0	0	0	0	0	0	0	0	0	0	0	0	0	0	7.47e-05	0	0	0	0	0	0.000144575	0.000165944	0	0	0	0	0	0	0	0	0	0	0	0	0
Streptococcus australis	0	0	8.92e-05	0	0	0	8.95e-05	0	0	0.000118771	0	0	0	0	0	0	0.00010178	7.04e-05	0	6.48e-05	0	0	0	0	0	0	0	0	7.25e-05	0	0	0	0	0	0	0	6.38e-05	0	9.7e-05	0	0	0	0	0	0	0	0	0	0
Streptococcus gallolyticus	0	0	0	0	0	0	0	0	0	0	0	0	0	0	0	0	0	0	0.000208348	0	0	0	0	0.000968799	0	0	0.000229206	0	0	0	0	0	0	0	0	0	0	0	0	0.000215494	0	0	0	0	0	0	0	0	0
Streptococcus gordonii	0	0	0	0	0	0	0	0	0	0	0	0	0	0	0	6.64e-05	0	0	0	0	0	0	0	0	0	0	0	0	8.15e-05	0	0	8.91e-05	0	0	0	0	0	0	0	0	0	0	0	0	0	0	0	0	0
Streptococcus infantarius	0	0	0	0	0	0	0.000217256	0	0	0	0	0	0	0	0	0	0	0	0.00112313	0	0	0	0	0	0	0	0	0	0	0	0	0	0	0	0	0.000110629	0	0	0	0	0	0	0	0.000298131	0	0	0	0	0
Streptococcus infantis	0	0	0	0	0	0	0	0	0	0	7.98e-05	4.88e-05	0	5.73e-05	0	0	0	0	0.000130217	6.48e-05	0	0	0	0	0	0	0	0	5.44e-05	0	0	0	6.64e-05	0	6.57e-05	0	6.38e-05	0	0.000145503	0	0	0	8.17e-05	0	0	0	0	5.37e-05	0
Streptococcus mitis	0	0	0	0	0	0	0	0	0	0	0	0	0	0	0	6.64e-05	0	0.000105567	9.77e-05	0	0	0	0	0	0	0	0	0	0	0	0	0	0	0	0	0	0	0	0	0	0	0	0.00012251	0	0	0	0	7.16e-05	0
Streptococcus mutans	0	0	0	0	0	0	0	0	0	0	0	0	8.81e-05	0	0	0	0	0	0	0	0	0	0	0	0	7.19e-05	0	0	0	0	0	5.94e-05	0	0	0.000253475	0	0	0	0	0	0	0	0	0	0	0	0	0	0
Streptococcus oralis	0	0	0	0	0	0	0	0	0	0	0	0	0	0	0	0	0	0	0	0	0	0	0	0	0	0	0	0	0	0	0	8.91e-05	0	0	0	0	0	0	0	0	0	0	0	0	0	0	0	0	0
Streptococcus parasanguinis	0	0	8.92e-05	0	0	0.000117218	8.95e-05	9.3e-05	0	0	0.00029632	8.54e-05	4.4e-05	0.000100335	0	0	0	0.000184741	0	6.48e-05	4.44e-05	0.000165707	7.57e-05	0	0.000167711	0	7.96e-05	0	0.000224666	0	7.07e-05	0.000178237	0	0	0.000283084	0.000177007	0.00012059	0	6.47e-05	0	0	0.00010908	8.17e-05	9.32e-05	0	9.53e-05	0	8.59e-05	4.69e-05
Streptococcus pneumoniae	0	0	0	0	0	0	0	0	0	0	0	0	0	0	0	6.64e-05	0	0	9.12e-05	0	0	0	0	0	0	0	0	0	0	0	0	0	0	0	0	0	0	0	0	0	0	0	0	0	0	0	0	0	0
Streptococcus salivarius	0	0	0.000193169	0.000136692	0	0.000662281	0.00169971	0.000162768	0	0.000217746	0.000100462	0.000268447	0.000126578	0.000114668	8.93e-05	0	0	0.000258052	0.000218765	0.000118814	0.00021756	0.000390594	0.000393446	9.58e-05	0.000217262	0.000253058	0.000369276	0.000121851	0.000706612	7.2e-05	0.00024899	0.000683241	0.000132803	0.000171117	0.000365088	0	0.000207485	0.000421057	0.00150353	0.00020557	0	0.000274257	8.17e-05	0.000163972	0.000137583	0.000153093	0	0.00013804	0.00070865
Streptococcus sanguinis	0	0	0	0	0	0	0	0	0	0	0	0	0	0	0	0	0	0	0	0	0	0	0	0	6.29e-05	0	0	0	0	0	0	0	0	0	0	0	0	0	0	0	0	0	0	0	0	0	0	0	0
Streptococcus sp. C150	0	0	0	0	0	0	0	0	0	0	0	0	0.000132081	0	0	0	0	0	0	0	0	0	0	0	0	0	0	0	0.000380484	0	0	0	0	0	0	0	0	0	0.000129336	0	0	0	0	0	0	0	0	0	0
Streptococcus thermophilus	0	0	0	0	0	0	8.95e-05	0	0	0	0	0	6.6e-05	8.6e-05	0	0	0	0	0	0.00105132	0.000182534	0.000106526	7.57e-05	7.98e-05	0	0	0.000169782	6.09e-05	0.000332923	0	0	0.000128727	0	0	0.000328579	0.000182538	0.000297928	0.00027762	0.000145503	5.67e-05	0.000114718	8.73e-05	0.000130677	0.000149066	0	0	9.35e-05	0	0.000521449
Streptococcus vestibularis	0	0	0	0	0	8.44e-05	0.000134187	0	0	0	0	0	6.6e-05	0	0	0	0	0	0	0	0	0	0	7.1e-05	0	0.000115026	0	0	0.000178594	5.14e-05	0	5.94e-05	0	0	0.000361437	6.64e-05	0	0	0	0	0	0	0.00012251	0.000149066	0	0	0	0	0.000129059
Sutterella wadsworthensis	0	0	0	0	0	0	0	0.0150025	0	0	0.000494626	4.88e-05	0.000154095	0	8.93e-05	9.96e-05	6.79e-05	0.0025899	0.000117196	0.0177896	4.44e-05	7.1e-05	0	0.00183646	7.86e-05	5.75e-05	6.37e-05	6.09e-05	5.44e-05	0.0131927	0.0017203	5.94e-05	6.64e-05	0	6.57e-05	0.0151075	6.38e-05	0	9.7e-05	5.67e-05	7.65e-05	0.000145439	0.00131494	0.000111799	0.0112818	0.022862	0.000116887	7.16e-05	4.69e-05
Turicibacter sanguinis	0	0	0	0	0	0	0	0	0	0	0.000106371	8.79e-05	0.000280673	0	8.93e-05	0	0	0	0	0	0	9.47e-05	7.57e-05	0	0	0.000299068	0	0	0	0	0	0	0	0	0	0	0	0	0	0	0	0	0	0	0	0	0	0	0
unclassified Lachnospiraceae	0	0	0	0	0	0	0	0	0	0	0	0	6.6e-05	0	0	0	0	0	0	0	0	0.000236724	0	5.32e-05	0	0	0.000280141	0	0	5.14e-05	0	0	0	0	0	0	0	0	0	0	0	0	0.000547211	0	0.00022421	0	0	0	0
Veillonella atypica	0	0	8.92e-05	0	0	0.00039641	0	9.3e-05	0	0	0.000218061	0.000328348	0	0.000143335	0.000178671	0	0	7.04e-05	0	6.48e-05	8.88e-05	0.000255662	0.000484241	0	0.000125783	0.000268395	0.00111709	0.000101543	0.000963562	6.85e-05	0.000105093	0.000633731	0	0	0	0	0	0	0.000129336	0	0	0	0	0	0	6.8e-05	0	0.000348934	0
Veillonella dispar	0	0	0	0	0	0.000164105	0	0.00027903	0	0	0	0.000130156	0	0.000114668	0.000878466	0	0	0	0	0	0.0001184	0.000159788	0.000176546	0	0.00011006	0	6.37e-05	0	0.000144946	0	0.000150903	0.000445592	0	0.0003523	0	0	0	0	0.000172448	0	0	8.73e-05	0	0	0	0	0	0.000881921	0
Veillonella parvula	0.000114568	0	0.000152837	0	0	0.000203178	0	9.3e-05	9.25e-05	8.91e-05	0.000283657	9.76e-05	0	0.000489946	0.000617227	0	6.79e-05	0.000140755	0	0	0.0001258	0.000224887	0.000201767	5.32e-05	0.000125783	0.000166149	0.00028297	0	0.000194124	5.14e-05	0.00120251	0.00111803	6.64e-05	0.00014092	0.000131432	9.96e-05	0	0	0.000166289	0.000141772	7.65e-05	8.73e-05	0	7.45e-05	0	6.8e-05	0	0.000842397	0
Veillonella sp. oral taxon 158	0	0	0.000133733	0	0	0	0.000149097	0	0	0	0	0.000109819	0	0	0.000681183	9.96e-05	0	0.000334294	0.000615277	8.1e-05	0	0	0	0	0.000188675	0	0.000297119	0	0.000199301	0	0.000113177	0	0	0.000183196	0	0.000199133	0.000173285	0	0.00114785	0	0.000101971	0	0	0.000255541	0	0	0	0.000187888	0
Victivallis vadensis	0	0	0	0	0	0	0	0	0	0	5.32e-05	0	8.81e-05	0	0	0	0	0	0	0.000122414	0.0001036	7.1e-05	0.000151325	0.00022623	0	7.39e-05	0	0	0	0	0	0	0	0	0	0.000172582	0	0	0.000129336	0	0	0	0	0	0	0	0	0	0
Weissella cibaria	0	0	0	0	0	0	0.000948258	0	0	0	0	0	0	0	0.000134003	0	0	0	0	0	0	0	8.83e-05	0	6.29e-05	0	0	0	0	0	0.000169766	0	0	0	0.000350484	0	9.58e-05	0	0	0	0	8.73e-05	0	0.00152047	0	0.000762065	0	9.66e-05	0
Validation id	CL100089294_L01_509	CL100089294_L01_511	CL100089294_L01_514	CL100089294_L01_515	CL100089726_L02_520	CL100089727_L01_545	CL100089727_L01_546	CL100089727_L01_547	CL100089727_L02_549	CL100089727_L02_554	CL100089728_L01_557	CL100089728_L01_558	CL100089728_L01_559	CL100089728_L01_560	CL100089728_L01_563	CL100089728_L02_504	CL100089728_L02_508	CL100089729_L01_510	CL100089729_L01_513	CL100089729_L01_514	CL100089729_L01_515	CL100089729_L01_516	CL100089729_L02_523	CL100089730_L01_550	CL100089730_L01_554	CL100089730_L01_556	CL100089730_L02_557	CL100089730_L02_558	CL100089730_L02_559	CL100089730_L02_564	CL100089731_L01_501	CL100089731_L01_502	CL100089731_L01_504	CL100095150_L01_502	CL100095150_L01_503	CL100095150_L01_504	CL100095150_L01_506	CL100095150_L02_511	CL100095150_L02_515	CL100095151_L01_519	CL100095151_L01_521	CL100095151_L02_541	CL100095151_L02_542	CL100095151_L02_543	CL100095151_L02_544	CL100095151_L02_546	CL100095151_L02_547	CL100095152_L01_549	CL100095152_L01_551
[Clostridium] bartlettii	9.79e-05	0.000163071	0.000105243	0.000374415	0	5.5e-05	0.000135254	7.17e-05	4.49e-05	0.000126129	0.000199793	0	0.000218093	0.000489929	0.000123451	9.51e-05	5.56e-05	4.89e-05	0.00635651	8.29e-05	0.00028823	0.00116891	0.000232181	2.75e-05	6.72e-05	0	4.71e-05	0.000110363	0.000558608	0.0012701	0.000345872	0.000182258	0.000113593	0.000735076	5.62e-05	0.000501402	0.000165673	0	5.22e-05	0	0	3.69e-05	7.86e-05	7.92e-05	0	0	0.00147895	5.84e-05	0
[Ruminococcus] gnavus	0.0191379	0.000483655	0.000259599	0.0046825	0	0.0021653	7.21e-05	0.00297514	9.43e-05	0	0.000225222	0.00134514	9.85e-05	0.00766127	0	0	0.00797024	0	0.0021114	0	0.00952313	0	0	0.00352986	0	5.73e-05	7.07e-05	0.000491903	0.0152828	0	0.00170495	0	0	0.00278618	8.78e-05	0.000165297	0.00262983	0	0	9.12e-05	0	0	0	0	0	0	0	0.00271381	0
[Ruminococcus] obeum	0	0.000330285	0	0.000132894	0.000124979	0.000159874	8.57e-05	7.17e-05	8.08e-05	0.000131384	8.72e-05	0.000119662	4.79e-05	0.000103344	0.000127407	0.000163821	0.00124891	0.000345255	0.000223035	0.00012763	0.000317053	0.000514522	0.000262319	6.8e-05	0.000280709	0.000106939	7.07e-05	0	0.000117642	0.00020598	0.00127427	7.94e-05	0.000341862	0.000926929	3.37e-05	0.000197708	0.000366224	0	0.000243367	0.000246752	0.000297124	0.000156795	6.81e-05	7.63e-05	0.000185238	0.000307677	0.00339066	0.000305105	0.000213569
[Ruminococcus] torques	0	0.000280889	0.000584682	0.000919858	0.000613959	0.000911125	0.000811525	0	0.000509789	0.0014715	0.000762847	0.00723705	0.000107049	0	0.00115221	0.000114146	0.00377284	0.00152983	0.00325554	5.8e-05	0	0.000762527	0.000156275	0.00258095	0.000483683	0.000397011	0.000223915	0.000196201	0.000910774	0.000338241	0.00201827	0.000177813	0.000331765	0.00142273	0.000106142	0.00169357	0.00155301	0.000163712	0.000131996	0.000514067	0.000176154	0.000194512	0.000744356	0.000106006	0	0.000166448	0.000855707	0.0115019	8.85e-05
Acidaminococcus intestini	0	0.0131773	0	0	0	0	0	0	0	0	0	0	0	0	0	0	0	0	0	0	0	0	0	0.0431155	0	0	0	0	0	0	0	0	0	0.0181635	0	0.00273842	0	0	0	0	0	0	0	0	0	0	0	0	0
Actinomyces odontolyticus	0	0	7.02e-05	0	0	0	5.41e-05	0	0	0	0	0	0	0	0	0	0	0	7.43e-05	5.8e-05	0	0.000112396	0	0	0	0	4.71e-05	0	0	0	0	0	0	0	0	0	0	0	0	0	0	0	0	0	0	5.55e-05	0	0	0
Actinomyces viscosus	0	0	0	0	0	0	0	0	0	0	0	0	0	0	0	0	0	0	7.43e-05	0	0	7.49e-05	0	0	0	0	0	0	0	0	0	0	0	0	0	0	0	0	0	0	0	0	0	0	0	0	0	2.92e-05	0
Aggregatibacter segnis	9.97e-05	0	0.000192945	0	0.000209965	0	0	5.12e-05	0	6.31e-05	0.000145304	0	7.19e-05	0	0.000110789	0	0	0	0.00043545	0	0	0	0	0	0.00027711	0	0.000125707	0	0	4.75e-05	0	0.000111133	0	0	0	0.000110198	0	0	0	0	0	0	5.24e-05	0	0	0	0	0	0
Akkermansia muciniphila	0	0	0.224715	0	0	0.000177083	0	0	0	0.00289465	0.00131581	0	0.000676382	0	0	0.00473496	0.00136267	0.000776824	0	0.000741287	0	0.000183163	0.000139532	0	6.3e-05	0	0	0	0	0.000128341	0	0	0	0	0	0	0	0	0	0.000933317	0	0	0	0	0.024363	0.000120213	0	0.0531925	0
Alistipes putredinis	0.00020565	0.00213475	0	0	0.0001	0	0	0	0	0.00935245	7.27e-05	0.0114383	0.0530757	6.89e-05	6.65e-05	0.0150102	0.025596	0.0286692	0.0207126	0.0184252	0	0.000179833	0.0588042	0.00967821	0.0560417	0.0195658	0.000636391	0	0.000270196	0.038567	0.0470183	0.100504	0.0279439	0	0.000162335	0.0709841	0	0.000582623	0.00628156	0.0418	0.00417362	0.00336608	0.0556859	0.0242915	0	0.0280798	0.0700404	0.0199519	0
Alistipes shahii	6.23e-05	0.000259432	0.00756969	0	0	0.0216407	0	0	0	0.00451261	0.000734594	0.00252658	0.00580783	0	0.000457928	0.000704607	0.00340514	0.00203842	0.00471679	0.00086376	0	0.000316373	0.0105275	0.00613091	0.0117226	0.00364038	0	6.31e-05	0	0.0103603	0.00177231	0.00010002	0.00382972	0	5.62e-05	0.00699146	0.0135948	0	0.000587794	0.0160661	0.00113476	0.00342614	0.0189851	0.00551233	0	0.00132542	3.46e-05	0.00319711	0.00525664
Alistipes sp. HGB5	0	0	0	0	0	0	7.21e-05	0	0	0.000126129	0	0	0	0	0	0	9.73e-05	0.00552083	0.000157983	0	0	0	0.000312551	0	0.0115378	0.00311192	0	0.00531003	0	0.00106476	0	0.00232935	0	0.00954413	0	0	0	0	0	0	0.000106921	0.000546681	0.00307998	0.000259503	0	0	0.00620326	0	0.000216416
Alkaliphilus oremlandii	0	0	0	0	0	0	0	0	0	0	0	0	0	0	0	0	0	0	0	0	0	0	0	0	0	0	0	0	0	0	0	0	0	0	0	0	0	0	0	0	0	0	0	0	0	0	0	0	0
Anaerostipes caccae	9.97e-05	0	7.02e-05	4.62e-05	0	0	0	0	0	0	0	0	0	0.000978327	0	0	0	0	0	0	0.000207526	0	0	0	0	0	0	0	0	0	0	0	0	0	0	0	0	0	0	0	0	0	0	0	0	0	0	0	0
Anaerotruncus colihominis	0	2.12e-05	0	0.000753452	0	0.000109913	0	0	0	0	7.27e-05	0	2.4e-05	0	0	0	5.56e-05	0.00120432	7.43e-05	0	0	0	0	2.75e-05	0	0	0	0	0	4.44e-05	6.39e-05	4.45e-05	0.000140639	0	3.51e-05	0	9.3e-05	0	0	4.69e-05	0	0	5.24e-05	0	0.000136791	5.55e-05	0	4.59e-05	0
Bacillus anthracis/cereus/thuringiensis	0	0	0	0	0	0	0	0	0	0	0	0	0	0	0	0	0	0	0	0	0	0	0	0	0	0	0	0	0	0	0	0	0	0	0	0	0	0	0	0	0	0	0	0	0	0	0	0	0
Bacteroides caccae	0.00324054	0.000150306	0	0	7.5e-05	0	0.000144271	0.0648233	0	0.00780107	0.0256971	0.0114657	0.00293587	0	9.97e-05	0.00329756	0.00148504	0.00971519	0.003576	0.00334739	0	0.000191489	0.00920239	0.0105896	0.00575885	0.00531754	0	0.0356567	0.000546465	0.0143666	0.0440967	0.00528105	0.000571212	0	5.62e-05	0.005284	0.000534803	0.00109639	0.00677139	0.00277781	0.00547879	0.000924786	0	0.015443	0	9.02e-05	0.0438558	0.00221428	0.00333167
Bacteroides clarus	0	1.85e-05	0	0	0	0	0	0	0	0	0	0	0	0	0	0	0	0	0.000438636	0	0	0	0	0	0.000478644	0	0	0	0	0	0	0.000257829	0	0	0.00087099	0	0	0	0	0	0	3.07e-05	0	0	0	0.000854434	0	0	8.97e-05
Bacteroides coprocola	0.00212505	0	0	0	7.5e-05	6.59e-05	0.101803	0.138946	0	0	7.27e-05	0	0.00260753	0	0.00753144	0.00238439	0	3.42e-05	7.43e-05	0.00164179	0	0	5.95e-05	3.67e-05	0	0	0	0	0	0.0306118	0	0	0.00151241	0	0	0	0	7.94e-05	0.00257454	0.00394207	4.61e-05	0.0115571	0	0.146604	0	0.0028962	0.000148934	0.185322	0.0432861
Bacteroides coprophilus	0.000461154	0	0	0	0.000166639	0	0	0	0	0	0	0	0.012103	0	0	0.0038239	0	0	0	0	0	0	0	0	0	0	0	0	0	0	0.0043173	0	0	0	0	0	0	7.06e-05	0.0065637	0	0	0	0	0.0374855	0	5.55e-05	0.0338772	0	0.0574944
Bacteroides dorei/vulgatus	0.291636	0.00755631	0.0912865	0.121657	0.00169472	0.233473	0.0587003	0.256442	0.18647	0.0294167	0.18519	0.209892	0.00806742	0.341278	0.00592721	0.00329756	0.0363472	0.0357123	0.131465	0.00234956	0.288276	0.00508028	0.251157	0.174767	0.224157	0.0894798	0.0251296	0.162643	0.291187	0.0375771	0.283485	0.0226934	0.0305144	0.321145	0.335415	0.190533	0.000139514	0.00634529	0.0551586	0.0289762	0.0644698	0.0223187	0.222152	0.121941	0.109304	0.0118872	0.054943	0.0485188	0.00827793
Bacteroides eggerthii	0	3.94e-05	0	0	0	0	0	0	0	0	0	0	0	0	0	0.00171853	0	0	0	0.000313274	0	0.000636909	0	0	0	0.0010226	0	0	0	0	0	0	0	0	4.99e-05	0.0323376	6.98e-05	0.000619699	0	0.00042976	5.16e-05	0.000126262	0.0746896	0	0	0.00019419	0	5.11e-05	0
Bacteroides finegoldii	6.23e-05	0.000955368	0	0	0	0.0201081	0	0	0	0.00582995	0.00113519	0.0040466	5.99e-05	0	0	0.000126829	0	0	0	0.000238501	0	0.000124884	0.0117281	0.000234039	0.00820693	0.00310123	0	0.00831751	0	0.00391679	0	0	0.000113593	0	0.000320299	0	0.000627812	0.000145656	0.000365739	5.58e-05	0.00141947	0	0.00927137	0.0441891	0	0.00032497	7.42e-05	0	0
Bacteroides fragilis	0.00190353	0	0.0394119	0.0265442	0.00115481	0.00429578	0.011383	0.00505377	0.0047311	0.00185542	0	0.0103631	0	0.0637291	0.000228964	8.46e-05	0.000695241	0.00171348	0.0327592	5.8e-05	5.76e-05	9.99e-05	0.00507672	0.000297367	0.000226726	6.87e-05	0.00161219	0.0246834	0.00480585	0	4.07e-05	0.000515658	0.00112944	0.114435	8.43e-05	0	0.121011	0	0	0	0.00026546	0.000454544	0.000612853	0	0	5.55e-05	0	0.00338569	0
Bacteroides intestinalis	0.000261736	2.32e-05	0	0	0	0.000247305	0	0	0	0.000105107	0.000326935	0	6.12e-05	0	0	0.000198171	0.00203567	0	0.000260208	0.000104425	0	8.99e-05	0.000255144	0	0.0184606	0.000196055	0	0	0	0	0	0	0	0	0.000899086	6.3e-05	0	9.08e-05	0	0.000664174	9.22e-05	0.00172297	0	0	0	0.00529305	0.00101928	0.000325507	0.000656083
Bacteroides ovatus	0.104694	0.000542689	0.0170493	0.0191301	0	0.00309132	0.00119024	0.00334128	0.0230335	0.00375233	0.0151843	0.00766363	0.00782799	0.0678766	0.000446321	0.00285366	0.0105518	0.011956	0.00495988	0.00116856	0.0303564	0.00376793	0.0100144	0.0095779	0.0295608	0.0008135	0.000506756	0.0777495	0.0007185	0.00767671	0.0370636	0.00555031	0.00305079	0	0.0344061	0.0128696	0.12049	0.000431292	0.0011462	0.000223252	0.00151691	0.000312243	0.00618092	0.0262556	0.0518869	0.00115721	0.00301826	0.00926443	0.00130704
Bacteroides plebeius	0.00121174	1.85e-05	0	0.0961254	8.75e-05	0.000196274	0.599295	0.241688	0.354483	0.369847	7.27e-05	0	0.00231141	0	0	0.000472086	0.27018	3.66e-05	0.284036	0.00514388	0	0.00437094	4.47e-05	0.166535	0	4.01e-05	4.71e-05	7.88e-05	0	0.0832412	0	0	0	0	0	0	0	0.0466804	0.00495924	0.0692617	0	0.0135271	5.24e-05	8.48e-05	0.470608	0.00338445	0.0904963	0	0.048258
Bacteroides stercoris	0.000535935	0.00305759	0.188546	0.168135	0.000224962	0.160534	0	0.0233659	0	0.0269222	0.218894	0.234306	0.00918388	0.146666	0.00198091	0.000424878	0.0841742	0.360559	0.0483392	0.000359685	0.321319	0	0.0515753	0.0940397	0	0	0.00203645	0.0476137	0	0	0.0615287	0.0138561	0.0148515	0	0.138501	0.0264476	0	0.000497878	0.00097182	0.00500475	0.00136048	0.00178746	0.060793	0.0659138	0	0.000488248	0.0203554	0.0993535	0
Bacteroides thetaiotaomicron	0.0339446	0.00325216	0.02556	0.00809845	7.5e-05	0.0085073	0.00117401	0.00681057	0	0.00113516	0.0160997	0.00641915	0.00972312	0	0.00118323	9.97e-05	0.00967775	0.00670072	0.00498856	0.000905014	0	0.00310212	0.00334429	0.00148133	0.0173572	0.00159606	0.000777811	0.00886056	0.000321807	0.000973493	0.0091351	0.0147496	0.000616649	0.000118561	0.0167876	0.00609947	0.000104635	0.00248409	0.00101884	0.00210973	0.00235595	0.000531325	0.0122204	0.0149138	0.0203818	0.000665793	0.00597467	0.00200396	0.00582274
Bacteroides uniformis	0.0733733	0.000470683	0.0182772	0.287635	0.000224962	0.158874	0.00497194	0.0133549	0.0711505	0.0384567	0.0620958	0.145778	0.00118633	0.0719277	0.00251934	0.00112244	0.0777613	0.00954175	0.0276787	0.00261642	0	0.00230036	0.103637	0.0203807	0.0902421	0.00461575	0.00116907	0.189742	0.00313306	0.0128227	0.0013957	0.00161143	0.0180191	0.000118561	0.113476	0.0102319	0.213114	0.00260062	0.00112465	0.0127639	0.0441216	0.0059705	0.0837776	0.0461153	0.107019	0.0120453	0.143867	0.00823784	0.00101488
Bacteroides xylanisolvens	0.0616326	0.000368301	0.0469295	0.0112633	7.5e-05	0.0388682	0.00181241	0.00236834	0.0104138	0.00663753	0.00973538	0.00708028	0.00442178	0.0867404	0.00192773	0.00217723	0.00616679	0.0133868	0.00131697	0.00287168	0.0340304	0.00144241	0.0544452	0.00803305	0.0310111	0.00577971	0.000269372	0.0792931	0.00119919	0.00454043	0.0139163	0.00789601	0.00536323	0	0.0217256	0.00857479	0.0488066	0.000986486	0.00111681	0.00923984	0.00277903	0.00203086	0.0225761	0.0400894	0.0358303	0.00223318	0.00918713	0.0043088	0.0180743
Bifidobacterium adolescentis	0	0	0	0.00118796	0.000479919	0.000183189	0.000474892	0.000153622	0	0.00122976	0.00212871	0	0	0	0	0	8.34e-05	0.000100428	0.000338684	0.000713569	0	0	0.0011743	0	0	0	0	0	0.000121437	0	0	0	0.00266133	0.000148201	0	0.00343818	0	0.000577326	0	0	0.00036132	0.000893732	0	0	0	0	0.00299599	0.0151085	0.000115327
Bifidobacterium angulatum	0	0	0	0	0	0	0	0	0	0	0.000217956	0	0	0	0	0	0	0	0	0	0	0	0	0	0	0	0	0	0	0	0	0	0	0	0	0	0	0	0	0	0	0	0	0	0	0	0	0.000102243	0
Bifidobacterium bifidum	0	0	0	0.000587045	0.000307448	0.000555063	0	0	8.98e-05	0.00153246	0.000820969	0	3.36e-05	0	0	0	0.000160678	0	0.000250915	0	0	0	0	0	0	0	0	0	0	0	0	0	0.00031734	0.000462386	2.81e-05	0.00283209	0	0	0	0.000785289	0	0	0	0	0	0	0	0	0
Bifidobacterium breve	0	0	0	0	0	0	0	0	0	0	0	0	0	0	0	0	0	0	0	0	5.76e-05	0	0	0	0	0	0	0	6.07e-05	0	0	0	0	0	0	0	0	0	0	0	0	0	0	0	0	0	0	0	0
Bifidobacterium catenulatum-Bifidobacterium pseudocatenulatum complex	0.000235424	3.71e-05	0.00157864	6.93e-05	0	0.000117764	0.000768243	0.00373813	0.000149624	0.001173	0.000403623	0	0.00019173	0.000661404	0.000157874	0.000114146	0.00101783	0.00031757	0.000322162	0.000186933	0	0	0.0001786	0.00119498	0.000312378	0	5.89e-05	0	0.00413988	7.23e-05	0.000252283	0.000107958	0.000238005	0.000632323	2.81e-05	0.00186235	0	0.000141242	0	0.000965006	9.95e-05	0.000199631	0	8e-05	3.42e-05	0	0.000304795	0.00230776	7.69e-05
Bifidobacterium dentium	0	0	0	0	0.000104982	0	0	0	4.49e-05	0	0	0	0	0	0	0	0	0	0	0	0	0	0	0	5.04e-05	0	0	0	0	0	0	0	0	0	2.81e-05	0	0.000104635	0	0	0	0	0	0	0	0	0	0	8.76e-05	0
Bifidobacterium longum	0.00481718	0.000201986	0.000771781	0.000536199	0.00011998	6.87e-05	0.000210395	0.00128949	0.00017506	0.000882901	0.000587822	6.61e-05	5.59e-05	0	0.000125561	9.51e-05	0.000207308	0.000168778	0.0010557	0.000125696	0.00454827	7.49e-05	0.000232181	0.000981212	0.000765831	0	0	0.000605419	0.000273232	5.7e-05	0.00163984	0.000111133	0.000944152	0.000138321	2.81e-05	0.00177319	0.00131143	0.000189163	0	0.00016409	0.000243338	0.000233415	5.24e-05	7.63e-05	0	0	0.00462734	0	0.000136684
Bilophila wadsworthia	0	0.00258505	0.00517093	0	7.5e-05	0.00133545	0.00013139	0	7.48e-05	0.000353161	0	0	0.000445773	0	0.000113954	0.000247317	0.0014461	0.00408443	0.000929315	0.00143874	0	0.00028307	0.00346038	0.000837034	0.00183396	0.000998097	4.71e-05	0.00223248	0	0.000783357	0.000140157	0.00068458	0.00294693	0.00269133	0	0.00251803	0.00362736	0.000119173	0	0.00277781	0.000921735	0.0019656	0.00145618	0.000976954	0.0014762	0.000699082	6.93e-05	0.00326884	0
Blautia hansenii	0	0	0	0	0	0	0	0.000115216	0	0	0	0	0	0	0	0	0	0	0	0	0	0	0	0	0	0	0	0	0	0	0	0	0	0	0	0	0	0	0	0	0	0	0	0	0	0	0	0	0
butyrate-producing bacterium	6.23e-05	0	0.00097525	0.000702605	7.5e-05	0.00044515	0.000357071	0.00150037	0.000201992	0.000409919	0.00122782	0	6.66e-05	0	0.000305778	7.4e-05	0.00533945	2.44e-05	0.00046094	0	0	0	0.000455431	0.000473585	0.000165546	0.000217697	7.86e-05	0.00112885	0.00169404	6.08e-05	0.00142825	0.000355626	6.49e-05	0.000276641	0.000814797	0.00260619	0.00565031	0.000181597	0.000105803	0.000140649	0.000376068	8.83e-05	0.000502854	8.9e-05	0.000265032	0.000488248	0.00384457	0.000189879	0.000430555
butyrate-producing bacterium SS3/4	0	0.000322437	0.000806862	0	0.000412431	0.000675968	0.000898087	0.00077323	0.00252265	0.000958579	0.00106799	0.000315696	0.00061833	0	0.000124638	0.000179675	0.00176869	0.00044704	0.000996225	0.000319076	0	0.000284736	0.000714402	0.00282224	0.00157701	0.00109078	0.000669389	0.00129282	0.00207353	0.000809976	0.00133466	0.00060901	0.00036999	0.000612563	0.00246406	0.00213784	0.00215549	0.00105402	0.000525096	0.00279344	0.000342885	0.00202395	0.000413807	0.00320054	0.000216586	0.000366186	0.000287477	0.00592423	0.000343419
Butyrivibrio crossotus	0	0	0	0	0	0	0	0	0	0	0	0	0	0	0	0.000925853	0	0	0	0	0	0	0	0	0	0	0	0	0	0	0	0	0	0	0	0	0	0	0	0	0	0	0	0	0	0	0	0	0
Campylobacter concisus	0	0	0.000116936	0	0	0	0	0	0	0	0	0	0	0.000114827	0	0	0	0	0	0	0	0	0	0	5.04e-05	0	0	0	0	0	0	0	0	0	0	0	0	0	0	0	0	0	0	0	0	0	0	0	0
Capnocytophaga sp. oral taxon 329	0.000149563	0.000763471	0	0	0	0.0124752	0	0	0	0.00298925	0	0	0.00173516	0	0	0.00319609	0	0	0	0.00012763	0	0.000149861	0	0.00992877	0	0	0.000716529	0	0	0	0	0.00304949	0	0	0	0	0	0.00611224	0.000728865	0.00418821	0.00216792	0.00101351	0	0.0105735	0	0.00204176	6.93e-05	0	0
Citrobacter sp. 30 2	0	3.34e-05	0	9.24e-05	0.00256832	5.5e-05	0	0.0412219	0	0.000157661	0.000108978	0	4.39e-05	0	0	0.000137398	0	0	0	0.000442355	0	0	0	0	7.92e-05	0.000126035	0.061671	0	0	7.61e-05	6.1e-05	0	0	0	2.81e-05	0	0	0	0	0	0	4.61e-05	0.000864281	0.000553353	4.99e-05	0	0	0.000759517	0.000172991
Citrobacter youngae	0	0	0	0	0.00149037	0	0	0.000550478	0	6.31e-05	0	0	0	0	0	0	0	0	0	0.000101524	0	0	0	0	0	0	0.00409529	0	0	0	0	0	0	0	0	0	0	0	0	0	0	0	0.000104761	0	0	0	0	0	0
Clostridiales bacterium 1 7 47FAA	0.0001371	1.85e-05	7.02e-05	0.00049922	0	5.5e-05	0	0	0	0	0	0.000164711	2.4e-05	0.000172241	0	0	0	3.14e-05	0	5.8e-05	0.000151321	0	0	4.82e-05	0	4.01e-05	0	0.000228609	0	0	0.000492359	0	0	0.000213409	0	0	0	0	0	4.69e-05	0	0	5.24e-05	0	6.41e-05	5.55e-05	0	0	0
Clostridium bolteae	0.00271707	2.12e-05	0.00273631	0.00698907	0	0.000158764	0.000142017	0.000332847	0.000100996	0	0.000966273	0.000306545	2.88e-05	0.00338281	0	0	0.00109014	2.44e-05	8.67e-05	0.000116027	0.00176973	0	5.95e-05	0.000181725	5.04e-05	0.000136347	0.000216844	0.0068425	4.17e-05	0	0.00249028	0	0.000129821	0.00356867	0.000129244	0.000220396	0.000124012	0	7.35e-05	8.99e-05	4.92e-05	8.53e-05	6.55e-05	0.000203532	0.000125392	0	8.66e-05	7.14e-05	9.11e-05
Clostridium leptum	0.000118404	2.78e-05	0	0	0	0.000219827	0	0	0	7.88e-05	0	0	0	0	0	0	0	3.26e-05	0	0	0	7.49e-05	0	2.75e-05	6.72e-05	0	0	0	0	3.8e-05	0.000496429	9.38e-05	0.000103857	0.000217361	0	0.000198357	0.000139514	0	0	7.33e-05	0	4.61e-05	0.000335236	0	4.27e-05	0	0	0.00139926	8.54e-05
Clostridium perfringens	0	0	0	0	0.000149975	0	0	0.000261726	0	0	0	0	0	0	7.76e-05	0	0	0	0.000185863	0	0	0.000194819	0	2.75e-05	6.72e-05	0.00103864	0.00108422	0	0	0	0	5.93e-05	0	0	0	0.000195908	0	0	0	0	0	4.83e-05	6.98e-05	0.00637055	0	0	4.16e-05	4.87e-05	0
Clostridium ramosum	0.00188654	0	9.82e-05	0.00010272	0	0	0.000126237	5.12e-05	0	0	0	0.000102944	3.2e-05	0.00115746	0	0	0	0	0	0	0.000236349	0	0	4.59e-05	0	0	0	0.000110363	4.55e-05	0	0.00169792	0	0	0	0	0	6.98e-05	0	0	0	0	0	0	0	0	0	0	0	0
Clostridium scindens	0	2.78e-05	0	0	0	0	0	0	0	0	0	0	0	0	0	0	9.53e-05	4.89e-05	0	0	0	0	0	5.9e-05	0	0	0	6.31e-05	0	0	0	0	0	0.000118561	3.37e-05	0	0	0	0	0	0	0	0	0	2.85e-05	0	0	0	0
Clostridium sp. HGF2	0.00013156	1.85e-05	9.82e-05	5.94e-05	0	7.56e-05	5.41e-05	6.83e-05	0	0	0	0.000120102	2.4e-05	0.00055117	0	0	8.74e-05	0	0.00017657	0	0.000714811	0	4.47e-05	2.75e-05	0	0	0	6.31e-05	3.04e-05	0	0.000146487	0	0	0	0	0.000143258	0	0	0	0	0	0	0	0	0	0	0	5.84e-05	0
Clostridium sp. L2-50	0	0.00382	0	0	0	0	0	0	0	0	0	0	0	0	0.000132947	0.00414097	0	0	0.000541658	0	0	0.000104903	0	0	0	0	0	0	0	0.000711649	0	0	0.00533193	0	0	0	0	0	0	0.00370375	0.00283368	0.00236793	0.000808158	0.000545175	0	0.000507271	0.000870842	0.004386	5.13e-05
Clostridium spiroforme	0	0	0	0	0	0	0	0	0	0	0	0	0	0	0	0	0	0	0	0	0	0	0	3.54e-05	0	0	0	0	0	0	0.000500498	0	0	0	0	0	6.98e-05	0	0	0	0	0	0	0	0	0	0	0	0
Clostridium symbiosum	0.00262982	5.19e-05	0	0.00107702	0	5.5e-05	0.000416583	5.12e-05	4.49e-05	0	0.000163467	0.000247066	5.27e-05	7.87e-05	0	0	0.000111239	6.11e-05	0	5.8e-05	0	0	0	0	0	0	0	0.000813532	5.06e-05	0	0.000850439	0.00010002	0	0.00104333	2.81e-05	9.64e-05	0.000104635	0	0	3.91e-05	3.69e-05	0	0	0	9.97e-05	0	0	0	0
Collinsella aerofaciens	0	0.000935808	0	0.000472512	0.000233294	0	0	0	8.08e-05	0.0001962	0	0.000144885	5.59e-05	0	8.31e-05	0.000269512	0.000228657	0.000251613	0.000622641	0.000277177	0	0.000119889	0.000834957	0.00053416	0.000144853	0	0	0	0	0.0001407	0.000952166	0.00025005	0.000538757	0.000158081	0	0.00059507	0	0.000158897	4.41e-05	0.000425853	0.00027652	0.000181203	0.000157142	5.09e-05	0	9.51e-05	0.00101136	0.00259696	5.98e-05
Coprobacillus sp. 29 1	0	0	0	6.68e-05	0.000104982	7.33e-05	0	7.68e-05	0	0	7.27e-05	0.000654268	0	0	0	0	0	0	7.43e-05	0.000272665	0	0	0	0	5.04e-05	0	0	8.41e-05	6.07e-05	0	0.000187178	4.45e-05	0	0.000118561	0	0.00419855	0	0	0	0	0	0	0	0	0	0.000353702	0.00029248	0	0
Coprococcus catus	0	3.71e-05	0.000336777	0.00102155	0.000149975	6.87e-05	0.000394942	0	6.73e-05	0	0	0	0.000176751	0	0	6.34e-05	0.00162885	7.33e-05	0.000313902	0.000145034	0	0.000174838	0.000267901	0	0.000143953	0	0	0	3.04e-05	7.23e-05	0.000939959	6.35e-05	6.49e-05	0	5.62e-05	0.000592315	0.000411566	7.06e-05	3.92e-05	0.000238321	6.45e-05	0.000402333	8.23e-05	8.14e-05	0	7.13e-05	0.000519536	8.4e-05	0.000112764
Coprococcus comes	0	0.000347968	0	0.000873121	0.000187468	0.000341953	0.00111209	0.000608798	4.49e-05	0.000287293	0.000452058	0.000122008	0.000141135	0	0.000170932	0.000243089	0.00114328	0.00110471	0.000223035	0.000180487	0	0.000316373	0.000302629	0	0.000274311	0	0	0	0	8.15e-05	0.00304729	0.000138916	0.000115396	0	0	0.00147543	0.000317781	7.57e-05	6.53e-05	0.00114169	8.19e-05	0.000351487	0.000122221	0	0	0.000265084	0.000200118	0.000983477	0.000148074
Coprococcus eutactus	0	0.0131013	0	0	0	0	0	0	0	0	0	0	0	0	0.00113005	0.000280836	0	0.0033467	0	0.00554031	0	0.00532006	0	0	0	0.000120306	0	0.00056758	0	5.7e-05	0	0	0.00714015	0	0	0	0	0	0.00220423	0.0026567	0	0.00370085	0.0016238	0	0	0	0.00586499	0	0.00349826
Cronobacter sakazakii/turicensis	0	0	0	0	0	0	0	0	0	0	0	0	0	0	0	0	0	0	0	0	0	0	0	0	0	0	0.0002357	0	0	0	0	0	0	0	0	0	0	0	0	0	0	0	0	0	0	0	0	0	0
Desulfovibrio piger	0	0.00444926	0	0	0	0	0	0	0	0	0	0	0	0	0	0.000838482	0	0	0	0	0	0.00213968	0	0	0	0	0	0	0	0	0	0	0	0	0	0	0	0	0	0	0	0	0	0	0	0	0	0	0
Dialister invisus	0	0	0.000175405	0	0	0	0	0.000115216	0.00149923	0	0.00611731	0	0	6.89e-05	0	0	0	6.98e-05	0	0	0	0	0	0	0.000186419	0	0	8.41e-05	0	0.0127543	0	0	0	0.0175351	9.55e-05	0.0198687	0.00698964	0	8.96e-05	0	0.000995473	0	0	0	4.27e-05	0	0.0133798	0	0
Dorea formicigenerans	0	0.00010192	0	0	0.000266622	0.00017174	0.000221817	0	8.08e-05	0.000233338	0.000177594	0.00014641	6.23e-05	0	0.00022601	6.34e-05	0.00200229	0.000268713	0.000363465	0.000181293	0	0.000134875	0.000245576	0.00103253	8.82e-05	7.22e-05	0	0	0.00119919	0.000205346	0.00044353	7.41e-05	0.000168767	0.000699508	7.59e-05	0.00143809	0.000718496	9.08e-05	0.00011364	0.00054306	0.000122898	0.000325552	0.000104761	0.000147561	4.27e-05	0.000305155	0.000227057	0.000394364	0.0001999
Dorea longicatena	0	0.000885774	0	0.000400608	0.00023996	0.000155711	0.000847592	0	0.000179548	0.000290096	0.000552156	0.000289769	8.39e-05	0	0.000206806	0.000126829	0.000723051	0.000669339	0.00111518	0.000106359	0	0.00104153	0.000620637	0.000638789	0.000107965	0.000240613	9.43e-05	0.000262769	0.000338288	5.49e-05	0.00139163	0.000285771	0.000408936	0.000592803	0	0.000920155	0.000725471	0.000884527	6.53e-05	0.00097282	0.000280207	0.00124693	0.000104761	0.000442682	4.27e-05	0.00077121	0.000626907	0.000850074	0.000287036
Eggerthella lenta	8.31e-05	1.85e-05	7.02e-05	0.000143295	0	5.5e-05	8.79e-05	0	7.48e-05	0	0.000108978	0.000116924	0	6.89e-05	0	0	8.34e-05	2.44e-05	7.43e-05	0	0.000281825	0	0	0.000206505	0	4.01e-05	0	0.000134012	5.31e-05	3.8e-05	7.12e-05	0	0	0.000177841	5.93e-05	0.00020203	0.000224772	5.3e-05	7.4e-05	5.86e-05	4.42e-05	0	0	0	0.000162439	0	0	7.47e-05	0
Enhydrobacter aerosaccus	0	0	0	0	0	0	0	0	0	0	0	0	0	0	0	0	0	0	7.43e-05	0	0	0	0	0	0	0	0	0	0	0	0	0	0	0	0	0	0	0	0	0	0	0	0	0	0	0	0	0	0
Enterobacter aerogenes	0	0	0	0	0.000187468	0	0	0	0	0	0	0	0	0	0	0.00156	0	0	0	0	0	0	0	0	0	0	0.00137178	0	0	0	0	0	0	0	0	0	0	0	0	0	0	0	0	0	9.97e-05	0	0	2.92e-05	0
Enterobacter asburiae	0	0	0	0	0	0	0	0	0	0	0	0	0	0	0	0	0	0	0	0.000116027	0	0	4.47e-05	0	0	0	0.000966371	0	0	0	0	0	0	0.000237121	0	0	0	0	0	0	0	3.07e-05	0	0	0	0	0	2.92e-05	0
Enterobacter cancerogenus	0	0	0	0	0.000112481	0	0	0.000384055	0	0	0	0	0	0	0	0	0	0	0	0	0	0	0	0	0	0	0.000858997	0	0	0	0	0	0	0.000533523	0	0	0	0	0	0	0	0	7.86e-05	0	0	0	0	8.76e-05	0
Enterobacter cloacae	0	0	0	0	8.33e-05	0	0	6.4e-05	0	0	0.000101713	0	3.2e-05	0	0	0.00190878	0	0	0	8.7e-05	0.000236989	0	8.93e-05	2.75e-05	5.67e-05	6.68e-05	0.00235338	0	0	0	0	0	0	0.000474243	5.62e-05	0	0	0	0	0	0.000135188	5.7e-05	0.000294641	6.54e-05	0.000615559	0	0	5.84e-05	0
Enterobacter hormaechei/cloacae	0	0	0	0	0.000224962	5.5e-05	5.41e-05	0.000153622	6.73e-05	0	0	0	0	0	0	9.51e-05	0	0	0	0.000307473	0	0	9.43e-05	0	5.04e-05	0.000133674	0.0105782	0	0	0	0	0	0	0.00106705	3.51e-05	0	9.3e-05	0	0	0	7.83e-05	4.61e-05	0.000340474	0.000114487	0.000177321	0	0	0.000155798	5.13e-05
Enterococcus faecalis	0	0	0	0	0	0	0	0	0	0	0	0	0	0	0	0	0	0	0	0	5.76e-05	0	0	2.75e-05	0	0	6.29e-05	0	0	0	0	0	0	0	2.81e-05	0.00125075	0	0	0	0	0	0	0	0	0	0	0	7.47e-05	0
Enterococcus faecium	0	0	0	0	0	0	0	0	0	0	0	0	0	0	0	9.51e-05	0	0	0	0	0	0	0	0	0	0	0	0	6.58e-05	0	0	0	0	0	0	0.000281005	0	0	0	0	0.00100285	0	0	0	0	0	0	0.000461552	5.13e-05
Erysipelotrichaceae bacterium 3 1 53	0	0	0	0	0	0	0	0	0	0	0	0.000106757	0	0	0	0	0	0	0	0	0	0	0	0	0	0	0	0	0	0	0	0	0	0	0	0	0	0	0	0	0	0	0	0	0	0	0	0	0
Erysipelotrichaceae bacterium 5 2 54FAA	0	0	0	0	0	0	0	0	0	0	0.000108978	0	0	0	0	0	5.56e-05	0	0.000167277	0	0	0	0	0	0	0	0	0	0	0	0	0	0	0	0	0	0	0	0	0	0	0	0	0	0	0	0	0	0
Escherichia coli	0.00450956	0.00337261	0.00165582	0.0155103	0.0256593	0.00445649	0.00869069	0.0187139	0.000189523	0.00105317	0.0097552	0.0140087	0.000437929	0.00613177	0.00620861	0.00279024	0.00839851	0.000688882	0.00623756	0.0104741	0.154208	9.99e-05	0.000285761	0.0061501	0.00577579	0.00608094	0.00848093	0.0806251	0.00458727	0.00306291	0.072918	0.000137805	0.0110997	0.00139039	0.0010199	0.00514625	0.0119221	0.000592253	0.00166007	0.000414132	0	0.0111598	0.0141904	0.0120796	0.00176118	0.00271865	0.00427909	0.0165527	0.00713863
Eubacterium biforme	0	0.00107108	0	0	0	0	0	0	0	0.000346854	0	0	0	0	0	0	0	0	0	0.000270731	0	0.000591118	0	0	0.0100112	0	0	0	0	0	0	0.000564556	0	0	0	0	0	0	0	0	0	0	0	0.000259503	0	0.00238576	0	0	0.00102
Eubacterium eligens	0.00114042	0.00213475	0.0048973	0	0.0005924	0.00107166	9.92e-05	0	8.08e-05	0.00240906	0.000108978	0	0.0062552	0	0.000259246	0.00268244	0	0.00608757	0.000652585	9.28e-05	0	0.00326697	0.000321481	0	0.0221738	0	0.00214487	0.00169644	0	0.00265049	0.000602225	0.0064235	0.000402445	0.00436303	0.0145483	0.00515727	6.98e-05	7.94e-05	0.00170068	0.0201987	0.00127199	0.00553506	0.0268713	0.00261539	0	0.00532634	0.00218205	0	0.00760646
Eubacterium hallii	0	4.5e-05	0	0.000323568	9.37e-05	0.000151131	0.000198373	0.000542797	0.000100996	6.31e-05	0.000733786	9.66e-05	0	0	6.65e-05	6.34e-05	0.000917718	0.000100157	0.000195156	0.000101524	0	8.99e-05	0.000272366	0.000234039	5.04e-05	0	8.25e-05	0.000224229	0.000106257	5.43e-05	0.000152591	7.11e-05	0.000137935	0.000237121	3.21e-05	0.000628129	0.00104635	7.28e-05	5.88e-05	0.000562595	0.000143381	0.00049447	7.33e-05	0	0	0.00012946	0.00118454	0.000435262	7.18e-05
Eubacterium rectale	0.000186954	0.000859831	0.00959815	0	0.00158973	0.017119	0.0154244	0.000762989	0.00344733	0.0475569	0.00911784	0.00811201	0.00558415	0	0.00167513	0.000126829	0.0448959	3.66e-05	0.0175306	0.00190865	0	0.0024727	0.000250041	0.00241198	0.00520966	0.000216551	0.000839093	0	0	0.00508802	0.045472	0.000365505	0.00297939	0.107191	8.74e-05	0.00509667	0.026396	0.00162605	0.000630899	0.0140219	0.000575162	0.004742	0.00247237	0.00896559	0.000119692	0.0146419	0.122704	0.00526111	0.00123016
Eubacterium siraeum	0	0	0	0	0	0	0	0	0	0.000151355	0	0	2.4e-05	0	0	0.000291707	0	0.00261629	0.000936749	0	0	0.0246071	0	0	0	0.00525738	0	0	0	0	8.82e-05	0	0	0	0	0	0	0	0	0.000562595	0.000124434	7.68e-05	0.000817138	0.000101766	0	0.00731262	0	0	0.00010892
Eubacterium ventriosum	0	0.000142687	0.00145235	0.00143757	0	0	0.000155542	9.51e-05	0	0.000573886	0	0	0.000376271	0.000206689	0.000110789	8.46e-05	0	0.00189076	7.43e-05	0.000220452	0	0.000711839	0	0.00401997	0.000559258	5.73e-05	4.71e-05	0.000353161	0	9.72e-05	0.00179854	0.00184926	0.000180307	0.00675796	0.000303442	0.000358144	0.0096125	0.000188322	9.31e-05	0.00117989	0.000131091	0.000460687	0.00662091	0.000376534	0	0.000366186	0.0013023	0.000224934	0.00492575
Faecalibacterium prausnitzii	0.000115734	0.00484952	0.0569294	0.000354384	0.0104926	0.021611	0.0252587	0.0353799	0.0247828	0.08628	0.193366	0.000818325	0.00341961	0.0316636	0.020851	0.0180478	0.0185811	0.00524112	0.04652	0.0187848	0.00577509	0.0249181	0.0217129	0.0149225	0.0193989	0.00448442	0.0138918	0.0186077	0.0303508	0.0105972	0.0098655	0.0473205	0.0186585	0.0630198	0.0164249	0.0532119	0.0180513	0.0134957	0.00390419	0.0156237	0.00150597	0.0061755	0.0146024	0.0330714	0.00486268	0.0128401	0.0281216	0.00859276	0.0207704
Fusobacterium mortiferum	0.212043	0	0	0	0	0	0	0	0	0	0	0	0	0	0	0	0	0	0	0	0	0	0	0	0	0	0.00235229	0	0	0	0	4.45e-05	0	0	0	0	0	0	0	0	0	0	0	0	0	0	0	0	0
Fusobacterium periodonticum	6.23e-05	1.85e-05	0.000157864	0	0.000164972	0	8.12e-05	7.68e-05	0	0	8.48e-05	0	6.29e-05	0.000220468	6.65e-05	0	0.000228039	0	0.000130104	0	5.76e-05	0	0	0	0	0	5.89e-05	6.31e-05	0	3.8e-05	0	0	0	0	4.21e-05	0	0	0	3.92e-05	0	7.37e-05	0	0	0.000295121	2.85e-05	5.55e-05	0	0	0
Fusobacterium ulcerans	0	0	0.000105243	0.000184896	0	0	0	0.000125173	0	0	9.69e-05	0	0	0.00701364	0	0	0.000205791	0	0	0	0	0	0	0	0	0	0	0	0	0	0	0	0	0	0	0	0	0	0	0	0	0	0	0	6.02e-05	0	0	0	0
Fusobacterium varium	0	0	0	0.00923556	0	0	0	0	0	0	0	0	0	0.000114827	0	0	0	0	0	0	0	0	0	0	0	0	0	0.000258564	0	0	0	0	0	0.000223948	0	0.000185959	0	0	0	0	0	0	0	0	0	0	0	0	0
Gemella sanguinis	0	1.85e-05	0.000112259	4.62e-05	0	0	0	0.000102415	4.49e-05	0	7.27e-05	0	2.4e-05	0	0.000110789	0	0	2.44e-05	0	5.8e-05	0	7.49e-05	0	2.75e-05	6.72e-05	0	0.000267127	6.31e-05	4.55e-05	0	6.1e-05	0	0	0	0	0	6.98e-05	0	0	0	3.69e-05	3.07e-05	5.24e-05	7.63e-05	0	0	0	7.79e-05	0
Geobacillus thermoleovorans	0	0	0	0	0	0	0	0	0	0	0	0	0	0	0	0	0	0	0	0	0	0	0	0	0	0	0	0	0	0	0	0	0	0	0	0	0	0	0	0	0	0	0	0	0	0	0	0	0
Granulicatella adiacens	0	0	0.000116936	0	0	0	5.41e-05	0	0	0	0	0	3.59e-05	0	6.65e-05	0	5.56e-05	0	0.000111518	0	0	0	0	0	5.04e-05	0	0	0	0	0	4.07e-05	0	0	0	0	0	0	0	0	0	0	3.07e-05	0	7.63e-05	0	0	6.93e-05	0	0
Haemophilus haemolyticus	0.000140216	0	0	0	0.000312447	0	9.02e-05	0.000102415	4.49e-05	0.000204959	0.000193739	0	0.00022768	0	0.00019942	0.000274797	0.000111239	0	0.00124528	0	0	0	0	0	0.000172744	0	0.00014142	0	0	0.000509563	6.1e-05	0.000237084	0	0	0	0.000183664	0	5.3e-05	0	0	0	0	0	0.000376534	0	0	0	0	0
Haemophilus influenzae	0.000423763	0	0.000210486	0	0.000482062	0	0	0.000119484	0	0.000504515	0.000404776	0	0.000289593	0	0.000465314	0.000554878	0.000129778	0	0.00161435	0	0	0	0	0	0.000478644	0	0.000361407	0	0	0.00111705	0.000132245	0.000604564	0	0	0	0.000261721	0	0.00018538	0	0	0	0	0.000104761	0.000610596	0.000113992	0	0	0	5.13e-05
Haemophilus parainfluenzae	0.00328505	0.000112611	0.000280648	6.93e-05	0.00395291	0.000443881	0.000861762	0.00076417	0.000407724	0.00545957	0.00244422	0	0.00409139	0.000120568	0.00341388	0.00240522	0.00087799	0	0.0117412	0.000139233	0.000399405	0.000247847	4.47e-05	0.000139965	0.00355564	7.02e-05	0.001394	0	0	0.0101777	0.000697558	0.0027434	0.000173095	0.0015921	0.000245844	0.00118675	0.000111611	0.000282484	9.31e-05	3.91e-05	5.9e-05	4.09e-05	0.000274998	0.00402339	0.000282606	0.00019419	0.000182625	3.89e-05	0.00015377
Haemophilus pittmaniae	0.00024037	0	0	0	0.000224962	0	0	0	0	0.000882901	0.000145304	0	0.000587174	0	0.000232657	0.000221951	0	0	0.0054272	0	0	0	0	0	0	0	0.00018856	0	0	0.00100138	0	0.000177813	0	0.000652084	0	0	0	0	0	0	0	0	0	0.000788687	0	0	0	0	0
Holdemania filiformis	0	0.000114891	0	0	0	0	0	0	0	0.000105107	0.000274464	0	0	0	7.6e-05	0	0.000239163	0.00121409	0.000130104	0.000106359	0	0.000149861	8.43e-05	0.000195492	0	0	0	0	8.35e-05	3.8e-05	0.000297043	0.000177813	0.00022358	0.00181398	8.12e-05	0	0	0	6.16e-05	4.47e-05	0	6.14e-05	0.000174602	0.000101766	0.000119692	0	0	0.00052874	9.11e-05
Klebsiella oxytoca	7.79e-05	0	0	4.62e-05	0.000674886	0	0	0.00178201	0	0	0	0	0	0	0.000177262	7.93e-05	0	0	0	7.25e-05	0	7.49e-05	7.44e-05	0	0.000100767	4.01e-05	0.00129635	0	0	0	0	0	0	0	2.81e-05	0	0	0	0	0	0	7.68e-05	5.24e-05	5.09e-05	2.85e-05	0	0	4.17e-05	0
Klebsiella variicola/pneumoniae	0.00105941	0	0	0.00268099	0.00475545	0.000464634	0.000126237	0.000301554	0	6.31e-05	0	0	0	0	0.00728548	0.00325317	0	0	0	0.00854912	0	0	0.0276303	0.000126656	0.000334364	0.000631608	0.00997798	0.00952799	0.000900655	7.61e-05	0	0.00386743	0.00018824	0.000177841	2.81e-05	0.00565316	0	0	0.000117559	0.00176983	0	0.00054361	0.000445235	0.000135688	0.00104493	0	0	0.00203268	7.69e-05
Lachnospiraceae bacterium 1 4 56FAA	0	2.78e-05	0	0.000272208	0	0.000137392	0	0	0	0	0	0.00150985	0	0.000367447	0	0	0.00194667	3.05e-05	0	0	0	0	0	3.67e-05	0	0	0	0	3.04e-05	0	0.000492359	0	0	0	0	8.82e-05	6.98e-05	0	0	0	0	0	0	0	0	0	0	0.000376837	0
Lachnospiraceae bacterium 3 1 57FAA CT1	0	0	0	0	0	8.24e-05	0	0	0	6.31e-05	0	0	2.4e-05	0	0	7.93e-05	0.000139048	7.33e-05	0	0	0	0	0	3.21e-05	0	0	0	0	0	3.8e-05	0.000174971	0	0	0.000148201	0	0	0	0	0	4.88e-05	3.69e-05	0	7.33e-05	0	0	0	0.00142699	3.76e-05	0
Lactobacillus acidophilus	0	0	0	0	0	0	0	0	0	0	0	0	0	0	0	0	0	0	0	0	0	0	0	0	0	0	0	0	0	0	0	0	0	0	0	0	0	0	0	0	0	0	0	0	0	0	0	0	0
Lactobacillus amylovorus	0	0	0	0	0	0	0	0	0	0	0	0	0	0	0	0	0	0	0	0	0	0	0	0	0	0	0	0	0	0	0	0	0	0	0	0	0	0	0	0	0	0	0	0	0	0	0	0	0
Lactobacillus crispatus	0	0	0	0	0	0	0	0	0	0	0	0	0	0	0	0	0	0	0	0	0	0	0	0	0	0	0	0	0	0	0	0	0	0	0	0	0	0	0	0	0	0	0	0	0	0	0	0	0
Lactobacillus delbrueckii	0	0	0	0	0	0	0	0	0	0	0	0	0	0	0	0	0	0	0	0	0	0	0	0	7.56e-05	0	0	0	0	0	0	0	0	0	0	0	0	0	0	0	0	0	0	0	0	0	0	0	0
Lactobacillus fermentum	0	0	0.000140324	0	0	0	0	0	0	0	0	0	0	0	0	0	0	0	0	0	0	0	0	0	0	0	0	0	0.000285376	0	0	0	0	0	0	0	0	0	0	0	0	0	0	0	0	0	0	0	7.69e-05
Lactobacillus gasseri	0	0	0	0	0	0	0	0	0	0	0	0	0	0	0	6.34e-05	0	0	0	0	0	0	0	0	0	0	0	0	0	0	0	0	0	0	0	0	0	0	0	0	0	0	0	0	0	0	0	0	0
Lactobacillus johnsonii	0	0	0	0	0	0	0	0	0	0	0	0	0	0	0	0	0	0	0	0	0	0	0	0	0	0	0	0	0	0	0	0	0	0	0	0	0	0	0	0	0	0	0	0	0	0	0	0	0
Lactobacillus oris	0	0	0	0	0	0	0	0	0	0	0	0	0	0	0	0	0	0	0	0	0	0	0	0	0	0	0	0	0	0	0	0	0	0	0	0	0	0	0	0	0	0	0	0	0	0	0	0	0
Lactobacillus plantarum	6.23e-05	0	0	0	0	0	0	0	0	0	0	0	0	0	0	0	0	0	0	0	0	0	0	0	0	0	0	0	4.55e-05	0	0	0	0	0	0	5.51e-05	0	0	0	0	0	7.17e-05	0	0	0	0	0	0	0
Lactobacillus rhamnosus	0	0	0	0	0	0	0	0	0	0	0	0	0	0	0	0	0	0	0	0	0	0	0	0	0	0	0	0	0	0	0	0	0	0	0	0	0	0	0	0	0	0	0	0	0	0	0	0	0
Lactobacillus ruminis	0	0	0	0	0.000324945	0	0	0	0	0	0	0	0	0	0	0	0	0	0	0.0002103	0	0	0.000258971	0	0.000100767	0	0	0	0	0	0	0	0.00164223	0	0	0	0	0	0	0	0	0.000890661	0	0	0	5.55e-05	0.00133348	0	0.000635581
Lactobacillus salivarius	0	0	0	0	0	0	0	0	0	0	0	0	0	0	0	0	0	0	0	0	0	0	0	0	0.000282148	0	0	0	0	0	0	0	0	0	3.93e-05	0	0.000160441	0	0	0	0	0	0	0	0	0	0	0	0
Lactobacillus sanfranciscensis	0.000155795	0	0	0	0.000292451	0	0	5.12e-05	0	0	7.27e-05	0	0	0.00092321	8.55e-05	0.000735609	0	2.44e-05	0	0	0	0	0.000281296	0	0	0	0	0	5.4e-05	0	0	0	0	0	0	9.18e-05	0	7.28e-05	4.7e-05	0	0.00122038	0.000104422	0	0	2.85e-05	0	0	4.75e-05	8.54e-05
Lactococcus garvieae	0	0	0	0	0.000196842	0	0	0	0	0	0	0	0	0	0	0	0	0	0	0	0	0	0	0	0	0	0	0	0	0	0	0	0	0	0	0	0	0	0	0	0	0	5.24e-05	0	0	0	0	0	0
Lactococcus lactis	7.48e-05	0	0	0	0.00205623	0	0	0	0	0	0	0	0	0	0	0	0	0	0	0	0	0	0	0	9.66e-05	4.01e-05	4.71e-05	0	0	0	0	0	0	0	0	0	0	0	0	0	0.000505111	0	6.29e-05	0	0	0	0	0	0
Leuconostoc citreum	0	3.09e-05	0	0	0	0	0	0	0	0.000157661	0	0	0	0	0	8.46e-05	0.000129778	0	8.92e-05	6.96e-05	0	0.000112396	0	0	0	0	0	0	0	0	0	0	0	0	0	0	0	0	3.92e-05	3.91e-05	0	0	0	5.09e-05	0	0	0	0	0
Leuconostoc gasicomitatum	0	0	0	0	0	0	0	0	0	0	0	0	0	0	0	0	0	0	0	0	0	0	0	0	0	0	0	0	0	0	0	0	0	0	0	0	0	0	0	0	0	0	0	0	0	0	0	0	0
Leuconostoc gelidum	0	0	0	0	0	0	0	0	0	0	0	0	0	0	0	0	0	0	0	0	0	0	0	0	0	0	0	0	0	0	0	0	0	0	0	0	0	0	0	0	0	0	0	0	0	0	0	0	0
Leuconostoc lactis	0	0	0	0	0.00740875	0	0	0	0	0	0	0	0	0	0.000106357	0	0	0	0	0	0	0	0	0	0.000433299	0	0.000125707	0	7.59e-05	0	0	0	0	0	0	0	0	0	0	0	3.69e-05	0	7.33e-05	0	0	0	0	0	0
Megasphaera elsdenii	0	0.00427136	0	0	0.00142476	0.000549567	0	0	0	0.000863982	0	0	0	0.000327257	0.00042543	0	0	0.000170999	0.000996225	0	0	0.000214087	0	0	0.000188939	0.000147041	0	0	0	0	0	0	0.00434251	0.000177841	0.000112386	0	0	0	0	0.000329297	0	0	0	0	0	0	0	0.00296504	0
Megasphaera micronuciformis	0	0	0.00128396	0	0	0	0	5.12e-05	4.49e-05	0	0	0	0	0.000434047	0	0	0	0	0	0	0	0	0	0	0.000129558	0	4.71e-05	0	0	0	0	0	6.49e-05	0.000118561	2.81e-05	0	0	0	0	0	0	0	0	0	0	0	0	0	0
Methanobrevibacter smithii	0	0.00166963	0	0	0	0	0	0	0	0	0	0	0	0	0	0	0	0	0	0	0	0.000137372	0	0	0	0	0	0	0	0	0	0	0	0	0	0	0	0	0	0	0	0	0	0	0	7.4e-05	0	0	0
Mitsuokella multacida	0	0	0	0	0.000149975	0	0	0	0	0	0	0	0	0	0	0.00146488	0	0	0	0	0	0	0	0	0.000136756	0	0	0	0	0	0.00808527	0	0.0197458	0	0	0	0	0	0	0	0	0.0407984	0	0	0	0	0	0	0
mOTU-103	0	0.000255726	0	0	0	0	0	0	0	0.0286565	0	0	0	0	0.000108019	0.0033039	0	0.0491573	9.91e-05	0.000232055	0	0.0010715	0	0	0	0	0	0	0	0.000501957	0	0	0.000148367	0	0	0	0.00133933	0	8.33e-05	0	0.000172057	0.000334766	0	6.78e-05	0	0.000393927	0	0	0.00094312
mOTU-104	0.000173106	0.0270653	0	0	0.00437176	0.0102769	0.00729831	0.00881278	0.00861383	0.00184779	0.0224713	0.00974539	0.000335528	0.0207447	0.00264564	0.0052	0	0	0.0117548	0.00493117	0	0.00939961	0.0401256	0.0610897	0.0370924	0.00184871	0.00315839	0	0.054525	0.000992929	0	0.0135089	0.00667135	0.00880905	0.024073	0.0309051	0.0259961	0.000672664	0.00105411	0.0162918	0.00365744	0.017687	0.000618092	0.00244747	5.22e-05	0.000493796	0.0197355	0.0396052	0.0241532
mOTU-113	0	0	0	0	0	0	0	0	0	0	0	0	0	0	0.000172831	6.34e-05	0	0	0	0	0	0	0	0	0	0	0	0	0	0	0	0	0	0	0	0	0	0	0	0	0	0	0	0	0	0	0	0	0
mOTU-115	0.000148005	0.00805165	0.00996299	0.00721095	0.0149825	0.0170366	0.00118483	0	0.0463279	0.00889208	0.00952469	0	0	0	0.0155016	0.0016361	0	0.00128494	0	0.000533726	0	0.00125134	0.00678235	0	0.00160724	0	0.0168101	0.00764972	0.0496706	0.000235768	0.00135501	0.00215598	0	0.000800284	8.15e-05	0.0600029	0.0248055	0.0136599	0.000160664	0	0.0110903	0.00815722	0.0319365	0.0355011	0	5.55e-05	0.00886675	0	0.00207589
mOTU-118	7.27e-05	0.000520717	0	0	0	0	0.000101441	0	0	0.000857676	0	0	0	0	0	0	0	0	0	0	0	0	0	0	0	0	0	0	0	0	0	0	0	0	0.00281245	0	0	0	0	3.91e-05	0.000405563	0	0.00153999	0	0	0.00143145	0	0.000555031	0
mOTU-120	0	0	0	0	0	0	0	0	0	0	0	0	0	0	0	0.00492731	0	0	0	0	0	0	0	0	0	0	0	0	0	0	0	0	0	0	0	0	0	0	0	0	0	0	0	0	0	0	0	0	0
mOTU-122	0	0.000494156	0	0	0	0	0	0	0	0	0	0	0	0	0	0.00121897	0	0.00360727	0	0	0	0	0	0	0	0	0	0	0	0.000895749	0	0	0	0	0	0	0	0	5.22e-05	0	0	0.000156975	0	0	0	6.66e-05	0	0	0
mOTU-126	0.000103863	0.000344674	0.0011717	0	7.5e-05	0.00638597	0.000605938	0	0.000574554	0.0105002	0.0135278	0	4.79e-05	0	0.000418782	0.000112737	0.000333716	0.00815421	0.000944184	0.000161149	0	0.000107043	9.92e-05	0.0433275	0.0188132	0	0	0	0	0.00775372	0	0	0	0.0538384	0.0301531	0.00185684	0.00552474	0	5.04e-05	8.6e-05	0.00123512	0	0.00331046	0.0030428	0.00828725	5.55e-05	0.010124	0.0107092	0.00185036
mOTU-127	0.000124636	0.00213661	0	0	0.000191634	0.00530333	0.00065463	7.68e-05	0.00310619	0.00631905	0.00546344	0.00106605	9.05e-05	0	0.000157874	0.000386829	0.00220808	0.0111296	0.00344218	0.00187384	0	0.0117116	0.0143952	0.0120048	0.00494263	0.000545388	0.000678817	0.0653222	0	0.00809216	0.000642916	0	0.0186163	0.00490841	0.00106204	0.000556501	0.0531129	0.000129472	0.0010737	0.0157839	0.0050806	0.00156326	0.00370331	0.000844658	0.00244799	0.000871079	0.0225894	0.00148106	0.00684274
mOTU-131	0	3.09e-05	0.0150567	0	0	0	0	0	0	0.000133136	0	0.00680805	0.000371477	0	0	8.46e-05	0.00891021	0.0106899	0.001249	0.00103845	0	0	0.0144086	0	0.0120719	4.01e-05	0.000169704	0	6.45e-05	0.00328934	0.00156253	0.0261207	0.00201871	0	4.21e-05	0.00974703	0.0242335	0	0.000317409	0.000523526	0.00062678	0.000522111	0.00614949	0.00702694	0	0.00457733	0.0130265	0.000315492	0.00490012
mOTU-134	0	0	0	0.0575998	0	7.33e-05	0.0479773	0	0.127901	0	0	0	0	0	0	0.00158537	0	0	0	0.000116027	0	0.000337187	0	0	0.000144853	0	0.00014142	0	0	0	0	0	0	0	0.0264303	5.51e-05	0	0	0	0	0	0.000279483	0.00302236	0	0	0.0097816	0	0	0.00424916
mOTU-135	0	2.78e-05	0	0	0	0	0.00034625	0	0	0.00700645	0	0.00548578	0.00794482	0	0.00042543	0.000126829	0.00412139	0.0169191	0.0027136	0.00179262	0	0.00236031	0.016717	0	0.0138253	0.00812869	0	0	3.04e-05	0.00820624	0.00878923	0.0141806	0	0	0	0	0.00842663	0	0.00126964	0.015444	0.0021458	0.00486178	0	0.0065232	0	0.00113185	3.46e-05	0.000969844	0
mOTU-136	0	0	0	0	0	0	0	0	0	0	0	0	0	0	0	0.000152195	0	0	0	0	0	0	0	0	0	0	0	0	0	0	0	0	0	0	0	0	0	0	0	0	0	0	0	0	0	0.0011374	0	0	0
mOTU-14	6.23e-05	0.0529426	7.02e-05	0	0	0	0	0	0	0	0	0	0	0	0	0	0	0	0	0	0	0	0	0	0	0	0	0	0	0	0	0	0.0148385	0	0	0	0	0	0	0	0	0	0	0	0	0.0482422	0	0	0
mOTU-140	0	0	0	0	0	0	0	0	0	0	0.00812977	0	0	0	0	0	0.0114298	0	0	0	0	0	0	0	0	0	0	0.00257934	0	0.000551392	0	0	0	0	0.000148911	0	0	0	0	0	0	0	0.00573568	0	0	0	0	0	0
mOTU-142	0	0	0	0	0	0	0	0	0	0	0	0	0	0	0	0	0	0	0	9.67e-05	0	0	0	0	0	0	0	0	0	0	0	0	0	0	0	0	0	0	0	0.0287002	0	0	0	0	0	0	8.85e-05	0.0226482	0
mOTU-145	0	0	0	0	0	0	0	0	0	0	0	0	0	0	0	7.93e-05	0	0	0	0	0	0	0	0	0.00033757	0	0	0	0	0	0	0	0	0	0	0.000128565	0	0	0	0	0	0	0.0367398	0	0	0.000110965	0	0	0
mOTU-151	0	0	0	0	0	0	0	0	0	0	0	0	0	0	0	0	0	0.000569183	0	0	0	0.0160501	0	0	0.00168785	0	0	0	0	0	0	0	0	0	0	0	0	0	0	0	0.000151164	0	0.00622806	0	0	5.55e-05	0	0	0
mOTU-158	0	0	0	0	0.000389934	0	0	0	0	0	7.27e-05	0	0	0	0	0	0.102668	0	0	0.000593029	0	0	0	0	0	0.0184971	0	0	0	0	0	0	0	0	0.0633743	0	0	0	0	3.91e-05	0.00471928	0	0	0	0	0	0.000114298	0	0
mOTU-161	0	0	0	0	0	0	0	0	0	0.0472415	0	0	0	0	0	0	0	0	0	0	0	0.000243524	0	0	0	0	0	0	0	0	0	0	0	0	0	0	0	0	0	0	0	0	0	0	0	0	0	0	0
mOTU-164	0	0	0	0	0	0	0	0	0	0	0	0	0	0	0.000432077	0.000253658	0	0	0	0	0	0	0	0	0	0	0	0	0	0	0	0	0	0	0	0	0	0	0	0	0	0	0	0	0	0	0	0	0
mOTU-168	0	0.00201986	0	0	0.106527	0	0	0	0	6.31e-05	0	0	0.00344316	0	0	0.00572845	0	0	0	0.00204498	0	0.0257386	0	0	5.04e-05	0.000902297	0	0	0	0	0	0.00725699	0.00136312	0	0	0	0	0.111864	0.0108742	0	0	0.0572388	0	0	0	0.00230808	0	0	0
mOTU-176	0.0214374	0	0.00692498	0	0.00753623	0.0166409	0	0	0	0.00759926	0	0.0585821	0	0	0	0	0	0.00158541	0.035418	0.0478091	8.65e-05	0	0	0.0479532	0	0	0.0205248	0	0	0.0074495	0	0.0220177	0.00496565	0	0.00263545	0	0.0163092	0.0201323	0.02225	0.0118262	0.0390226	0	0	0.00817181	0	0	0	0.077386	0
mOTU-177	0	0	0	0	0	0	0	0	0	0	0	0	0	0	0	0.00431219	0	0	0	0	0	0	0	0	0	0	0	0	0	0	0	0	0	0	0	0	0	0	0	0	0.000239651	0	0	0	0	0	0.00215088	0	0
mOTU-18	0	0	0	0	0	0	0	0	0	0	0	0	0	0	0	0	0	0	0	0	0	0	0	0	0	0	0	0	0	0	0	0	0	0	0	0	0	0	0	0	0	0	0	0	0	0.00117069	0	0	0
mOTU-182	0	0	0	0	0	0	0	0	0	0	0	0	0	0	0	0	0	0	0	0	0	0	0	0	0	0	0	0	0	0	0	0.0159765	0	0	0.000418637	0	0	0	0	0	0	0	0	0	0	0	0	0	0
mOTU-190	0	0.00137684	9.35e-05	0	0	0	0.000275918	0	0.000439893	0.0022514	0	0	0	0	0.000406226	0	0	0	0	0	0	0.00182081	0.00165652	0	0.00537593	0.000348888	0	0	0	0.000578856	0.00389819	0	0	0	0.00108327	0.00470179	0	0	7.18e-05	0.00608696	0.000335921	0.00116707	0.00771567	0	0	0.0108691	0.00314493	0	0
mOTU-192	0	0	0	0	0	0	0	0	0	0	0	0	0	0	0	0	0	0	0	0	0	0	0	0	0	0	0	0	0	0	0	0	0	0	0	0	0	0	0	0	0	0	0	0	0	0.00144255	0	0	0
mOTU-206	9.35e-05	0.00313171	0.00378874	0	0.0001	0.000637498	8.5e-05	0.000267416	0.00132417	0.000813531	0.00302959	9.15e-05	0.00614496	0	0.00709271	0.00251122	0.000684117	0.00058384	0.00110774	7.74e-05	0	0.0109773	0.000200926	0.00015419	0.032699	0.00206927	4.71e-05	0	0	0.00143742	0.0036459	0.00641016	0.000259642	0.000438674	0.00556028	0.000556501	0.000376687	0.0012394	0.00141071	0.00199643	0.00283894	0.00575551	0.0364307	0.00224903	0.0238985	0.0123616	0.000249377	0.000138758	0.00169659
mOTU-207	0	0	0	0	0	0	0	0	0	0	0	0	0	0	6.65e-05	0.000389547	0	0.000366427	7.43e-05	0	0	0	0	0	0	0	0	0	0	0	0	0	0	0	0	0	0	0	0	0	0	0.00145665	0	0	0	0.00385209	0	0	0
mOTU-209	0	0	0	0	0	0	0	0	0	0	0	0	0	0	0	0	0	0	0	0	0	0	0	0	0	0	0	0	0	0	0	0	0	0	0	0	0	0	0	0	0	0	0	0	0	0.00466055	0	0	0
mOTU-212	0	0	0	0	0	0.00480322	0	0	0	0.00183517	0	0	0.00654519	0	0.000239304	0.00112878	0.000500573	0.018419	0.000127449	0.000522124	0	0.00273496	0	0	0	0	0	0	0	0.000574209	0	0	0	0	6.56e-05	0	0	0	0	0.00411397	0.000272833	0.00369471	0.0012519	0	0	0.011435	0	0.000978608	0.00201951
mOTU-217	0	0	0	0	0	0	0	0	0	0.00710105	0	0	0	0	0	0	0	0	0	0	0	0.0081824	0.000299156	0	0	0	0	0	0	0.00145263	0.0123741	0	0	0	0	0	0	0	0.00154394	0	0	0	0	0	0.00123112	0.000210834	0	0	0
mOTU-218	0	0	0	0	0	0	0	0	0	0.000244374	0	0	0	0	0	0.00181084	0	0	0	0	0	0	0	0	0	0	0	0	0	0.000114081	0	0	0	0	0	0	0	0	0	0	0.00199914	0	0.00597721	0	0	0.000120213	0	0	0
mOTU-224	0	0	0	0	0	0	0	0	0	0	0	0	0	0	0	0	0	0	0	0	0	0	0	0	0	0	0	0	0	0	0	0	0	0	0	0	0	0	0	0	0	0	0	0	0	0	0	0	0
mOTU-225	8.72e-05	3.4e-05	0	0	0	0.00102769	0	0	0	0	0.000626625	0.000933361	0	0	9.97e-05	0.00183902	0.000185398	0	0.000123909	5.8e-05	0	7.49e-05	0.0257453	0	0.000629795	0.000356463	0	0.000945967	3.04e-05	0	0	0	0	0	0.000224772	0	0	0	0	0.00224257	0.000184347	3.07e-05	0	0.00450824	0	0.000649148	0.000453728	0.00181116	0
mOTU-226	0	0	0	0	0	0	0	0	0	0	0	0	0	0	0	0.00134227	0	0	0	0	0	0	0	0	0	0	0	0	0	0	0	0	0	0	0	0	0	0	0	0.00205113	0	0.0106111	0	0	0	0.000656546	0	0	0
mOTU-228	0	0	0	0	0	0	0	0	0	0	0	7.84e-05	0	0	0	0	0	0.0202194	0	0	0	0	0	0	0	0	0	0	0	0	0	0	0	0	0	0	0	0	0	0	9.01e-05	0	0	0	0	0	0	0	0
mOTU-230	0	0	0	0	0	0	0	0	0	0	0	0	0	0	0	0.0134058	0	0	0	0	0	0.0104903	0	0	0	0	0	0	0	0	0	0	0	0	0	0	0	0	0	0	0	0	0	0	0	0.100035	0	0	0
mOTU-233	0	0	0	0	0	0	0	0	0	0	0	0	0	0	0	0	0	0	0	0	0	0	0	0	0	0	0	0	0	0	0	0	0	0	0	0	0	0	0	0	0	0	0	0	0	0	0	0	0
mOTU-234	0	0	0	0	0	0	0	0	0	0	0	0.00738657	5.99e-05	0	0	0	5.56e-05	0	0	0	0	0	0	0.00880477	0	0	0	0	0	0.00556463	0	0	0	0	7.02e-05	0	0	0.00519652	0	0	0	6.14e-05	0	0	0	0.00114664	0	0	0.00139532
mOTU-238	0.000103863	0.000151953	0	0	0	0	0	0	0	0.000977498	0.00121329	0	7.19e-05	0	0	6.34e-05	0	0.00279217	0.000169932	0	0	0.000966602	4.47e-05	0	0.000206573	0	0	0	0	0	0	0	0	0.000118561	0	0	0.000139514	0	0	0	3.69e-05	0	0.00831281	5.09e-05	0	0.000205286	0.000931702	0	5.13e-05
mOTU-24	0	0	0	0	0	0	0	0	0	0	0	0	0	0	0	0	0	0	0	0	0	0	0	0	0	0	0	0	0	0	0	0	0	0	0	0	0	0	0	0	0	0	0	0	0	0	0	0	0
mOTU-240	0	0	0	0	0	0	0	0	0	0	0	0	0	0	0	0	0	0	0	0	0	0.00407622	0	0	0	0	0	0	0	0	0	0	0	0	0	0	0	0	0	0	0	0	0	0	0	0	0	0	0
mOTU-241	0	0.000492391	0	0	0.00117168	0.00643681	0.0053493	0.00699345	0.013107	0.0272123	0.000799173	0.000343148	0.000890176	0	0.00355633	0.00337683	0	0.000496712	0	0.0054678	0	0.0138153	0.00293575	0.000178971	0.00144223	0.00650656	0	6.31e-05	3.04e-05	0.000787703	0.00405383	0.010745	0.00140369	0.00132788	0.000351205	0.00420819	0.0108298	0.0035156	0.00121477	0.00312064	0.000270375	0.0011402	0.00703865	0.00468851	0.00174551	0.00355089	0.00190497	0.00181602	0.00525379
mOTU-243	0	0	0	0	0	0	0	0	0	0.0013685	0	0	0	0	0.000191111	0	0	0	0	0	0	0	0	0	0.000201534	0	0	0	0	0	0	0	0	0	0	0	0	0	0	0	0.0016075	0	0	0	0	0	0.00461348	0	0
mOTU-244	6.23e-05	0	0	0	0	0	0	0	0	0	0	0	0	0	0.000505198	0	0	0	0	0	0	0.00446585	0	0	0.000223927	0	0	0	0	0	0	0	0	0	0	0	0	0	0	0	0	0	0	0	0	0.000527086	0	0	0
mOTU-253	0	0	0	0	0	0	0	0	0	0	0	0	0	0	0	0	0	0	0	0	0	0	0	0	0.000239322	0	0	0	0	0	0	0	0	0	0	0	0	0	0	0	0	0	0	0	0	0	0	0	0
mOTU-254	0.000124636	0.0237918	0	0	0	0.00366012	0.0014391	0	0	0	0.00687289	0.000265367	0.00532531	0	0	0.00440731	0	0	0	0.00442645	0	0	0	0.00894856	0.00269552	0	7.66e-05	0	0	0	0	0.00406303	0.0144036	0	0.0106991	0	0	0	0	0.00440309	0.00176973	0.0103992	0.00580377	0.000976954	0	0.000221931	0.00258729	0	0.00247569
mOTU-258	0.000367677	0.00550366	0	0	0.000404932	0.00379202	0	0	0	0.00210004	7.27e-05	9.15e-05	0.0138621	0.000103344	0.000458666	0.00384927	0	0.00990329	0.00267643	0.00690944	0	0.0144316	0.00176368	0.000151437	0.00985503	0.000276704	0	0	0	0.00469634	0.00513112	0.00199595	0.018467	0	2.81e-05	0.0057303	0.00735237	0	0.00122261	0.0191087	0.00108765	0.0184551	0.00323712	0.00543431	0	0.0150968	0.00779651	0.00607029	0.0151463
mOTU-260	0	1.85e-05	0	0	0	0	0	0	0	0	0	0	0	0	0.000124638	0.00147122	0	0.00263827	0	0	0	0.020411	0	0	0.0014057	0	0	0	0	0.00460888	0	0	0	0	0	0	0	0	0.000215525	0.0202456	0.000151574	0.000488328	0.0056152	0.00432506	0	0.00109856	3.46e-05	8.4e-05	0.00637631
mOTU-265	0.000109057	0.000874656	0	0	0	0.01142	0	0	0	0.00316583	0	0	0.00200358	0	0	0.00308195	0	0	0	8.7e-05	0	0.000299722	0	0.0093891	0	0	0.000575109	0	0	0	0	0.0026672	0	0	0	0	0	0.00608046	0.000509422	0.00463359	0.00202782	0.000995083	0	0.0120084	0	0.0022526	0	0	0
mOTU-268	0	0	0	0	0	0	0	0	0.0081066	0	0	0	0	0	0.000817623	0	0.000628498	0.0106288	0.000212415	0	0	0	0	0	0	0.000850164	0	0	0	0	0	0	0	0	0	0	0.00433888	0.00691732	0	0	0	0	0	0.00128225	0	0	0	0.00598265	0
mOTU-270	0	0.000127069	0	0	0.000212464	0.0100021	0	0	0	0	0	0	0	0	0.000617253	0	0	0	0	0	0	0.00429244	0.000191358	0	0.00125239	0	0	0.00973896	0	0.00265646	0.000290649	0	0	0.029691	0	0	0	0	0.00186415	0.0062678	0	0.01601	0.0022374	0.00130842	0	0	0.0095941	0.000822114	0.00738826
mOTU-273	0	0	0	0	0.0047467	0	0	0	0	0	0	0	0.016206	0	0.0122643	0.00239707	0	0	0.0550823	0	0	0.00765789	0	0	0	0	0	0.000340548	0	0	0	0.0117801	0	0	0	0	0	0.00887175	0	3.91e-05	0	0	0	0	0	0.00165893	0	0	0
mOTU-274	0.000841294	0.00110814	0	0	0.000149975	0.00044515	0.000519376	0	8.98e-05	0.00110993	0.00435186	0	0.00197003	0	0.000182802	0.000240975	0.00043383	0.000679111	0.000297381	0.00025526	0	0.00127382	0.000209856	0	0.0044791	0.000196055	0	0	0	0.000578011	0.00138349	0.00120468	0.000305079	0.00158871	0.000275345	0	0.00116494	0	0.000188094	0.00101189	0.000110608	0.000304053	0.00359331	0.0002318	0	0.00169222	0.000599199	7.47e-05	0.00170684
mOTU-277	0	0	0	0	0	0	0	0	0	0	0	0	0	0	0.000232657	0.00116683	0	0	0	0.00206529	0	0.00267502	0	0	0	0	0	0	0	0	0	0	0	0	0	0	0	0	0	0	5.53e-05	0.00543917	0	0	0	0.0125335	0	0	0
mOTU-280	0	0	0	0	0	0	0	0	0	0	0	0	0	0	9.97e-05	0	0	0	0	0	0	0	0	0	0	0	0	0	0	0	0	0	0	0	0	0	0	0	0	0	0	0	0	0	0	0.00438313	0	0	0
mOTU-281	0.0831011	0.00139908	0.0377822	0.0199688	0	0	0.00197471	0	0.0347875	0.00993264	0.0154749	0.00558187	0	0.102173	0.00186126	0.00275853	0.0134042	0.0154266	0.0060963	0.00284267	0	0	0.0592061	0.0141525	0.043733	0.00601531	0	0.0683304	0.00147242	0.00709205	0.0417692	0.00869061	0.00431654	0	0.03321	0.0169981	0	0.000768003	0	0.00554781	0	0	0.0224975	0.0481099	0	0.00205286	0.00853771	0.00639747	0.0134292
mOTU-282	0	0	0	0	0	0	0	0	0	0	0.000101713	0	0	0	6.65e-05	0.00334688	0	0	0	0	0	0.00361914	0	0	0	0	0	0	0	0.00092786	0	0	0	0	0	0	0	0	0	0.109604	5.27e-05	0.0026812	0	0	0	0.0101034	0	0	0
mOTU-284	0.000623181	1.85e-05	0	0.0147593	0	0.00230269	8.66e-05	0	0.00331267	0	0	0.00858326	0	0.00443003	0	0	0.0122474	0.016306	0.00292177	0	0	0	0	0.00385752	0.00243857	0.000922348	0.00146606	0.0135463	0.00322414	0	0	0.000288946	0	0	0.000286584	0	0	0.0127382	0	0.00048055	0.00247025	0.00442873	0.0182966	0.0123188	0.014269	0	0.000897066	0.000610535	0
mOTU-288	0.000103863	0.0023145	0	0	0.002947	0.00857875	0.00466476	0	0.00065984	0.00113516	7.27e-05	0	0.000407427	0	0.000751149	0.00648097	0	0.00921685	0.000408898	0.0231649	0	0.00337936	0.00183512	0.0114597	0.0116537	0.000413052	0	0	0	0.00541505	0.0229415	0.00280056	0.0291383	0	0.00828283	0.0363103	0.00182763	0	0.00255103	0.0220076	0.000593597	0.0155282	0.00183332	0.00119066	0.0123511	0.00219157	0.0365303	0.00552695	0.0478685
mOTU-289	0.000492313	0	0	0	0	0	0	0	0	0.00425685	0	0.0997278	0	0	0	0	0	0	0	0	0	0	0	0	0	0	0	0	0	0	0	0	0	0	0	0	0	5.3e-05	0	0	4.61e-05	0	0	0	0	0	0	0	0
mOTU-290	0	0.00639314	0.000245567	0	0.000137477	0.00196196	0.000432813	0.0550888	0.000117829	0.00579562	0.000113014	0	0.000747748	0.00860515	0.000465314	0.000684878	0.0314249	2.44e-05	0.0167723	0.000545329	0.00186773	0.00240527	0.00157615	0.00194115	0.00781954	4.01e-05	0.000391263	0.00454695	0	0.000768147	6.1e-05	0	0.000207713	0.0179501	0.00176446	0.000512421	0.0165324	0.000164782	0	0	4.61e-05	4.09e-05	0.000133862	0.00227956	0.000159589	0.00322909	0.00038792	0	0
mOTU-295	0	0	0	0	0	0	0	0	0	0	0	0	0	0	0	0.00116049	0	0	0	0	0	0	0	0	0	0	0	0	0	0	0	0	0	0	0	0	0	0	0	0	0	0.0378193	0	0	0	0.000118892	0	0	0
mOTU-297	0	0	0	0	0	0	0	0	0	0	7.27e-05	0	0	0	0	0.0225043	0	0	0	0	0	0.0171965	0	0	0	0	0	0	0	0	0	0	0	0	0	0	0	0	0	0	0	0	0	0	0	0.152231	0	0	0
mOTU-3	0	0	0	0	0	0	0	0	0	0	0	0	0	0	0.00479273	0	0	0	0.051945	0	0	0	0	0	0	0	0	0	0	0	0	0	0	0	0	0	0	0	0	0	0	0	0.00718139	0	0	0	0	0	0
mOTU-301	0	0.00034838	0	0	0.000187468	0.00636949	0	0	0	0.00189824	0	0	0.00112162	0	0.000191111	6.34e-05	0.000278096	0.0054793	0	0.000609144	0	0.000116558	0	0.00193564	0	0.000320817	0	0	0	0.00132334	0.000764988	0	0.00182398	0	2.81e-05	0.00299739	0	0	0	0.00349278	0.000133652	0.00163083	0.00377141	0.00171476	0.00377315	0.000316252	0	0.00360186	0
mOTU-302	0	0	0	0	0	0	0	0	0	0	0	0	0	0	0	0	0	0	0	0	0	0	0	0	0	0	0	0	0	0	0	0	0	0	0	0	0	0	0	0.00977899	0	0	0	0	0	0	0	0	0
mOTU-306	0	0	0	0	0	0	0	0	4.49e-05	9.46e-05	0	0	0	0	0.00029913	0.00529512	0	0	7.43e-05	0	0	0.0183055	0	0	0	0	0	0	0	3.8e-05	0.000122073	0	0	0	0.000168579	0	0	0	0	9.77e-05	0	0.00926287	0	0	0	0.0171331	0	0.000233697	0
mOTU-307	0	0	0	0	0	0	0	0	0	0	0	0	0	0	0	0.000428048	0	0	0	0	0	0	0	0	0	0	0	0	0	0	0	0	0	0	0	0	0	0	0	0	0	0.000107494	0	0	0	0.00217076	0	0	0
mOTU-308	0	0.0218085	0	0	0.000309323	0	0	0	0	0	0	0	0	0	0.00125468	0.00106219	0	0.00317875	0	0.00607694	0	0.00849524	0	0	0	0.000125319	0	0	0	0	0	0	0.00796776	0	0	0	0	0	0.00436927	0.00254437	7.37e-05	0.00698324	0.00937614	0	0	0.000133159	0.00865894	0	0.00711825
mOTU-310	0	0	0	0	0.011998	0.00191799	0	0	0.000134661	0	0.000114168	0	0	0	0.00176819	0	0	0	0	0	0	0.00593449	0.000433106	0	0.00024688	0	0	0	0	0	0	0.00501877	9.74e-05	0	0	0	0	0.000376056	0.00017242	0	0	4.09e-05	0	0.000152649	0	0.00731817	0	0	0
mOTU-316	0	0.000127657	7.02e-05	0.000919858	0.000187468	0.00143987	0.00289985	0.00361012	0.00023441	0.00358206	0.00187443	8.64e-05	4.79e-05	0	8.55e-05	0.000126829	0.00266972	0.00630498	0.00435663	0.000418988	0	0.000117748	0.00162526	0.00377491	0.003809	0.000120306	0.000508065	0.0050802	0.00111418	0.0002814	0.00517995	0.000444533	0.000180307	0.00174284	0.000265355	0.00711329	0.002581	6.62e-05	0.000102864	0.00189268	0.000958604	0.00249999	0.0032895	0.000429679	0.000168139	9.71e-05	0.00377183	0.00811807	0.000210152
mOTU-320	0	0.000199721	0	0	0.000131228	0	0.00265699	0	0.000418946	0.000504515	0.000116243	0	0.000298247	0	0.000161435	0.000415718	0.0079412	5.86e-05	0	0.000193379	0	0.000308047	0.000145113	0	0.000884512	0	0	0	0	0.000223937	0.00361245	0.0026425	0.000129821	0	0.000115508	0.00208764	0.00590608	0	0.00058344	0.00120246	0.000413756	0.000300299	0.000430685	7.27e-05	0.000383141	8.32e-05	0.0109257	0.000824433	0.000484089
mOTU-324	0	0.000105008	0	0	0	0	0	0	0	0	0	0	0	0	0	0.00180379	0	0	0	0	0	0.000128452	0	0	0	0	0	0	0	0	0	0	0	0	0	0	0	0	0	0	0	0.00432363	0	0	0	0.00467904	0	0	0.000877768
mOTU-325	8.31e-05	0.00547586	0.00343793	0	0.000134977	0.000431803	0	0	7.48e-05	0.000323205	0.000116243	0	0.0180975	0	0.00511845	0.00157744	8.34e-05	0.000476355	0.000111518	0.000164372	0	0.0459885	0.00013395	0	0.00451293	0.000446136	0	0	0	0.000104574	0.0035401	0.00104465	0.000275869	0.000237121	0.000921563	0	0.000156953	0.000105931	0.00451132	0.000419993	0.00711053	0.00662621	0.00145169	0.00315475	0.00134891	0.0261254	0.000298733	0	0.000378017
mOTU-327	0	0	0	0	0	0	0	0	0	6.31e-05	0	0	0	0	0.000124638	0.00170515	0	5.5e-05	0	0.000290069	0	0.000799258	0	0	0	0	0	0	0	0.0018929	0	0	0	0	0	0	0	0	0	0.000985409	0	0.00208845	0	0	0	0.000180319	0	0.00219091	7.69e-05
mOTU-33	0	0	0	0	0	0	0	0	0	0	0	0	0	0	0	0	0	0	0	0	0	0	0	0	0	0	0	0	0	0	0	0	0	0	0	0	0	0	0	0	5.99e-05	0	0	0	0	0.00732372	0	0	0
mOTU-333	0	0.0104885	0	0	0	0	0	0	0	0	0	0	0	0	0.000757797	0.00556146	5.56e-05	0.0149087	0	0.100805	0	0.0331492	0	0	0	0.000713817	0	0	0	0.0181693	0	0	0.101384	0	0	0	0	0	0	0.0438004	0	0.0438881	0	0	0	0.00133158	0	0.00214344	0
mOTU-342	0	0	0	0	0	0	0	0	0	0	0	0	0	0	0	0	0	0	0	0	0	0	0	0	0	0	0	0	0	0	0	0	0	0	0	0	0	0	0	0	0	0	0	0	0	0	0	0	0
mOTU-346	0	0	0	0	7.5e-05	0.00057155	0	0	0	0.000425685	0	0	0	0	0.000221578	0.00157268	0	0.0675935	0.000213742	0.00161794	0	0.0136898	0	0	0.000341489	0	0	0	0	0.000152108	0	0	0	0	0	0	0	0	0	0.0221951	0.000116753	0.00627455	0.000149659	0	0	0.000848886	0	0.00232237	0
mOTU-348	0	0	0	0	0	0	0	0	0	0	0	0	0	0	0	0	0	0	0	0	0	0	0	0	0.00161731	0	0	0	0	0	0	0	0	0	0	0	0	0	0	0	0	0	0.00157666	0	0	0.000166448	0	0	0
mOTU-349	0	0.0030599	0.00310466	0.00268677	0.000674886	0.0031188	0.00188003	0.00108815	0.000942628	0.00121399	0.00187987	0.00579919	0.000416414	0	0.000341863	0.000226481	0.00377516	0.00718196	0.00357786	0.00129806	0.00251172	0.000749304	0.00318132	0.00295991	0.00176972	0.000390995	0.000471401	0.00238744	0.00229591	0.00152108	0.0029094	0.00159476	0.000981771	0.00479324	0.000597049	0.00101933	0.00801332	0.000489933	0.00100905	0.00252972	0.000585302	0.00217291	0.000831543	0.00273496	0.000252921	0.00252446	0.00103474	0.0127694	0.000723998
mOTU-357	0	0	0	0.014408	0	0	0	0	0	0	0	0	0	0	0	0	0	0	0	0	0	0	0	0	0	6.68e-05	0	0	0	0	0	0	0	0	0.00287708	0	0	0	0	0	0	0	0.000293332	0	0	0	0.0059435	0	0
mOTU-362	0	0.000107479	0	0	0	0	0	0	0	0	0	0	0.000414617	0	0.000113954	0.00021561	0	0.00717219	0	0.0105585	0	0.00122137	0	0	0	0	0	0	0	0.00023957	0	0	0.0118656	0	0	0	0	0	0	0	0	0.0176842	0	0	0	0.00126501	0	0	0
mOTU-366	0.000162027	0.00198836	0.00383084	0	0.000206215	0.000120905	0.000898087	0	0	0.000927046	0	9.15e-05	0.000821701	0	0.000830917	0.00191512	0.00124587	0.000139591	0.00123413	0.00273825	0	0.00461571	0.00135736	0	0.00634834	0.000173776	0	0	0	0.00401566	0.0140424	0.00158254	0.000908746	0	0.000186139	0.00148216	0.000575494	0.000296608	0.000454561	0.0161941	0.00063784	0.0145178	0.00181761	0.00572943	0.000370475	0.0183148	0.00278818	0.00154825	0.0125681
mOTU-376	0	1.85e-05	0	0	0	0.00307208	0	0	0	0	0	0	0	0	0.000558377	0.00483853	0	0.00492477	7.43e-05	0.037181	0	0.0822586	0.000109145	0	0	0.000413052	0	0	0	6.34e-05	0	0	0	0	0	0	0	0	0	0.0196439	4.61e-05	0.00156326	0	0	0	0.0014592	6.93e-05	0	0
mOTU-379	0	0.0469386	0	0	0.00887351	0	0	0	0	0	0	4.58e-05	0	0	0.0972705	0.0211593	0	0	0	0	0	0.00452913	0	0	0	0	0	0	0	0	0	0	0	0	0	0	0	0.0180689	0	0	5.53e-05	0	0	0	0	0.00558295	0	0	0
mOTU-383	0	0	0	0	0	0	0	0	0	0	0	0	0	0	0	0.0016361	0	0	0	0.00162439	0	0.00282488	0	0	0	0	0	0	0	0	0	0	0	0	0	0	0	0	0	0	0	0.000261056	0	0	0	0.00532079	0	0.00416566	0
mOTU-385	0	0	0	0	0	0	0	0	0	0	0	0	0	0	0	0.00157127	0	0	0.000418192	0	0	0.00203145	0	0	0	0	0	0	0	0.000110278	0	0	0	0	0	0	0	0	0	0	0	0	0.00097428	0	0	5.55e-05	0	0	0
mOTU-386	0	0	0	0	0	0	0	0	0	0	0	0	0	0	0.000106357	0.00121756	0	0	0	0	0	0.00034135	0	0	0	0	0	0	0	6.52e-05	0	0	0	0	0	0	0	0	0	0	0	0.000439188	0	0	0	0.000377283	0	0	0
mOTU-389	0	0	0	0	0	0	0	0	0	0	0	0	0	0	0	0	0	0	0	0	0	0	0	0	0	0	0	0	0	0	0	0	0	0	0	0	0	0	0	0	0	0	0	0	0	5.55e-05	0	0	0
mOTU-391	0.000194744	0.00789414	0.000806862	0	0.00105732	0.00181907	0.00283493	0	0.00152616	0.000769386	0.00273899	0.000137259	0.00511201	0	0.00072456	0.000526341	0	0.00469515	0.00530824	0.00301672	0	0.00149861	0.000843887	0.000157337	0.00142586	0.000232592	0.000914517	9.46e-05	0	0.00102673	0.00837825	0.00135138	0.0172207	0	0.00169422	0.00755959	0.00295769	0.000624995	0.00134017	0.00352794	0.00315971	0.00379913	0.00035095	8.9e-05	0	0.000310703	0.00783461	0.000616377	0.000296149
mOTU-394	0	0.000109332	0	0	0	5.5e-05	8.12e-05	0	0	0	0	0	0	0	0	0.000437561	0	0.0173784	0	0	0	0.0173389	4.47e-05	4.13e-05	0	0.00214546	0	0	0	0.000471536	4.75e-05	7.11e-05	6.49e-05	0	9.99e-05	5.51e-05	0.000108511	0.000105931	0	6.14e-05	5.99e-05	3.07e-05	0.000497616	0.000101766	0	0.0137375	3.46e-05	5.11e-05	0.000205026
mOTU-398	0	0	0	0	0	0	0	0	0	0	0	0	0	0	0	0.00398807	0	0	0	0	0	0	0	0	0	0	0	0	0	0	0	0	0	0	0	0	0	0	0	0	3.69e-05	0	0	0	0	0	0	0	0
mOTU-404	0	0	0	0	0	0	0	0	0	0	0	0	0	0	0	0	0	0	0	0	0	0	0	0	0	0	0	0	0	0	0	0	0	0	0	0	0	0	0	0	3.69e-05	0	0	0	0	0.00804499	0	0	0
mOTU-407	7.79e-05	3.71e-05	0.000140324	0	0.00181844	7.33e-05	9.02e-05	0.000102415	0.000233413	0.0145521	0.00268813	6.1e-05	0.000131815	0	0.00162029	0.004225	0	0.000140464	0.00302957	0.000522124	0	0.00525449	0.00013395	0	0.00410626	0.00295252	0	0	0.000151796	0.000698747	0.00345872	0.0205485	0.000730243	0.0144348	0.000245844	9.64e-05	0.000950437	0.00222456	0	0.000874171	0.000635997	4.61e-05	0.00130952	9.16e-05	5.7e-05	0.000166448	0.00419958	0.000142409	0.000986688
mOTU-411	0	0	0	0	0	0	0	0	0	0	0	0	0	0	0	0.0014839	0	6.63e-05	0	0	0	0	0	0	0.0003086	0	0	0	0	3.8e-05	0	0	0	0.000457305	0	0	0.000122075	0	0	0.00034604	0.00168124	0	0.000146666	0	5.7e-05	0.00370625	0	0	0
mOTU-414	0	2.32e-05	0	0	0	0.00158275	0	0	0	0.0012739	0	0	0.00199879	0	0	8.46e-05	5.56e-05	0.00816399	0	0.000498918	0	0.000224791	0.00131718	0.000608502	0.00351174	0	0	0	0	0.000231965	0	0	0.000960675	0	0	0	0	0	0	0.00103533	3.69e-05	0.000181203	0.00204285	0	0	5.55e-05	0	0.00095816	0
mOTU-415	0	0.000428268	0	0	0	0	0	0	0	0.00138742	0	0	0	0	0	0.000101463	0	0.00233699	0	0	0	0.000399629	0	0	0	0	0	0	0	0	0	0	0	0	0.000121751	0	0	0	0.000265596	0	0.000512075	0	0.000710049	0.000138111	0	0.000184942	0.00344818	0	0
mOTU-42	0	3.71e-05	0	0.00135783	0	0.00016487	0	0	0	0	0	0	0	0	0	0	0	0	0	0	0	0	0	6.88e-05	0	0	0	0	0	0	8.72e-05	0	0	0	0	0	0	0	0	0	0	0	0	0	0	0	0	0	0
mOTU-430	0	0	0	0	0	0	0	0	0	0	0	0	0	0	0	0	0	0	0	0	0	0	0	0	0	0	0	0	0	0	0	0	0	0	0	0	0	0	0	0	6.14e-05	0	0	0	0	0.000198153	0	0	0
mOTU-431	0	0.000481802	0	0	0	0.00456141	0	0	0	0.000609622	0	0.00244779	0	0	0.000541283	0.000606968	0.000572084	0.00206665	0.000456692	0.000601893	0	0.000274745	0.000504546	0	0.00304821	0.00148779	0	0.00104056	0	0.00226641	0.00329087	0.00373852	0	0	0.00469562	0	0	0	0	0.00320757	0.000969665	0.000824117	0	0	0	0.00357864	0	0.00451036	0.00154502
mOTU-437	0.00149563	0	8.42e-05	0.0165528	0	0.00595731	0.00693042	0.0115626	0.00963276	0	0.0164484	0.00906367	0.000464946	0	0	0	0	0.000207642	0	0.00259902	0.0258427	0	0.0148015	0.00940837	0.0061468	0.0185392	0.000499685	0.000126129	0.0350952	0	0	0	0.000577703	0	0.000106766	0.0095652	0	7.94e-05	0.0035137	0	0	0.000138206	0	0	0	0	0.000148934	7.3e-05	0
mOTU-439	0.00600331	0	0.00237771	0	0.000234336	0	0	0.000358451	0	0	0.000145304	0.000269434	0	0.0131745	0	0	0	0	0	0.00152769	0.0137582	0.000124884	0	0.00046196	0	0	4.71e-05	8.41e-05	0	0	0.0283751	5.93e-05	0	0.00069819	0	0	0.000104635	0	0	0	0	0.000409499	0	5.09e-05	0	0	0	0	0
mOTU-443	6.23e-05	0.000602252	0	4.62e-05	0	0.000351723	8.12e-05	0	0	6.31e-05	0.00018163	6.1e-05	0.000512879	0	9.6e-05	0.000228293	0.000401695	0.000324898	9.91e-05	0	0	9.99e-05	0.000245576	0.000625022	0.000478644	8.02e-05	4.71e-05	0.000157661	0.000400741	5.07e-05	0.000212497	0	0.000119002	0.00656826	6.02e-05	0.00110198	0.00107426	0.000166464	6.27e-05	0.000296925	0.000154851	0.000525183	0.00285998	0.000167187	0.00195497	0.000859982	0.000564563	0.000303807	0.000205026
mOTU-45	0	0.00467163	0	0	0	0	0	0	0	0	0	0	0	0	0.00265229	0	0	0	0	0	0	0	0	0	0	0	0	0	0	0	0	0	0	0	0	0	0	0	0	0	0	0	0	0	0	0	0	0	0
mOTU-450	0	0.000858596	0	0.00149458	0	0.00190517	0.00116318	0	0.00162342	0.00150304	0.00590904	0.000876933	0	0	0.000166183	0	0.0130149	0	0.00273838	0	0.0151609	0	0.00351992	0.00359319	0	0.00045449	0.00263984	0.000504516	0.0397199	0.000386608	0	0	0.00047601	0.00140297	0.000501053	0.00040406	0.00145327	0	0	0.000410225	0	0	0.000200792	0.000101766	0.000128241	0	0.00207814	0.00706448	0.000461309
mOTU-451	0	0	0	0	0	0	0	0	0	0	0.00114064	0	0	0	0	0	0	0	0	0	0	0	0	0	0	0	0	0	0	0	0.00408129	0	0	0	0	0	0	0	0	0	0	0	0	0	0	0	0	0	0
mOTU-452	0.000124636	0	0	0	0.000149975	0.000573993	0.000108203	0	0.00012905	0	0.000124546	0.00123533	0	0	0	0	0.000593272	0	0.000189993	0	0	0.000209805	8.29e-05	0	0.000117562	0	0	0	6.07e-05	0	0	0	0.000183913	0	0.000149848	0	0.000317781	0	0	0.000121548	0	0.000371962	0.000112244	0	4.48e-05	0.000158522	0.00872051	0	8.54e-05
mOTU-456	0	0.000261748	0.00144709	0	0	0.00556437	0	0.000742506	0	0.000323205	0.00404127	0	0.000287595	0	0.000221578	0.000325	0.00075086	0.00753617	0.000464657	0.00278466	0	0.000399629	0.00145671	0.00276373	0.000724264	0.000120306	0	0.00159238	6.94e-05	0.000579913	0.00147504	0.00183925	0.00368367	0.0161835	0.00107469	0.00200423	0.00150849	0.000123587	7.05e-05	0.000898589	0.000101391	9.21e-05	0.000563092	0.000400704	0.000911939	0.000221931	0.000220803	0.00368074	0.000211433
mOTU-457	0	0	0	0	0	0.00032974	0	0	0	0.00408517	0	0	0	0	0	6.34e-05	0	0	0	0	0	0	0	0	0	0	0	0	0	0	0	0	0	0	2.81e-05	0.00424263	0	0	0	0.000221391	0.000348211	0	0.000744969	0	0	0.000622639	0.000527233	0	0.000842885
mOTU-458	0	0	0	0	0	0	0	0	0	0	0	0	0	0	0	0.000927438	0	0	0	0	0	0	0	0	0.00146112	0	0	0	0	0	0	0	0	0	0	0	0	0	0	0	0.000788083	0.00935961	0	0	0	6.94e-05	0	0	0
mOTU-460	0	0	0	0	0	0	0	0	0	0	0	0	0	0	6.65e-05	6.34e-05	0	0.000185656	0	0.000154703	0	0.000224791	0	0	0	0	0	0	0	0	0	0	0.000324552	0	0	0	0	0	0	0.000117207	0	0.000434362	0	0	0	0.000768832	0	0	0
mOTU-463	0	0	0	0	0	0	0	0	0	0	0	0	0	0	0	9.51e-05	0	0	0	5.8e-05	0	0	0	0	0	0	0	0	0	0	0	0	0	0	0	0	0	0	0	0	0	7.46e-05	0	0	0	0.000374508	0	0	0
mOTU-47	0	0	0	0	0	0	0	0	0	0	0	0	0.00337925	0	0	0	0	0	0	0	0	0	0	0	0	0	0	0	0	0	0	0	0	0	0	0	0	0	0	0	0	0	0	0	0	0.0180812	0	0	0
mOTU-470	0	3.91e-05	0	0	0	0	0	0	0	0	0	0	0.000462549	0	0.000124638	0.00095756	0	0.000640025	0	5.8e-05	0	0.000981588	8.93e-05	0	9.36e-05	6.87e-05	0	0	0	6.65e-05	0	0	0	0	0.000244439	0	9.3e-05	0	7.28e-05	0.000836078	5.53e-05	0.000168918	0	0	0	0.00573137	0	6.43e-05	0
mOTU-471	0.00733276	0	0	0	0	0	0	0	0	0	0	0	0	0	0	0	0	0	0	0	0	0	0	0	0	0	0	0	0	0	0	0	0	0	0	0	0	0	0	0.00257205	0	0.00152197	0	0	0	0.0114048	0	0	0
mOTU-474	0	1.85e-05	0.0111066	0	0	0	0	0	0	8.41e-05	0.00399587	0.000521584	0	0	0	9.51e-05	0.000191578	0.000429941	0.000111518	0.000858603	0	0	0.00374168	0	0	0.000806052	0	0.00438298	0	0.000205346	0	0	0	0	0	0	0	0	0	0.000150695	0.000862744	0.000390048	0	0	0	0.000103039	0	0	0.00082523
mOTU-481	0	0	0	0	0	0.000128232	0	0	0	0	0	0	0	0	0	0	0	4.89e-05	0	0	0	0	0	0	6.05e-05	0	0	0	0	0	0	0	0	0	0	0	0	0	0	0	0	0	0	0	0	0	0	0	0
mOTU-486	0	0	0	0	0	0	0	0	0	0	0	0	0.000203713	0	0.000110789	6.34e-05	0	0	0	0	0	0	0	0	0	0	0	0	0	0	0	0	0	0	0	0	0	0	6.53e-05	0	0	0	0	0	0	0.00510996	0	0	0
mOTU-49	0	0	0	0	0	0	0	0	0	0	0	0	0	0	0	0	0	0	0	0	0	0	0	0	0	0	0	0	0	0	0	0	0	0	0	0	0	0	0	0	0	0	0	0	0	0.000242737	0	0	0
mOTU-490	0	0	0	0	0.000149975	0.000995328	0.000342644	0.00211657	0.000112218	0.00180084	0.000454076	4.58e-05	2.88e-05	0	0.00112266	8.88e-05	0.00102587	3.05e-05	0.0014043	0	0.00247238	0	0	0	0.000475845	0.00052634	7.54e-05	0	0	0.000156862	4.07e-05	0.00114591	0	0.000518703	0.000284086	0.00363042	0.00150365	0.000114759	0.00017144	0.000477511	0.000290858	4.61e-05	0.000657668	0.000178091	4.27e-05	0.000252755	0.0037599	0.00054854	0.000128141
mOTU-491	0	9.27e-05	0	0	0	0	0	0	0	9.46e-05	0	0.000903622	0.000311562	0	0	8.15e-05	0.000702193	0	0.000185863	0	0	0.000124884	0	0	0	0.000170434	0	0.000512399	0	0	0	0.00155586	0	0	0	0	0	0	0	0.000766731	8.6e-05	0.000426135	0.0008119	0.000349821	0	0.000270478	0	0.00021544	0
mOTU-495	0	3.94e-05	0	0	0	0.000109913	0	0	0	6.31e-05	0	0	0	0	0	0	0	0	0	0.000440904	0	0.000104903	5.58e-05	0	0	0	0	0	0	0	0	0	0	0	0	0	0	0	0	3.91e-05	0	8.7e-05	0	0	0	0.000585651	0	0	0
mOTU-496	0	0	0	0	0	0	0	0	0	0	0	0	0	0	0.000155105	0.000214024	0	0	0	0	0	0.00102655	0	0	0	0	0	0	0	0	0	0	0	0	0	0	0	0	8.82e-05	0	0	0	0	0	0	0.00454958	0	0	0
mOTU-497	0	1.85e-05	0	0	0	0.00116508	0	0	0	8.11e-05	0	0	0	0	0.000144026	6.34e-05	0.000839851	0.00104798	0.000167277	0	0	7.49e-05	0.000258971	0	0.000403069	0.000138129	0	0	0	0.000384073	0	0	0.000408936	0	0	0	0	5.3e-05	0	3.91e-05	0	5.12e-05	0.00143523	5.94e-05	0.000837844	0.000103039	0.00130577	0.000230452	0.000369047
mOTU-498	0	0	0	0	0	0	0	0	0	0	0	0	0	0	0	0	0	0.00284591	0.00431202	0	0	0.000224791	0	0	0	0	0	0	0	0.00821384	0	0.000288946	0	0	0.00235308	0	0	0	0	0	0	0	0	0	0	0.000409185	0	0	0.00121734
mOTU-502	0	0	0	0	9e-05	0	0	0	0	0	0	0	0.000299579	0	7.98e-05	0.000126829	0	0.000222299	0.000319684	0.000101524	0	0.000241442	0	0	0	0	0	0	0	0	0	0	0.000178504	0	3.51e-05	0.000495892	0	0	0	0.000117207	0	0.000214987	6.55e-05	5.09e-05	0	0.00118733	0	3.89e-05	0
mOTU-504	0	0	0	0	0	0	0	0	0	0	0	0	0	0	0	6.34e-05	0	0.000190542	0	0	0	0	0	0	0	0	0	0	0	0	0	0	0	0	0	0	0	0	0	0	0	5.12e-05	0	0	0	0.000166448	0	0	0
mOTU-507	0	0.000537394	0	0	0	0.000122126	0	0	0	0	0	0	0	0	0	0	0	0.000651425	0	0	0	9.99e-05	0	0	0.000688576	0.00053915	0	0	0	0.000916875	0	0.0056505	0.0059934	0	4.57e-05	0	0	0	0	0.00192307	0.000131091	8.34e-05	0.000133862	0	0	6.94e-05	0	0.000103866	0.00136115
mOTU-508	6.23e-05	0	0	0	0	0	0	0	0	0	0	0	0	0	0	0.00168401	0	2.44e-05	0	0	0	0.00465401	0	0	0	0	0	0	0	0	0	0	0	0	0	0	0	0	0	0.00251345	3.69e-05	0.00463075	0	0.000178091	5.7e-05	0.0067504	0.000103907	0.00123665	0
mOTU-51	0	0	0	0	0	0	0	0	0	0	0	0	0	0	0	0	0	0	0	0	0	0	0	0	0	0	0	0	0	0	0	0	0	0	0	0	0	0	0	0	0	0	0	0	0	0	0	0	0
mOTU-510	0	1.85e-05	0.000681573	0.000508464	7.5e-05	0.000622843	0.000396745	0.000624729	0.000688268	0.00106421	0.00154386	0	0.00138738	0.000482274	0.000354525	0.000895731	0.000166858	3.66e-05	0.000265518	0.000348082	5.76e-05	0.0115143	0.000250041	0	0.000235124	0.000304776	0.000125707	0	7.89e-05	0.000152108	0.000162763	0.000431832	0.000178504	0.000607623	0.000112386	0.000486709	0.000753374	0.000411955	0.0016197	0.000273484	7.37e-05	9.21e-05	0.000707139	0.000212013	0.000170989	0.00453109	0.000180876	0.000272647	0.000384424
mOTU-517	0	2.47e-05	0	0	0	0	0	0	0	0	0	0	0	0	0	6.34e-05	0	0	0	0	0	0	0	0	0	0	0	0	0	0	0	0	0	0	0	0	0	0	7.84e-05	0.000204027	0	5.7e-05	7.86e-05	0	0	0.000166448	4.62e-05	0	8.79e-05
mOTU-520	7.79e-05	0.000140834	0	0	0	0.000780386	0	0	0.000282789	0.000939659	0.0026736	0.000183012	0.0035542	0	7.98e-05	0.000158536	0.000123598	0.0049834	0.000116828	0.000307473	0	0.000128452	9.82e-05	0.00011702	0.00055422	6.24e-05	0	0	0	0.000642657	0.00474456	0.00628569	0.00651052	0.00154129	0.000112386	0.00229763	0.00153465	0	0	0.000527433	8.43e-05	0.000681816	0	0.00017173	0.000495867	7.4e-05	0.00123303	0.000224934	0.000861109
mOTU-525	0	0.00131013	0	0	0.000233294	0	0	0	0	0.000360368	0	0	0	0	0	0.000428048	0	0	0.000687693	0	0	0.000187326	0.000122788	0	0	0	0	0	0	0.000509563	0	0	0	0	0.000777335	0	0	0	0	0.000993471	9.83e-05	0.000236925	0.00082063	0	2.85e-05	0.000915465	0	0.0017787	0
mOTU-528	0	0	0	0	0	0	0	0	0	0	0	0	0	0	0	0.000415718	0	0	0	0	0	0	0	0	0	0	0	0	0	0	0	0	0	0	0	0	0	0	0	0	0	0	0.00150158	0	0	0.00023426	0	0	0
mOTU-529	6.23e-05	0	0	0	0	0	0	0	0	0	0	0	0	0	6.65e-05	0	0	0.00657369	0	0	0	0.000614429	0	0	0	0	0	0	0	0	0	0	0	0	0	0	0	0	0	0	0	5.12e-05	0.00097428	0	0	0.000124836	8.85e-05	0	0
mOTU-531	0	0	0	0	0	0	0	0	0	0	0	0	0	0	0	0	0	0	0	0	0	0	0	0	0	0	0	0	0	0	0	0	0	0	0	0	0	0	0	0	0	0.000545146	0	0	0	0.000443862	0	0	0
mOTU-536	0	0.000528129	0.0352213	0	0	0.0488016	0	0	0.005566	0	0	0	0	0	0.00312425	0	0.00984461	0	0.000371726	0.00455408	0	0.00295975	0.0378856	0.0112752	0.0537845	0.00884251	0.000424261	0	0.00217068	0.00602729	0	0	0.00791907	0	0.0406555	0	0	0.000715037	0	0.00582129	0.00341042	0.00248771	0.0169189	0.0612886	0.0584353	0.00205286	0.0120013	0	0.0215277
mOTU-548	0	0	0	0	0	0	0	0	0	0	0	0	0	0	0	0	0	0	0	0	0	0	0	0	0	0	0	0	0	0	0	0	0	0	0	0	0	0	0	0	0	0	0	0	0	0	0	0	0
mOTU-550	0	0	0	0	0.00017997	0	0	0	0	0.00046037	0	0	0	0	0.000110789	0	8.34e-05	0	0	0	0	0	0	0	0	0	0	0	0	0	0	0.0097486	0.000155785	0.000395202	0	0.00430875	0.000446444	0	0	0	7.37e-05	0.000859948	0.000796186	0	0	0	0.0069791	0	0.0102154
mOTU-551	0.00217334	0.0067128	0.00382382	0.019703	0.000159348	0.00386071	0.000933253	0.00336048	0.00230607	0.000599112	0.00233395	0.00373459	0.000311562	0.000264102	0.00019942	9.97e-05	0.0174019	0.00291004	0.00465587	0.00116753	0	0.000134875	0.00221576	0.00367923	0.000793542	0.00657674	0.000494971	0.00259353	0.0499104	0.00196315	0.00169884	0.00240603	0.00307513	0.0073063	0.000849917	0.00031682	0.00156953	0.000953383	0.00361983	0.00166044	0.00400955	0.00605419	0.000615473	0.00206076	0.000990309	0.000575633	0.000445935	0.0270797	0.000595857
mOTU-552	8.31e-05	1.85e-05	0.000157864	0.000246528	0	0	5.41e-05	0	0	0.000420429	0.000617543	9.15e-05	0	0	0.000155105	0.000211382	0	3.66e-05	0.000104083	5.8e-05	0	0.000124884	4.47e-05	2.75e-05	0.000130997	0	0	0	0.000566704	0.000106476	0.000976581	7.78e-05	0	0.000355682	5.62e-05	0.000569357	0.000441793	5.3e-05	0	0.000182322	4.92e-05	0.000348074	0.000209523	0.000101766	0	5.55e-05	3.46e-05	0.000277516	0
mOTU-559	6.23e-05	0.000391207	0	0	7.5e-05	0.00134339	0.000170034	0	0	0.00271177	0.000249093	0	0.00273748	0	6.65e-05	0.000110976	6.95e-05	0.0088051	0.000784755	0.0011925	0	0.000765955	4.47e-05	2.75e-05	0.000694174	0	0	0	0	0.00280978	0.0249435	0.00323027	0.00983033	0.0183374	0.00185124	0	0.000697569	0	3.92e-05	0.00085952	0.000118801	0.0105583	0.000267723	0.000180917	0.000734618	0.000511674	0.0018357	0.000788729	0.00229515
mOTU-562	0	1.85e-05	0	0	0	0.0020334	0	0	0	0	0	0	0	0	0	0.00011626	0.000350401	0	0.000275077	0	0	0	0	0	0.00358731	0	0	0	0	0.000536182	0	0	0	0	2.81e-05	0.00175766	0	0	0	0	0.000184347	0.000770882	0	0.000376534	0	0.000787855	0	0	0
mOTU-565	0	0	0	0	0	0	0	0	0	0	0	0	0	0	0	0	0	0	0	0	0	0	0	0	0.000176343	0	0	0	0	0	0	0	0	0	0	0	0	0	0	0	0	0	0	0	0	0	0	0	0
mOTU-566	0	0	0	0	0	0	0	0	0	0	0	0	0	0	0	8.46e-05	0	0	0	0	0	0	0	0	0.00164027	0	0	0	0	0	0	0	0	0	0	0	0	0	0	0	0	0	0	0	0	0	0	0	0
mOTU-568	0	0	0	0	0	0	0	0	0	0	0	0	0	0	0	0.000126829	0	0.000422612	0	0.000104425	0	0.000258094	0	0	0.00340089	0	0	0	0	0.00118644	0	0	0	0	0	0	0	0	0	0	0	3.07e-05	0	0	0	0	0	0	0.00031779
mOTU-573	0	1.85e-05	0	0	7.5e-05	0	0	0	0	0.000252258	0	0	0	0	6.65e-05	7.93e-05	0	0	0	0	0	0.000112396	0.00128493	0	8.06e-05	0.000100255	7.86e-05	0.000266272	0	6.65e-05	9.16e-05	0	6.49e-05	0	3.51e-05	0.000234171	0.000174392	0	7.05e-05	0.000434101	0	3.07e-05	0.000157142	7.63e-05	0	9.25e-05	0.000103907	5.84e-05	0
mOTU-574	0	0	0	0	0	0	0	0	0	0	0	0	0	0	0	8.88e-05	0	0	0.000223035	9.95e-05	0	0	0	0	0	0	0	0	0	0.000126757	0	0	0	0	0	0	0	0	0	0	0	0	0	0	0	0	0	0	0
mOTU-585	0	8.34e-05	0	0	0.000178095	0	0	0	0	0	0	0	0	0	0	8.46e-05	0	0.00537426	0	0.019043	0	7.49e-05	0	0	0	0	0	0	0	0.00581814	0	0	0	0	0	0	0	0	0	0.00195345	0	0.0013104	0	0	0	0.0148077	0	0.0294524	0
mOTU-586	0	0	0	0	0	0	0	0	0	0	0	0	0	0	6.65e-05	0	0	0	0	0	0	0	0	0	0	0	0	0	0	0	0	0	0	0	7.96e-05	0	0	0	0	0.000371156	0	0.000670555	0.000200792	0.000101766	0	0.0014518	0.000981346	0	0
mOTU-588	0.00147486	0.000531218	0.000210486	0.00345139	0.000112481	0.00187769	0.000108203	0.000332847	8.08e-05	0.000262768	0.00059938	0.000289769	6.71e-05	0	6.65e-05	0.000110976	0.00168712	0.000354212	0.000178428	0.000444772	0.00117214	0.000206059	0.000558126	0.000743418	0.000151151	0.000220562	0.000207416	0	0.000136616	0.000532379	0.00187178	0.000207449	0.000519284	0.00177841	6.32e-05	0.000339778	0.00116261	0	0.000535546	0.000703244	0.000497737	6.65e-05	0.000104761	0.000139928	0.000394224	7.4e-05	0.000727351	0.000618325	0.00024774
mOTU-592	0	2.78e-05	0	0.00822788	0	0	5.41e-05	0	0.000104736	0.00309716	0.00153377	0	4.79e-05	0	0.000166183	0	0.0016624	7.6e-05	0	0.000116027	0	9.99e-05	0	0.000128492	0	0.000131764	0	0	0	0	0	8.89e-05	0.000113593	0	0.000252868	0	0.000209271	0	0	0	0.000970894	0	0.000248808	0	0.00374592	0.000180319	0	0.000204485	5.13e-05
mOTU-600	6.23e-05	0	0	0	0	0	0.00013139	0.000534832	0	0.000126129	0.000290608	0.000477865	3.83e-05	0	0.000119652	0	0.000142138	0.000252427	0	5.8e-05	0	0	0.000122788	3.21e-05	5.04e-05	0	0	0.000198203	0.000252993	3.8e-05	5.7e-05	0	0	0.000566456	4.21e-05	5.51e-05	0.000104635	0	0.00014205	7.81e-05	3.69e-05	3.07e-05	0.000133862	5.09e-05	0	0.000302073	0.000177027	0	5.13e-05
mOTU-611	0	0	0	0	0	0.00032974	0.000270508	0.000486469	0.000448871	0.00147571	0	0	3.59e-05	0	0.0162343	0.00112032	0	6.11e-05	0.000130104	0.000290069	0	0.00365494	0.000230692	0	0.000151151	0.000189053	0	0	8.1e-05	3.8e-05	0.000183109	0.000586783	8.65e-05	0.000118561	2.81e-05	0.000176317	0.000784765	0.000211863	9.8e-05	0.000312553	0	4.91e-05	0.000296824	0.000178091	0.000242234	0.00126377	0.000225132	0.000136324	0.000333167
mOTU-613	0	5.29e-05	0	0	0	0	0	0	0	0.000952973	0	0	0	0	0	0	0	0	0	0.000161149	0	0.00075763	0	0	0.000251918	0	0	0	0	0	0	0	0	0	0	0	0	0	0	0	0	0	0	0	0	0.00429066	0	0	5.13e-05
mOTU-617	0	0	0	0	0	0	0	0	0	0	0	0	0	0	0	0	0	0	0	0	0	0	0	0	0	0	0	0.00030271	0	0	0	0	0	0	0	0	0	0	0	4.69e-05	0	0	0	0	0	0.000110965	0	0	0
mOTU-622	0	0	0	0	0	0	0	0	0	0	0	0	0	0	0	0	0	0	0	0	0	0	0	0	0	0	0	0	0	0	0	0	0	0	0	0	0	0	0	0	0	0.000150491	0	0	0	0.00137597	5.77e-05	0	0
mOTU-624	0.00164797	0.000133834	0.000116936	0	0	0.000415229	0	0	0	0.000212842	0.000411695	0	6.16e-05	6.89e-05	0	0.000190244	0.000339896	0.000491283	0.000111518	0.000161149	0	7.49e-05	0.000122788	0.000428307	0.000156749	0.000191599	0	0.000197077	6.83e-05	5.98e-05	0.000827381	0	0.000908746	0.00234487	7.02e-05	6.43e-05	0.000156953	5.3e-05	0	0.000264802	0.000151574	5.7e-05	0.000494706	5.94e-05	7.84e-05	8.32e-05	0.000123149	0.00101593	0.00017655
mOTU-625	0	0	0	0	0	0	0	0	0	0	0	0	0	0	0	0	0	0	0	0	0	0.000333024	0	0	0.00155182	0	0	0	0	0	0	0	0	0	0	0	0	0	0	0	0	0	0.0029176	0	0	0	0	0	0
mOTU-63	0	0.00925616	0	0	0.00224962	0	0	0	0	0	0.0392467	0	0	0	0	0.0109454	0	0	0	0.0239365	0	0.0121762	0	0	0	0	0	0	0	0	0	0	0	0	0.000446733	0.206341	0	0.0101853	0	0	0	0	0	0	0	0.0375119	0	0.0307517	0.0356181
mOTU-634	0	0	0	0	0	0	0	0	0	0.0027388	0	0	0	0	0	0.000543554	0	0.00285813	0	0.000101524	0	0	0	0	0.00169865	0	0	0	0	0	0	0	0	0	0	0	0	0	0	0.0069543	0	0	0	0	0	5.55e-05	0	0	0
mOTU-636	0	7.41e-05	0	0	0	0	0	0	0	6.31e-05	0	0	0.000119831	0	0	0	0	0.000122142	0	0	0	0.000792122	0	0	0	0	0	0	0	0	0	0	0	0	0	0	0.000209271	0	0	0	0	0.000214987	0.000157142	0	0	0.00852849	0	2.92e-05	0.000230654
mOTU-638	0	9.27e-05	0	0	0	0	0	0	0	0.00123764	0	0	3.99e-05	0	0	0.000380488	5.56e-05	7.33e-05	0.00193297	0.000203048	0	0.000353243	9.67e-05	0	0	0	0	0	0	0.000931663	4.07e-05	0	0	0	0.00158544	5.51e-05	0	0	0	0.00287158	0.000202782	0.000502916	0.00160135	0	0	0.00226786	0	0.00546998	0
mOTU-644	0	0	0	0	0	0	0	0	0	0	0	0	0	0	0	0	0	0	0	8.7e-05	0	0.000389638	0	0	0	0	0	0	0	0	0	0	0	0	0	0	0	0	0	0	0	0	0	0	0	0.0022563	0	0	0
mOTU-646	0	9.53e-05	0.00137317	0	0.000187468	0.000151131	0.000162305	0.000204829	0.000403984	0.00033334	0.000269851	0.000189548	0.000260205	0	0.000341863	0.000221951	0.000176128	0.00100506	0.000350484	0.000208849	0	0.000267609	0.000210493	0.000319395	0.00033829	0.00020051	0.00016499	0.000378387	0.000688141	0.000510649	0.000226706	0.000511213	0.000210959	0.00621597	0.000321102	0.000440793	0.000697569	0.000344277	0.000375069	0.000424179	0.000558308	0.000864336	0.00115986	0.000487023	0.00107886	0.00116514	0.00050964	0.000701092	0.000659012
mOTU-651	0	0	0	0	0	0	0	0	0	0	7.27e-05	0	5.99e-05	0	0	0.000200813	8.9e-05	0	0	0.00455408	0	0.0020481	0	0	7.56e-05	0	0	0	0	0	0	0	0	0	0	0	0	0	0	0.000520921	9.22e-05	0.00290232	0.000349204	0	0	0.000221931	0	0.0050245	0
mOTU-652	0	0	0	0	0	0	0	0	0	0.000742758	0	0	0	0	6.65e-05	0.000493225	0	0.000371855	0	0.00779318	0	0.00736816	0	0	0	0	0	0	0	0	0	0	0	0	0	0	0	0	0	0	0	0.0074563	0	0	0	0.000187254	0	0	0
mOTU-666	0	0	0	0	0	0	0	0	0	0	0	0	0	0	0.000228964	0.000245732	0	0	0	0	0	0.000974095	0	0	0	0	0	0	0	0.000695895	0	0	0	0	0.000247249	0	0	0	0	0	0	0	0	0.000186571	0	0.00461061	0	0	0
mOTU-672	0	0	0	0	0	0	0	0	0	0	0	0	0	0	0.000391454	0.000158536	0	0	0	0	0	0.000299722	0	0	0	0	0	0	0	0	0	0	0	0	0	0	0	0	0	9.12e-05	0	0.00166871	0	0	0	0.00352623	0	3.89e-05	0
mOTU-678	0	0	0	0	0	0	0	0	0	0	0	0	0	0	0	0.000228293	0	0	0	0.000319076	0	0	0	0	0	0	0	0	0	0	0	0	0	0	0	0	0	0	0	0	0.000116753	0.00186834	0	0	0	0.000175695	0	0.000701092	0
mOTU-691	0	0	0	0	0	5.5e-05	0	0	0	0.000157661	7.27e-05	0	0.000321148	0	0.000142443	0.00178829	7.79e-05	0.000298027	7.43e-05	7.25e-05	0	0.00121387	0	0	8.82e-05	0.00168429	0	0	0	7.06e-05	0	0.000582338	0.000108184	0	0	0	0	0	0	0.000253949	5.53e-05	0.000242628	0	0	0	0.00283517	3.46e-05	7.47e-05	0.000246031
mOTU-696	0	2.47e-05	9.35e-05	0.000104004	0	0.000815192	0	0	0	9.46e-05	0	0	5.27e-05	0	0	6.34e-05	0	0.000643282	0	0	0	0.000131128	0	0	0	0	0	0	0	0.000469	0	0	0.000238005	0	0	0	0	0	0	5.86e-05	0	0	0.000122221	0	0	0.000147954	0	8.76e-05	0
mOTU-7	0	0.000166778	0	0	0.0408213	0	0	0	0	0	0	0	0.00188135	0	0.000598261	0.00412195	0	0	0	0.00116028	0	0.108396	0	0	0	0.000461174	0	0	0	0	0	0.00145214	0.00181749	0	0	0	0	0.00308967	0.000522484	0	0	0	0	0	0	0.000804499	0	0	0
mOTU-70	0	0	0	0	0.0114131	0.00392941	0.00961927	0	0	6.31e-05	8.72e-05	0	0	0	0	0	0	0	0.00241622	0	0	0	0.0212356	0	0.0103992	0.0181542	0.000160276	0.0009775	0	0	0	0	0.0437496	0	0	0	0	0	0	0.0450818	0	0.0839801	0	0	0	0	0.0111873	0.0555645	0.0200874
mOTU-701	0	0	8.77e-05	0	0	0	0	0	0	0	0	0	0	0	0	0	0	2.44e-05	0	0	0	0	0	0	0	0	0	0	0	0	0	0	0	0	0	0	0	0	0	0	0	0	0	0	0	0	0	0	0
mOTU-703	0	2.47e-05	0	0	0	0	0	0	0	0	0	0	0	0	0	0	5.56e-05	3.42e-05	7.43e-05	0	0	0	9.49e-05	0	0	0	0	0	0	3.8e-05	8.14e-05	0	0	0	0	0	0	0	0	5.86e-05	0	0	0	0	0	0.000138707	0	2.92e-05	0
mOTU-712	0.000225903	0.000300611	0	0.000749857	0	0.000170977	0.000601129	0.00038121	0.000962578	0.000602615	0.000133196	5.34e-05	6.39e-05	9.19e-05	0.00107096	0.00023554	0.000105059	3.42e-05	0.00991269	0.000734841	0.000122498	0.000666048	0.000605257	0.0004589	0.000233024	0.000280715	0.00580347	0.000113516	0.000145049	0.000418298	0.000266751	0.000380322	0.00143524	0.000400142	9.37e-05	0.000740776	0.000798329	0	0.00111899	0.000178602	0	0.000143325	0.000366664	0.00145299	0	8.32e-05	0.000269389	0.000226394	0.000198619
mOTU-771	0	0	0	0	0	0	0	0	0	0	0	0	0	0	0	0.000144948	0	2.44e-05	0	0	0	0.000590077	0	0	0	0	0	0	0	0	0	0	0	0	0	0	0	0	0	0.000325576	0	0.000138206	0	0	0	0.000536333	0	3.89e-05	0
mOTU-786	0	0	7.02e-05	0	0	0	0	0	0	0	0	0	9.05e-05	0	0	0	0	4.19e-05	0	0	0	0	0	0	0	0	0	0	0	0	0	4.45e-05	0	0	0	0	0	0	0	0	0	0	0	0	0	0	0	0	0
mOTU-837	0.000592022	0	0.00266615	0	0.00183719	0	0	0.000486469	0.00112218	0.000157661	0	0	0	0.00037893	0	0	0	0	0	0	0	0	0	0	0.00483683	0	0.000707101	0	0	0.000760541	0	0	0	0.00112633	0.000280964	0.000826486	0.000139514	0	0	0	0	0	0	0	0	0	0	0	0
Odoribacter splanchnicus	0.000679267	0.000211252	0.0147831	0	7.5e-05	0.00612218	0	0	0	0.00404243	0.00782463	0.00212751	0.00674651	0	0.000584966	0.00359561	0.00352626	0.00627567	0.00161329	0.00179843	0	0.0008617	0.00371042	0.00346929	0.00628787	0.00176449	0	0	4.86e-05	0.00756358	0.000451669	0.00883731	0.00278466	0	2.81e-05	0.0044465	0.0139374	7.06e-05	0.001156	0.00988839	0.00212736	0.00483107	0.0108742	0.00622299	0	0.024024	0.00557636	0.00270797	0.00391087
Oxalobacter formigenes	0	0	0	0	0	0.000483619	0	0	0	0	0	0	0	0	6.65e-05	0	0	0	0	0	0	0	0.000156275	0	0.00095225	0	0	0	0	0	0	0	0	0	0	0	0	0	0	0	0	5.37e-05	0	0	0	0	0	0.000420655	0
Parabacteroides distasonis	0.0277004	0.00160189	0.0388136	0	0	0.00746862	0.00366689	0.00974475	0.00542236	0.00304601	0.0104692	0.0279856	0.00129897	0	0.00067212	0.00147967	0.00413807	0.0157075	0.00621526	0.00239597	0.0297569	0.00591201	0.038225	0.000812253	0.00727036	0.00313197	0.0016829	0	0.0020037	0.0170627	0.0191247	0.00665021	0.000253151	0	0.00503551	0.00357532	0	0.0023146	0.00173595	0.00825921	0.00171811	0.00757232	0.00279713	0.00842623	0.00684588	0.0043443	0.00747093	0.00315199	0.00330605
Parabacteroides merdae	0.000330286	0.00320398	0.00745119	0.0264263	0.000208298	0.0220541	0	0.00537677	0.0138252	0.0106516	0.0114427	0.0208176	0.00856795	6.89e-05	0.00239304	0.000272683	0.00931623	0.0183848	0.0130021	0.00444385	0	0.00481803	0.028326	0.00166856	0.013528	0.01256	0	0	0.00295698	0.00917973	0.0278855	0.0157409	0.020622	0	0.000674315	0.0163534	0.0646367	0.00858574	0.00131274	0.0185266	0.00111345	0.0102426	0.0109004	0.00897576	0.0147193	0.0106194	0.0135253	0.00734102	0.00672998
Paraprevotella xylaniphila	0	0	0	0	0	0	0	0	0	0	0	0	0	0	0	0	0	0	0	0	0	0	0	0	0	0	0	0	0	0	0	0	0	0	0	0	0	0	0	0	0	0	0	0	0	0	0	0	0
Parasutterella excrementihominis	0	0.000100067	0	0	0	0.00708392	0.000679276	0	0	0.000126129	0.000339043	0.00367397	0.000443376	0	0	0.00046504	0.000271916	0.00276286	7.43e-05	0.000382891	0	0	0.00253017	0.000614926	0.000223927	0	0	0.00102795	9.11e-05	0.000318477	0	0	0.000649104	0.000461069	0.000156091	0.000991783	0.00631687	0.000148304	0.00244634	0.00069543	4.42e-05	0.00363635	0.000267141	0	0	0.00084457	0.00152744	0.00306728	0
Phascolarctobacterium succinatutens	6.23e-05	0.0573283	0	0	0	0	0	0	0	0.0151845	0	0	0.0151147	0	0.0150895	0.0328417	0	2.44e-05	0	0.0217616	0	0.0455743	0	0	5.04e-05	0	0	0	0	0	0.00773579	0	0.00205279	0	0	0	0	0	0	0	0	0	0	0	0	0.0217985	0	0	0
Prevotella bivia	6.23e-05	0	0	0	0	0	0.000121729	0.000240674	0	0	0	0	0	0	0.000155105	0	0	0	0	0	0	0	0	0	5.04e-05	0	0	0.000110363	0	0	0	0	0	0.000372619	0	0	0.00021799	0.000423726	4.57e-05	0	0	5.76e-05	0	0	4.56e-05	0	0.000779304	0	0
Prevotella copri	0.000286663	0.575894	0.000198792	8.47e-05	0.68525	0	7.21e-05	0.000136553	4.49e-05	6.31e-05	0.000379406	0.000256217	0.689915	0.000571839	0.710009	0.6522	0.000111239	4.89e-05	0.000245339	0.501169	8.65e-05	0.175847	4.47e-05	7.57e-05	0.00024688	0.701177	0.760704	0.000182186	6.75e-05	0.503357	0.0184777	0.480149	0.425481	0	4.21e-05	0	0	0.665021	0.798327	0.16309	0.710396	0.310607	5.24e-05	0.000101766	6.97e-05	0.0630672	0	4.38e-05	0.457895
Prevotella timonensis	0	0	0	0	0	0	0	0	0	0	0	0	2.4e-05	0	0	0	0	0	0	0	0	0	0	0	0	0	0	0.00176581	3.04e-05	0	0	0	0	0	0	6.89e-05	0	6.62e-05	3.92e-05	3.91e-05	0.000188956	3.07e-05	0	0	0	0	0.000946711	2.92e-05	0
Pseudoflavonifractor capillosus	9.35e-05	1.85e-05	0.000140324	0.000416016	0	0	5.41e-05	0	0	0	0	0.000137259	3.59e-05	0.000241137	0	0	0.000148318	9.77e-05	0	0	0.000307446	0.000149861	4.47e-05	8.26e-05	0	4.01e-05	0	0.000189193	3.04e-05	0	0.000113934	0	0.000173095	0.000426818	5.62e-05	0.000146931	0.000153465	5.3e-05	0	3.91e-05	0	4.09e-05	0	0	0.000161489	0	0	8.76e-05	0
Pseudomonas fluorescens	0	0	0	0	0	0	0	0	0	0	0	0	0	0	0	0	0	0	0	0	0	0	0	0	0	0	0	0	0	0	0	0	0	0	0	0	0	0	0	0	0	0	0	0	0	0	0	0	0
Pyramidobacter piscolens	0	0.000615224	0	0	7.5e-05	9.62e-05	0	0	0	0	0.000276078	0	2.4e-05	0	0	0	0	3.97e-05	0.000116828	8.7e-05	0	0	8.29e-05	0	0	4.01e-05	6.73e-05	0	0	0	0	0	0.000151458	0	0	0	0.000139514	0	5.88e-05	0	0	3.07e-05	6.98e-05	0	4.27e-05	0	0.000234753	0	0
Roseburia hominis	0	0.00081721	0	0.00784884	7.5e-05	0.00016487	0	0	8.53e-05	0	0.000209884	0	0	0	0.000279188	0	0.000155734	6.28e-05	0	0	0	0.000509527	0	5.85e-05	0.00055422	0.000116296	0	0	0	0.000327033	9.77e-05	9.38e-05	0.000493319	0.000148201	0	0.000137748	6.98e-05	0	0.000321328	0.000117207	0.000328138	0.00227272	8.23e-05	0.00171476	0	0.00148139	0.0023483	0	0.000322916
Roseburia intestinalis	0	0	0	0	0.000974836	0.00158875	0.00537574	0.00591677	0.0124831	0.0209752	0.0018163	0.00102736	0.00102096	0	0.00176457	0.00104	0.0306957	0.00212083	0.0230943	0.000479932	0.0340688	0.00017796	4.47e-05	0.000101876	0.00679675	0.00371856	0.00621392	0.0186384	0.00239285	0.000228162	0.000366218	0	0	0.0123422	9.2e-05	0.00659686	0.0215295	0	0	0.00219959	0.00234623	7.17e-05	0.00470378	0.0306223	0.00137076	7.77e-05	0.00216631	0.00010062	0.000391413
Roseburia inulinivorans	0.000140216	0.00175858	0.00377471	0	0.00171721	0.00625896	0.00219112	0.0055816	0.00176855	0.00353161	0.00632881	0.00232324	0.00156021	0	0.00103699	0.000285366	0.00265118	0.000134356	0.00614587	0	0	0.0106626	0.00222258	0.00316916	0.00484186	4.01e-05	0.000122564	0.000392401	0	0.00141545	0.00392667	0.0140917	0.000113593	0.0100658	0.000626551	0.0202434	0.00423424	9.71e-05	0.00120171	0.000490534	0.000458819	0.000873598	0.00564139	0.0100901	7.33e-05	0.00149248	0.00150665	0.00998472	0.000381576
Rothia mucilaginosa	0	0	0.000116936	4.62e-05	0	0	0	0	0	8.41e-05	0	4.58e-05	2.4e-05	0	0.000149565	0	0	2.44e-05	9.91e-05	0	0	7.49e-05	0	0	8.06e-05	0	4.71e-05	0	0	0	0	0	0	0	0	0	0	0	0	0	0	0	5.24e-05	6.78e-05	0	0	4.62e-05	2.92e-05	0
Ruminococcaceae bacterium D16	0	0	0	9.24e-05	0	7.69e-05	0	0	0	0	0.000108978	0	2.4e-05	0.000172241	0	0	5.56e-05	7.33e-05	0	0	0	0.000149861	0	4.13e-05	0	0	0	0.000157661	0	0	0.000291618	0	0	0.000308258	0	0	9.3e-05	0	0	5.21e-05	0	4.61e-05	0	0	4.27e-05	8.32e-05	0	8.76e-05	5.13e-05
Ruminococcus bromii	9.35e-05	0.00731145	0.0123719	0	0.000824861	0.0113638	0.0284334	0	0	0.0160113	0	0.0211125	0.00389319	0	0.000191111	0.000164878	0.00601924	0.0120785	0.00973922	0.0138524	0	0.00626085	0.000525879	0.12364	0.00437778	4.01e-05	0	0.00013664	0.381685	0.00294498	0	0	0.00118281	0.0211697	0.00319051	0	0.0298404	0	0.0181433	0.00340769	0.000839803	0.00136159	0.000104761	0.00208055	0.00324562	8.32e-05	0.0121148	0.0298451	0.00340002
Ruminococcus lactaris	0	0	0	0	0	0	0	0	0	0	0	0	0	0	0	0.000266341	0	0.000591168	0	0.000406096	0	0.00093663	0.000272862	0	0	0	0	0.000605419	7.59e-05	0	0.0138349	4.45e-05	0	0	0	0.000330594	0	5.3e-05	0	0	0.000715266	0	0.000450474	0.000198444	0	0.000198153	0.000865894	0.000146061	0
Ruminococcus sp. 5 1 39BFAA	0.00319692	0.000327996	0.00112259	0.00309239	0.000308281	0.000538576	0.0104578	0.000860283	0.00136008	0.0047046	0.00458435	0.00165168	0.000103055	0.00366134	0.00131617	0.00117317	0.0291111	0.000644911	0.00185863	0.000319076	0.0043811	0.000432931	0.00359433	0.00027534	0.000256956	0.000120306	0.000546825	0.00298926	0.00127205	0.00160855	0.00191247	0.000893511	0.000493319	0.00113818	0.000466401	0.00367511	0.000607881	0.000128631	0.000235118	0.00130491	0.000460867	0.000798523	0.000214761	0.000158303	0.000227985	0.000209601	0.00114991	0.0073381	0.000845732
Ruminococcus sp. SR1/5	0	6.18e-05	0.000140324	0.000719041	0.000149975	0.000208836	0.00314391	0.000307244	8.98e-05	0.000175179	0.000290608	0.000183012	5.48e-05	0	0.000210499	0.000105691	0.00309614	2.44e-05	0.000288088	0.000125696	0	8.99e-05	0.000525879	5.51e-05	9.45e-05	9.52e-05	0	0.00180084	0.000197334	4.75e-05	9.88e-05	6.22e-05	0.000129821	0.000389556	4.5e-05	0.00406509	0.00018934	7.06e-05	0.000137152	0.000290848	6.32e-05	0.000317362	0.000130952	7.63e-05	0	0.00014267	0.000148439	0.000785483	0.000512565
Solobacterium moorei	0	2.78e-05	0	0	0	0	0	0	0	0	0	0	0	0	0	0	0	0	9.29e-05	0	0	7.49e-05	0	0	0	0	0	0	0	0	0	0	0	0	0	0	0	0	0	0	0	3.07e-05	0	0	0	0	0	0	0
Stenotrophomonas maltophilia	0	0	0	0	0	0	0	0	0	0	0	0	0	0	0	0	0	0	0	0	0	0	0	0	0	0	0	0	0	0	0	0	0	0	0	0	0	0	0	0	0	0	0	0	0	0	0	0	0
Streptococcus agalactiae	0	0	0	0	0	0	0	0	0	0	0	0	0	0	0	0	0	0	0	0	0	0	0	0	0	0	0	0	0	0	0	0	0	0.000737711	0	0	0	0	0	0	0	0	0	0	0	0	0	0	0
Streptococcus anginosus	0	0	0	0	0	0	0	0	4.49e-05	0.000100903	0	0	5.33e-05	0	0	6.34e-05	0	0	0.00014869	0	0	7.49e-05	0	0	0.000201534	0	0	0	0	0	0	0	0	0.000118561	2.81e-05	0	6.98e-05	0	0	0	0	0	0	0	0	0	0	3.65e-05	0
Streptococcus australis	8.31e-05	0	7.02e-05	0	0.000194967	0	5.41e-05	0	8.98e-05	0.000157661	0.000127141	0	0.000223685	0.000103344	0	0	5.56e-05	0	0.00014869	8.7e-05	5.76e-05	0.000149861	0	2.75e-05	0.000251918	4.01e-05	5.89e-05	0	0	0	0	0	0	0.000177841	0	0	0	0	0	3.91e-05	4.61e-05	9.21e-05	0	0.00116522	0	0	0	0.00018501	0
Streptococcus gallolyticus	0	0	0	0	0	0	0	0	0	0	0	0	0	0	0	0	0	0	0	0	0	0	0	0	0	0	0	0	0	0	0	0	0	0	0	0	0	9.27e-05	0	0	0	3.07e-05	0	0	0	0	0	0	0
Streptococcus gordonii	0	0	0	0	0	0	0	0	0	0	0	0	0.00011384	0	0	0	0	0	0.000123909	0	0	0	0	0	0.000100767	0	0	0	0	0	0	0	0	0.000118561	0	0	0	0	0	0	0	0	0	0.000110247	0	0	0	4.59e-05	0
Streptococcus infantarius	0	0	0	0	0	0	0	0	0	0	0	0	0	0	0	0	0	0	0	5.8e-05	0	0	0	0	0	0	0	6.31e-05	7.97e-05	0	0	0	0.000108184	0	0	0	0	0	0	0	0	3.84e-05	8.38e-05	0	0	0	0	5.84e-05	0
Streptococcus infantis	0	1.85e-05	7.02e-05	4.62e-05	7.5e-05	8.79e-05	6.49e-05	5.12e-05	9.73e-05	6.31e-05	7.27e-05	0	0.000148155	0	8.31e-05	0	8.34e-05	0	9.29e-05	7.74e-05	0	8.43e-05	5.95e-05	0	0.000198735	6.02e-05	5.3e-05	0	3.04e-05	0	6.78e-05	0	0	0	0	0	8.37e-05	0	0	0	0	3.69e-05	0	0.000305298	0	0	5.2e-05	6.94e-05	0
Streptococcus mitis	6.23e-05	0	8.77e-05	0	9e-05	5.5e-05	6.76e-05	5.12e-05	0	0	0	0	0.000119831	0	6.65e-05	0	0	0	7.43e-05	0	0	0	0	0	7.75e-05	0	5.76e-05	0	0	0	0	6.67e-05	0	0	2.81e-05	0	0	0	0	0	0	0	0	0.000261199	0	0	4.33e-05	4.02e-05	0
Streptococcus mutans	0	0	0	0	0	0	0	0	0	0	0	0	0	0	0	6.34e-05	0	0	0	0	0	0	0	0	0	0	0	0	0	0	0	0	0	0	0	0	0.000104635	0	0	0	0	0	0	0	0	0	0	0	0
Streptococcus oralis	0	0	0	0	0.000124979	0	0	0	0	0	0	0	0.00019173	0	0	0	0	0	0	0	0	0	0	0	6.3e-05	4.01e-05	0	0	0	0	0	0	0	0	0	0	0	0	0	0	0	0	0	0.000127208	0	0	3.46e-05	4.38e-05	0
Streptococcus parasanguinis	8.57e-05	0	0.000149094	6.16e-05	0	5.5e-05	5.41e-05	7.68e-05	8.34e-05	9.46e-05	0	0	0.0026998	0.000122482	0.000166183	0.000177561	0	0	7.43e-05	0	0	9.37e-05	4.47e-05	0	0.00351006	0	0.000151896	0	0	5.32e-05	0	0	0	0.000118561	2.81e-05	7.71e-05	6.98e-05	5.3e-05	0	3.91e-05	3.69e-05	3.69e-05	0	0.000258655	0	0	0	4.54e-05	6.15e-05
Streptococcus pneumoniae	0	0	0	0	0.000149975	9.16e-05	9.74e-05	5.12e-05	0	6.31e-05	9.08e-05	9.15e-05	7.19e-05	0	8.31e-05	0	9.73e-05	0	0.000185863	0	0	0	0	3.67e-05	0.000226726	0	7.86e-05	0	6.68e-05	0	4.07e-05	0	0	0.000197601	0	9.64e-05	0	0	4.9e-05	0	0	4.09e-05	0	0.000547971	0	0	7.62e-05	5.84e-05	0
Streptococcus salivarius	0.000342749	0	0.000859483	0	0.000577403	0.000323634	5.41e-05	0.000147932	0.000342264	6.31e-05	0	0	0.00244856	0.000840535	0.00019942	0.000514363	0	7.94e-05	0.000163559	0.000103136	0.000102482	7.49e-05	0.000340965	3.79e-05	0.00452193	9.36e-05	0.00109279	0.000332522	0.000311181	0.000424636	0	4.45e-05	9.74e-05	0.000316162	5.62e-05	8.26e-05	0.000367809	8.47e-05	0	0.0001133	8.6e-05	0.00040694	0.000113491	0.000966777	6.84e-05	5.55e-05	7.92e-05	7.3e-05	0.000398662
Streptococcus sanguinis	0.000186954	3.09e-05	7.02e-05	0	0	0	0	5.12e-05	0	0	0	0	2.4e-05	0	0	0	0	0	7.43e-05	0	5.76e-05	0	0	0	0	4.01e-05	4.71e-05	0	0	0	0	0	0	0	0	0	0	0	0	0	0	0	0	0.000114487	0	0	0	4.38e-05	0
Streptococcus sp. C150	9.35e-05	0	0.000233873	0	0.00029995	0	0	0	0	0	0	0	0.000183742	0	0	0.000126829	0	0	0	0	0	0	0	0	0.000715447	0	4.71e-05	0	0.000131556	0	0	0	0	0	0	0	0	0	0	0	0	0.0001638	7.86e-05	0.000305298	0	0	0	0	0
Streptococcus thermophilus	7.79e-05	0	0.000304035	0	0.000141643	5.5e-05	0	0	8.98e-05	0	0	0	0.000515275	0	6.65e-05	0.000164878	0	0	0	0	0.000115292	0	0	0	0.00119913	6.02e-05	0.00014142	0	0.000101197	0.000114081	0	0	0	0	0	5.51e-05	0.000104635	0.00148304	0	0.000253949	0	6.65e-05	0	0.00033074	0	7.4e-05	0	4.38e-05	0
Streptococcus vestibularis	0	0	0.000116936	0	0.000124979	0.000109913	0	0	0	0	0	0	0.000254043	0.000172241	0	8.88e-05	0	0	7.43e-05	0	8.65e-05	0	0	0	0.00213771	0	7.54e-05	0	5.31e-05	0.000114081	0	0	0	0	0	0	0	0	0	0	0	0.000143325	0	0.000173002	0	0	0	0	0
Sutterella wadsworthensis	0	0.0019828	0.0123204	0	0.000408265	0	0	0	0	0.00779476	0	0	0	0	0	0.00230829	0.0165022	0	0	0	0	7.49e-05	0	0	0	0	0.00439817	0	0	0.0122561	0.0109377	0	0.00248607	0.0341573	0.0101484	0	0	0	0	0	0.00986993	0	0.0124247	0	0	0.000959851	0	0	0
Turicibacter sanguinis	0	3.94e-05	0	4.62e-05	0	5.5e-05	0	0	4.49e-05	0	0	0	0	0	0	0	0	0	0.00593274	5.8e-05	0	9.99e-05	7.44e-05	0	0	0	0	0	0	0	0	0	6.49e-05	0	0	8.26e-05	0	0	0	0	0	0	5.24e-05	5.09e-05	0	0	0	0	0
unclassified Lachnospiraceae	6.23e-05	0	0.000100231	6.93e-05	0	0	0	0.000119484	0	0	0	0	0	0.000114827	0	0	0	0	0	0	0.000974218	0	0	0.000107383	0	0	4.71e-05	0.000277484	0	0	0	0	0	0	0	0	0	0	0	0	0	0	0	0	0	0	0	6.13e-05	0
Veillonella atypica	0.00011425	0	0.00677647	4.62e-05	0.000581152	0	0	0.000753479	0.001012	0.000583346	7.27e-05	0	0.000114506	0.000739069	0	6.34e-05	9.27e-05	0	0	0	7.41e-05	0	0	0	0.00484522	0	0.00140135	0	0	0.00023957	0	0	6.49e-05	0.000829924	0.000168579	9.64e-05	0.000139514	0	0	0	8.11e-05	0	0	7.63e-05	0	9.25e-05	0	0	5.13e-05
Veillonella dispar	0.000643953	0	0.00096222	0	0.000209965	0	0	7.68e-05	0.00106446	0.000126129	0	0	0	0.000172241	0	0	0	0	0	7.74e-05	0.00384307	0	0	0	0.00230325	0	7.07e-05	0	0	0.000335906	4.07e-05	0	0	0.000575866	0.000234137	0.000247946	0.000460395	0	0	0	3.69e-05	0	0	0	0	0	4.62e-05	0	0.000133267
Veillonella parvula	0.00301044	2.22e-05	0.000725006	4.62e-05	0.000692191	5.5e-05	5.41e-05	0.00076417	0.000473041	0.000355454	0.000145304	0	4.58e-05	0.000369535	8.31e-05	0.000105691	0.000123598	0	0.00043368	5.8e-05	0.00901939	0	0	3.67e-05	0.00181381	5.35e-05	0.000679603	0.000100903	0.000112329	0.000125489	0.00013428	9.53e-05	6.49e-05	0.00364802	0.000378025	0.000572183	0.00317662	0.000415577	0	0	6.55e-05	3.07e-05	8.73e-05	0.000171152	0	0.000209601	0.000103907	4.54e-05	5.13e-05
Veillonella sp. oral taxon 158	0.000436226	2.78e-05	0.000622687	0	0.00344942	5.5e-05	5.41e-05	0.00108815	0.000224435	0.00045046	0.000116243	0	5.14e-05	0.000196847	0.000177262	0	0.000120508	0	0.000111518	5.8e-05	0.000148233	0	0	0	0.00139814	0	0.000135528	6.31e-05	0	0.000190135	4.07e-05	5.93e-05	0	0.000296402	0.000168579	0.00047523	0.000191831	5.3e-05	0	4.88e-05	7.37e-05	3.07e-05	0	0.000190811	0	0.000277414	0	2.92e-05	0
Victivallis vadensis	0	0	0	0	0	0	0	0	0	0	0	0	0	0	0	0.000615122	0	0.00343952	0	0.00596961	0	0.000142368	0	0	0.000443376	0	0	0	0	0.000106476	0	0	0.00205766	0	0	0	0	0	0	0	0.000136417	8.19e-05	0.000157142	0	0	0.000305155	0	2.92e-05	0
Weissella cibaria	0.000193878	0	0	0	0.000149975	0	0	0	0	0	9.99e-05	0	0	0	0.00029913	0	0	0	0	0	0	0	0	0	0.000120921	4.01e-05	0	0	9.41e-05	0	0	0	0	0.000158081	0	0	0	0	0	0	0	0	7.86e-05	5.09e-05	0	0	0	2.92e-05	0
[truncated: 122 more columns]

## Sheet: Fig 3b
Figure 3 : Gut microbiome-based dicrimination between schizophrenic patients and healthy controls.
MeanDecreaseAccuracy indicates the contribution of the markers to the discriminative model.
	MeanDecreaseAccuracy
Akkermansia muciniphila	9.78034
Alkaliphilus oremlandii	5.86633
Bacillus anthracis/cereus/thuringiensis	5.35408
Bacteroides coprocola	4.48417
Bacteroides dorei/vulgatus	3.18011
Bacteroides finegoldii	5.85731
Bacteroides intestinalis	4.44806
Bacteroides plebeius	9.99813
Bifidobacterium adolescentis	1.53521
Bifidobacterium longum	4.29673
Clostridium symbiosum	5.09561
Cronobacter sakazakii/turicensis	4.43056
Enterococcus faecium	3.58667
Eubacterium siraeum	6.30937
mOTU-113	7.44223
mOTU-273	7.15764
mOTU-288	6.21574
mOTU-310	8.6993
mOTU-316	4.55816
mOTU-348	12.6819
mOTU-379	8.96029
mOTU-624	5.11405
mOTU-63	5.35545
mOTU-70	5.85357
Streptococcus vestibularis	5.60312
Veillonella parvula	6.44558

## Sheet: Fig 3c
Figure 3 : Gut microbiome-based dicrimination between schizophrenic patients and healthy controls.
The correlation coefficient of spearman’s correlation of 26 mOTUs classifiers with neurotransmitter, MCCB, and PANSS.
	Dopamine	GABA	Serotonin	TMT	BACS CS	HVLT-R	WMS III	NAB_T	BVMT	Fluency	MSCEIT	Positive scale	Negative scale	General psychopathology scale	Composite scale	Total score
Akkermansia muciniphila	0.0129529	0.0317061	-0.00219093	-0.0978813	-0.134219	-0.128977	-0.201123	-0.237257	-0.0444616	-0.198049	-0.0669122	-0.000169601	0.0151514	0.133251	-0.0312124	0.0860584
Alkaliphilus oremlandii	-0.0478717	0.104224	-0.145035	-0.130425	-0.167692	-0.0596782	0.0400176	0.0198441	-0.101073	-0.0785419	-0.0386588	0.0339916	-0.0502524	-0.0893451	0.0415491	-0.0471445
Bacillus anthracis/cereus/thuringiensis	-0.0110644	0.0291141	-0.191666	-0.126473	-0.142158	-0.00856879	0.041605	0.0356511	-0.111824	-0.00588704	-0.0595761	0.0356389	-0.0238473	-0.13889	0.0253348	-0.0604283
Bacteroides coprocola	-0.0795661	0.118425	-0.175967	0.0877588	0.221547	0.23279	0.115734	0.256038	-0.0125048	0.176297	0.197879	0.0680101	0.00123655	-0.0610816	0.0382058	-0.0238335
Bacteroides dorei/vulgatus	0.0107086	-0.0517547	0.106542	0.0965965	0.0276354	0.0122203	0.102772	0.0758304	0.0477409	-0.0472769	0.10895	0.0152761	0.0498671	0.106793	-0.0307596	0.0884519
Bacteroides finegoldii	-0.0514124	0.120723	-0.164122	0.133999	0.0830861	0.0858278	0.160742	0.134437	0.168533	0.0575853	0.149421	0.0705779	0.0126241	-0.0688971	0.0161118	-0.038615
Bacteroides intestinalis	-0.0888462	0.123086	-0.148008	0.0999253	0.121591	0.046037	0.271627	0.165959	0.0173311	0.232039	0.0895588	0.112617	0.0448881	0.0666652	0.0470353	0.0888349
Bacteroides plebeius	-0.0216381	0.13216	-0.0323291	-0.082126	0.14021	0.105384	-0.0758097	-0.0601987	0.029932	0.0616485	-0.0920509	0.0317153	0.0725175	0.00876825	-0.0600113	0.0263214
Bifidobacterium adolescentis	-0.0864658	0.00939253	-0.167786	-0.0539988	-0.115488	-0.0489494	-0.065028	-0.0327332	-0.0146249	-0.0755248	-0.00857405	-0.0229588	-0.105614	-0.0648771	0.0800046	-0.105704
Bifidobacterium longum	0.0329155	0.0383053	-0.079002	-0.17724	-0.217454	-0.0795853	-0.18743	-0.158638	-0.117846	-0.126131	-0.0346317	0.180509	-0.148596	0.0923056	0.222997	0.0579961
Clostridium symbiosum	-0.117851	-0.167003	0.0267685	-0.12192	-0.00380743	-0.0461665	-0.118696	-0.153255	-0.00420984	-0.0534302	-0.103413	0.013007	-0.191061	0.0407119	0.210921	-0.0294257
Cronobacter sakazakii/turicensis	0.0390492	0.14716	-0.101235	-0.176605	-0.206498	-0.0834655	-0.0244605	0.0021304	-0.124989	-0.0488991	-0.0626796	0.0495165	-0.0939242	-0.0633369	0.0757888	-0.0402161
Enterococcus faecium	0.0571634	0.120473	-0.052486	-0.16138	-0.0878063	-0.0186966	0.0362853	0.00895906	-0.042011	-0.057147	0.0634194	0.053578	-0.247566	-0.0910877	0.186857	-0.106428
Eubacterium siraeum	-0.212046	-0.151041	-0.0277313	-0.125669	-0.270416	-0.178527	-0.180708	-0.184131	-0.130057	-0.321965	-0.21642	0.206289	0.130994	0.134251	0.00476973	0.169029
mOTU-113	0.224434	-0.0516033	0.172455	-0.0516388	-0.0751197	-0.0727715	0.00469533	-0.0868467	-0.0633731	-0.0739489	-0.0344495	-0.0327089	-0.153212	0.0551452	0.142953	-0.0469465
mOTU-273	0.0868707	-0.00883691	0.0781629	0.124427	0.133817	-0.0312747	0.111061	0.181624	0.0301649	0.220357	0.157901	0.0910062	0.0973401	0.115928	-0.052888	0.125538
mOTU-288	-0.278583	-0.0633826	-0.0381359	-0.0705569	-0.0184057	0.0924583	0.0297547	-0.0165924	-0.0789648	-0.102654	0.0564588	0.202993	0.00127363	0.0413019	0.0779316	0.0892628
mOTU-310	-0.0407931	0.0829992	-0.0934764	-0.180687	-0.285092	-0.11381	-0.114916	-0.122128	-0.155292	-0.20579	-0.232499	-0.0770392	0.154091	-0.0801865	-0.181641	-0.000897163
mOTU-316	0.0558345	0.0511876	-0.101195	0.0412639	0.0830169	0.00907099	-0.0466186	0.0816763	0.0613928	0.0060039	0.204901	0.102924	0.122533	0.114712	-0.0871701	0.151447
mOTU-348	0.0545316	0.12066	-0.0875258	0.107857	0.117493	0.0715919	0.225111	0.204575	0.0838555	0.114683	0.234422	-0.138844	0.0771407	-0.107288	-0.183778	-0.0939036
mOTU-379	-0.0109261	0.0479811	-0.0182206	-0.104333	-0.155276	-0.11526	-0.190321	-0.0662708	-0.0689826	-0.080605	-0.0329029	-0.153342	-0.00397643	-0.160618	-0.0868129	-0.085144
mOTU-624	-0.126763	0.0195752	-0.089408	-0.209491	-0.0195351	-0.0733903	-0.082678	-0.144873	-0.0297838	-0.20775	0.0343744	0.123713	-0.0607497	0.0322389	0.0884347	0.0758519
mOTU-63	-0.104132	-0.0450354	-0.225422	-0.313462	-0.260382	-0.16825	-0.0904555	-0.130907	-0.116752	-0.124593	-0.104169	0.0316376	0.035044	-0.0137682	0.00202537	0.0182232
mOTU-70	-0.0709723	0.0667438	-0.133712	0.122721	0.0868824	0.123586	0.14477	0.234075	0.0786299	0.173092	0.231297	0.00568834	0.0735733	0.0876053	-0.0462349	0.0504319
Streptococcus vestibularis	-0.0355805	-0.170857	-0.00948149	-0.120441	-0.213978	-0.147657	-0.0644787	-0.00545839	-0.133549	-0.0490598	-0.168637	0.0682093	0.0260647	0.101448	0.0200897	0.0535545
Veillonella parvula	-0.00539203	-0.136498	0.0325327	-0.162978	-0.142704	-0.278139	-0.209487	-0.16696	-0.163723	-0.0923584	-0.243762	0.0337028	-0.0486021	0.0753305	0.0888074	0.00932428
The pvalue of spearman’s correlation of 26 mOTUs classifiers with neurotransmitter, MCCB, and PANSS.
	Dopamine	GABA	Serotonin	TMT	BACS CS	HVLT-R	WMS III	NAB_T	BVMT	Fluency	MSCEIT	Positive scale	Negative scale	General psychopathology scale	Composite scale	Total score
Akkermansia muciniphila	0.87291	0.695323	0.978415	0.267904	0.127896	0.143611	0.0217614	0.006569	0.615462	0.0239012	0.456612	0.998734	0.887287	0.210551	0.770257	0.419951
Alkaliphilus oremlandii	0.554177	0.196847	0.0717672	0.139129	0.0565143	0.500015	0.651236	0.822684	0.252537	0.374412	0.667356	0.750442	0.638091	0.402351	0.697403	0.659035
Bacillus anthracis/cereus/thuringiensis	0.891316	0.719139	0.0168895	0.151616	0.106656	0.922919	0.638361	0.687179	0.205278	0.947	0.507545	0.738772	0.823454	0.191708	0.812637	0.571546
Bacteroides coprocola	0.325051	0.142208	0.0285127	0.320779	0.0113029	0.00769184	0.189777	0.0032793	0.887708	0.0448115	0.0263471	0.524177	0.990771	0.567386	0.720706	0.823554
Bacteroides dorei/vulgatus	0.894683	0.522053	0.187015	0.274266	0.754958	0.890246	0.244607	0.391177	0.589624	0.59325	0.2246	0.886365	0.640672	0.316424	0.7735	0.40709
Bacteroides finegoldii	0.525221	0.134574	0.0412886	0.128528	0.347318	0.331584	0.0677087	0.127272	0.0552694	0.515194	0.0949355	0.508595	0.905993	0.518768	0.880194	0.717839
Bacteroides intestinalis	0.271616	0.127056	0.0660765	0.25799	0.16818	0.602988	0.00177136	0.0591525	0.844837	0.00789661	0.318628	0.290597	0.674409	0.532433	0.659776	0.405054
Bacteroides plebeius	0.789283	0.10116	0.689642	0.352937	0.111594	0.232758	0.391307	0.496277	0.73532	0.485943	0.305293	0.76666	0.496986	0.934629	0.574207	0.805482
Bifidobacterium adolescentis	0.284718	0.907659	0.0369035	0.541743	0.190728	0.580229	0.462308	0.711598	0.868828	0.393095	0.924088	0.829931	0.321827	0.543509	0.453505	0.32141
Bifidobacterium longum	0.684311	0.636063	0.328503	0.0436606	0.0129468	0.368079	0.0327325	0.071433	0.181769	0.152733	0.700251	0.0886542	0.162182	0.386876	0.0346313	0.587153
Clostridium symbiosum	0.144166	0.0378066	0.740926	0.16702	0.965708	0.601967	0.178617	0.0817194	0.962086	0.546012	0.249185	0.903156	0.0712492	0.703213	0.0459872	0.783075
Cronobacter sakazakii/turicensis	0.629516	0.0676614	0.210067	0.0444331	0.018415	0.345113	0.782363	0.980808	0.156513	0.580619	0.485646	0.643026	0.378569	0.553139	0.477724	0.706662
Enterococcus faecium	0.47988	0.135389	0.516595	0.0666113	0.320516	0.832783	0.681912	0.91942	0.635084	0.518402	0.480501	0.61599	0.0186458	0.393199	0.0778214	0.318089
Eubacterium siraeum	0.00807841	0.0606547	0.731957	0.154255	0.00186059	0.0421317	0.0396425	0.0359845	0.14026	0.000187353	0.0149321	0.0510911	0.218452	0.207116	0.964412	0.111246
mOTU-113	0.00499331	0.523682	0.0318914	0.559573	0.395645	0.410621	0.957717	0.325854	0.473802	0.403071	0.701754	0.759568	0.149385	0.605691	0.178907	0.660379
mOTU-273	0.282459	0.913099	0.333682	0.158399	0.129053	0.723917	0.208408	0.0386338	0.733338	0.0117607	0.0774186	0.393623	0.361395	0.276557	0.620549	0.238406
mOTU-288	0.000448092	0.433329	0.637558	0.425046	0.835347	0.295446	0.73683	0.851372	0.371837	0.245152	0.530047	0.0550009	0.990494	0.699117	0.465328	0.402786
mOTU-310	0.614283	0.304543	0.247319	0.0396657	0.00101022	0.197298	0.192947	0.166295	0.077696	0.0188288	0.00879854	0.47047	0.147037	0.452476	0.0866391	0.993304
mOTU-316	0.490165	0.527036	0.210245	0.641119	0.347721	0.918417	0.598411	0.355589	0.487758	0.945949	0.0213597	0.334373	0.24992	0.281657	0.413948	0.154185
mOTU-348	0.500363	0.13478	0.278832	0.221917	0.183089	0.418268	0.0100237	0.0195572	0.342856	0.19386	0.00823983	0.191854	0.469883	0.314173	0.082935	0.378674
mOTU-379	0.892666	0.553271	0.821958	0.237477	0.0777261	0.191611	0.0300903	0.453779	0.435476	0.361955	0.71455	0.149036	0.970328	0.13046	0.415872	0.424925
mOTU-624	0.116007	0.808966	0.268585	0.0167522	0.8254	0.406643	0.3497	0.100066	0.736582	0.0177027	0.702373	0.245353	0.569498	0.76292	0.407182	0.477357
mOTU-63	0.197243	0.577917	0.00480001	0.000281814	0.00277226	0.0556858	0.306076	0.137662	0.185884	0.157842	0.245722	0.767215	0.74298	0.897518	0.984884	0.864634
mOTU-70	0.380186	0.409287	0.0971786	0.16423	0.325655	0.161254	0.100308	0.00735263	0.373875	0.0489092	0.00916427	0.957564	0.490725	0.411612	0.665216	0.63689
Streptococcus vestibularis	0.660279	0.0335374	0.906788	0.172269	0.0145037	0.0936422	0.466106	0.950854	0.129829	0.579374	0.0590762	0.52296	0.807342	0.341389	0.850922	0.616145
Veillonella parvula	0.94691	0.0903482	0.68779	0.0639256	0.105305	0.00135478	0.0167545	0.0576172	0.0627046	0.295971	0.0059491	0.752494	0.649178	0.480399	0.4052	0.930494

## Sheet: Fig 3d
Figure 3 : Gut microbiome-based dicrimination between schizophrenic patients and healthy controls.
Significantly differentially enriched mOTU between healthy controls and 38 baseline SCZ patients or 38 treated SCZ patients.
	Baseline HC VS Baseline SCZ(38 samples)											Baseline HC VS Follow up SCZ(38 samples)
mOTU	Pvalue	Qvaue	Significant Enrichment(0:HC;1:SCZ;2:No)	Mean rank		Occurance		Mean abundance		Mean abundance	Occurance	Pvalue	Qvalue		Mean rank		Occurance		Mean abundance		Mean abundance	Occurance
				HC	SCZ	HC	SCZ	HC	SCZ					Significant Enrichment(0:HC;1:SCZ;2:No)	HC	SCZ	HC	SCZ	HC	SCZ
Akkermansia muciniphila	0.00317016	0.137374	1	54.2593	72.2368	0.345679	0.578947	0.00055551	0.000757044	0.000619865	0.420168	2.52035e-07	2.70686e-05	1	49.6049	82.1579	0.345679	0.789474	0.00055551	0.00713665	0.00265705	0.487395
Alkaliphilus oremlandii	0.0016039	0.105458	1	54.9815	70.6974	0.148148	0.394737	2.22166e-05	5.18407e-05	3.16764e-05	0.226891	0.013081	0.0989365	0	62.8148	54	0.148148	0	2.22166e-05	0	1.51222e-05	0.10084
Bacillus anthracis/cereus/thuringiensis	0.0065376	0.156896	1	54.4938	71.7368	0.432099	0.631579	0.000105463	0.00018488	0.000130823	0.495798	0.937346	0.973718	2	60.1605	59.6579	0.432099	0.447368	0.000105463	5.79676e-05	9.02962e-05	0.436975
Bacteroides coprocola	0.453305	0.721185	2	61.6296	56.5263	0.851852	1	0.0248452	0.00673693	0.0190627	0.89916	0.790871	0.868912	2	60.5802	58.7632	0.851852	1	0.0248452	0.0124618	0.0208908	0.89916
Bacteroides dorei/vulgatus	0.131652	0.444667	2	63.2716	53.0263	1	1	0.129353	0.073946	0.11166	1	0.0536801	0.231903	0	64.1852	51.0789	1	1	0.129353	0.0738833	0.11164	1
Bacteroides finegoldii	0.124573	0.444667	2	63.3086	52.9474	0.777778	0.710526	0.00334464	0.00281543	0.00317565	0.756303	0.284614	0.534398	2	62.3086	55.0789	0.777778	0.736842	0.00334464	0.00232086	0.00301771	0.764706
Bacteroides intestinalis	0.00742213	0.156896	0	65.6667	47.9211	0.703704	0.5	0.0014202	0.00113794	0.00133007	0.638655	0.047041	0.215023	0	64.1975	51.0526	0.703704	0.473684	0.0014202	0.000512117	0.00113023	0.630252
Bacteroides plebeius	0.00770574	0.156896	1	54.2222	72.3158	0.975309	1	0.0624493	0.0659158	0.0635563	0.983193	0.000619833	0.0123278	1	52.5802	75.8158	0.975309	1	0.0624493	0.072523	0.0656661	0.983193
Bifidobacterium adolescentis	0.0338314	0.272537	1	55.4012	69.8026	0.839506	0.973684	0.00479283	0.00907039	0.00615877	0.882353	0.821691	0.891411	2	59.5062	61.0526	0.839506	0.947368	0.00479283	0.00183585	0.00384858	0.87395
Bifidobacterium longum	0.0200423	0.232666	1	54.9568	70.75	0.987654	0.973684	0.00412177	0.007105	0.0050744	0.983193	0.9296	0.969311	2	60.1975	59.5789	0.987654	1	0.00412177	0.00258156	0.00362994	0.991597
Clostridium symbiosum	0.187401	0.492945	2	57.7901	64.7105	0.234568	0.315789	2.70567e-05	0.000209458	8.53025e-05	0.260504	0.537524	0.692207	2	58.9753	62.1842	0.234568	0.289474	2.70567e-05	2.91073e-05	2.77115e-05	0.252101
Cronobacter sakazakii/turicensis	0.00731425	0.156896	1	55.2716	70.0789	0.234568	0.447368	4.17915e-05	8.06961e-05	5.42148e-05	0.302521	0.398439	0.644463	2	61.3086	57.2105	0.234568	0.157895	4.17915e-05	0.000427396	0.000164926	0.210084
Enterococcus faecium	0.00396583	0.147302	1	54.3951	71.9474	0.333333	0.605263	6.92906e-05	9.92535e-05	7.88586e-05	0.420168	0.948669	0.977084	2	59.8765	60.2632	0.333333	0.342105	6.92906e-05	0.000338503	0.000155258	0.336134
Eubacterium siraeum	0.000136231	0.0354201	1	52.9383	75.0526	0.234568	0.605263	0.000283389	0.00264564	0.00103772	0.352941	5.531e-11	9.90049e-09	1	47.0617	87.5789	0.234568	0.894737	0.000283389	0.00469708	0.0016928	0.445378
Streptococcus vestibularis	0.0698112	0.359424	1	56.963	66.4737	0.209877	0.368421	3.41482e-05	9.44089e-05	5.33911e-05	0.260504	0.526492	0.686228	2	58.9877	62.1579	0.209877	0.263158	3.41482e-05	7.17664e-05	4.61608e-05	0.226891
Veillonella parvula	0.0228302	0.232666	1	55.0864	70.4737	0.753086	0.868421	0.000814063	0.00381	0.00177075	0.789916	0.0446113	0.212003	1	55.6667	69.2368	0.753086	0.842105	0.000814063	0.000701188	0.000778019	0.781513
mOTU-113	0.00793471	0.156896	0	63.6728	52.1711	0.222222	0.0263158	0.000498684	4.37292e-06	0.000340837	0.159664	0.052539	0.231258	0	62.7963	54.0395	0.222222	0.0789474	0.000498684	0.000126917	0.000379969	0.176471
mOTU-273	0.010802	0.175532	0	65.2778	48.75	0.641975	0.368421	0.00233978	0.000548664	0.00176783	0.554622	0.426237	0.667562	2	61.679	56.4211	0.641975	0.552632	0.00233978	0.00152092	0.0020783	0.613445
mOTU-288	0.0616235	0.348306	1	55.9568	68.6184	0.802469	0.868421	0.000982311	0.00257048	0.00148946	0.823529	0.00320255	0.0401972	1	53.6296	73.5789	0.802469	0.842105	0.000982311	0.00317457	0.00168236	0.815126
mOTU-310	8.90268e-06	0.00462939	1	50.6358	79.9605	0.506173	0.868421	0.00096208	0.0079537	0.0031947	0.621849	0.000318388	0.00743366	1	52.4568	76.0789	0.506173	0.789474	0.00096208	0.00442697	0.00206852	0.596639
mOTU-316	0.0249031	0.244332	0	64.8642	49.6316	0.987654	1	0.00711586	0.00232408	0.00558572	0.991597	0.00585323	0.0641467	0	65.9753	47.2632	0.987654	1	0.00711586	0.00209793	0.0055135	0.991597
mOTU-348	0.0579044	0.346095	0	63.8272	51.8421	0.54321	0.368421	0.00216805	0.000282794	0.00156604	0.487395	0.507056	0.669976	2	61.3704	57.0789	0.54321	0.526316	0.00216805	0.000896092	0.00176188	0.537815
mOTU-379	0.416978	0.706281	2	58.284	63.6579	0.592593	0.684211	0.0108754	0.0117889	0.0111671	0.621849	0.00170386	0.0267508	1	53.2778	74.3289	0.592593	0.973684	0.0108754	0.011534	0.0110857	0.714286
mOTU-624	0.0192191	0.232666	1	54.9877	70.6842	0.679012	0.763158	0.000188746	0.000546354	0.00030294	0.705882	0.027617	0.159466	1	55.284	70.0526	0.679012	0.763158	0.000188746	0.00032136	0.000231093	0.705882
mOTU-63	0.000350893	0.0608215	1	52.4938	76	0.481481	0.868421	0.00204252	0.00973386	0.00449858	0.605042	0.0298639	0.163642	1	55.5556	69.4737	0.481481	0.605263	0.00204252	0.00699248	0.00362318	0.521008
mOTU-70	0.520863	0.735577	2	61.3951	57.0263	0.864198	0.868421	0.00727601	0.0071091	0.00722271	0.865546	0.537464	0.692207	2	61.3395	57.1447	0.864198	0.815789	0.00727601	0.00590795	0.00683915	0.848739

## Sheet: Fig 4
	Figure 4. Streptococcus vestibularis induces hyperkinetic behavior and impaired social interaction in mice.
	Fig. 4b The cumulative distance (meters) in different zones in 30-minute Open field test in the three groups of mice
	n = 16, 16, 17 mice for S. V., S. T, and saline oral gavage in one test
	Central zone (Center)
	ANOVA summary			Multiple comparisons
	F	9.221		Sidak's multiple comparisons test	Mean Diff.	95.00% CI of diff.	Significant?	Summary	Adjusted P Value	A-?
	P value	0.0004		Saline vs. S.V.	-3.646	-5.655 to -1.636	Yes	***	0.0002	B	S.V.
	P value summary	***		Saline vs. S.T.	-1.065	-3.074 to 0.9449	No	ns	0.4023	C	S.T.
	Significant diff. among means (P < 0.05)?	Yes
	R squared	0.2862
	Peripheral zone (Periphery)
	ANOVA summary			Multiple comparisons
	F	11.12		Sidak's multiple comparisons test	Mean Diff.	95.00% CI of diff.	Significant?	Summary	Adjusted P Value	A-?
	P value	0.0001		Saline vs. S.V.	-18.72	-27.92 to -9.514	Yes	****	<0.0001	B	S.V.
	P value summary	***		Saline vs. S.T.	-7.75	-16.95 to 1.454	No	ns	0.1121	C	S.T.
	Significant diff. among means (P < 0.05)?	Yes
	R squared	0.326
	All zone/Total distance (Total)
	ANOVA summary			Multiple comparisons
	F	13.69		Sidak's multiple comparisons test	Mean Diff.	95.00% CI of diff.	Significant?	Summary	Adjusted P Value	A-?
	P value	<0.0001		Saline vs. S.V.	-22.47	-32.46 to -12.49	Yes	****	<0.0001	B	S.V.
	P value summary	****		Saline vs. S.T.	-8.844	-18.83 to 1.139	No	ns	0.0904	C	S.T.
	Significant diff. among means (P < 0.05)?	Yes
	R squared	0.3731
	Fig. 4c the cumulative distance (meters) in every 10-minute time interval of OFT traveled by S. V.-treated mice compared to that traveled by S.T.-treated mice and control mice
	n = 16, 16, 17 mice for S. V., S. T, and saline oral gavage in one test
	Two-way RM ANOVA	Matching: Stacked						Compare column means (main column effect):	transplantation of S.V., S.T., or Saline
	Assume sphericity?	Yes
	Alpha	0.05						Number of comparisons per family	3
								Alpha	0.05
	Source of Variation	% of total variation	P value	P value summary	Significant?
	Time x Column Factor	2.017	0.1339	ns	No			Sidak's multiple comparisons test	Predicted (LS) mean diff.	95.00% CI of diff.	Significant?	Summary	Adjusted P Value
	Time	5.476	0.0001	***	Yes
	Column Factor	24.92	<0.0001	****	Yes			S. V. vs. Saline	7.491	3.924 to 11.06	Yes	****	<0.0001
	Subject	41.88	<0.0001	****	Yes			S. T. vs. Saline	2.948	-0.6186 to 6.515	No	ns	0.1325
								S. T. vs. S. V.	-4.542	-8.163 to -0.9221	Yes	**	0.0096
	ANOVA table	SS	DF	MS	F (DFn, DFd)	P value
	Time x Column Factor	113.5	4	28.38	F (4, 92) = 1.808	P=0.1339
	Time	308.2	2	154.1	F (2, 92) = 9.816	P=0.0001		Test details	Predicted (LS) mean 1	Predicted (LS) mean 2	Predicted (LS) mean diff.	SE of diff.	N1	N2	t
	Column Factor	1403	2	701.3	F (2, 46) = 13.69	P<0.0001
	Subject	2357	46	51.24	F (46, 92) = 3.264	P<0.0001		S. V. vs. Saline	33.15	25.66	7.491	1.439	48	51	5.204
	Residual	1444	92	15.7				S. T. vs. Saline	28.61	25.66	2.948	1.439	48	51	2.048
								S. T. vs. S. V.	28.61	33.15	-4.542	1.461	48	48	3.109
	Data summary
	Number of columns (Column Factor)	3
	Number of rows (Time)	3
	Number of subjects (Subject)	49
	Number of missing values	0
	Fig. 4d The number of rearing in S. V.-treated mice compared with S.T.-treated mice and saline-treated mice during a 30-minute Open field test
	n = 16, 16, 17 mice for S. V., S. T, and saline oral gavage in one test
	Table Analyzed:	rear times		Number of families	1
				Number of comparisons per family	2
	Kruskal-Wallis test			Alpha	0.05
	P value	0.0083
	Exact or approximate P value?	Approximate		Dunn's multiple comparisons test	Mean rank diff.	Significant?	Summary	Adjusted P Value	A-?
	P value summary	**		Saline vs. S.V.	-12.71	Yes	*	0.0213	B	S.V.
	Do the medians vary signif. (P < 0.05)?	Yes		Saline vs. S.T.	1.449	No	ns	>0.9999	C	S.T.
	Number of groups	3
	Kruskal-Wallis statistic	9.586		Test details	Mean rank 1	Mean rank 2	Mean rank diff.	n1	n2	Z
				Saline vs. S.V.	21.32	34.03	-12.71	17	16	2.555
	Data summary			Saline vs. S.T.	21.32	19.88	1.449	17	16	0.2912
	Number of treatments (columns)	3
	Number of values (total)	49
	Fig. 4e Three-chamber social test comparing sociability of S. V.-treated mice to that of S.T.-treated mice and control mice: total times of probing empty cage or mouse
	n = 16, 16, 16 mice for S. V., S. T, and saline oral gavage in one test
	Table Analyzed:	probe times in Sociability						Compare each cell mean with the other cell mean in that column
	Two-way ANOVA	Ordinary						Number of families	1
	Alpha	0.05						Number of comparisons per family	3
								Alpha	0.05
	Source of Variation	% of total variation	P value	P value summary	Significant?
	Interaction	14.17	0.0002	***	Yes			Sidak's multiple comparisons test	Mean Diff.	95.00% CI of diff.	Significant?	Summary	Adjusted P Value
	Row Factor	13.78	<0.0001	****	Yes
	Column Factor	3.755	0.0899	ns	No			Mouse - Empty Cage
								Saline	55.75	30.83 to 80.67	Yes	****	<0.0001
	ANOVA table	SS (Type III)	DF	MS	F (DFn, DFd)	P value		S. V.	-6.813	-31.74 to 18.11	No	ns	0.8807
	Interaction	15683	2	7841	F (2, 90) = 9.340	P=0.0002		S. T.	26.69	1.763 to 51.61	Yes	*	0.0319
	Row Factor	15251	1	15251	F (1, 90) = 18.17	P<0.0001
	Column Factor	4155	2	2077	F (2, 90) = 2.474	P=0.0899
	Residual	75561	90	839.6				Test details	Mean 1	Mean 2	Mean Diff.	SE of diff.	N1	N2	t	DF
	Difference between row means							Mouse - Empty Cage
	Predicted (LS) mean of Empty Cage	79.06						Saline	128.3	72.56	55.75	10.24	16	16	5.442	90
	Predicted (LS) mean of Mouse	104.3						S. V.	81.19	88	-6.813	10.24	16	16	0.665	90
	Difference between predicted means	-25.21						S. T.	103.3	76.63	26.69	10.24	16	16	2.605	90
	SE of difference	5.915
	95% CI of difference	-36.96 to -13.46
	Data summary
	Number of columns (Column Factor)	3
	Number of rows (Row Factor)	2
	Number of values	96
	Fig. 4f Three-chamber social test comparing sociability of S. V.-treated mice to that of S.T.-treated mice and control mice: total time of probing empty cage or mouse
	n = 16, 16, 16 mice for S. V., S. T, and saline oral gavage in one test
	Table Analyzed:	interaction time in Sociability						Compare each cell mean with the other cell mean in that column
	Two-way ANOVA	Ordinary						Number of families	1
	Alpha	0.05						Number of comparisons per family	3
								Alpha	0.05
	Source of Variation	% of total variation	P value	P value summary	Significant?
	Interaction	17.99	<0.0001	****	Yes			Sidak's multiple comparisons test	Mean Diff.	95.00% CI of diff.	Significant?	Summary	Adjusted P Value
	Row Factor	10.73	0.0004	***	Yes
	Column Factor	0.2886	0.8331	ns	No			Mouse - Empty Cage
								Saline	49.15	24.64 to 73.65	Yes	****	<0.0001
	ANOVA table	SS (Type III)	DF	MS	F (DFn, DFd)	P value		S. V.	-16.51	-41.01 to 7.995	No	ns	0.2823
	Interaction	18505	2	9253	F (2, 90) = 11.40	P<0.0001		S. T.	31.7	7.199 to 56.21	Yes	**	0.0067
	Row Factor	11039	1	11039	F (1, 90) = 13.60	P=0.0004
	Column Factor	296.9	2	148.4	F (2, 90) = 0.1829	P=0.8331
	Residual	73038	90	811.5				Test details	Mean 1	Mean 2	Mean Diff.	SE of diff.	N1	N2	t	DF
	Difference between row means							Mouse - Empty Cage
	Predicted (LS) mean of Empty Cage	59.56						Saline	96.64	47.49	49.15	10.07	16	16	4.88	90
	Predicted (LS) mean of Mouse	81.01						S. V.	62.64	79.15	-16.51	10.07	16	16	1.639	90
	Difference between predicted means	-21.45						S. T.	83.74	52.04	31.7	10.07	16	16	3.148	90
	SE of difference	5.815
	95% CI of difference	-33.00 to -9.894
	Data summary
	Number of columns (Column Factor)	3
	Number of rows (Row Factor)	2
	Number of values	96
	Fig. 4g Three-chamber social test comparing sociability of S. V.-treated mice to that of S.T.-treated mice and control mice: total times of probing old or new mouse
	n = 16, 16, 16 mice for S. V., S. T, and saline oral gavage in one test
	Table Analyzed:	interaction time in Novelty						Compare each cell mean with the other cell mean in that column
	Two-way ANOVA	Ordinary						Number of families	1
	Alpha	0.05						Number of comparisons per family	3
								Alpha	0.05
	Source of Variation	% of total variation	P value	P value summary	Significant?
	Interaction	5.98	0.0323	*	Yes			Sidak's multiple comparisons test	Mean Diff.	95.00% CI of diff.	Significant?	Summary	Adjusted P Value
	Row Factor	17.26	<0.0001	****	Yes
	Column Factor	1.318	0.4586	ns	No			Mouse - Empty Cage
								Saline	56.95	24.56 to 89.35	Yes	***	0.0001
	ANOVA table	SS (Type III)	DF	MS	F (DFn, DFd)	P value		S. V.	7.503	-24.89 to 39.90	No	ns	0.923
	Interaction	10119	2	5060	F (2, 90) = 3.567	P=0.0323		S. T.	40.19	7.795 to 72.59	Yes	**	0.0099
	Row Factor	29203	1	29203	F (1, 90) = 20.59	P<0.0001
	Column Factor	2231	2	1115	F (2, 90) = 0.7863	P=0.4586
	Residual	127655	90	1418				Test details	Mean 1	Mean 2	Mean Diff.	SE of diff.	N1	N2	t	DF
	Difference between row means							Mouse - Empty Cage
	Predicted (LS) mean of Empty Cage	59.98						Saline	112.6	55.6	56.95	13.32	16	16	4.277	90
	Predicted (LS) mean of Mouse	94.86						S. V.	79.11	71.61	7.503	13.32	16	16	0.5635	90
	Difference between predicted means	-34.88						S. T.	92.92	52.73	40.19	13.32	16	16	3.018	90
	SE of difference	7.688
	95% CI of difference	-50.16 to -19.61
	Data summary
	Number of columns (Column Factor)	3
	Number of rows (Row Factor)	2
	Number of values	96

## Sheet: sFig1 a
Supplementary Figure 1. Richness and diversity of the gut microbiome in SCZ.
Rarefaction curves based on the number of genes counted in HCs and 90 SCZ patients.
	control sam1	control sam2	control sam3	control sam4	control sam5	control sam6	control sam7	control sam8	control sam9	control sam10	control sam11	control sam12	control sam13	control sam14	control sam15	control sam16	control sam17	control sam18	control sam19	control sam20	control sam21	control sam22	control sam23	control sam24	control sam25	control sam26	control sam27	control sam28	control sam29	control sam30	control sam31	control sam32	control sam33	control sam34	control sam35	control sam36	control sam37	control sam38	control sam39	control sam40	control sam41	control sam42	control sam43	control sam44	control sam45	control sam46	control sam47	control sam48	control sam49
chao21:	585316	1108125	1013362	1273188	1561760	1702456	1957460	1576470	1805316	1938362	2557667	2251749	2324009	2349023	2300471	2610787	2666504	2795833	2901172	2748432	2792335	2731450	2862729	2848456	2828877	3106015	3027745	2938013	3156680	3120595	3165655	3338147	3265191	3252830	3186235	3146779	3328870	3316069	3418438	3475041	3423302	3447135	3448661	3590658	3563788	3553014	3622559	3634108	3749951
chao22:	323387	1097908	975902	1461569	1133299	1363925	1906595	2123668	2018440	1976080	2145660	2525885	2153500	2397186	2279369	2635007	2565060	2666857	2739954	2899522	2755020	2997723	2912728	2885643	2763514	2809090	3035782	3098596	3173952	3239985	3169901	3113873	2922007	3169310	3306770	3498665	3150139	3325833	3390582	3464770	3420351	3337425	3460236	3575520	3596258	3386069	3612483	3535077	3537578
chao23:	423741	774154	1091883	1530908	1504002	1873875	1728455	1712216	1862190	1964002	2150930	2158499	1955604	2163290	2052192	2279636	2911125	2698364	2719756	2862876	2474734	2701313	2402760	3015603	2911257	2958364	2926232	3184310	2938161	3034654	2990958	3230944	3237409	3036682	3432494	3219383	3403054	3384592	3303704	3197475	3407162	3340207	3499302	3532941	3565362	3580742	3580117	3431201	3654382
chao24:	572788	783403	907139	1284174	1765766	1647425	1607940	1586614	2087710	2371315	2151801	2044015	1951088	2596533	2304971	2352860	2395346	2783601	2373180	2734563	2600063	2839581	2722003	2797564	3022278	3058068	2548193	2811045	2764594	3041575	3191713	3138909	3213641	3427916	3450048	3268369	3397801	3200859	3456681	3489691	3428729	3450129	3466734	3567185	3390308	3542409	3577111	3538686	3657648
chao25:	404768	734640	880568	915754	1658384	1477727	1696069	2001144	1748667	1834940	2293965	2014515	2095459	2548374	2518899	2309168	2685908	2559735	2873932	2139907	2692456	2998826	2559499	2823594	2939814	2876006	3129662	3007886	3316884	3059686	3072293	3104330	3102177	3222018	3157827	2906624	3367592	3339110	3110083	3357352	3434790	3420071	3317070	3439363	3656942	3418758	3657052	3614622	3565758
chao26:	528513	686020	999010	1502610	1474917	1912706	1813875	2213836	2156184	2215500	1836806	1703486	1873180	2390094	2204723	2326354	2404958	2596979	2165185	2982086	2899423	2622835	3033361	2866744	2913820	2959419	2884588	2916446	3091115	3101563	3245105	3152467	3205331	3022697	3068448	3335860	3159836	3345707	3480212	3184325	3480663	3457866	3528567	3390712	3442954	3382727	3434470	3480529	3600340
chao27:	572788	757987	1127982	1300871	1232960	1428039	1862786	1969939	2023473	1843875	1927802	2048062	2188889	2235357	2101858	2700617	2510747	2745394	2553450	2610733	2879307	2962888	2710831	2785523	2471738	2690001	2747553	3149869	3256797	3168204	3039312	3110404	3249284	3156704	3326643	3269693	3492188	3466690	3317183	3413974	3360093	3496280	3354972	3518310	3544613	3573921	3583384	3411455	3500064
chao28:	251773	1129025	1076701	1179547	1415299	1917588	1751548	1756374	1900715	2052760	2036570	2304228	2226166	2278832	2492057	2505003	2514367	2272527	2416666	2805956	2872147	2876868	2748130	2987578	3098765	2900817	3048233	2892228	3269622	3111412	3064263	3087633	3227536	3330343	3286849	3114362	3399117	3326885	3307801	3399236	3583565	3356533	3428257	3389869	3542262	3507891	3457383	3535890	3585841
chao29:	726517	856502	1245695	1016064	1229982	1987439	1848512	1756425	1939831	1929637	1979367	2056502	2123713	2482862	2522510	2500104	2435702	2470024	2741153	2590999	2710458	2776212	2848807	2929996	3154375	3076622	3092277	2881406	3392304	3133486	3102174	3183108	2949252	3223778	3410032	3318270	3336766	3286195	3428610	3550437	3511834	3417812	3357527	3394438	3473680	3648017	3613185	3580588	3667548
chao210:	608457	582565	1011747	1269334	1325338	2131078	1489800	1764408	2127161	2146278	2223312	2686832	2273928	2467491	2589496	2572367	2406023	2727521	2516297	2779149	2900130	2720026	2653906	2706422	2922969	2790147	3096276	2982357	3104193	3192121	3111226	3294629	3037444	3354598	3505265	3200655	3229146	3308995	3340440	3445000	3270249	3410527	3447916	3492657	3578774	3633057	3542805	3389528	3693437
chao211:	595005	835284	1460850	1156340	1550255	1395825	1788703	1766923	1555927	1973329	1876845	2367350	2541148	2624337	2327671	2612144	2560986	2699495	2823151	2801854	2696905	2791303	3162590	3030877	2979903	2900380	2916727	3058482	3051445	3134246	3171962	3223228	3230442	3098091	3320084	3369612	2962927	3535113	3122742	3528596	3386242	3552186	3513041	3596607	3383865	3564092	3586561	3612582	3641727
chao212:	622056	884766	942468	1548944	1615908	1625190	1484957	1720790	1891899	2139763	1775743	2196541	2507154	2403075	2095195	2710877	2222512	2493331	2659633	2795315	2768126	2948110	2668736	2698530	3020747	2939582	2733162	3205936	3068955	3069200	2994510	3269086	3236282	3358252	3293125	3210064	3470433	3454461	3473503	3266019	3356971	3574398	3545788	3531507	3611185	3562172	3656234	3633902	3730601
chao213:	547140	1431730	1752217	1453517	1486407	1370845	1858074	1744195	1822225	2174553	2262023	2276462	2417534	2238403	2266297	2609136	2629683	2461693	2451740	2568570	2753420	2964313	2984703	2772726	3055397	3022625	2944391	2956341	3095615	3095892	3293774	3129210	3084365	3110007	3215033	3272591	3371961	3276906	3371360	3471970	3365618	3368480	3441756	3438990	3607668	3347484	3602217	3629197	3623224
chao214:	292952	860328	1210733	1152304	1316624	1319432	1190122	1869012	1852493	2055534	2211309	2268182	2570828	2427350	2430079	2383380	2382111	2536145	2406340	2664701	2799642	2803782	2875516	2956872	2765047	3019912	2870486	3047881	3035882	2991564	3143559	3221864	3080086	3233561	3441448	3324948	3378762	3242427	3510513	3419480	3427092	3437227	3531558	3548890	3492670	3568318	3558861	3578608	3717607
chao215:	636591	776766	1155968	1317005	1145808	1412011	1591977	1772363	1978035	1811782	2168964	2198303	2101943	2502992	2137517	2486839	2753950	2660978	2614096	2784500	2779049	2857678	3025559	2781889	2737788	3003587	3031544	2966180	2821696	2864086	3207467	3513389	3173103	3311445	3087992	3257249	3034978	3445103	3277395	3424273	3521272	3482631	3360232	3506218	3554886	3618334	3567362	3511838	3657170
chao216:	323387	593964	931949	1442699	1588053	1388681	1699592	1629303	2080656	2071606	2162508	2497846	1885193	2290274	2414916	2413763	2609841	2349037	2484044	2717228	2593816	2872231	2796172	2831493	2859628	3011856	3139429	3131042	2971849	2993643	3247925	2956092	3225227	3211405	3109449	3135357	3208483	3309689	3375885	3586959	3435940	3512642	3573018	3528568	3471868	3579606	3624893	3461421	3626933
chao217:	429436	1221839	797825	1425953	1589798	1594833	2106474	1838768	1568767	2160826	2240292	2307574	2379120	2446700	2276079	2653343	2610005	2618689	2760235	2875933	2435661	2670394	2532347	2862155	3026892	3195015	3228755	2935344	3195429	3021847	3255700	3203554	3235071	3222000	3441035	3259223	3296785	3367123	3345737	3420790	3306531	3512171	3410325	3489850	3299109	3542030	3573894	3517369	3474111
chao218:	841013	1306305	830321	1114249	1711894	1609904	1577398	1866505	1731025	2278400	2078334	2282059	2379378	2598042	2550189	2470527	2367342	2599085	2328233	3023602	2818767	2898176	2679763	2767162	2595722	2891181	2868576	3151937	3017650	2964692	3139238	3251090	3159275	3281749	3101727	3189535	3313270	3332477	3399013	3309121	3444895	3255998	3562479	3595768	3516353	3464656	3505951	3604655	3455496
chao219:	614903	774552	1076587	1110109	1098536	1320013	1670793	1875024	1861602	1789613	2271375	2317136	2273604	2253014	2288122	2608269	2612386	2620366	2649700	2633774	2715227	2508168	2883369	3050279	2939354	3204540	3006447	3158624	3258490	3106912	3158009	3279852	2913063	3331889	3343454	3111584	3045481	3468591	3556434	3293795	3447890	3587720	3388403	3621724	3508223	3472652	3596188	3331399	3740765
chao220:	228677	673415	1547102	1075615	1347069	1382549	1871042	2025348	2012848	1658342	2167762	2071168	2168352	2133531	2328837	2201952	2492083	2678135	2372388	2679564	2732643	2694974	2556557	2984255	3019114	3001376	3019246	2789277	3131291	2985812	3132706	3097221	3219751	3204968	3251106	3277306	3406836	3363359	3267992	3486110	3386485	3539470	3597900	3552175	3659308	3427042	3627836	3622530	3556191
chao221:	553206	694110	1123189	1081652	1680595	2051059	1392578	1802087	1865020	1894028	2200167	2026688	2459082	2473590	2300726	2219313	2416425	2720092	2174133	2895683	2966084	3050213	2947837	3021023	3114536	3214510	3242189	3128620	3167889	3073154	3362949	3213981	3121466	3292748	3275569	3024598	3343829	3372303	3517603	3266881	3220897	3528164	3221716	3582986	3352794	3549567	3658072	3675839	3661442
chao222:	251773	952537	865100	1411688	1553263	1693402	1933594	1779137	2138781	1988564	2190007	2136039	2345239	2442090	2560201	2310199	2729258	2560780	2799563	2887752	3058806	2717046	2433684	2883504	2641259	3193309	3074902	3093776	3001486	2964011	3033458	3364047	3073302	3279929	3184373	3344591	3479798	3165318	3465878	3357892	3497612	3308767	3479626	3525367	3181524	3562169	3419039	3405445	3552412
chao223:	857500	641125	987881	1106689	1354740	1468714	2006209	2225739	1900290	2020303	2181696	2550350	2489586	2207075	2371721	2553143	2484128	2415703	2768796	2971053	2699955	2775019	2873094	2721618	2857437	3117552	3098648	3111225	2711844	3243576	3323709	2905880	3225002	3144149	3163278	3336652	3310909	3384637	3311191	3408190	3379514	3617640	3548649	3364292	3516821	3486029	3589182	3599107	3527821
chao224:	585316	1136650	1248720	1143402	1730841	1431941	1757622	1626390	1929581	2196161	1996143	2127705	2450687	2418628	2450273	2413314	2332608	2572879	2631411	2703822	2733687	2817934	3018011	2985720	2914981	2670411	3052478	3045874	3084347	3098400	3274272	3178626	3166948	3311310	3003136	3251167	3352881	3214989	3462526	3445731	3362803	3551736	3376875	3672813	3383425	3572757	3489318	3459603	3684748
chao225:	400670	660693	1674804	982969	1621448	1907488	1794542	2007913	2223058	1926233	1837559	1977136	2485099	2238306	2376623	2228414	2502887	2580939	2498652	2776509	2801674	2772701	2698310	3059740	2978401	2968467	3200374	3057753	3090002	3226613	3076960	2956156	3100115	3172264	3370824	3276236	3424221	3276910	3482124	3189793	3215194	3428173	3598480	3484102	3483267	3344533	3487734	3582551	3647392
chao226:	622056	1078027	978260	984318	1313965	1395096	1730226	1802478	1805247	2374945	1962751	2287882	2377882	2459343	2316237	2560926	2519605	2764237	2883502	2535034	2629247	2950190	2648202	2932501	3020486	2992874	2997112	2821537	3109232	3268685	3164547	3287504	3196040	3065431	3312686	3313399	3315496	3308490	3466919	3466709	3251390	3420227	3444854	3667850	3496111	3612196	3630747	3579919	3678830
chao227:	1033431	889463	969061	1458431	2003345	1845402	1802603	1663123	1797470	2130649	2288310	2055872	2308646	2138347	2258659	2442051	2383278	2531740	2351961	2863374	2703617	2778867	2683353	2691736	2849733	2871233	3074785	2883444	2990802	3079614	3070941	3361660	3253959	3204322	3301010	3281109	3343679	3281238	2976408	3317535	3347751	3417698	3424368	3582798	3507586	3576247	3700690	3659013	3750079
chao228:	647777	1137581	1161123	1305377	1824020	1801971	1721448	2029461	1817743	2016785	2080407	2294473	1964666	2311632	2384325	2361484	2741211	2738491	2646226	2647903	2937219	2828513	2838031	2713083	2993561	2844145	2989388	2689098	3141954	2994193	3234181	3048964	3031194	3327787	3452557	3346552	3153797	3121030	3475397	3487486	3531001	3480999	3391038	3566259	3564315	3619779	3605577	3632656	3653965
chao229:	344646	1321806	1301709	1455951	1630246	1829517	1615969	1912962	2121401	2181031	2276437	2046169	1931192	2264959	2041948	2638011	2645477	2468431	2665914	2859524	2799196	2762886	2922488	2707606	2850832	2641327	2939993	2963683	3017514	3421152	3234972	3367954	3298373	3249950	3330074	3374175	3466717	3141802	3268481	3440570	3480997	3528650	3511001	3417330	3696866	3364195	3674757	3540093	3431258
chao230:	477981	708859	1394875	1573091	1360910	1676973	1689035	2141563	2322052	2160511	2152384	2123739	2298259	2582262	2427610	2559017	2364103	2475084	2283776	2847020	2738813	2813969	2902567	2817550	3000409	3047014	2997163	3096427	3183511	3138929	3209646	3158116	3216177	3245569	3187168	2987842	3293178	3237463	3568413	3197387	3517530	3540219	3337288	3589396	3420401	3381424	3410634	3400041	3534982
chao231:	463631	772698	1212987	1588641	1493739	1739726	1798246	2099275	1930907	2156687	2468019	2339710	2222680	2582884	2520180	2586245	2404091	2680982	2667650	2671422	2930692	2573040	2905104	2759468	2897825	2949675	2976822	3185209	3191618	3177847	3226435	3031039	3109484	3236410	3094437	3140998	3238269	3405177	3309947	3481382	3361186	3356082	3603346	3455018	3555797	3481037	3615617	3589465	3558001
chao232:	511978	860519	1101701	1004667	1495065	1966851	1452014	1726236	2043808	1578770	2007798	2036409	1846946	2192518	2049118	2604309	2682488	2562883	2365066	2436943	2692305	2561434	2850599	2990303	3133999	3168179	2854920	3179043	3066755	3094707	3143010	3313549	3057215	3301603	3262796	3255651	3253155	3369849	3495011	3351305	3464323	3219563	3430241	3350628	3395442	3463506	3605080	3658194	3594234
chao233:	241350	890806	1115418	1198107	1437783	1846190	2031108	1571949	1564928	2011075	1703217	2149486	2367064	2331699	2075024	2509710	2571948	2734744	2809450	2579782	2890598	2869801	2950737	2979180	2840757	3040808	2888769	3112465	2934201	3201641	3144504	3131583	3411974	3169505	3225777	3200759	3266182	3387962	3400858	3402453	3511549	3428945	3397310	3604992	3526834	3582864	3564515	3570554	3699832
chao234:	841013	578506	851466	1158591	1516816	1361430	1800827	1824640	1708171	2206622	1887869	1930321	2107207	2525235	2243784	2648916	2485218	2488503	2829800	2893761	2618156	2835054	2570870	3065425	3051632	2975417	3066320	3033531	3058836	3223064	3073090	3050400	3202607	3315900	3309923	3294960	3491273	3303393	3410178	3339100	3318453	3420792	3398217	3444254	3433153	3538674	3433223	3620662	3632508
chao235:	720621	720655	1111349	1196604	1374688	1443765	1927756	2157751	1950894	1950083	1977328	1913581	2475767	2113896	2330802	2347354	2628064	2619366	2503455	2674028	2445382	2711005	2803560	2898823	2883757	2882952	3231697	3045236	3089511	2857160	3179081	3273511	3371852	3081280	3388754	3255921	3323113	3326915	3175484	3451402	3336309	3457987	3341896	3437117	3594856	3562446	3574451	3561039	3606621
chao236:	514349	1292877	1067645	1263560	1116099	1556211	1567288	1802628	1933646	2269390	1890862	1929325	2611572	2001624	2529882	2547483	2453234	2743920	2825726	2785303	2555285	3071829	2834362	3086649	2735175	3021766	3051318	2986517	3055067	3192032	3016230	3090575	3204937	3208131	2964428	3231705	3232112	3569747	3216287	3429389	3315188	3514810	3398509	3356704	3445744	3600027	3506473	3619314	3668206
chao237:	675842	1192198	923843	1351406	1394082	1796908	1946558	1831831	2014237	2090523	2115124	1979837	2450169	2207958	2399193	2405639	2548646	2705612	2413333	2784521	2863832	2792933	2674163	2949183	3008550	2907986	2881577	2935409	3089875	3175968	3245857	3148098	3183191	3236874	3268218	3270110	3250106	3133904	3469975	3384766	3334625	3459369	3457096	3392677	3503277	3475640	3466582	3540697	3665971
chao238:	228677	934279	1289262	1391241	1130992	1631735	1598962	1967045	2066130	2269529	2539284	2011443	2205112	2482083	2527663	2301492	2660125	2716451	2752416	2946551	2934232	2660930	2756035	2632523	3014335	3099367	3024123	2954117	3094514	2935226	3157519	3119030	3308723	3013130	3359328	3430395	3482888	3263308	3380775	3311651	3480565	3362485	3142342	3490990	3503557	3546745	3591670	3685440	3699088
chao239:	482490	545025	1030465	1516807	1464733	1766553	1958691	2014061	1348918	2208027	2095208	1969271	2341044	2527330	2304283	2588216	2587590	2381683	2748454	2767539	2847317	2894325	2689850	2404691	3040277	2966322	3101390	3199057	3201945	3150523	3095990	3138977	3190543	3341552	3264423	3265519	3326889	3368840	3420103	3424630	3332092	3567571	3616103	3495987	3549784	3554615	3625287	3574947	3664019
chao240:	446872	756402	1390630	1038836	1478704	1732858	1955585	1613299	2000415	1916906	2274734	2362346	2053124	2071566	2437127	2530662	2504976	2699131	2548933	2632579	2706399	2493271	2596774	2692598	3012121	3113708	2988761	3088295	3007113	3108333	3196260	3184832	3104576	3329447	3273760	3262661	3354266	3110587	3399808	3522161	3418237	3502587	3431844	3532749	3443356	3552498	3451221	3579309	3484460
chao241:	614903	1045468	1280092	1370544	1808959	1781325	1766592	1752170	2108158	2124748	2135577	2246367	2251101	2187560	2500299	2397441	2296052	2637660	2540837	2685985	2806254	2880650	2897132	2737813	3074610	3102744	3355563	3003833	3188100	3021816	3117723	3119389	3188586	3142761	3128591	3173350	3433123	3270442	3440495	3575162	3472316	3439284	3592047	3604264	3599230	3581932	3497939	3613692	3571729
chao242:	440640	819507	1003173	1321187	1309961	1684579	1943695	1766868	1846821	2049388	1906047	2119973	2144547	2230008	2437484	2460781	2417216	2210862	2641699	2352511	2791055	2518224	2652807	2842581	2931933	3122946	2953602	3002123	3101905	3054707	2903707	2987289	3119697	3348744	3271384	3205444	3172479	3254248	3411612	3195325	3276313	3403074	3261518	3572246	3598961	3773724	3471536	3430838	3632746
chao243:	1007342	1329449	1286651	1547795	1738372	1247100	2258000	1955681	2131113	2219847	1720459	2242327	2181448	2398589	2440347	2298724	2549804	2759631	2467583	2569754	2694181	2900927	2807889	3009213	3034441	2568832	3056273	2744673	3102161	3246388	3191323	3168898	3051540	3239637	3468213	3465967	3367163	3304138	3212735	3384830	3404115	3469559	3363348	3473261	3495034	3535698	3478543	3446309	3504719
chao244:	1062473	815331	1380063	1460577	1460009	1410153	1582309	1423359	2010464	2222319	2027346	2146679	2210133	2322662	2452276	2429201	2423680	2491659	2447173	2493296	2612271	3006849	2732229	2866299	3077246	2969604	3173256	2867986	3348995	3124044	2999426	2921663	3215251	3314069	3204140	3434335	3019335	3186684	3214407	3377542	3516442	3535879	3519859	3454889	3686798	3506118	3504266	3584816	3490473
chao245:	670143	761036	927132	1491057	1291723	1771150	1844551	1666840	1802959	2050882	2257123	1944804	2227946	2470074	2609708	2636872	2519651	2737834	2428325	2772460	2814574	2871788	2905252	3059208	2732761	2796109	3182919	3146149	3135606	2935672	3137475	2946714	3215055	3177121	3227406	3410798	3156522	3336042	3431610	3269774	3372368	3166737	3386785	3374139	3524093	3614422	3599630	3672742	3524985
chao246:	1008486	1227776	1551843	1172624	1433249	1139976	1423010	1578831	1742459	2080811	2193156	2192011	2202953	2681316	2751115	2307229	2875379	2659059	2613704	2610845	2521234	2843720	2904542	2923477	2734199	2845137	2905816	3114601	3067682	2939940	3108405	3160148	3061349	3357343	3277789	3342348	3344297	3195991	3376856	3253476	3386753	3316364	3430154	3474612	3527129	3658895	3542854	3604044	3726743
chao247:	384117	746316	1283403	1624745	1054604	2073892	1481603	1908692	1989729	2090211	2109388	2212272	2469749	2248061	2393398	2632216	2372917	2589842	2599490	2761324	2767910	2983748	2691428	2793238	2748870	3052852	3184664	2862523	3230982	2888787	3142629	3173235	3200101	3459312	3207685	3066753	3312830	3333242	3511979	3453360	3475757	3478897	3574074	3554520	3578253	3481328	3608183	3521808	3644507
chao248:	325394	769458	1135512	1294839	1377666	1755255	1805178	1865914	1669822	1774435	2197819	2250452	2297914	2478765	2074005	2535872	2272288	2640116	2493414	2528269	2616810	2479680	2623975	3067898	3115699	2844183	3023101	2923402	3145432	3296396	3198326	2817827	3234926	3355413	3116237	3472665	3255609	3263213	3244211	3262678	3543290	3350707	3525882	3528682	3478868	3633398	3497049	3596210	3614666
chao249:	984291	642060	1077296	1360511	1335385	1340519	1780054	1800830	1735246	1922839	2331974	1990591	2335968	2725788	2458922	2516134	2574951	2816257	2476773	2883562	2756998	2999248	2720835	3005855	2887293	3264922	2893043	3109976	3143948	3149826	3148820	3048037	3163663	3434606	3202095	3465164	3265290	3355277	3236529	3382191	3423035	3398884	3487350	3635405	3604620	3643845	3475641	3644136	3591287
chao250:	1062473	1060716	1375035	1406457	1309447	1602714	1569380	1621508	1839442	1864112	2294707	2428306	2388108	2579789	2103534	2435232	2448639	2482283	2546324	2949868	2995787	2931827	2857212	2451603	3045024	2659382	2926604	3049612	2963727	3093839	3096210	3132875	3221131	3311162	3409579	3405953	3197001	3391788	3364394	3323680	3412173	3235302	3377342	3567909	3395770	3527031	3557877	3565738	3595079
chao251:	1007342	660239	1064380	1441425	1275610	1596731	1820402	2065192	1824168	1845416	2268513	2206103	2203401	2527907	2616203	2233124	2351081	2334986	2790869	2797411	2898099	2815867	2529237	3031767	3151371	2747287	3034544	3139375	3255628	3049901	3310633	2963716	3367816	2950669	3224557	3216111	3195602	3171394	3483001	3252460	3572448	3197374	3581682	3494631	3575694	3564137	3492770	3530164	3478560
chao252:	448062	1221129	1049746	1311851	1883885	1342730	1866693	1953055	1657847	2326820	2162136	2175652	2541281	2499641	2372311	2509831	2643890	2649594	2399222	2675391	2817168	2791661	3049670	2919310	2864598	2986949	3272104	3071247	3210915	3215181	3121087	2946436	3054889	3092034	3108106	3301165	3572627	3507991	3380458	3491620	3499607	3348893	3615831	3585502	3525062	3570160	3679386	3462671	3567916
chao253:	617643	1153201	1268804	1412140	1640818	1531733	1536858	1708333	2176327	2089600	2143147	2309606	2192829	2390888	2239877	2192625	2599207	2621831	2324963	2527386	2761278	2928630	2478977	3126154	3120951	2855161	2960046	3133262	2972655	3158544	2973187	3307992	3269074	3088549	3288247	3294952	3523174	3267219	3435431	3227347	3280303	3556748	3477543	3516711	3523643	3323882	3652701	3624108	3621994
chao254:	251773	763066	1116270	1334163	1737173	1826910	1975595	1923879	1857133	2071678	2231038	2029606	2434524	2442866	2233620	2563382	2600578	2721168	2815354	2758920	2478654	2773086	3054391	2713317	3123743	2804323	3084009	3235293	3089810	3036578	3205712	3055518	3058388	3173183	3075651	3217548	3371597	3365959	3446042	3381436	3477354	3547719	3543288	3592768	3551147	3604352	3546460	3625060	3683065
chao255:	720621	921130	1082874	1217353	1702856	1637719	1937003	1888127	1865688	2125984	2116408	2245036	2218635	2484585	2189443	2826378	2539259	2587982	2448028	2863323	2755747	2837104	2572284	2826906	2744568	3218245	2972460	3107219	3256560	2822586	3220517	3089448	3475474	3214629	3224082	3276185	3476751	3338769	3471523	3364877	3439556	3457676	3412608	3376889	3623516	3611313	3566674	3741005	3607814
chao256:	608457	1137581	1057185	1153324	1772318	1879008	1584896	1374062	2267635	2416990	2131107	2096496	2189236	2393205	2621553	2158339	2479513	2683228	2652300	2306973	2803875	2871291	2633639	2619395	2778459	2747564	2607326	3041035	3165561	3039105	3218611	2988701	3459749	3118106	2968297	3351649	3357087	3438368	3428072	3331756	3457168	3563175	3595650	3449863	3581213	3473499	3606620	3396517	3635283
chao257:	1007342	688387	1435789	1029825	1369981	1878203	2139587	1710831	1829951	1965992	2213939	2215199	2266993	2437748	2294706	2699151	2331200	2734071	2419116	2510571	2261331	2750281	2693541	2634785	2647812	3147553	2863807	3150038	3081345	3058993	3241253	2957328	3197497	3194892	3232049	3330158	3370213	3441057	3377909	3470343	3376344	3501708	3332891	3675227	3435776	3418385	3611674	3450876	3579089
chao258:	857500	856502	855301	1444485	1306274	1471609	1303351	1942338	2087503	2152325	2112234	2009171	2609295	2424813	2473190	2644143	2579400	2495291	2688752	2576228	2849570	2515015	2873916	2791938	3194902	2938655	3159845	3061182	2747770	2993609	3291970	3297838	3068486	3224489	3380817	3104007	3245747	3395756	3410413	3513520	3526074	3461358	3508919	3556439	3562396	3501441	3594100	3546212	3594744
chao259:	423741	681408	1310614	1305803	1623161	1931278	1733830	1576253	2047277	1645519	1929836	2129747	2697270	2102632	2507232	1983073	2666869	2627642	2734909	2947103	2578593	2505644	3000356	2756035	2696808	3000211	3108274	2867267	3003203	3116408	3052243	3184493	3282753	3144990	3231263	3143148	3279305	3329343	3268203	3572117	3524235	3389686	3515919	3519815	3618954	3528182	3599830	3611785	3532081
chao260:	251773	735761	1029471	1642056	1512334	1549867	1894085	1895626	1742150	2088982	2076010	2152959	2289076	2496850	2582897	2394921	2605989	2839327	2769121	2596994	2850412	2987875	2635171	2773725	3011037	3117100	3114328	2876744	3199019	2890176	3183602	3031580	3033936	3059047	3341382	3300207	3440561	3364587	3366053	3469644	3499755	3409071	3410089	3462747	3374830	3623970	3493063	3629615	3694861
chao261:	528513	1263104	825313	1121769	1402692	1266744	1246218	1739406	1729254	1940607	2002538	2350839	2310540	2355913	2481443	2508352	2358851	2675473	2661976	2595062	2452623	3036186	3063579	2951196	3176943	2887017	3008067	2784907	3204136	2965428	3079527	3252631	3378092	3561831	3009711	3080663	3243607	3244598	3386994	3272361	3473798	3447085	3681052	3494762	3448160	3511216	3538279	3709932	3678353
chao262:	347620	927148	958971	1580630	1338018	1585779	1699047	1854181	1916420	2330308	2159688	2113423	2254035	2100143	2403459	2288432	2541910	2686127	2836170	2812776	2927147	2652907	3000823	3045309	2958867	2820391	3159875	3074910	2943849	3094753	2855919	3262168	3335033	3106576	3344129	3393346	3302728	3488414	3263867	3394695	3458811	3479343	3434596	3483540	3514315	3529069	3594467	3367497	3536935
chao263:	241350	693132	1041157	1094038	1268643	1592847	1422694	1938832	1998543	2208579	1870465	2189108	2234953	2573692	2317966	2671985	2599666	2706338	2719757	2580637	2955318	2682156	2718683	2583914	3062672	2876790	3204310	2999368	2924400	2926093	3060091	3230554	3310021	3188219	3227045	3318453	3378214	3343901	3478610	3494711	3483444	3412180	3516199	3539735	3508021	3555515	3638807	3578005	3534751
chao264:	670143	1170443	649420	1168763	1461942	1725847	1712335	1891962	2281516	2194826	2226620	2573888	1855105	2457622	2379011	2524356	2229263	2714373	2494198	2750848	2740885	2971120	2712241	2895232	3162721	2836056	3020738	2916492	2986200	3016581	3203707	3124528	3181651	3261576	3354967	3153399	3277003	3446401	3453229	3343702	3310624	3497177	3380245	3443247	3648287	3533237	3624590	3555373	3442699
chao265:	448062	780145	1715895	1006202	1672742	1832442	2178448	2055364	2068461	2165758	2056266	2069505	2303186	2279965	2304275	2325777	2636818	2660988	2211467	2712830	2886244	2768984	2717803	2755003	2933003	2853916	3040535	2931027	3231226	3064460	3090210	3076040	3184612	3317054	3466851	3417416	3099856	3463520	3393954	3240560	3359282	3269534	3337997	3365633	3617724	3525576	3520618	3512345	3518882
chao266:	414133	1177596	1006499	1574799	1477431	1416959	1888922	1951776	2178809	1871594	1804834	2414596	2256454	2415558	2674330	2386421	2591990	2584099	2499397	2699327	2661113	2528749	2728807	2839235	3000209	3063044	2712499	3190239	3043022	3168582	3283635	3349638	3015554	3034764	3206491	3132785	3342727	3483338	3338412	3304086	3513837	3358847	3561433	3536564	3630880	3474180	3616206	3563060	3657495
chao267:	482490	757866	1011854	1555337	1227169	1387279	1723222	2137160	1723331	2153766	2108220	2445597	2342870	2357937	2669476	2420326	2504763	2527465	2636382	2872616	2774551	2697138	2851428	2878266	2980192	2869054	3111625	3081029	3039019	2876663	3137765	3254300	3334246	3160192	3175537	3398125	3245107	3261210	3338325	3362869	3373035	3436298	3622524	3432341	3685430	3618073	3553202	3540307	3408302
chao268:	721856	641379	1004182	1378155	1393612	1748425	1711407	1985963	1850692	2120785	2198800	2377806	2273935	2337092	2510965	2380993	2108103	2957561	2551936	2748148	2538151	2959579	3037437	2780790	2753431	3207395	3059408	2946942	3190996	3028696	3128421	3243043	3184064	3290486	3323565	3283362	3419728	3433476	3364085	3404136	3378267	3392978	3365553	3367026	3546140	3559446	3677103	3610159	3621094
chao269:	344646	713685	1135754	1187703	1363115	1780734	1983391	1749095	2128129	2099249	2276921	2021181	2269255	2539616	2623077	2520484	2695047	2519024	2793484	2897577	2688507	2446658	2635527	2877373	2919277	2779392	3063714	2896707	2917498	2701921	3089765	3190638	2970226	3338113	3151703	3231574	3281715	3386937	3371569	3439272	3387263	3499998	3282298	3409960	3619250	3615498	3595513	3626502	3666888
chao270:	404768	832779	1061477	1234159	1555748	1626104	1742225	1442909	2135917	2265074	2162579	2128689	1954047	2193858	2632856	2335057	2502893	2595952	2736682	2495777	2813008	2890382	2730623	2768354	2929546	2940027	2924769	3246191	2867119	3246243	3175020	3067501	2999475	3256687	3323556	3382457	3204802	3412974	3256648	3469709	3306500	3392850	3490996	3475720	3438415	3523434	3581000	3575169	3686766
chao271:	352833	1267393	849994	1095390	1601912	1287084	1644486	1569933	1775092	2015940	2243098	1930808	2545433	2509049	2658096	2086235	2620533	2736890	2769865	2892696	2856390	2758924	2523195	2793051	2975758	2914612	3114679	3033769	3128241	3136667	3008976	3281012	3046511	3000983	3284398	3311098	3426621	3109090	3532066	3555335	3342128	3277816	3634151	3416396	3591042	3573776	3615973	3504738	3588336
chao272:	561223	1311291	1257481	1147063	1836966	1952203	1980233	1851519	1764860	1829091	2140647	2192814	2234061	2252903	2421796	2594065	2797820	2804979	2564856	2752055	2668128	2759281	2770067	2784702	2940820	2831491	3180540	3133530	3150144	3430516	3146379	2971355	3027751	3097270	3399223	3166680	3301816	3472409	3344837	3362065	3332590	3512131	3315564	3344730	3646171	3519913	3626909	3259383	3658892
chao273:	984291	1185382	898139	1244919	1513640	1695249	1493324	1853863	1992110	1944469	2344503	2165784	2344584	2392317	2576376	2127163	2647554	2650988	2799498	2514155	2706984	3012243	2751667	2840923	2853094	2817636	3281071	3069411	3114467	3223080	3226665	3171563	3280197	3201430	3345158	3367542	3302156	3282409	3421623	3189375	3508378	3484666	3625313	3515948	3411833	3554396	3582402	3337938	3668721
chao274:	446872	893094	1138599	1561212	1574463	1525170	1734919	1956544	1618169	2163398	2382865	2340631	2257185	2302896	2496827	2571561	2633083	2372145	2758748	2358830	2809210	2567246	2908847	2855180	2682841	2825877	3094518	3136181	3173953	3058163	3114153	3006249	3244697	3317934	3271038	3009274	3278392	3509054	3409902	3369602	3461869	3473601	3538181	3386486	3578730	3450513	3572710	3581942	3423180
chao275:	572788	850352	1147005	1008838	1227647	1758730	1917154	1800400	2284542	2232001	1945544	2305477	2358556	2392421	2426610	2423046	2227904	2646023	2625192	2735540	2745908	2807343	2551737	2918378	2960948	2937996	3077193	2962553	3025371	3178214	3036521	3094837	3120777	3373640	3330625	3522873	3323745	3377388	3447931	3152337	3346443	3390525	3635777	3380160	3439701	3344209	3589912	3633980	3467567
chao276:	604112	819626	1245254	1479701	1756730	1742640	1938321	1764547	2229037	1755155	1847659	2162990	2355980	2176235	2217039	2404272	2819249	2555880	2331921	2737689	2557542	2501419	2918683	3131133	3032295	2998110	3135698	2966149	3002822	3098863	2994717	3411828	3207430	3216000	3213383	3500506	3204960	3447883	3417635	3398902	3385691	3406908	3333252	3678493	3610037	3599409	3509216	3492055	3610425
chao277:	336642	1267386	1176969	958490	1850473	1719612	1544781	2051816	1817146	1944974	2407185	2237992	2063033	2515848	2590621	2626226	2236877	2671190	2543412	2730630	2521957	2489761	2974090	2911624	2880793	2839497	3194904	2880290	3195102	3044655	3198912	3034553	3076990	3344814	3217546	3204980	3368649	3412764	3322671	3453434	3467827	3460396	3584461	3365835	3482981	3475209	3502061	3559012	3551581
chao278:	1008486	621917	1200323	1336394	1382325	1713427	1843035	1789819	1976567	2187119	2255001	2442515	2021303	2257617	2406122	2559837	2758359	2918679	2844466	2959389	2553048	2469125	2879274	2650378	3049842	2667216	2932779	2898351	2920677	3017934	3149065	3146371	3141469	3247259	3001013	3336686	3414966	3257232	3521469	3380314	3420523	3556004	3562229	3487591	3521404	3458971	3701060	3667942	3449400
chao279:	371342	822846	1429861	1655821	1743215	1772399	1791534	1977766	2000974	2068576	2344068	2272134	2211683	1964187	2423714	2378654	2446701	2749171	2191372	2629225	2583508	2567854	2575156	2666059	3046963	3095671	3063740	2830959	2997441	2993146	3090766	3053065	3273379	3224885	3298510	3339415	3157053	3338208	3411967	3352431	3304439	3276297	3456045	3534194	3570352	3408858	3585047	3369907	3646638
chao280:	506849	881827	1250481	1335689	1324070	1383969	1474208	1716906	2119117	2295322	1756681	2183509	2408534	2555475	2761358	2499203	2538719	2487421	2852040	2759993	2856160	2965803	2962739	2871350	2769627	3038986	3001684	3047892	3060788	3216370	3134187	3046611	3315179	3083142	3383478	3193306	3325053	3440084	3400294	3422399	3352219	3437110	3454196	3603889	3466411	3457187	3644268	3639099	3573106
chao281:	336642	1086619	1167137	1182001	1267029	1393609	1716809	1874914	1952512	1885082	2036074	1882996	2473286	2230052	2633808	2489789	2642101	2707737	2432080	2635723	2691082	2739804	2696791	2628517	2962867	2922414	2594846	2975965	3162200	3277530	3155948	3106748	3110984	3214599	3304217	3208925	3213600	3455730	3466297	3550642	3418018	3456779	3397114	3419179	3518092	3647917	3591888	3549718	3615486
chao282:	674259	954335	1078777	1026768	1515461	1109430	1880069	1918528	2097816	2197517	2569694	2430916	2590204	2423091	2231609	2637638	2397003	2642234	2692157	2412455	2738026	2537790	2733657	2740279	3012543	2828548	2990800	3065454	3054536	2977163	3349034	3315148	3091244	3267497	3308397	3159147	3238323	3305250	3355872	3353219	3294758	3351354	3419278	3518535	3639836	3457386	3568967	3562547	3627580
chao283:	721856	781725	1267005	1732423	1656022	1602556	1830299	1976483	1909288	2271455	2098564	2207271	2180999	2169160	2463487	2496239	2660518	2493279	2887967	2822181	2661835	2680547	2804506	2562152	3067046	3103598	2948196	2833390	2888211	3018664	2888233	3027171	3112316	3203852	3376589	3016303	3184606	3387922	3398365	3427080	3378380	3593649	3419403	3545624	3596407	3645633	3542567	3650179	3570976
chao284:	661726	774154	1220300	1258338	1235243	1843621	1604434	1921448	1736686	2044250	2362287	2025956	2595375	2444832	2391010	2270507	2304295	2540822	2702603	2715172	2918479	2638386	2816563	2725374	2806900	2987700	2869866	2973473	3147404	3062689	3070157	3145111	3450476	3355809	3102326	2982439	3160076	3382477	3311475	3408082	3395846	3374133	3521144	3639963	3569800	3586342	3242415	3560919	3636414
chao285:	304556	841068	937891	1549199	1729232	1322489	1741355	1905982	1649105	1964130	1807216	1989828	2565816	2170123	2357774	2465239	2510454	2471836	2662073	2473954	3062702	2879274	2688220	2785146	3007506	3322761	3128405	3092750	2990205	2833100	2883548	3259113	3174443	3257156	3492270	3216614	3303025	3263144	3477429	3327249	3501919	3223829	3550502	3485197	3506526	3485476	3604221	3613068	3566878
chao286:	528059	750874	1421674	1264619	1510854	1296560	1761077	1963268	1744988	2185416	1992983	1980243	2202223	2160156	2715949	2293569	2382268	2566231	2372394	2624324	2919351	2627404	3079660	2832817	3091562	2951834	2936875	2998690	3094679	3076330	3278215	3152197	3113029	3263389	3411600	3446312	3299259	3368357	3394088	3543645	3506197	3020788	3535072	3397361	3585137	3414376	3558719	3522549	3450888
chao287:	622056	639989	1419724	1316252	1407688	1775622	1784350	1680112	2117808	2033212	2067866	2331336	2468757	2580183	2574716	2354483	2409124	2817138	2506981	2815095	3021963	2783588	2416668	2729986	2954047	3068771	2889972	3069665	3215388	2920553	3167916	3019285	3288917	3220724	3255172	3325120	3420278	3337471	3336117	3325673	3496275	3485939	3555051	3298723	3498427	3601281	3518818	3572379	3590539
chao288:	347620	650385	946424	1442183	1241041	1451703	1931924	1861536	2094763	2301532	2051129	1951584	2406520	1929831	2463958	2653110	2553497	2532517	2568882	2687828	2414561	2676012	2696880	2592927	3019364	3034682	3021963	3168988	3091789	3094349	3431433	3336639	3242810	3237338	3323391	3462042	3474945	3257503	3433198	3477065	3438741	3305043	3537669	3494131	3490822	3663902	3472715	3611180	3629016
chao289:	874523	845847	1494526	1225882	1506793	1352327	1679606	2274144	2093855	1874139	2369466	2320620	2379162	2392295	2580888	2488720	2084726	2468688	2580713	2742604	2814800	2621697	2699512	2757577	2917950	2965861	2864440	3068603	2941724	2933816	3189253	3179389	3155593	3260691	3365978	3281810	3171604	3277628	3375127	3444402	3308415	3543760	3575365	3493552	3501805	3356437	3557767	3633773	3573247
chao290:	617643	776310	1063506	1316779	1299839	1422774	1924541	1507849	1789290	2074548	2140484	2268188	2082538	2223980	2404034	2659090	2430191	2453704	2647955	2394494	2510207	2820469	2703524	2869852	3051378	3108617	3263556	2968763	3023790	3059210	3044900	3193645	3127868	3444449	3153531	3169417	3338253	3364708	3379297	3447073	3529970	3586208	3457941	3547555	3601388	3473837	3394503	3560499	3728785
chao291:	747356	784767	1158319	1299980	1827413	1268641	1758833	1802409	2200018	2086388	2212534	2235175	2117929	2537880	2625325	2484139	2592338	2622181	2762238	2643131	2774310	2754804	2893259	2808677	3071405	3003470	2766123	3250072	2974961	2956962	3362203	3273094	3194547	3053313	3350218	3457100	3395321	3237814	3348155	3234013	3543793	3329541	3365912	3578052	3484639	3637573	3461933	3582534	3504524
chao292:	446872	972497	879663	1196201	1627396	1740370	1484145	1720183	1671300	2125302	1897643	2278866	2192495	2056281	2410676	2448577	2314155	2627050	2803997	2753315	2515807	2813464	2694751	2973291	3100731	2766864	3049732	3178681	3163054	3130359	3199082	3327592	3233226	3268346	3255619	3230123	3506949	3308487	3325924	3320339	3536090	3409379	3617117	3315082	3381332	3611576	3526886	3584764	3667935
chao293:	414133	938067	1088731	1129770	1275195	1500858	1853359	2006660	1935007	1991437	2126097	2215412	2244451	2375069	2403258	2631171	2605992	2425015	2338676	2809659	2680113	2760424	2906583	2896542	2843011	2942358	2944487	3068416	2731767	3255217	2958298	3183957	3153255	3290031	3188196	3397799	3507062	3238718	3481732	3347713	3339968	3490198	3260479	3451889	3492201	3401604	3725681	3510460	3424931
chao294:	251773	734791	1435466	1508087	1518104	1888937	1421843	1553703	1789490	2130274	2075029	2190746	2095841	2603984	2154915	2520657	2631908	2579073	2537321	2927791	3062349	2714550	2687341	2775174	2892399	3005220	3234841	3008884	2907248	3185240	3190012	3032834	2823424	3126577	3305075	3224174	3239244	3371585	3366963	3351467	3395351	3529754	3531843	3603891	3652802	3579005	3545521	3633826	3556768
chao295:	429436	690785	1030355	1152089	1292038	1892984	1676456	2029081	2150643	2428592	2349485	2134438	2307050	2216896	2698855	2240861	2682886	2734969	2757900	2690468	2987124	2881210	2739714	2498237	2870915	2980332	3220263	3085616	3247753	3185819	3364527	3336216	3081472	3353190	3243770	3227714	3119273	3241245	3341521	3396339	3392561	3503144	3556539	3501491	3542168	3571900	3647988	3623470	3637735
chao296:	404768	762463	1606722	1285805	1433066	1495909	1468603	1671718	1688929	2199116	2270342	2027961	2458375	2458682	2504044	2452427	2419398	2514444	2280343	3017048	2880907	2789245	2823468	2691550	2935689	3101949	3121904	2920307	3156402	2974272	3067944	3293471	3239869	3401234	3324961	3289839	3181716	3493160	3404567	3195414	3280148	3242342	3617151	3312914	3450607	3476801	3479689	3708855	3624982
chao297:	721856	680432	1360077	1384480	1259086	1809794	2069657	1716056	2023174	1846085	2468703	2235623	2266224	2411680	2296150	2383318	2521282	2617348	2365902	2634172	2690291	2682209	2976200	2763474	2987861	3007034	2943550	3182166	2826815	2634053	3200873	3239054	3038299	3079345	3241573	3149644	3277401	3195862	3104932	3251877	3444347	3519313	3292658	3366721	3460126	3447830	3623273	3564311	3580968
chao298:	553272	742291	1026890	1160384	1189705	1789775	1605841	1679938	1987367	2034152	1936185	2113638	2278797	2302568	2637239	2519752	2591189	2580558	2713113	2589483	2839505	2598020	2750940	2611757	3043052	2717624	2919157	2913405	3159640	3401548	3213852	3067851	3202559	3298399	3395519	3418967	3256350	3109600	3419197	3458182	3277058	3536707	3498674	3584781	3569124	3529418	3536790	3602433	3668398
chao299:	566373	718112	1052651	1461714	1515492	1487110	1810891	1906883	1850928	2018846	2196382	2527945	2010981	2332494	2112698	2178343	2541634	2332747	2595432	2552064	2702898	2956580	2470628	2929971	2868279	3245090	3062333	2810145	3321622	3099485	2911797	3264591	2975227	3312673	3198915	3350036	3081571	3262502	3460967	3348590	3491651	3563138	3374858	3523728	3562640	3643828	3462279	3556381	3397420
chao2100:	541584	709360	934311	1508805	1454632	1606275	1730926	1826047	1762717	1570901	1895266	2030123	1891981	2474421	2741158	2539670	2454060	2596105	2372332	2625901	2806882	2769302	2742856	2800338	2983260	2924158	3100964	3093726	3034641	3031274	3148308	3117550	3108454	3095330	3435276	3304296	3255977	3350914	3313782	3454702	3523889	3174540	3444005	3483219	3300559	3519812	3586067	3663175	3406221
[truncated: 122 more columns]

## Sheet: sFig1 b & d
Supplementary Figure 1. Richness and diversity of the gut microbiome in SCZ.
Shannon index in gene and genus level
	shannon index in gene level	shannon index in genus level
wHAXPI032581-18	12.1255	1.71597
wHAXPI032582-19	9.64404	0.531809
wHAXPI032583-21	11.6725	1.09443
wHAXPI032584-22	9.41027	0.363245
wHAXPI032585-23	12.2855	1.69502
wHAXPI032586-25	11.7086	1.55238
wHAXPI032587-26	11.0947	1.76186
wHAXPI032588-27	11.4943	1.31229
wHAXPI032589-28	10.5135	0.985168
wHAXPI032590-29	11.2685	1.03592
wHAXPI032591-31	12.4245	2.44005
wHAXPI032592-32	9.92689	0.953706
wHAXPI032593-34	12.5493	2.6496
wHAXPI032594-36	10.5347	1.25479
wHAXPI032595-39	10.3277	0.724759
wHAXPI032596-40	10.7673	1.12057
wHAXPI032597-41	11.4108	1.333
wHAXPI032598-42	10.279	0.902605
wHAXPI032599-45	11.5263	1.475
wHAXPI032600-47	12.2559	1.59332
wHAXPI032601-50	11.887	1.60189
wHAXPI032602-54	11.3022	1.42625
wHAXPI032603-63	12.1662	1.88619
wHAXPI032604-74	11.7284	1.40218
wHAXPI032605-75	11.1184	1.01322
wHAXPI032606-80	12.2233	1.82054
wHAXPI032607-89	10.8551	0.692295
wHAXPI032608-111	11.6578	1.4363
wHAXPI032609-18	12.2146	2.36271
wHAXPI032610-19	9.329	0.590159
wHAXPI032611-21	9.9134	0.993695
wHAXPI032612-22	12.3359	2.04602
wHAXPI032613-23	11.1339	0.735934
wHAXPI032614-24	10.4464	0.618201
wHAXPI032615-25	11.6407	2.19158
wHAXPI032616-26	12.2597	1.51015
wHAXPI032617-27	12.6221	2.14137
wHAXPI032618-28	11.6093	1.16427
wHAXPI032619-29	11.9345	1.57514
wHAXPI032620-32	12.1503	1.5442
wHAXPI032621-34	11.2707	1.09841
wHAXPI032622-36	10.7675	1.12742
wHAXPI032659-39	11.4309	1.79193
wHAXPI032660-40	11.3618	1.21418
wHAXPI032661-41	10.5499	1.12942
wHAXPI032662-42	10.2347	0.789867
wHAXPI032663-45	10.059	0.386855
wHAXPI032696-31	10.3833	1.29716
wHAXPI032697-24	12.2497	1.67325
wHAXPI032780-47	10.8297	0.928341
wHAXPI032781-50	10.228	0.489125
wHAXPI032782-54	11.1023	0.888679
wHAXPI032783-63	11.043	0.871252
wHAXPI032784-74	11.5943	1.19894
wHAXPI032785-75	11.9621	1.86639
wHAXPI032786-80	12.1993	2.05112
wHAXPI032787-89	11.6308	1.72611
wHAXPI032788-111	9.89993	0.987263
wHAXPI032789-18	9.96956	0.583775
wHAXPI032790-19	11.3299	1.96023
wHAXPI032791-21	10.503	0.966722
wHAXPI032792-22	9.12659	0.500649
wHAXPI032793-23	10.1987	0.783706
wHAXPI032794-24	11.8568	1.94302
wHAXPI032795-25	11.6661	2.03153
wHAXPI032796-26	10.2121	0.748572
wHAXPI032797-27	10.249	0.752337
wHAXPI032798-28	10.9533	0.624429
wHAXPI032799-29	11.8823	2.09336
wHAXPI032800-31	10.7201	1.57053
wHAXPI032801-32	11.0512	1.35378
wHAXPI032802-34	10.0326	0.47994
wHAXPI032803-36	10.5929	0.502149
wHAXPI032804-39	11.0039	1.62235
wHAXPI032806-41	11.4766	2.07176
wHAXPI032807-42	11.3476	1.27031
wHAXPI032808-45	10.9765	0.879129
wHAXPI032809-47	10.5177	1.11599
wHAXPI032810-50	12.1009	2.44111
wHAXPI032811-54	11.3596	1.51873
wHAXPI032812-63	9.60794	0.690724
wHAXPI032813-74	11.381	1.595
wHAXPI032814-75	10.1943	1.12455
wHAXPI032815-80	11.2015	1.91264
wHAXPI032816-89	12.1072	2.43563
wHAXPI032817-111	11.3188	1.84285
wHAXPI033593-26	10.1857	0.278793
wHAXPI033594-31	10.1276	1.65
wHAXPI033598-32	12.0389	1.64668
wHAXPI033601-28	9.6154	0.380452
wHAXPI033605-29	11.9668	1.71277
wHAXPI033606-30	10.6355	1.31568
wHAXPI033608-27	9.78466	0.741443
wHAXPI033632-52	11.6705	1.38929
wHAXPI033633-76	11.6911	1.60014
wHAXPI033634-77	11.2865	1.41486
wHAXPI033635-78	11.742	1.7098
wHAXPI033636-79	11.645	1.63375
wHAXPI033788-13	11.5841	1.70578
wHAXPI033789-15	11.0907	1.3721
wHAXPI033790-16	9.61229	0.776372
wHAXPI033791-18	10.67	1.13896
wHAXPI033792-19	11.6706	1.2337
wHAXPI033793-20	11.3894	1.20327
wHAXPI033794-21	10.355	1.27901
wHAXPI033795-22	10.4469	0.424303
wHAXPI033796-23	11.3757	1.39352
wHAXPI033810-24	12.4681	2.33184
wHAXPI033811-25	11.1622	2.18867
wHAXPI033812-26	10.2917	1.2928
wHAXPI033813-27	12.0932	2.31001
wHAXPI033814-28	8.94789	0.153227
wHAXPI033815-29	12.0374	1.8389
wHAXPI033816-30	10.4245	0.783358
wHAXPI033817-31	9.56332	0.463863
wHAXPI033818-32	12.1215	2.15035
wHAXPI033819-34	11.5164	1.70831
wHAXPI033820-35	10.8233	1.06381
wHAXPI033821-36	10.3602	1.17524
wHAXPI033822-39	10.5	0.79934
wHAXPI033823-40	11.5961	1.45846
wHAXPI033824-41	10.9937	2.05428
wHAXPI033825-42	11.1784	1.58272
wHAXPI033826-45	11.9015	2.26839
wHAXPI033827-47	10.1544	0.907136
wHAXPI033828-50	10.7238	0.469573
wHAXPI033829-54	11.4876	2.03148
wHAXPI033830-58	10.7105	1.31639
wHAXPI033831-59	10.5326	1.55625
wHAXPI033832-61	10.8401	1.06091
wHAXPI033833-63	10.6688	1.26398
wHAXPI034447-36	10.4683	1.2523
wHAXPI034448-37	12.1018	1.79437
wHAXPI034449-39	10.6176	1.07525
wHAXPI034450-40	10.8676	1.03554
wHAXPI034451-47	10.8352	1.83878
wHAXPI034452-50	10.5466	0.865239
wHAXPI034453-52	10.9057	1.12465
wHAXPI034454-53	10.6823	0.97672
wHAXPI034455-54	10.2082	1.02633
wHAXPI034456-57	10.9499	1.26796
wHAXPI034457-58	10.9292	1.42798
wHAXPI034458-59	10.7987	0.784117
wHAXPI034459-60	10.9094	2.00463
wHAXPI034460-61	12.3514	1.81192
wHAXPI034461-62	11.1512	1.58506
wHAXPI034462-63	10.5603	0.603171
wHAXPI034463-68	10.1366	0.754438
wHAXPI034464-70	10.3051	0.382745
wHAXPI034465-71	9.76247	0.414291
wHAXPI034466-72	10.0177	0.58423
wHAXPI034467-73	11.6314	1.4233
wHAXPI034468-74	10.9259	1.0651
wHAXPI034918-16	10.9162	1.45159
wHAXPI034919-17	10.8756	0.900276
wHAXPI034920-8	10.6515	0.692494
wHAXPI034921-9	11.245	1.16789
wHAXPI034922-11	9.37392	0.361946
wHAXPI034923-12	10.1769	0.91867
wHAXPI034924-13	10.2177	0.747659
wHAXPI034925-14	11.0464	0.798327
wHAXPI034926-15	10.943	0.713452
wHAXPI037144-8	12.1837	1.89471
wHAXPI037145-9	10.225	1.41597
wHAXPI037146-11	11.5765	1.75131
wHAXPI037147-12	10.9713	1.01215
wHAXPI043592-8	10.3752	0.963752
wHAXPI043593-9	11.4311	1.25315
wHAXPI043594-11	11.0556	0.862184
wHAXPI047830-11	11.0641	1.20015
wHAXPI048670-90	11.0642	1.24195

## Sheet: sFig1c
Supplementary Figure 1. Richness and diversity of the gut microbiome in SCZ.
Bray-Curtis dissimilarity index in gene level
	wHAXPI032581-18	wHAXPI032582-19	wHAXPI032583-21	wHAXPI032584-22	wHAXPI032585-23	wHAXPI032586-25	wHAXPI032587-26	wHAXPI032588-27	wHAXPI032589-28	wHAXPI032590-29	wHAXPI032591-31	wHAXPI032592-32	wHAXPI032593-34	wHAXPI032594-36	wHAXPI032595-39	wHAXPI032596-40	wHAXPI032597-41	wHAXPI032598-42	wHAXPI032599-45	wHAXPI032600-47	wHAXPI032601-50	wHAXPI032602-54	wHAXPI032603-63	wHAXPI032604-74	wHAXPI032605-75	wHAXPI032606-80	wHAXPI032607-89	wHAXPI032608-111	wHAXPI032609-18	wHAXPI032610-19	wHAXPI032611-21	wHAXPI032612-22	wHAXPI032613-23	wHAXPI032614-24	wHAXPI032615-25	wHAXPI032616-26	wHAXPI032617-27	wHAXPI032618-28	wHAXPI032619-29	wHAXPI032620-32	wHAXPI032621-34	wHAXPI032622-36	wHAXPI032659-39	wHAXPI032660-40	wHAXPI032661-41	wHAXPI032662-42	wHAXPI032663-45	wHAXPI032696-31	wHAXPI032697-24
wHAXPI032581-18	0	0.879089	0.757174	0.898292	0.633317	0.675611	0.826221	0.664864	0.776827	0.638055	0.766983	0.876333	0.718281	0.836973	0.836778	0.692341	0.743048	0.851855	0.743534	0.662339	0.681164	0.789199	0.677762	0.809211	0.675658	0.599939	0.718556	0.699988	0.698079	0.902867	0.94114	0.73528	0.740373	0.873858	0.76012	0.637212	0.687279	0.623325	0.629751	0.577451	0.664148	0.822104	0.789149	0.769893	0.88618	0.821412	0.880583	0.83674	0.644431
wHAXPI032582-19	0.879089	0	0.869388	0.526266	0.900518	0.889281	0.950159	0.905098	0.635082	0.892619	0.870157	0.579141	0.865309	0.605298	0.90584	0.904712	0.872425	0.611404	0.894514	0.891362	0.898743	0.880004	0.88939	0.740677	0.878824	0.896942	0.885464	0.881423	0.917378	0.465233	0.644409	0.933709	0.9013	0.918168	0.836404	0.868798	0.905789	0.902463	0.895773	0.901577	0.882731	0.688167	0.893415	0.909157	0.711776	0.885271	0.462615	0.671419	0.886923
wHAXPI032583-21	0.757174	0.869388	0	0.960182	0.721067	0.688946	0.87423	0.7038	0.859835	0.718527	0.819458	0.873921	0.857918	0.84394	0.744872	0.773103	0.673292	0.895327	0.749299	0.707442	0.763564	0.73972	0.696247	0.891023	0.684425	0.751794	0.783909	0.702719	0.810376	0.895235	0.95906	0.800497	0.68328	0.711498	0.723129	0.668492	0.750991	0.672876	0.729615	0.710472	0.678079	0.769344	0.78358	0.684769	0.732753	0.666832	0.948299	0.863028	0.72581
wHAXPI032584-22	0.898292	0.526266	0.960182	0	0.951161	0.947756	0.968586	0.954535	0.604607	0.962927	0.907036	0.492924	0.867417	0.520052	0.974797	0.947611	0.950654	0.634523	0.951504	0.95521	0.948137	0.963907	0.959082	0.749245	0.935382	0.945163	0.943085	0.951134	0.929968	0.519662	0.542681	0.963922	0.961756	0.977051	0.905464	0.946609	0.946042	0.962077	0.945422	0.941879	0.950159	0.745855	0.95865	0.961056	0.809187	0.967833	0.505607	0.690151	0.962486
wHAXPI032585-23	0.633317	0.900518	0.721067	0.951161	0	0.661856	0.76581	0.683235	0.820647	0.663486	0.737133	0.884231	0.68731	0.816916	0.816831	0.706926	0.72922	0.872294	0.773817	0.701283	0.693296	0.80399	0.681193	0.825883	0.737508	0.652125	0.747569	0.69829	0.715016	0.907512	0.949276	0.707927	0.773009	0.882696	0.756771	0.663409	0.657987	0.637254	0.681009	0.604742	0.656636	0.839823	0.81814	0.788669	0.875417	0.813727	0.932525	0.879692	0.588926
wHAXPI032586-25	0.675611	0.889281	0.688946	0.947756	0.661856	0	0.830644	0.660152	0.857375	0.670507	0.741187	0.87279	0.782591	0.846532	0.779551	0.720997	0.753677	0.878169	0.735282	0.67357	0.679922	0.763988	0.701992	0.836453	0.713306	0.690766	0.729506	0.727751	0.760657	0.892981	0.954044	0.773957	0.750639	0.807142	0.72974	0.700374	0.741911	0.6849	0.670946	0.706169	0.683522	0.804532	0.763958	0.752732	0.81229	0.773727	0.92775	0.832648	0.71039
wHAXPI032587-26	0.826221	0.950159	0.87423	0.968586	0.76581	0.830644	0	0.817877	0.873417	0.8503	0.79338	0.914419	0.809702	0.879773	0.869603	0.816424	0.821665	0.92197	0.823924	0.841514	0.760558	0.85305	0.774542	0.896935	0.838779	0.798946	0.856433	0.803568	0.803093	0.955645	0.950019	0.82905	0.853493	0.937369	0.80242	0.856226	0.815263	0.836619	0.814349	0.793449	0.825278	0.884649	0.882426	0.869348	0.914937	0.897504	0.954805	0.940028	0.786137
wHAXPI032588-27	0.664864	0.905098	0.7038	0.954535	0.683235	0.660152	0.817877	0	0.853775	0.626222	0.842959	0.886911	0.817988	0.849855	0.689318	0.63231	0.70959	0.897674	0.615545	0.724	0.719703	0.69733	0.62456	0.871563	0.707113	0.663676	0.664936	0.696167	0.802446	0.894751	0.951468	0.739867	0.617885	0.739179	0.781197	0.728365	0.795178	0.608361	0.655155	0.68432	0.602644	0.722528	0.740272	0.642357	0.748534	0.710765	0.946977	0.854474	0.717449
wHAXPI032589-28	0.776827	0.635082	0.859835	0.604607	0.820647	0.857375	0.873417	0.853775	0	0.837761	0.816731	0.64174	0.817556	0.641358	0.9033	0.86051	0.858232	0.655644	0.882187	0.844359	0.851743	0.880223	0.854135	0.728186	0.856173	0.830372	0.875363	0.839681	0.856133	0.660019	0.698067	0.887058	0.891398	0.927727	0.822909	0.850974	0.844008	0.859214	0.855618	0.826928	0.826582	0.718003	0.88274	0.893331	0.794487	0.920084	0.62391	0.713043	0.863637
wHAXPI032590-29	0.638055	0.892619	0.718527	0.962927	0.663486	0.670507	0.8503	0.626222	0.837761	0	0.788835	0.88419	0.799396	0.848503	0.79239	0.642616	0.761046	0.898993	0.748447	0.708725	0.710578	0.79658	0.702963	0.850038	0.715961	0.636908	0.645047	0.713412	0.79961	0.902141	0.956798	0.777705	0.758484	0.851993	0.789834	0.732099	0.765038	0.555085	0.677644	0.617106	0.556219	0.802511	0.787298	0.720533	0.828792	0.816236	0.933717	0.875414	0.69723
wHAXPI032591-31	0.766983	0.870157	0.819458	0.907036	0.737133	0.741187	0.79338	0.842959	0.816731	0.788835	0	0.868266	0.666147	0.835152	0.91116	0.833373	0.822929	0.843708	0.852877	0.770616	0.787255	0.827257	0.776761	0.745968	0.842718	0.769588	0.883563	0.805803	0.754187	0.898977	0.904989	0.809724	0.885169	0.935832	0.723642	0.800254	0.717315	0.791666	0.822176	0.752639	0.826694	0.844767	0.880115	0.874357	0.875001	0.908194	0.864706	0.881675	0.741238
wHAXPI032592-32	0.876333	0.579141	0.873921	0.492924	0.884231	0.87279	0.914419	0.886911	0.64174	0.88419	0.868266	0	0.829663	0.494004	0.947106	0.885183	0.904716	0.629834	0.905605	0.8544	0.909991	0.922045	0.878251	0.762709	0.855764	0.854384	0.895092	0.904284	0.888387	0.577843	0.580747	0.898563	0.927709	0.956396	0.888234	0.883727	0.883513	0.897081	0.84338	0.869366	0.878587	0.717437	0.929183	0.902504	0.792153	0.948681	0.56742	0.660671	0.915778
wHAXPI032593-34	0.718281	0.865309	0.857918	0.867417	0.68731	0.782591	0.809702	0.817988	0.817556	0.799396	0.666147	0.829663	0	0.800298	0.906916	0.833899	0.818159	0.813305	0.821662	0.787686	0.764879	0.870448	0.764046	0.733007	0.821142	0.757531	0.877558	0.787843	0.743585	0.875735	0.859897	0.786904	0.863986	0.941775	0.79054	0.787944	0.679175	0.779621	0.783197	0.739495	0.821533	0.838716	0.861826	0.856716	0.867697	0.8941	0.849752	0.832882	0.69096
wHAXPI032594-36	0.836973	0.605298	0.84394	0.520052	0.816916	0.846532	0.879773	0.849855	0.641358	0.848503	0.835152	0.494004	0.800298	0	0.865266	0.862826	0.819524	0.633658	0.798302	0.823029	0.829013	0.832519	0.772167	0.758768	0.851509	0.797031	0.886101	0.818532	0.836885	0.590678	0.557101	0.780351	0.846024	0.865663	0.807788	0.851439	0.859222	0.855351	0.799652	0.833671	0.813331	0.661644	0.826716	0.824991	0.742273	0.879316	0.626188	0.719289	0.821205
wHAXPI032595-39	0.836778	0.90584	0.744872	0.974797	0.816831	0.779551	0.869603	0.689318	0.9033	0.79239	0.91116	0.947106	0.906916	0.865266	0	0.755364	0.712618	0.929997	0.605239	0.82509	0.799675	0.585781	0.655161	0.924436	0.833091	0.804135	0.787347	0.734887	0.878318	0.909491	0.961843	0.831435	0.619003	0.598059	0.812922	0.84586	0.888262	0.803771	0.779021	0.862517	0.715339	0.712644	0.778443	0.691734	0.673714	0.587538	0.962531	0.937102	0.813021
wHAXPI032596-40	0.692341	0.904712	0.773103	0.947611	0.706926	0.720997	0.816424	0.63231	0.86051	0.642616	0.833373	0.885183	0.833899	0.862826	0.755364	0	0.674794	0.883512	0.695047	0.725746	0.778932	0.735375	0.715735	0.889773	0.680307	0.671075	0.611219	0.730658	0.793324	0.903184	0.947902	0.796265	0.750433	0.889666	0.791071	0.759442	0.784596	0.658874	0.66366	0.634441	0.562415	0.817633	0.80999	0.814974	0.870016	0.836465	0.926648	0.8502	0.752185
wHAXPI032597-41	0.743048	0.872425	0.673292	0.950654	0.72922	0.753677	0.821665	0.70959	0.858232	0.761046	0.822929	0.904716	0.818159	0.819524	0.712618	0.674794	0	0.865271	0.655369	0.746544	0.743816	0.70075	0.667844	0.890964	0.613438	0.729435	0.761188	0.691434	0.784788	0.899171	0.946282	0.739346	0.706838	0.862469	0.796846	0.655034	0.727593	0.753899	0.690698	0.694214	0.703197	0.785711	0.771661	0.761835	0.855101	0.7256	0.928727	0.907157	0.728344
wHAXPI032598-42	0.851855	0.611404	0.895327	0.634523	0.872294	0.878169	0.92197	0.897674	0.655644	0.898993	0.843708	0.629834	0.813305	0.633658	0.929997	0.883512	0.865271	0	0.896139	0.870496	0.875813	0.893535	0.86806	0.731468	0.878128	0.865009	0.905413	0.863178	0.859485	0.649322	0.67185	0.899648	0.908322	0.938126	0.842548	0.860894	0.867138	0.885225	0.871378	0.860092	0.874863	0.68738	0.887751	0.91079	0.788452	0.91767	0.580807	0.702253	0.871419
wHAXPI032599-45	0.743534	0.894514	0.749299	0.951504	0.773817	0.735282	0.823924	0.615545	0.882187	0.748447	0.852877	0.905605	0.821662	0.798302	0.605239	0.695047	0.655369	0.896139	0	0.730217	0.680645	0.58127	0.611879	0.88651	0.730942	0.693952	0.766788	0.628704	0.813437	0.885531	0.90741	0.717996	0.591384	0.744056	0.734373	0.777446	0.815127	0.759432	0.682039	0.769763	0.688389	0.661004	0.683045	0.623813	0.743375	0.713706	0.934326	0.903786	0.722672
wHAXPI032600-47	0.662339	0.891362	0.707442	0.95521	0.701283	0.67357	0.841514	0.724	0.844359	0.708725	0.770616	0.8544	0.787686	0.823029	0.82509	0.725746	0.746544	0.870496	0.730217	0	0.705298	0.744054	0.67365	0.853441	0.678573	0.594562	0.770006	0.635479	0.734998	0.893539	0.947488	0.727803	0.788835	0.850126	0.745522	0.673811	0.702677	0.688257	0.639821	0.667466	0.684276	0.80891	0.764154	0.769834	0.842568	0.839758	0.926493	0.860076	0.6856
wHAXPI032601-50	0.681164	0.898743	0.763564	0.948137	0.693296	0.679922	0.760558	0.719703	0.851743	0.710578	0.787255	0.909991	0.764879	0.829013	0.799675	0.778932	0.743816	0.875813	0.680645	0.705298	0	0.763635	0.671134	0.860035	0.775672	0.688885	0.814719	0.629485	0.77122	0.894361	0.936078	0.758445	0.693131	0.844749	0.755146	0.726874	0.719142	0.704161	0.695899	0.708847	0.733095	0.812733	0.743494	0.712159	0.83921	0.803822	0.936856	0.9253	0.658308
wHAXPI032602-54	0.789199	0.880004	0.73972	0.963907	0.80399	0.763988	0.85305	0.69733	0.880223	0.79658	0.827257	0.922045	0.870448	0.832519	0.585781	0.735375	0.70075	0.893535	0.58127	0.744054	0.763635	0	0.644033	0.894219	0.781726	0.708936	0.756666	0.675005	0.818181	0.898819	0.938983	0.759607	0.627571	0.725384	0.7337	0.806136	0.827888	0.808412	0.737743	0.815167	0.693068	0.705575	0.733008	0.699567	0.709207	0.730583	0.942645	0.930646	0.796516
wHAXPI032603-63	0.677762	0.88939	0.696247	0.959082	0.681193	0.701992	0.774542	0.62456	0.854135	0.702963	0.776761	0.878251	0.764046	0.772167	0.655161	0.715735	0.667844	0.86806	0.611879	0.67365	0.671134	0.644033	0	0.845334	0.734995	0.640184	0.755018	0.58308	0.763401	0.887168	0.938782	0.700916	0.628989	0.753615	0.730131	0.717638	0.730878	0.704138	0.62646	0.707154	0.643468	0.726435	0.731249	0.653421	0.774974	0.771758	0.93533	0.904965	0.655129
wHAXPI032604-74	0.809211	0.740677	0.891023	0.749245	0.825883	0.836453	0.896935	0.871563	0.728186	0.850038	0.745968	0.762709	0.733007	0.758768	0.924436	0.889773	0.890964	0.731468	0.88651	0.853441	0.860035	0.894219	0.845334	0	0.873766	0.84126	0.90761	0.86411	0.827934	0.776498	0.789102	0.852361	0.905252	0.939472	0.830247	0.83879	0.764355	0.891601	0.854692	0.843233	0.877309	0.769304	0.896694	0.876653	0.783629	0.922716	0.693575	0.76714	0.822446
wHAXPI032605-75	0.675658	0.878824	0.684425	0.935382	0.737508	0.713306	0.838779	0.707113	0.856173	0.715961	0.842718	0.855764	0.821142	0.851509	0.833091	0.680307	0.613438	0.878128	0.730942	0.678573	0.775672	0.781726	0.734995	0.873766	0	0.655347	0.64654	0.722535	0.79376	0.901326	0.933026	0.778003	0.800374	0.880153	0.757179	0.637476	0.738147	0.718675	0.625305	0.645032	0.660075	0.843966	0.800773	0.814905	0.884437	0.72709	0.92698	0.764145	0.767441
wHAXPI032606-80	0.599939	0.896942	0.751794	0.945163	0.652125	0.690766	0.798946	0.663676	0.830372	0.636908	0.769588	0.854384	0.757531	0.797031	0.804135	0.671075	0.729435	0.865009	0.693952	0.594562	0.688885	0.708936	0.640184	0.84126	0.655347	0	0.694796	0.630384	0.744793	0.900316	0.940249	0.707999	0.769209	0.87265	0.729416	0.660408	0.680508	0.646444	0.60276	0.586387	0.615528	0.813182	0.759266	0.746331	0.859044	0.833422	0.931544	0.849785	0.680883
wHAXPI032607-89	0.718556	0.885464	0.783909	0.943085	0.747569	0.729506	0.856433	0.664936	0.875363	0.645047	0.883563	0.895092	0.877558	0.886101	0.787347	0.611219	0.761188	0.905413	0.766788	0.770006	0.814719	0.756666	0.755018	0.90761	0.64654	0.694796	0	0.783836	0.846723	0.908279	0.896918	0.855943	0.7743	0.862026	0.777106	0.771986	0.840772	0.678033	0.682825	0.678188	0.573032	0.796523	0.816239	0.821556	0.84378	0.838914	0.941464	0.753916	0.798479
wHAXPI032608-111	0.699988	0.881423	0.702719	0.951134	0.69829	0.727751	0.803568	0.696167	0.839681	0.713412	0.805803	0.904284	0.787843	0.818532	0.734887	0.730658	0.691434	0.863178	0.628704	0.635479	0.629485	0.675005	0.58308	0.86411	0.722535	0.630384	0.783836	0	0.782154	0.88563	0.946431	0.750543	0.678587	0.794737	0.700801	0.739342	0.732314	0.747498	0.656038	0.702453	0.689192	0.757436	0.686058	0.694361	0.813064	0.782216	0.939843	0.92377	0.655414
wHAXPI032609-18	0.698079	0.917378	0.810376	0.929968	0.715016	0.760657	0.803093	0.802446	0.856133	0.79961	0.754187	0.888387	0.743585	0.836885	0.878318	0.793324	0.784788	0.859485	0.813437	0.734998	0.77122	0.818181	0.763401	0.827934	0.79376	0.744793	0.846723	0.782154	0	0.91903	0.899359	0.728102	0.845785	0.919212	0.782092	0.770844	0.732622	0.760025	0.740249	0.682351	0.787873	0.848268	0.856029	0.861991	0.905468	0.89425	0.891105	0.899158	0.71838
wHAXPI032610-19	0.902867	0.465233	0.895235	0.519662	0.907512	0.892981	0.955645	0.894751	0.660019	0.902141	0.898977	0.577843	0.875735	0.590678	0.909491	0.903184	0.899171	0.649322	0.885531	0.893539	0.894361	0.898819	0.887168	0.776498	0.901326	0.900316	0.908279	0.88563	0.91903	0	0.645863	0.914437	0.912024	0.913095	0.849666	0.893697	0.929174	0.912683	0.890485	0.933781	0.879592	0.724104	0.884933	0.905106	0.745039	0.891014	0.522395	0.720326	0.904666
wHAXPI032611-21	0.94114	0.644409	0.95906	0.542681	0.949276	0.954044	0.950019	0.951468	0.698067	0.956798	0.904989	0.580747	0.859897	0.557101	0.961843	0.947902	0.946282	0.67185	0.90741	0.947488	0.936078	0.938983	0.938782	0.789102	0.933026	0.940249	0.896918	0.946431	0.899359	0.645863	0	0.94684	0.954371	0.967133	0.854581	0.9427	0.950524	0.951859	0.946948	0.943009	0.947541	0.7055	0.953488	0.952672	0.82039	0.956697	0.643183	0.700747	0.944345
wHAXPI032612-22	0.73528	0.933709	0.800497	0.963922	0.707927	0.773957	0.82905	0.739867	0.887058	0.777705	0.809724	0.898563	0.786904	0.780351	0.831435	0.796265	0.739346	0.899648	0.717996	0.727803	0.758445	0.759607	0.700916	0.852361	0.778003	0.707999	0.855943	0.750543	0.728102	0.914437	0.94684	0	0.805124	0.861567	0.763829	0.791992	0.755715	0.780014	0.689297	0.744405	0.747882	0.840687	0.737445	0.764996	0.881838	0.851555	0.927667	0.920493	0.69254
wHAXPI032613-23	0.740373	0.9013	0.68328	0.961756	0.773009	0.750639	0.853493	0.617885	0.891398	0.758484	0.885169	0.927709	0.863986	0.846024	0.619003	0.750433	0.706838	0.908322	0.591384	0.788835	0.693131	0.627571	0.628989	0.905252	0.800374	0.769209	0.7743	0.678587	0.845785	0.912024	0.954371	0.805124	0	0.650807	0.775514	0.805368	0.849801	0.682187	0.715654	0.796472	0.724921	0.698139	0.773247	0.577478	0.704885	0.696956	0.939383	0.925307	0.725187
wHAXPI032614-24	0.873858	0.918168	0.711498	0.977051	0.882696	0.807142	0.937369	0.739179	0.927727	0.851993	0.935832	0.956396	0.941775	0.865663	0.598059	0.889666	0.862469	0.938126	0.744056	0.850126	0.844749	0.725384	0.753615	0.939472	0.880153	0.87265	0.862026	0.794737	0.919212	0.913095	0.967133	0.861567	0.650807	0	0.828312	0.87944	0.916752	0.804953	0.850694	0.890194	0.823832	0.758685	0.807335	0.659088	0.661167	0.577131	0.970323	0.946156	0.842835
wHAXPI032615-25	0.76012	0.836404	0.723129	0.905464	0.756771	0.72974	0.80242	0.781197	0.822909	0.789834	0.723642	0.888234	0.79054	0.807788	0.812922	0.791071	0.796846	0.842548	0.734373	0.745522	0.755146	0.7337	0.730131	0.830247	0.757179	0.729416	0.777106	0.700801	0.782092	0.849666	0.854581	0.763829	0.775514	0.828312	0	0.785699	0.79346	0.754344	0.795268	0.765228	0.753072	0.779045	0.758972	0.782267	0.800309	0.791237	0.882257	0.817418	0.711301
wHAXPI032616-26	0.637212	0.868798	0.668492	0.946609	0.663409	0.700374	0.856226	0.728365	0.850974	0.732099	0.800254	0.883727	0.787944	0.851439	0.84586	0.759442	0.655034	0.860894	0.777446	0.673811	0.726874	0.806136	0.717638	0.83879	0.637476	0.660408	0.771986	0.739342	0.770844	0.893697	0.9427	0.791992	0.805368	0.87944	0.785699	0	0.674681	0.712802	0.708596	0.623586	0.701304	0.850734	0.796044	0.809752	0.871157	0.74588	0.925456	0.863559	0.734958
wHAXPI032617-27	0.687279	0.905789	0.750991	0.946042	0.657987	0.741911	0.815263	0.795178	0.844008	0.765038	0.717315	0.883513	0.679175	0.859222	0.888262	0.784596	0.727593	0.867138	0.815127	0.702677	0.719142	0.827888	0.730878	0.764355	0.738147	0.680508	0.840772	0.732314	0.732622	0.929174	0.950524	0.755715	0.849801	0.916752	0.79346	0.674681	0	0.770636	0.734215	0.63354	0.776597	0.892573	0.834271	0.826774	0.91368	0.844547	0.918745	0.884575	0.718129
wHAXPI032618-28	0.623325	0.902463	0.672876	0.962077	0.637254	0.6849	0.836619	0.608361	0.859214	0.555085	0.791666	0.897081	0.779621	0.855351	0.803771	0.658874	0.753899	0.885225	0.759432	0.688257	0.704161	0.808412	0.704138	0.891601	0.718675	0.646444	0.678033	0.747498	0.760025	0.912683	0.951859	0.780014	0.682187	0.804953	0.754344	0.712802	0.770636	0	0.681141	0.591158	0.610714	0.812516	0.80382	0.717256	0.812336	0.828476	0.931437	0.862671	0.628254
wHAXPI032619-29	0.629751	0.895773	0.729615	0.945422	0.681009	0.670946	0.814349	0.655155	0.855618	0.677644	0.822176	0.84338	0.783197	0.799652	0.779021	0.66366	0.690698	0.871378	0.682039	0.639821	0.695899	0.737743	0.62646	0.854692	0.625305	0.60276	0.682825	0.656038	0.740249	0.890485	0.946948	0.689297	0.715654	0.850694	0.795268	0.708596	0.734215	0.681141	0	0.650351	0.631972	0.813853	0.719416	0.742694	0.8744	0.828527	0.927703	0.811453	0.682977
wHAXPI032620-32	0.577451	0.901577	0.710472	0.941879	0.604742	0.706169	0.793449	0.68432	0.826928	0.617106	0.752639	0.869366	0.739495	0.833671	0.862517	0.634441	0.694214	0.860092	0.769763	0.667466	0.708847	0.815167	0.707154	0.843233	0.645032	0.586387	0.678188	0.702453	0.682351	0.933781	0.943009	0.744405	0.796472	0.890194	0.765228	0.623586	0.63354	0.591158	0.650351	0	0.607742	0.847892	0.833662	0.833018	0.903183	0.83059	0.911785	0.834469	0.657442
wHAXPI032621-34	0.664148	0.882731	0.678079	0.950159	0.656636	0.683522	0.825278	0.602644	0.826582	0.556219	0.826694	0.878587	0.821533	0.813331	0.715339	0.562415	0.703197	0.874863	0.688389	0.684276	0.733095	0.693068	0.643468	0.877309	0.660075	0.615528	0.573032	0.689192	0.787873	0.879592	0.947541	0.747882	0.724921	0.823832	0.753072	0.701304	0.776597	0.610714	0.631972	0.607742	0	0.758444	0.745844	0.75585	0.812508	0.794578	0.93638	0.841026	0.721289
wHAXPI032622-36	0.822104	0.688167	0.769344	0.745855	0.839823	0.804532	0.884649	0.722528	0.718003	0.802511	0.844767	0.717437	0.838716	0.661644	0.712644	0.817633	0.785711	0.68738	0.661004	0.80891	0.812733	0.705575	0.726435	0.769304	0.843966	0.813182	0.796523	0.757436	0.848268	0.724104	0.7055	0.840687	0.698139	0.758685	0.779045	0.850734	0.892573	0.812516	0.813853	0.847892	0.758444	0	0.768312	0.731301	0.602996	0.75077	0.724241	0.737243	0.794446
wHAXPI032659-39	0.789149	0.893415	0.78358	0.95865	0.81814	0.763958	0.882426	0.740272	0.88274	0.787298	0.880115	0.929183	0.861826	0.826716	0.778443	0.80999	0.771661	0.887751	0.683045	0.764154	0.743494	0.733008	0.731249	0.896694	0.800773	0.759266	0.816239	0.686058	0.856029	0.884933	0.953488	0.737445	0.773247	0.807335	0.758972	0.796044	0.834271	0.80382	0.719416	0.833662	0.745844	0.768312	0	0.713147	0.804757	0.793544	0.948366	0.924124	0.761534
wHAXPI032660-40	0.769893	0.909157	0.684769	0.961056	0.788669	0.752732	0.869348	0.642357	0.893331	0.720533	0.874357	0.902504	0.856716	0.824991	0.691734	0.814974	0.761835	0.91079	0.623813	0.769834	0.712159	0.699567	0.653421	0.876653	0.814905	0.746331	0.821556	0.694361	0.861991	0.905106	0.952672	0.764996	0.577478	0.659088	0.782267	0.809752	0.826774	0.717256	0.742694	0.833018	0.75585	0.731301	0.713147	0	0.636899	0.709197	0.95156	0.93489	0.757161
wHAXPI032661-41	0.88618	0.711776	0.732753	0.809187	0.875417	0.81229	0.914937	0.748534	0.794487	0.828792	0.875001	0.792153	0.867697	0.742273	0.673714	0.870016	0.855101	0.788452	0.743375	0.842568	0.83921	0.709207	0.774974	0.783629	0.884437	0.859044	0.84378	0.813064	0.905468	0.745039	0.82039	0.881838	0.704885	0.661167	0.800309	0.871157	0.91368	0.812336	0.8744	0.903183	0.812508	0.602996	0.804757	0.636899	0	0.697019	0.759375	0.800568	0.846121
wHAXPI032662-42	0.821412	0.885271	0.666832	0.967833	0.813727	0.773727	0.897504	0.710765	0.920084	0.816236	0.908194	0.948681	0.8941	0.879316	0.587538	0.836465	0.7256	0.91767	0.713706	0.839758	0.803822	0.730583	0.771758	0.922716	0.72709	0.833422	0.838914	0.782216	0.89425	0.891014	0.956697	0.851555	0.696956	0.577131	0.791237	0.74588	0.844547	0.828476	0.828527	0.83059	0.794578	0.75077	0.793544	0.709197	0.697019	0	0.955561	0.922442	0.809791
wHAXPI032663-45	0.880583	0.462615	0.948299	0.505607	0.932525	0.92775	0.954805	0.946977	0.62391	0.933717	0.864706	0.56742	0.849752	0.626188	0.962531	0.926648	0.928727	0.580807	0.934326	0.926493	0.936856	0.942645	0.93533	0.693575	0.92698	0.931544	0.941464	0.939843	0.891105	0.522395	0.643183	0.927667	0.939383	0.970323	0.882257	0.925456	0.918745	0.931437	0.927703	0.911785	0.93638	0.724241	0.948366	0.95156	0.759375	0.955561	0	0.666588	0.925141
wHAXPI032696-31	0.83674	0.671419	0.863028	0.690151	0.879692	0.832648	0.940028	0.854474	0.713043	0.875414	0.881675	0.660671	0.832882	0.719289	0.937102	0.8502	0.907157	0.702253	0.903786	0.860076	0.9253	0.930646	0.904965	0.76714	0.764145	0.849785	0.753916	0.92377	0.899158	0.720326	0.700747	0.920493	0.925307	0.946156	0.817418	0.863559	0.884575	0.862671	0.811453	0.834469	0.841026	0.737243	0.924124	0.93489	0.800568	0.922442	0.666588	0	0.91164
wHAXPI032697-24	0.644431	0.886923	0.72581	0.962486	0.588926	0.71039	0.786137	0.717449	0.863637	0.69723	0.741238	0.915778	0.69096	0.821205	0.813021	0.752185	0.728344	0.871419	0.722672	0.6856	0.658308	0.796516	0.655129	0.822446	0.767441	0.680883	0.798479	0.655414	0.71838	0.904666	0.944345	0.69254	0.725187	0.842835	0.711301	0.734958	0.718129	0.628254	0.682977	0.657442	0.721289	0.794446	0.761534	0.757161	0.846121	0.809791	0.925141	0.91164	0
wHAXPI032780-47	0.819658	0.880712	0.736066	0.948053	0.824136	0.786327	0.87213	0.688884	0.882487	0.806037	0.876657	0.930321	0.880222	0.85973	0.558069	0.761719	0.709928	0.903204	0.603245	0.772363	0.758394	0.574006	0.685638	0.905492	0.798666	0.794595	0.771249	0.694474	0.876242	0.891891	0.926358	0.816142	0.635006	0.636578	0.770329	0.807272	0.835586	0.808512	0.781501	0.827937	0.722616	0.69595	0.713658	0.725744	0.681453	0.603732	0.935256	0.905753	0.801457
wHAXPI032781-50	0.866633	0.89407	0.766105	0.966046	0.894058	0.823657	0.933603	0.749645	0.945591	0.828426	0.92298	0.959039	0.916898	0.883278	0.581492	0.871964	0.858562	0.937463	0.72646	0.840066	0.843684	0.69045	0.762884	0.931918	0.866809	0.856624	0.807112	0.792215	0.917513	0.917758	0.937768	0.876791	0.686212	0.556752	0.794983	0.877028	0.923164	0.83482	0.875457	0.900417	0.820528	0.689677	0.712591	0.64394	0.614604	0.51055	0.952026	0.905516	0.822515
wHAXPI032782-54	0.751225	0.890893	0.742264	0.967385	0.78611	0.766032	0.85727	0.62682	0.89179	0.767243	0.866186	0.924285	0.862484	0.852015	0.663801	0.756058	0.748658	0.905704	0.621246	0.760029	0.715802	0.669053	0.616264	0.890612	0.797334	0.773821	0.738539	0.660474	0.858633	0.893167	0.938239	0.802592	0.571467	0.729272	0.775765	0.797983	0.850336	0.726219	0.730502	0.818996	0.715379	0.674051	0.679709	0.617597	0.729436	0.738213	0.945575	0.925774	0.712237
wHAXPI032783-63	0.799705	0.894739	0.699233	0.952555	0.806621	0.756569	0.873887	0.677286	0.886397	0.782002	0.890751	0.919377	0.860513	0.845969	0.610064	0.814259	0.790749	0.906785	0.659685	0.802349	0.788687	0.694375	0.717095	0.896454	0.80363	0.795574	0.785767	0.744414	0.870105	0.893857	0.919228	0.785627	0.624615	0.566086	0.73317	0.828097	0.852538	0.763056	0.783347	0.845959	0.737322	0.719952	0.741642	0.594968	0.569369	0.603492	0.942614	0.867783	0.791721
wHAXPI032784-74	0.660699	0.892303	0.725752	0.939881	0.70109	0.743708	0.812059	0.654027	0.842497	0.683428	0.822393	0.887636	0.818583	0.836146	0.764462	0.707781	0.715309	0.882587	0.663475	0.693803	0.688837	0.712518	0.66152	0.863764	0.691899	0.658601	0.687357	0.667071	0.779712	0.902647	0.930987	0.747706	0.640593	0.843746	0.723945	0.72591	0.766191	0.635039	0.668332	0.720602	0.686144	0.770222	0.761966	0.67279	0.843027	0.812444	0.918428	0.878276	0.669062
wHAXPI032785-75	0.714322	0.892113	0.695726	0.953173	0.723725	0.700453	0.839365	0.656686	0.868708	0.69976	0.801159	0.888467	0.795738	0.776614	0.723427	0.757679	0.682169	0.87804	0.577235	0.676729	0.661842	0.641948	0.585961	0.870662	0.728094	0.642832	0.808983	0.569163	0.76922	0.89173	0.944982	0.649135	0.665568	0.7708	0.697626	0.762574	0.757448	0.706898	0.646871	0.741399	0.68907	0.743677	0.690128	0.611423	0.765873	0.754299	0.940907	0.923782	0.711235
wHAXPI032786-80	0.720673	0.769478	0.82696	0.755668	0.795883	0.800709	0.888523	0.823956	0.69045	0.82472	0.753414	0.771163	0.73951	0.724143	0.90092	0.828581	0.785085	0.716778	0.801201	0.773763	0.788706	0.818599	0.761898	0.683701	0.828027	0.767823	0.882351	0.768919	0.765652	0.775352	0.810181	0.792652	0.852961	0.906234	0.781562	0.748908	0.758197	0.82657	0.774153	0.774392	0.806385	0.758292	0.817868	0.826303	0.779486	0.887356	0.744765	0.780812	0.791098
wHAXPI032787-89	0.842362	0.960759	0.823925	0.958936	0.882161	0.866883	0.915281	0.861819	0.926588	0.881742	0.888096	0.901037	0.875711	0.851586	0.901241	0.880435	0.835397	0.928971	0.784836	0.832418	0.859621	0.826219	0.810474	0.906683	0.822811	0.812916	0.904198	0.813562	0.861687	0.942554	0.96042	0.792644	0.8721	0.876929	0.848761	0.865132	0.863669	0.893314	0.778041	0.83249	0.873005	0.90018	0.796596	0.816999	0.828586	0.904479	0.956867	0.872278	0.861324
wHAXPI032788-111	0.908439	0.6743	0.951716	0.597278	0.942434	0.935575	0.947028	0.945473	0.67966	0.950766	0.905407	0.607824	0.837613	0.587957	0.956403	0.944249	0.941556	0.675678	0.930638	0.942482	0.943514	0.953321	0.931198	0.782521	0.926546	0.937579	0.957565	0.939845	0.921642	0.665301	0.60904	0.947995	0.949952	0.961598	0.897272	0.938349	0.939704	0.951429	0.939009	0.93827	0.936055	0.749612	0.940284	0.951368	0.819437	0.935985	0.645787	0.686766	0.92519
wHAXPI032789-18	0.87268	0.910989	0.80951	0.975409	0.890863	0.833573	0.931482	0.747221	0.941311	0.873829	0.926461	0.952328	0.909129	0.897091	0.573677	0.830647	0.850151	0.93864	0.725375	0.853574	0.856759	0.708003	0.754589	0.942706	0.857324	0.854426	0.848284	0.814881	0.925894	0.910188	0.961859	0.873311	0.750708	0.608937	0.839596	0.885607	0.918119	0.871646	0.835738	0.91069	0.812871	0.749729	0.790373	0.762943	0.675782	0.527796	0.960796	0.893069	0.84847
wHAXPI032790-19	0.879935	0.970771	0.898618	0.96698	0.880888	0.889992	0.888887	0.872281	0.931387	0.896917	0.905208	0.925951	0.888673	0.910307	0.901714	0.878715	0.848266	0.942404	0.800565	0.868533	0.871058	0.841542	0.835353	0.920824	0.828825	0.810986	0.902181	0.813853	0.874993	0.952353	0.965991	0.782099	0.8872	0.939935	0.864958	0.878767	0.873087	0.90811	0.81509	0.869364	0.889824	0.928189	0.760604	0.820242	0.903	0.897582	0.962845	0.947023	0.87999
wHAXPI032791-21	0.842311	0.90587	0.751493	0.975071	0.860547	0.777532	0.901748	0.728289	0.933509	0.82462	0.905611	0.955468	0.880126	0.880656	0.543048	0.841994	0.838051	0.929437	0.667082	0.808331	0.796226	0.675934	0.721645	0.92557	0.83872	0.816041	0.818245	0.763657	0.90486	0.914601	0.958035	0.858409	0.680211	0.593848	0.806332	0.854035	0.890929	0.763892	0.836376	0.88409	0.782223	0.742042	0.753912	0.695822	0.643375	0.547973	0.960425	0.901099	0.793603
wHAXPI032792-22	0.970158	0.519054	0.982838	0.513505	0.974367	0.976805	0.973619	0.972981	0.696358	0.980296	0.92324	0.584484	0.904157	0.645749	0.979739	0.962673	0.97438	0.691952	0.959757	0.976235	0.964611	0.974418	0.96969	0.788659	0.967123	0.972188	0.97261	0.9766	0.947012	0.50086	0.652018	0.968426	0.979045	0.981307	0.925418	0.972864	0.974305	0.977542	0.973202	0.967987	0.977787	0.78655	0.974437	0.975403	0.813453	0.970555	0.528123	0.725222	0.965747
wHAXPI032793-23	0.870978	0.554777	0.924594	0.548007	0.903537	0.878523	0.905247	0.916721	0.645702	0.917365	0.853881	0.520087	0.823513	0.590078	0.945444	0.898712	0.89928	0.594102	0.902706	0.867191	0.889992	0.914066	0.881433	0.730943	0.904164	0.876241	0.940064	0.886756	0.866229	0.555693	0.628108	0.896564	0.915333	0.956533	0.845963	0.880279	0.87925	0.906985	0.889429	0.871294	0.91048	0.710245	0.92863	0.925324	0.790837	0.930778	0.529072	0.717481	0.893448
wHAXPI032794-24	0.754446	0.899929	0.803256	0.947176	0.783996	0.794489	0.845473	0.770775	0.874596	0.77329	0.856287	0.880667	0.855603	0.810897	0.854855	0.776653	0.742733	0.898299	0.699283	0.751656	0.758697	0.759942	0.747017	0.891689	0.759147	0.672493	0.797451	0.730437	0.822919	0.888886	0.942639	0.742316	0.830357	0.852731	0.774211	0.773678	0.803977	0.815779	0.714604	0.76701	0.750907	0.829949	0.717567	0.748752	0.866182	0.84655	0.944205	0.889622	0.816043
wHAXPI032795-25	0.845746	0.918101	0.798659	0.958908	0.856854	0.813488	0.896708	0.734739	0.908999	0.838819	0.875468	0.911245	0.895521	0.82377	0.823541	0.816475	0.76002	0.898167	0.671463	0.800956	0.800031	0.746563	0.7072	0.913401	0.825442	0.780098	0.863709	0.730383	0.865667	0.897446	0.948059	0.73507	0.771906	0.813463	0.786645	0.830978	0.85373	0.875681	0.744435	0.853038	0.792164	0.805631	0.666438	0.737114	0.833271	0.802934	0.954271	0.920456	0.840296
wHAXPI032796-26	0.835416	0.575896	0.893399	0.47063	0.877755	0.880699	0.921419	0.90618	0.636605	0.89102	0.841058	0.446989	0.794923	0.477543	0.942762	0.896557	0.876154	0.615685	0.900912	0.844972	0.866317	0.908235	0.867226	0.74219	0.879333	0.856422	0.92488	0.871036	0.823899	0.57382	0.533734	0.885449	0.898645	0.942216	0.861785	0.861503	0.867339	0.889082	0.854914	0.840303	0.884573	0.698577	0.917888	0.928642	0.800885	0.935781	0.560362	0.717076	0.863074
wHAXPI032797-27	0.82965	0.574434	0.890266	0.470391	0.874275	0.877706	0.919389	0.904139	0.63356	0.887528	0.837456	0.44254	0.790162	0.472735	0.942976	0.893506	0.871929	0.614729	0.898513	0.842098	0.863084	0.907501	0.864784	0.739473	0.877928	0.85178	0.924294	0.867931	0.817084	0.573097	0.533598	0.880167	0.896408	0.941243	0.859232	0.857672	0.863383	0.883644	0.852343	0.836133	0.880826	0.697096	0.918611	0.926654	0.800633	0.93531	0.55663	0.716112	0.858256
wHAXPI032798-28	0.754935	0.894735	0.721949	0.956456	0.736829	0.744865	0.833275	0.632915	0.865689	0.716866	0.856637	0.915151	0.839727	0.839727	0.550981	0.73142	0.623834	0.888118	0.57449	0.779235	0.673959	0.59573	0.617069	0.898613	0.809662	0.738929	0.742107	0.665112	0.841581	0.89554	0.950606	0.78571	0.526658	0.700704	0.785669	0.79307	0.829816	0.717345	0.746937	0.795579	0.679905	0.688082	0.759261	0.628889	0.713297	0.677698	0.948962	0.931549	0.709659
wHAXPI032799-29	0.795331	0.853269	0.869546	0.868033	0.813195	0.826167	0.882159	0.835738	0.806227	0.836204	0.751264	0.84757	0.761387	0.836428	0.926809	0.855244	0.851702	0.720259	0.881957	0.808666	0.8203	0.878482	0.820049	0.743818	0.857176	0.798423	0.913505	0.83174	0.799501	0.8709	0.89532	0.851998	0.89738	0.939804	0.818248	0.791291	0.772738	0.862519	0.830939	0.792659	0.844057	0.854821	0.889339	0.88402	0.874294	0.918597	0.751472	0.849509	0.807767
wHAXPI032800-31	0.882922	0.930935	0.829205	0.969658	0.850076	0.848941	0.917901	0.821199	0.944221	0.867063	0.902682	0.946261	0.914281	0.854832	0.799547	0.884265	0.863292	0.942231	0.776038	0.852062	0.845305	0.785177	0.799855	0.937623	0.881444	0.851583	0.883441	0.845427	0.907407	0.927827	0.952614	0.783549	0.754819	0.789802	0.840959	0.890264	0.892406	0.861465	0.871571	0.899586	0.850309	0.821862	0.808927	0.792829	0.788821	0.788575	0.963101	0.949018	0.826882
wHAXPI032801-32	0.783729	0.630925	0.861038	0.639566	0.79881	0.831105	0.893897	0.859809	0.640308	0.859161	0.78055	0.592399	0.741775	0.611227	0.928061	0.861673	0.84922	0.579486	0.883186	0.802621	0.82123	0.881651	0.83124	0.690189	0.850023	0.802318	0.903055	0.835877	0.783469	0.663611	0.671237	0.861132	0.890768	0.941272	0.818178	0.785598	0.785712	0.853205	0.838429	0.769444	0.845635	0.687783	0.898192	0.893866	0.784937	0.916445	0.612548	0.690851	0.820169
wHAXPI032802-34	0.855579	0.900546	0.808201	0.976298	0.850327	0.839571	0.883024	0.742177	0.918313	0.846788	0.918698	0.956925	0.896027	0.896465	0.457869	0.768693	0.720995	0.931257	0.634219	0.840778	0.846476	0.618249	0.711905	0.930573	0.847841	0.855281	0.787114	0.764494	0.911359	0.907245	0.959775	0.884806	0.674239	0.646713	0.835393	0.87043	0.893147	0.856493	0.813953	0.88571	0.761507	0.736843	0.811881	0.757116	0.702625	0.551076	0.960762	0.926114	0.826237
wHAXPI032803-36	0.849523	0.895846	0.756529	0.964466	0.856381	0.791118	0.91158	0.727809	0.926954	0.795146	0.906316	0.942959	0.908357	0.886413	0.596442	0.854781	0.830455	0.929546	0.720198	0.828355	0.810648	0.684947	0.755594	0.921377	0.847853	0.83143	0.766686	0.797016	0.89299	0.910791	0.914716	0.850906	0.687758	0.568223	0.764214	0.842934	0.893676	0.791934	0.849307	0.877003	0.781973	0.722651	0.773314	0.683697	0.656474	0.534031	0.953073	0.909004	0.815191
wHAXPI032804-39	0.894877	0.914244	0.765812	0.97928	0.891971	0.809455	0.940216	0.761054	0.953934	0.872684	0.921761	0.959563	0.92917	0.880506	0.710242	0.884026	0.871231	0.945126	0.707119	0.85916	0.830117	0.705037	0.791516	0.944609	0.889852	0.865264	0.868412	0.81612	0.928213	0.922023	0.952682	0.847923	0.682607	0.68995	0.809507	0.885898	0.917953	0.82395	0.881603	0.924893	0.82867	0.771046	0.805091	0.71619	0.685105	0.716473	0.968367	0.95169	0.848318
wHAXPI032806-41	0.790383	0.862152	0.863786	0.907202	0.817245	0.818862	0.89054	0.848157	0.859784	0.85092	0.801095	0.875111	0.785214	0.845367	0.913077	0.842492	0.832448	0.662721	0.847128	0.796011	0.801148	0.839662	0.802044	0.783609	0.832861	0.769673	0.900241	0.802243	0.815277	0.878091	0.912887	0.810047	0.878883	0.923285	0.831674	0.810853	0.784951	0.85694	0.810154	0.801114	0.843702	0.864238	0.872195	0.866121	0.886004	0.907574	0.824245	0.885878	0.800465
wHAXPI032807-42	0.585537	0.878872	0.692938	0.905497	0.638267	0.664966	0.785166	0.579853	0.787308	0.571315	0.802872	0.895412	0.782266	0.86177	0.699635	0.545817	0.69368	0.873768	0.684662	0.728062	0.708989	0.712554	0.679883	0.86797	0.673206	0.622679	0.595078	0.697712	0.802866	0.888714	0.938867	0.817902	0.674752	0.833054	0.707348	0.726932	0.783151	0.540918	0.676514	0.622616	0.500165	0.781955	0.788292	0.733185	0.815486	0.767099	0.911664	0.831231	0.673219
wHAXPI032808-45	0.706793	0.894472	0.712225	0.964235	0.717224	0.720651	0.836674	0.592783	0.881082	0.589552	0.883254	0.907132	0.84802	0.845261	0.728524	0.615244	0.769553	0.919548	0.700038	0.760971	0.749834	0.732242	0.704182	0.915924	0.728571	0.682575	0.600012	0.719374	0.86702	0.914009	0.95309	0.840504	0.680794	0.763655	0.777482	0.786946	0.839456	0.593598	0.730711	0.675352	0.556967	0.773532	0.772923	0.728951	0.784102	0.801667	0.954562	0.878683	0.755674
wHAXPI032809-47	0.827634	0.591021	0.898867	0.581331	0.871158	0.883827	0.914873	0.858675	0.633498	0.879374	0.840156	0.573356	0.817941	0.59121	0.927305	0.858374	0.869919	0.650068	0.850083	0.851289	0.873646	0.879005	0.862357	0.740929	0.833461	0.818346	0.880724	0.883706	0.806938	0.573501	0.634317	0.839617	0.905572	0.925165	0.847793	0.873438	0.867083	0.86041	0.839024	0.842321	0.869066	0.696877	0.885499	0.896079	0.767822	0.91204	0.566302	0.683698	0.87992
wHAXPI032810-50	0.764669	0.803222	0.805877	0.820919	0.762638	0.793173	0.81829	0.826981	0.770858	0.805641	0.729417	0.786981	0.70885	0.733954	0.880358	0.818717	0.774024	0.746685	0.822002	0.784736	0.781395	0.817224	0.757836	0.753127	0.811856	0.741033	0.869248	0.783754	0.741595	0.805735	0.792093	0.748265	0.842069	0.903857	0.704026	0.784501	0.742599	0.810264	0.769242	0.7628	0.809634	0.776126	0.829287	0.813181	0.819524	0.875355	0.808785	0.808584	0.765353
wHAXPI032811-54	0.805139	0.898075	0.702389	0.961536	0.763349	0.756164	0.810519	0.659921	0.894017	0.751077	0.838269	0.879349	0.853864	0.786613	0.616528	0.786008	0.752296	0.9089	0.633747	0.746916	0.739266	0.655547	0.644723	0.888015	0.79714	0.729729	0.787225	0.717261	0.838259	0.899273	0.935399	0.690492	0.658169	0.631726	0.772254	0.820733	0.821902	0.748241	0.749743	0.82201	0.712733	0.698256	0.765214	0.589229	0.609845	0.643037	0.945957	0.916668	0.738188
wHAXPI032812-63	0.944776	0.866993	0.945091	0.86434	0.941961	0.943533	0.95506	0.949378	0.869794	0.943544	0.905812	0.87038	0.896913	0.867348	0.957755	0.949295	0.948994	0.719003	0.938712	0.952279	0.946736	0.961331	0.935491	0.882948	0.940952	0.941159	0.960897	0.943754	0.9349	0.859656	0.882754	0.942432	0.955271	0.96551	0.910021	0.941284	0.944561	0.95317	0.933233	0.947601	0.936959	0.88338	0.939334	0.948304	0.899231	0.952448	0.819472	0.874582	0.945999
wHAXPI032813-74	0.730083	0.68507	0.806491	0.67743	0.780051	0.803567	0.870528	0.805354	0.661523	0.784631	0.787718	0.630527	0.749569	0.600777	0.903862	0.802607	0.792789	0.649605	0.803068	0.761032	0.812729	0.837622	0.791523	0.71672	0.765022	0.734761	0.839822	0.814626	0.752459	0.69478	0.67173	0.776214	0.850306	0.892404	0.792052	0.748839	0.770478	0.799716	0.744058	0.724937	0.786336	0.682308	0.847694	0.842916	0.775713	0.879404	0.669751	0.693695	0.802256
wHAXPI032814-75	0.878562	0.549216	0.910939	0.552347	0.880007	0.887638	0.88029	0.90072	0.653669	0.87701	0.827119	0.542314	0.808782	0.575745	0.941407	0.894161	0.885578	0.652795	0.879591	0.879638	0.867779	0.905157	0.873598	0.737852	0.878665	0.850799	0.912574	0.879046	0.860488	0.550068	0.646075	0.881408	0.916169	0.947737	0.850794	0.900984	0.866708	0.896191	0.879953	0.865684	0.892873	0.730845	0.923532	0.902278	0.763289	0.938414	0.54152	0.698423	0.887139
wHAXPI032815-80	0.908834	0.96117	0.928966	0.973877	0.9344	0.911934	0.907307	0.919108	0.960329	0.938311	0.911763	0.945927	0.895428	0.924339	0.951935	0.922584	0.923943	0.953282	0.857756	0.903007	0.921899	0.883202	0.891746	0.934726	0.879924	0.874889	0.936912	0.895277	0.915203	0.950683	0.942585	0.842655	0.931001	0.944571	0.83176	0.914556	0.91784	0.931401	0.90435	0.930643	0.911621	0.939754	0.890369	0.893809	0.943744	0.913422	0.961245	0.859948	0.900903
wHAXPI032816-89	0.847979	0.960262	0.873669	0.960905	0.85191	0.858287	0.872136	0.834084	0.906112	0.866339	0.868882	0.921482	0.841498	0.870381	0.90604	0.87866	0.832884	0.915661	0.813202	0.8625	0.84513	0.861723	0.827688	0.883423	0.850695	0.804312	0.915198	0.849868	0.837377	0.949025	0.943772	0.740211	0.867743	0.91914	0.814642	0.857071	0.833825	0.854106	0.812751	0.820015	0.866394	0.889219	0.854089	0.820774	0.90876	0.879808	0.943897	0.862097	0.813587
wHAXPI032817-111	0.832527	0.745946	0.827727	0.715206	0.815	0.81809	0.837168	0.783197	0.719217	0.844129	0.830635	0.699863	0.779933	0.614935	0.866124	0.833301	0.793745	0.698269	0.781836	0.836851	0.8152	0.825973	0.799405	0.742011	0.823857	0.808637	0.840129	0.804206	0.799085	0.753803	0.686719	0.786918	0.819842	0.843964	0.787228	0.835829	0.830371	0.810786	0.786879	0.804044	0.837992	0.693965	0.798304	0.81257	0.749219	0.866516	0.750638	0.751808	0.81312
wHAXPI033593-26	0.885994	0.922771	0.811122	0.986072	0.899913	0.835237	0.935694	0.766533	0.951937	0.837282	0.952113	0.981764	0.92788	0.918577	0.665755	0.887314	0.880005	0.957931	0.745183	0.876003	0.834089	0.753104	0.781933	0.956505	0.888095	0.890029	0.848043	0.836278	0.942264	0.939111	0.975561	0.902525	0.709004	0.681927	0.863576	0.894772	0.926883	0.836309	0.891073	0.925108	0.826961	0.773117	0.832558	0.705968	0.701137	0.689354	0.975246	0.960655	0.856174
wHAXPI033594-31	0.813431	0.85388	0.890584	0.895048	0.855015	0.884715	0.930499	0.861126	0.866309	0.872448	0.897903	0.890267	0.897356	0.898611	0.939004	0.859949	0.885079	0.741109	0.901403	0.852222	0.90549	0.91238	0.899392	0.883394	0.834024	0.847543	0.85812	0.906945	0.868889	0.882252	0.901251	0.897853	0.913343	0.9478	0.880631	0.84019	0.867664	0.858658	0.862988	0.833859	0.852981	0.870168	0.913243	0.923377	0.899438	0.908057	0.80718	0.789808	0.89854
wHAXPI033598-32	0.6695	0.873657	0.687177	0.943535	0.662652	0.714345	0.803594	0.681905	0.836026	0.723302	0.777032	0.887017	0.759311	0.827319	0.842515	0.717386	0.596894	0.864077	0.761997	0.682509	0.702903	0.8066	0.722105	0.825765	0.597756	0.671978	0.764149	0.707023	0.730768	0.908975	0.939487	0.732189	0.808383	0.873265	0.779104	0.614477	0.668693	0.714753	0.692788	0.634004	0.720964	0.85221	0.787851	0.796363	0.881052	0.743698	0.91636	0.878923	0.679222
wHAXPI033601-28	0.947448	0.521085	0.970367	0.547535	0.961415	0.954497	0.964167	0.949652	0.667442	0.959773	0.902833	0.569066	0.884016	0.633388	0.971686	0.945662	0.949086	0.593103	0.94042	0.954419	0.953283	0.96144	0.939767	0.767648	0.947538	0.939002	0.972926	0.949783	0.935366	0.543274	0.674936	0.946005	0.966163	0.978669	0.913978	0.952895	0.945155	0.970373	0.942101	0.94844	0.952888	0.763902	0.949681	0.946913	0.797693	0.965699	0.476909	0.70876	0.965201
wHAXPI033605-29	0.725503	0.890098	0.712172	0.948706	0.634586	0.68341	0.791211	0.627555	0.856117	0.732045	0.762038	0.91526	0.754214	0.836427	0.694322	0.704905	0.678283	0.883709	0.649922	0.727656	0.684631	0.669466	0.62572	0.851855	0.786358	0.734254	0.78009	0.670671	0.769637	0.903967	0.945317	0.730578	0.654872	0.770702	0.728921	0.759744	0.725355	0.717185	0.744891	0.69379	0.693938	0.736101	0.788553	0.726215	0.77028	0.759363	0.909694	0.92522	0.659956
wHAXPI033606-30	0.860992	0.683127	0.941048	0.66533	0.917515	0.905672	0.931365	0.949747	0.692477	0.918287	0.861521	0.701297	0.831297	0.721893	0.947514	0.947921	0.936621	0.625795	0.931168	0.93117	0.933599	0.938032	0.918944	0.712722	0.912626	0.920538	0.951596	0.927292	0.895689	0.722316	0.747594	0.935187	0.950366	0.965011	0.87414	0.920369	0.900172	0.944667	0.934523	0.915656	0.92811	0.763572	0.949286	0.94788	0.784369	0.942426	0.592751	0.715484	0.912262
wHAXPI033608-27	0.915951	0.63056	0.963134	0.52105	0.946809	0.942856	0.95938	0.946939	0.668338	0.954809	0.902449	0.550108	0.852885	0.547765	0.96367	0.934808	0.938329	0.655131	0.925091	0.945963	0.937844	0.941134	0.92693	0.786242	0.935888	0.930294	0.936117	0.933899	0.90831	0.62505	0.559879	0.935443	0.957518	0.966895	0.896185	0.934335	0.941801	0.95915	0.928684	0.920343	0.946304	0.752352	0.935395	0.932872	0.833317	0.951568	0.614008	0.718901	0.941724
wHAXPI033632-52	0.585031	0.851808	0.733307	0.937015	0.634424	0.724712	0.829088	0.648948	0.831816	0.620845	0.787293	0.870504	0.777095	0.829899	0.817172	0.640379	0.715999	0.850177	0.740732	0.681392	0.740083	0.798851	0.675281	0.847039	0.654081	0.600507	0.675099	0.69788	0.747648	0.905698	0.932493	0.757837	0.768202	0.883976	0.779815	0.68501	0.732207	0.596637	0.620752	0.572073	0.588782	0.788776	0.767655	0.800131	0.869422	0.839882	0.889718	0.812189	0.658455
wHAXPI033633-76	0.691654	0.897513	0.706037	0.959667	0.568377	0.677008	0.771286	0.675691	0.871034	0.713075	0.766441	0.901479	0.729126	0.824365	0.767227	0.709578	0.742104	0.877493	0.72756	0.717043	0.698147	0.762664	0.652021	0.87225	0.763453	0.711374	0.766562	0.672108	0.743899	0.911401	0.94867	0.715673	0.724613	0.841698	0.723927	0.735929	0.742591	0.645402	0.709287	0.680894	0.705507	0.797795	0.797788	0.753079	0.81907	0.792422	0.932624	0.899416	0.572148
wHAXPI033634-77	0.786162	0.87699	0.729621	0.968552	0.744113	0.725648	0.815872	0.688451	0.88413	0.735939	0.801408	0.935881	0.834839	0.852133	0.692898	0.716484	0.726318	0.903498	0.623201	0.787046	0.7488	0.65997	0.668823	0.881138	0.779098	0.78544	0.735406	0.701517	0.85501	0.889676	0.939971	0.795213	0.665439	0.790233	0.700303	0.798291	0.834336	0.743956	0.758305	0.810731	0.697848	0.746604	0.742273	0.737719	0.79109	0.746921	0.937795	0.921931	0.732644
wHAXPI033635-78	0.670843	0.893844	0.67183	0.958028	0.646653	0.676892	0.767988	0.575817	0.857056	0.694956	0.775583	0.886944	0.766179	0.800187	0.666613	0.678356	0.660423	0.868262	0.582571	0.720578	0.620344	0.652483	0.555387	0.871933	0.752879	0.679285	0.752513	0.630944	0.752014	0.900922	0.944256	0.714123	0.565613	0.76444	0.693376	0.737975	0.742949	0.639289	0.66877	0.690224	0.661768	0.719613	0.740458	0.5993	0.750324	0.732309	0.941487	0.909529	0.618599
wHAXPI033636-79	0.7447	0.86688	0.735087	0.941337	0.742835	0.733622	0.805448	0.692395	0.856222	0.774746	0.804494	0.896635	0.811045	0.827286	0.728369	0.739479	0.709566	0.861745	0.659619	0.737281	0.730465	0.675405	0.64945	0.847364	0.774916	0.703421	0.775824	0.665305	0.801594	0.884661	0.910863	0.742634	0.689032	0.812631	0.691968	0.749676	0.773339	0.787631	0.721655	0.758195	0.694979	0.735766	0.743018	0.729034	0.794829	0.787314	0.920126	0.838067	0.704471
wHAXPI033788-13	0.669618	0.878839	0.758101	0.911257	0.712999	0.706583	0.81747	0.695246	0.785564	0.730765	0.807674	0.899395	0.804296	0.818197	0.76938	0.756541	0.717203	0.887372	0.658777	0.745329	0.70902	0.745008	0.680055	0.86254	0.772305	0.697859	0.791094	0.709762	0.791065	0.894707	0.943667	0.691424	0.73204	0.831226	0.7519	0.795099	0.798121	0.703419	0.688138	0.75927	0.728887	0.735292	0.738891	0.701802	0.803797	0.7933	0.894257	0.909365	0.698041
wHAXPI033789-15	0.801314	0.634231	0.749291	0.712714	0.787859	0.761402	0.858011	0.786892	0.671707	0.78803	0.800821	0.695568	0.79661	0.600399	0.773434	0.822637	0.785153	0.68556	0.747951	0.778696	0.773186	0.738207	0.700937	0.736531	0.836313	0.780857	0.816052	0.740687	0.821762	0.662314	0.732501	0.784498	0.778996	0.815687	0.75229	0.8113	0.826663	0.80273	0.772955	0.810598	0.738732	0.604755	0.773373	0.760531	0.65262	0.816334	0.693263	0.680163	0.788581
wHAXPI033790-16	0.916886	0.476105	0.92641	0.562783	0.932956	0.933535	0.929909	0.91758	0.692807	0.928743	0.897862	0.591752	0.876702	0.627587	0.9362	0.90724	0.921356	0.673671	0.877517	0.925514	0.923084	0.921909	0.899624	0.785181	0.900473	0.905477	0.925194	0.917696	0.923036	0.472419	0.67163	0.912461	0.93342	0.940485	0.866347	0.931774	0.931648	0.935947	0.908205	0.932232	0.911635	0.747608	0.909121	0.907017	0.756552	0.92498	0.521972	0.714991	0.921388
wHAXPI033791-18	0.743605	0.888203	0.727356	0.95266	0.770372	0.804515	0.860875	0.744151	0.888789	0.672748	0.876251	0.908638	0.887876	0.873611	0.866786	0.608489	0.742627	0.913198	0.820242	0.820723	0.843527	0.843491	0.830835	0.920638	0.625703	0.720917	0.633938	0.828759	0.870712	0.900641	0.945093	0.859055	0.863976	0.887752	0.832898	0.715945	0.803588	0.72482	0.763382	0.669648	0.578034	0.85163	0.846547	0.866297	0.869149	0.746945	0.950064	0.843453	0.844692
wHAXPI033792-19	0.687269	0.892786	0.641344	0.947478	0.705996	0.663222	0.825382	0.71118	0.849768	0.703463	0.819447	0.848954	0.811123	0.803181	0.806372	0.701566	0.571244	0.87845	0.706981	0.705382	0.736468	0.763709	0.717155	0.867936	0.481677	0.651941	0.677128	0.739113	0.787733	0.905883	0.942333	0.723006	0.77354	0.863569	0.774915	0.620173	0.721253	0.717699	0.601054	0.612341	0.675525	0.821432	0.78201	0.761485	0.855025	0.702576	0.928136	0.773315	0.753255
wHAXPI033793-20	0.774209	0.8843	0.627645	0.967712	0.750538	0.709765	0.836889	0.609802	0.876063	0.744951	0.843863	0.927804	0.84523	0.849797	0.587147	0.717562	0.682034	0.891343	0.581253	0.743401	0.744709	0.561002	0.627916	0.89129	0.780486	0.753389	0.747793	0.685504	0.843756	0.893241	0.95065	0.781716	0.565162	0.647075	0.734455	0.779591	0.832491	0.708896	0.707259	0.796184	0.669325	0.685097	0.702574	0.668501	0.650387	0.633905	0.948529	0.917186	0.727108
wHAXPI033794-21	0.807354	0.614632	0.897693	0.564549	0.877742	0.832745	0.902228	0.866479	0.59206	0.890323	0.85759	0.570497	0.80992	0.642974	0.940371	0.869264	0.902654	0.657804	0.900447	0.845137	0.911443	0.914858	0.887979	0.737651	0.828374	0.866314	0.877711	0.906328	0.883172	0.633672	0.677368	0.913567	0.917485	0.9595	0.833674	0.875899	0.879927	0.892351	0.842699	0.861852	0.869512	0.733302	0.926849	0.932432	0.789792	0.916463	0.573993	0.558849	0.897802
wHAXPI033795-22	0.890381	0.921231	0.786255	0.975844	0.826772	0.803983	0.8952	0.775295	0.926086	0.82713	0.91892	0.954113	0.928201	0.851187	0.709207	0.870126	0.866016	0.94288	0.775646	0.846842	0.851411	0.770405	0.79957	0.942446	0.88859	0.866743	0.8518	0.842859	0.903895	0.916972	0.966299	0.813167	0.737313	0.590388	0.849982	0.893306	0.910337	0.78642	0.87365	0.899946	0.814421	0.798469	0.823856	0.70412	0.715945	0.742351	0.96904	0.946934	0.828383
wHAXPI033796-23	0.771363	0.928466	0.786857	0.95962	0.730173	0.794484	0.837173	0.748306	0.872994	0.798007	0.851593	0.931158	0.827211	0.885588	0.727042	0.797226	0.668536	0.910194	0.716255	0.836868	0.756127	0.777845	0.754459	0.885078	0.818139	0.80101	0.804248	0.787035	0.828503	0.940226	0.954247	0.818605	0.691364	0.865351	0.833377	0.794311	0.818097	0.748834	0.762564	0.79078	0.784103	0.853745	0.835461	0.762837	0.875921	0.815531	0.944509	0.914183	0.734683
wHAXPI033810-24	0.726604	0.919821	0.77104	0.93974	0.734362	0.717034	0.819405	0.768432	0.819455	0.780662	0.768291	0.886541	0.772173	0.825058	0.831518	0.824491	0.756709	0.866636	0.769239	0.736966	0.752806	0.80116	0.726111	0.843733	0.7853	0.693321	0.848452	0.748535	0.768335	0.89923	0.93921	0.702859	0.787225	0.866337	0.759587	0.731081	0.733704	0.770118	0.727899	0.722665	0.782636	0.871819	0.781169	0.772331	0.873324	0.834204	0.923735	0.901429	0.76521
wHAXPI033811-25	0.872739	0.91959	0.874435	0.981341	0.906419	0.877514	0.923736	0.873119	0.955631	0.889816	0.911994	0.953023	0.907628	0.890492	0.849969	0.870997	0.864946	0.941281	0.784161	0.834546	0.878369	0.790645	0.806339	0.935899	0.847299	0.826001	0.853273	0.799908	0.914183	0.920335	0.955806	0.837735	0.861397	0.86626	0.806347	0.890723	0.913074	0.90543	0.854885	0.911556	0.866218	0.860074	0.823601	0.823489	0.873686	0.874044	0.97063	0.929089	0.853742
wHAXPI033812-26	0.863534	0.959073	0.786621	0.981147	0.871731	0.85846	0.868486	0.850256	0.943648	0.84431	0.916668	0.941531	0.89707	0.905726	0.862036	0.926856	0.896493	0.966219	0.838056	0.89102	0.829417	0.877609	0.848813	0.928212	0.897611	0.856333	0.862683	0.843065	0.901344	0.961496	0.972294	0.861472	0.768431	0.819669	0.889549	0.899154	0.910512	0.805823	0.850407	0.881342	0.892518	0.907622	0.854014	0.758057	0.815866	0.876114	0.971665	0.962386	0.803715
wHAXPI033813-27	0.871869	0.953897	0.931392	0.963062	0.866869	0.873123	0.898609	0.914776	0.930168	0.881333	0.811787	0.926845	0.781376	0.906618	0.956058	0.928424	0.903146	0.930448	0.881935	0.875289	0.865229	0.906277	0.879515	0.851577	0.900405	0.857737	0.955084	0.894163	0.872604	0.954096	0.95995	0.855373	0.932724	0.957657	0.89636	0.884528	0.785189	0.920712	0.883682	0.873901	0.920469	0.937036	0.920075	0.926331	0.946026	0.942214	0.920215	0.902287	0.847676
wHAXPI033814-28	0.949235	0.47516	0.979879	0.491952	0.975694	0.975298	0.979713	0.975841	0.678541	0.977692	0.929065	0.587066	0.906807	0.645833	0.980371	0.963691	0.963293	0.677074	0.965632	0.96226	0.971417	0.970338	0.972695	0.793872	0.964003	0.971643	0.969072	0.974062	0.938459	0.477776	0.65583	0.965274	0.966372	0.983398	0.92804	0.967849	0.971706	0.963351	0.966069	0.962	0.974562	0.776945	0.976094	0.979196	0.800076	0.978516	0.498114	0.72467	0.965428
wHAXPI033815-29	0.682684	0.759904	0.746213	0.791092	0.748177	0.720381	0.842165	0.751125	0.704635	0.729128	0.731981	0.786163	0.705477	0.699941	0.804774	0.774298	0.755964	0.73323	0.742588	0.727541	0.728067	0.739858	0.677609	0.693073	0.77458	0.732429	0.821878	0.71497	0.754422	0.783326	0.813963	0.758784	0.770262	0.838159	0.715363	0.73509	0.743023	0.768947	0.727814	0.728383	0.733521	0.705204	0.755896	0.762532	0.725221	0.823452	0.771965	0.79111	0.732692
wHAXPI033816-30	0.743514	0.895346	0.792762	0.97387	0.803773	0.78036	0.894652	0.680428	0.901074	0.644667	0.909247	0.926234	0.880204	0.891643	0.748296	0.585598	0.797004	0.926377	0.752163	0.790016	0.83777	0.747037	0.778937	0.930045	0.750558	0.736678	0.631766	0.788009	0.905504	0.921691	0.963221	0.891599	0.760464	0.837044	0.823396	0.805033	0.876597	0.70141	0.776676	0.711235	0.564283	0.790927	0.83084	0.822254	0.826792	0.82017	0.959943	0.81054	0.810573
wHAXPI033817-31	0.898553	0.514882	0.95131	0.435283	0.933435	0.943427	0.951656	0.936138	0.643614	0.944801	0.892643	0.504243	0.858086	0.558862	0.969072	0.924173	0.918643	0.630198	0.919086	0.928711	0.929001	0.946877	0.930292	0.755318	0.920777	0.919198	0.948395	0.936285	0.875339	0.503438	0.595017	0.909427	0.939618	0.97169	0.901227	0.928068	0.925033	0.933322	0.916991	0.911208	0.9338	0.718032	0.944001	0.941009	0.808809	0.954306	0.507771	0.690318	0.942945
wHAXPI033818-32	0.683676	0.890047	0.742203	0.948351	0.64091	0.753062	0.778658	0.71407	0.843004	0.742279	0.746869	0.888957	0.729638	0.816025	0.852884	0.748824	0.640615	0.865165	0.725109	0.714895	0.715455	0.785046	0.667192	0.831619	0.714388	0.657165	0.811221	0.650705	0.76413	0.915582	0.945652	0.688604	0.781082	0.903814	0.75594	0.695644	0.658392	0.725946	0.679943	0.672054	0.739013	0.820438	0.744891	0.736348	0.887452	0.795094	0.930074	0.901833	0.643252
wHAXPI033819-34	0.835259	0.900118	0.774555	0.965491	0.824736	0.815798	0.849261	0.689206	0.900148	0.829715	0.856974	0.919915	0.881332	0.830664	0.744682	0.776593	0.758507	0.907213	0.590676	0.778491	0.801556	0.639688	0.65619	0.915832	0.784301	0.771059	0.797543	0.708581	0.845463	0.89149	0.905294	0.727186	0.707344	0.752549	0.749619	0.837511	0.844806	0.850731	0.753442	0.832175	0.746441	0.690334	0.68675	0.716597	0.774225	0.757381	0.948972	0.918579	0.806327
wHAXPI033820-35	0.733791	0.860987	0.752792	0.915701	0.789993	0.816193	0.848911	0.760061	0.764775	0.804939	0.846948	0.916158	0.858407	0.862885	0.746233	0.750066	0.647079	0.876604	0.734355	0.801298	0.829436	0.74878	0.753019	0.8572	0.747279	0.812091	0.804862	0.773271	0.850794	0.887613	0.944959	0.83983	0.772323	0.888779	0.80354	0.751505	0.800696	0.829869	0.797338	0.784932	0.768789	0.83245	0.846832	0.827747	0.864768	0.795925	0.913021	0.909463	0.79923
wHAXPI033821-36	0.80541	0.578181	0.877802	0.562914	0.848591	0.868138	0.931278	0.8223	0.623919	0.844382	0.862101	0.516827	0.827215	0.548738	0.940343	0.845985	0.878122	0.600121	0.877762	0.839078	0.891601	0.928553	0.877914	0.738113	0.81521	0.80287	0.864714	0.897129	0.880984	0.581128	0.648369	0.894305	0.899377	0.935314	0.864543	0.8232	0.861018	0.854276	0.838209	0.79736	0.826433	0.707319	0.899693	0.898374	0.78327	0.901126	0.561275	0.616222	0.896495
wHAXPI033822-39	0.86214	0.634157	0.895085	0.668822	0.883847	0.884543	0.927004	0.890385	0.670548	0.898648	0.862966	0.689095	0.837633	0.712587	0.931476	0.89319	0.900624	0.556328	0.898776	0.88403	0.908957	0.921807	0.89297	0.708856	0.857603	0.89058	0.880644	0.90411	0.872227	0.690607	0.725202	0.901501	0.922555	0.954102	0.857881	0.875709	0.860442	0.906338	0.866758	0.877445	0.880283	0.752967	0.906052	0.924057	0.780553	0.933158	0.584069	0.669172	0.907338
wHAXPI033823-40	0.695593	0.889072	0.662299	0.961571	0.647712	0.674749	0.788812	0.608122	0.864809	0.69547	0.80051	0.907066	0.79002	0.817535	0.620745	0.687042	0.658099	0.882417	0.580693	0.698288	0.687659	0.617231	0.596616	0.873091	0.77547	0.674607	0.736809	0.615903	0.767462	0.884347	0.950399	0.712538	0.598997	0.738985	0.708545	0.743091	0.772983	0.685005	0.685522	0.712022	0.63748	0.687796	0.721847	0.653357	0.737397	0.695133	0.942856	0.926516	0.636742
wHAXPI033824-41	0.763836	0.888738	0.805381	0.95967	0.758079	0.809631	0.836621	0.810306	0.881394	0.804055	0.824031	0.935014	0.803345	0.874776	0.851641	0.786712	0.781121	0.892912	0.80777	0.779191	0.790045	0.835679	0.791791	0.896996	0.819067	0.804674	0.830148	0.789001	0.798183	0.912411	0.952611	0.837465	0.825387	0.887825	0.790324	0.789763	0.789733	0.768257	0.799987	0.747242	0.783482	0.819262	0.860455	0.867545	0.86834	0.8586	0.919063	0.90214	0.733229
wHAXPI033825-42	0.804532	0.692627	0.734473	0.734803	0.78436	0.762704	0.846782	0.71879	0.700159	0.796495	0.796958	0.720217	0.786017	0.613728	0.750841	0.78629	0.763944	0.66921	0.698894	0.773429	0.787001	0.724025	0.700695	0.735423	0.789971	0.758727	0.80377	0.725044	0.826334	0.706694	0.746546	0.791867	0.711123	0.769553	0.718165	0.830856	0.847047	0.774268	0.785831	0.814916	0.74392	0.541993	0.804597	0.719661	0.636269	0.770257	0.728449	0.745012	0.77562
wHAXPI033826-45	0.750663	0.867655	0.732001	0.891197	0.696126	0.778496	0.818233	0.820161	0.798551	0.767763	0.718455	0.843047	0.7318	0.791809	0.855173	0.801703	0.795181	0.833231	0.812935	0.741786	0.785167	0.850088	0.766962	0.810737	0.779628	0.765216	0.835225	0.791942	0.735003	0.876063	0.871998	0.81631	0.865072	0.909017	0.722766	0.752656	0.743774	0.734515	0.783853	0.694107	0.752505	0.807256	0.864286	0.83747	0.823716	0.847851	0.870716	0.814603	0.715692
wHAXPI033827-47	0.822014	0.469796	0.804607	0.582164	0.833188	0.817787	0.895401	0.839037	0.618963	0.838062	0.841177	0.607554	0.823034	0.596634	0.854786	0.822782	0.81425	0.627944	0.82696	0.82212	0.824149	0.831764	0.805672	0.742669	0.860112	0.842673	0.854212	0.805304	0.850184	0.522097	0.671504	0.861732	0.810137	0.878713	0.780088	0.83586	0.864396	0.808611	0.838518	0.841696	0.800572	0.642049	0.846648	0.840781	0.704611	0.871499	0.520854	0.711591	0.817588
wHAXPI033828-50	0.870867	0.933585	0.74092	0.972501	0.829029	0.822335	0.876941	0.768906	0.901535	0.813005	0.933339	0.951572	0.904928	0.867575	0.717805	0.867309	0.846569	0.948269	0.761126	0.859001	0.855689	0.79654	0.78105	0.936281	0.854936	0.863844	0.835712	0.825824	0.920636	0.926492	0.970222	0.836034	0.668289	0.663123	0.845071	0.877396	0.917727	0.804865	0.864573	0.889564	0.789389	0.77699	0.836932	0.697632	0.672632	0.772445	0.967669	0.919101	0.811958
wHAXPI033829-54	0.791355	0.862117	0.863951	0.913824	0.822572	0.813766	0.901217	0.850459	0.866842	0.85106	0.806278	0.882987	0.801155	0.853741	0.912022	0.849303	0.83763	0.671359	0.853317	0.79785	0.813665	0.84653	0.802026	0.782593	0.837117	0.789374	0.899339	0.810476	0.822728	0.880066	0.918399	0.827084	0.878608	0.921082	0.840899	0.815457	0.798016	0.858736	0.812366	0.811117	0.843874	0.864718	0.874148	0.875249	0.889932	0.911698	0.829248	0.893098	0.803165
wHAXPI033830-58	0.810097	0.646969	0.824878	0.599407	0.813917	0.833707	0.836963	0.854827	0.606214	0.837391	0.790624	0.592617	0.766473	0.51263	0.888482	0.838322	0.826275	0.632158	0.828974	0.843556	0.825555	0.828856	0.8063	0.743144	0.841081	0.791687	0.880252	0.814038	0.819076	0.639334	0.58867	0.837532	0.854258	0.901112	0.760947	0.832975	0.819494	0.845752	0.816286	0.822603	0.807975	0.692711	0.846308	0.863078	0.773741	0.882052	0.673829	0.737293	0.805262
wHAXPI033831-59	0.795238	0.739118	0.910861	0.650384	0.865441	0.889041	0.920074	0.873042	0.605868	0.88452	0.867391	0.674109	0.81487	0.660517	0.945306	0.872946	0.860827	0.705469	0.877729	0.89016	0.888516	0.914097	0.884419	0.764744	0.867764	0.835749	0.911132	0.884428	0.879159	0.746483	0.705647	0.865022	0.93018	0.951869	0.878056	0.869325	0.87007	0.901868	0.856579	0.855708	0.876935	0.733248	0.894048	0.910545	0.814742	0.92232	0.710939	0.730061	0.901727
wHAXPI033832-61	0.894393	0.923555	0.81203	0.978504	0.890341	0.860167	0.919627	0.733358	0.940927	0.883556	0.936337	0.942998	0.944606	0.871687	0.707347	0.849621	0.817202	0.943232	0.678976	0.859556	0.866884	0.678931	0.743004	0.953279	0.865685	0.852483	0.836711	0.782844	0.920955	0.916644	0.964446	0.819283	0.727649	0.698567	0.833594	0.888927	0.920955	0.911795	0.816706	0.904933	0.80571	0.764805	0.719065	0.770208	0.748769	0.719697	0.972654	0.944072	0.881104
wHAXPI033833-63	0.717799	0.898899	0.806684	0.956015	0.80363	0.781243	0.894872	0.696284	0.891013	0.656069	0.885512	0.914785	0.849073	0.8856	0.849077	0.59357	0.801971	0.908845	0.783967	0.755949	0.825043	0.807005	0.806523	0.9078	0.729683	0.70722	0.655525	0.783967	0.856091	0.901392	0.948796	0.854048	0.819713	0.865815	0.811768	0.780585	0.854528	0.699034	0.735189	0.700217	0.545615	0.776735	0.784842	0.831674	0.830305	0.817106	0.931051	0.800251	0.786326
wHAXPI034447-36	0.868285	0.731112	0.949577	0.702006	0.928988	0.904141	0.940683	0.903366	0.724172	0.938508	0.860701	0.740351	0.83924	0.746364	0.956748	0.925408	0.922165	0.509359	0.912216	0.917643	0.922495	0.932899	0.916842	0.747438	0.910516	0.91328	0.952849	0.923378	0.897521	0.750009	0.77449	0.911951	0.941232	0.967779	0.882964	0.913705	0.913072	0.945398	0.889186	0.914079	0.920773	0.764283	0.909929	0.94527	0.820012	0.933554	0.652303	0.763971	0.929478
wHAXPI034448-37	0.650179	0.879823	0.725558	0.960243	0.67814	0.669978	0.832418	0.643567	0.847502	0.670551	0.771956	0.905773	0.761318	0.808546	0.734064	0.761603	0.704342	0.865586	0.64913	0.673237	0.654366	0.69678	0.573479	0.83888	0.770743	0.674844	0.76686	0.628065	0.749544	0.874717	0.945968	0.709831	0.682126	0.772372	0.758521	0.677583	0.719132	0.695419	0.646924	0.679974	0.656736	0.757021	0.718951	0.675314	0.78392	0.750594	0.922243	0.921284	0.653784
wHAXPI034449-39	0.809264	0.592366	0.850255	0.518248	0.795312	0.842752	0.877361	0.888392	0.610502	0.85921	0.782851	0.450224	0.740238	0.497837	0.922677	0.853531	0.859305	0.619036	0.903832	0.83655	0.850385	0.898681	0.848228	0.708946	0.863977	0.834277	0.920962	0.847864	0.795884	0.600642	0.555666	0.868535	0.92069	0.953339	0.811159	0.840221	0.813165	0.851158	0.846252	0.811274	0.851912	0.713252	0.918506	0.919382	0.801648	0.916482	0.590602	0.70667	0.816086
wHAXPI034450-40	0.723966	0.886498	0.680148	0.954386	0.771307	0.779567	0.881573	0.613419	0.886479	0.640782	0.883916	0.88756	0.890179	0.851723	0.794501	0.604376	0.615573	0.905949	0.718125	0.764802	0.813512	0.781742	0.706609	0.917205	0.590986	0.692423	0.6663	0.746277	0.874632	0.901388	0.943929	0.795877	0.785171	0.825415	0.825591	0.661279	0.78011	0.704294	0.678611	0.643008	0.572268	0.785145	0.769352	0.770664	0.827425	0.713273	0.95017	0.830951	0.829306
wHAXPI034451-47	0.81819	0.950067	0.869044	0.968023	0.78681	0.846137	0.824576	0.854374	0.877062	0.834963	0.857663	0.917237	0.82963	0.904899	0.870363	0.838668	0.824656	0.917913	0.835534	0.8248	0.80952	0.872413	0.792887	0.889289	0.857544	0.822896	0.868544	0.800092	0.842961	0.944116	0.958892	0.813592	0.851516	0.939392	0.864521	0.843864	0.77676	0.854518	0.841682	0.803639	0.809896	0.895174	0.877108	0.879107	0.917452	0.916026	0.944304	0.943289	0.799142
wHAXPI034452-50	0.838466	0.884757	0.72771	0.969462	0.849782	0.802136	0.885467	0.741166	0.916241	0.849291	0.902093	0.935951	0.907333	0.840861	0.600913	0.840314	0.782565	0.926389	0.684548	0.80195	0.819944	0.693719	0.736733	0.925813	0.749445	0.808525	0.852089	0.778161	0.901567	0.90977	0.962386	0.80821	0.720152	0.614689	0.78226	0.817173	0.838129	0.849529	0.81897	0.84987	0.790522	0.740387	0.79094	0.725249	0.703569	0.466859	0.956622	0.892325	0.843805
wHAXPI034453-52	0.718877	0.867603	0.720614	0.94286	0.794694	0.743602	0.899498	0.740736	0.894521	0.743579	0.864658	0.869613	0.853454	0.861273	0.865609	0.688361	0.734571	0.88355	0.782843	0.720665	0.828622	0.819448	0.78007	0.89173	0.570236	0.744678	0.596026	0.804948	0.835369	0.890341	0.891011	0.813677	0.837353	0.878852	0.680405	0.703551	0.784877	0.754397	0.68882	0.710212	0.674322	0.82804	0.818917	0.832692	0.862249	0.761384	0.91197	0.692394	0.815593
wHAXPI034454-53	0.79837	0.588086	0.908358	0.602368	0.884925	0.870876	0.916374	0.898166	0.59651	0.901825	0.827996	0.653057	0.808014	0.654415	0.942702	0.883126	0.86663	0.633477	0.877483	0.869892	0.875291	0.907923	0.861576	0.700021	0.884759	0.864583	0.940609	0.875637	0.854376	0.642999	0.709829	0.861472	0.897692	0.941882	0.849909	0.866914	0.863906	0.891281	0.857881	0.848735	0.892003	0.720322	0.902951	0.904295	0.7752	0.932134	0.546175	0.685515	0.882157
wHAXPI034455-54	0.831927	0.52643	0.866748	0.587688	0.827932	0.853743	0.927226	0.871073	0.622275	0.826178	0.838468	0.590543	0.823787	0.624405	0.931305	0.864257	0.889635	0.645123	0.9174	0.855977	0.88888	0.902483	0.87221	0.727743	0.862295	0.836336	0.864223	0.883936	0.879423	0.582419	0.680695	0.908374	0.916399	0.948716	0.839187	0.817093	0.868357	0.841707	0.871592	0.811335	0.83002	0.736998	0.912986	0.932774	0.761765	0.930429	0.51458	0.671992	0.86935
wHAXPI034456-57	0.802456	0.889826	0.727049	0.975929	0.814477	0.762673	0.894243	0.683891	0.907494	0.771194	0.886151	0.941909	0.873394	0.846295	0.533061	0.845771	0.822625	0.920811	0.67622	0.794139	0.788669	0.58892	0.710456	0.916196	0.833954	0.796138	0.79786	0.748564	0.856794	0.901005	0.956354	0.786744	0.670492	0.584918	0.784695	0.820956	0.882858	0.773151	0.776803	0.857196	0.719649	0.692045	0.706546	0.650755	0.637146	0.585853	0.961068	0.911193	0.767803
wHAXPI034457-58	0.785901	0.65365	0.843536	0.665336	0.812144	0.82044	0.894389	0.804155	0.57553	0.812869	0.817265	0.605261	0.789961	0.628626	0.902514	0.830545	0.853821	0.647093	0.844622	0.808903	0.833963	0.872829	0.824247	0.737142	0.799049	0.779386	0.840879	0.851794	0.816655	0.667673	0.684696	0.862536	0.865416	0.918053	0.813463	0.775676	0.817283	0.793656	0.801435	0.774816	0.80023	0.683377	0.852131	0.872515	0.769597	0.901461	0.646753	0.679477	0.843467
wHAXPI034458-59	0.809473	0.916388	0.79099	0.968943	0.814	0.799772	0.87001	0.66596	0.916366	0.805751	0.924322	0.938779	0.882725	0.87067	0.531456	0.788962	0.767259	0.926707	0.62225	0.843023	0.772222	0.67501	0.619505	0.919587	0.813913	0.819163	0.801219	0.712315	0.893951	0.908761	0.959422	0.815732	0.60945	0.630922	0.810257	0.84194	0.883151	0.789068	0.76664	0.855057	0.768212	0.736144	0.744704	0.6362	0.691269	0.616614	0.957981	0.950405	0.78123
wHAXPI034459-60	0.750227	0.864938	0.834068	0.937162	0.793539	0.779187	0.873879	0.80584	0.866732	0.795296	0.851503	0.902277	0.832454	0.849576	0.848556	0.817162	0.776914	0.851825	0.768601	0.761238	0.760424	0.822442	0.752797	0.862518	0.805878	0.738197	0.839314	0.777257	0.797855	0.894706	0.933049	0.814909	0.793385	0.891446	0.820721	0.773526	0.802961	0.807324	0.762956	0.760181	0.797102	0.801154	0.829935	0.824558	0.873195	0.863797	0.889217	0.86598	0.783104
wHAXPI034460-61	0.679458	0.88515	0.702315	0.959662	0.646521	0.669311	0.796626	0.707015	0.838036	0.710316	0.736719	0.898663	0.743598	0.825785	0.758356	0.73982	0.71843	0.86718	0.690167	0.619023	0.641011	0.711239	0.608468	0.829913	0.778307	0.65008	0.807858	0.62131	0.735661	0.884357	0.948094	0.727791	0.74159	0.804953	0.713417	0.689951	0.672435	0.690081	0.697325	0.652867	0.684862	0.775379	0.750065	0.734826	0.812363	0.792284	0.933934	0.912667	0.651394
wHAXPI034461-62	0.889171	0.945	0.854654	0.974091	0.878834	0.885166	0.897402	0.846537	0.938688	0.876357	0.920308	0.933378	0.926178	0.836076	0.857506	0.896826	0.870061	0.945731	0.811179	0.851282	0.87732	0.810605	0.77525	0.935223	0.881082	0.840681	0.895407	0.846438	0.910593	0.940716	0.964689	0.792081	0.831346	0.834438	0.861158	0.903334	0.906919	0.905764	0.849646	0.907079	0.859528	0.843939	0.825108	0.800196	0.788021	0.862083	0.971283	0.943923	0.86173
wHAXPI034462-63	0.835483	0.890297	0.757715	0.973695	0.836442	0.798067	0.88507	0.696207	0.902302	0.824575	0.888223	0.945249	0.895028	0.874884	0.565688	0.771279	0.677369	0.917207	0.638869	0.810678	0.819795	0.612179	0.699643	0.921672	0.834457	0.822455	0.761433	0.746288	0.904923	0.897042	0.958618	0.849648	0.655059	0.693488	0.793633	0.832879	0.883755	0.835929	0.803905	0.863774	0.740777	0.65808	0.676751	0.734118	0.691612	0.692256	0.96044	0.914115	0.791126
wHAXPI034463-68	0.782621	0.883653	0.732748	0.971259	0.822326	0.814846	0.904796	0.73839	0.922405	0.693033	0.888369	0.934937	0.913868	0.896173	0.834612	0.625219	0.712026	0.933304	0.840053	0.810269	0.873083	0.844402	0.82226	0.938044	0.612454	0.757631	0.654831	0.846659	0.912185	0.907224	0.958584	0.904382	0.864338	0.880874	0.854096	0.714075	0.844251	0.720852	0.790328	0.714601	0.592749	0.867884	0.852635	0.862599	0.851179	0.738543	0.960576	0.85984	0.86696
wHAXPI034464-70	0.725803	0.881003	0.763301	0.962634	0.797202	0.781581	0.902847	0.660628	0.905631	0.638434	0.891611	0.898966	0.908231	0.879632	0.822887	0.55753	0.750399	0.910002	0.741533	0.754848	0.835397	0.79184	0.783053	0.925707	0.674949	0.707951	0.652185	0.793813	0.866581	0.908499	0.956101	0.825526	0.7966	0.867712	0.84148	0.75442	0.821407	0.680662	0.733628	0.640978	0.53545	0.802107	0.825326	0.819037	0.85423	0.798285	0.936448	0.840805	0.847021
wHAXPI034465-71	0.953166	0.518246	0.973504	0.475084	0.970109	0.975158	0.965647	0.969874	0.680914	0.974448	0.904888	0.538846	0.871277	0.579759	0.977701	0.96594	0.964696	0.597698	0.944659	0.968813	0.962958	0.966901	0.964787	0.745934	0.947776	0.960262	0.953117	0.969374	0.925353	0.535731	0.572888	0.970323	0.973455	0.984533	0.898723	0.961649	0.955563	0.970093	0.964979	0.951322	0.967956	0.73484	0.968147	0.971138	0.796162	0.967527	0.452932	0.675646	0.963188
wHAXPI034466-72	0.916809	0.723717	0.95349	0.709991	0.945071	0.941932	0.953091	0.949815	0.753787	0.953152	0.896118	0.727443	0.876426	0.743342	0.967031	0.933875	0.925304	0.713287	0.935762	0.933203	0.93617	0.953329	0.933894	0.777371	0.945095	0.927234	0.969874	0.940808	0.895414	0.732468	0.769244	0.917673	0.943329	0.976494	0.908303	0.944144	0.939215	0.938767	0.919794	0.926927	0.946063	0.762223	0.94723	0.948914	0.813349	0.966436	0.668603	0.750392	0.933702
wHAXPI034467-73	0.745262	0.858753	0.643859	0.943714	0.73982	0.725263	0.818276	0.667586	0.869724	0.770709	0.83731	0.915786	0.835148	0.828652	0.691476	0.758792	0.555416	0.870742	0.628879	0.74329	0.717445	0.670294	0.605813	0.872593	0.634102	0.733121	0.77288	0.673298	0.799714	0.888008	0.929853	0.758674	0.667149	0.733453	0.740759	0.649271	0.730187	0.79472	0.688308	0.72088	0.704767	0.723036	0.7507	0.690122	0.758335	0.62823	0.929612	0.890871	0.735539
wHAXPI034468-74	0.824977	0.66106	0.909059	0.700035	0.895583	0.892584	0.929381	0.904677	0.682653	0.877521	0.830828	0.719246	0.796261	0.722784	0.947159	0.913523	0.912288	0.671756	0.916852	0.863498	0.884695	0.909744	0.878166	0.686331	0.903599	0.864351	0.931025	0.896576	0.857946	0.700491	0.744611	0.91798	0.918694	0.946949	0.861323	0.865349	0.865005	0.908903	0.880861	0.865759	0.902406	0.750421	0.920868	0.921646	0.768096	0.945197	0.622934	0.716401	0.879881
wHAXPI034918-16	0.767961	0.67851	0.824755	0.674718	0.792521	0.808647	0.879579	0.850936	0.688522	0.818873	0.774641	0.656642	0.734934	0.606454	0.885674	0.81498	0.806731	0.659307	0.821794	0.791598	0.786428	0.848513	0.794356	0.724584	0.841949	0.794338	0.867924	0.805403	0.785864	0.693121	0.66139	0.815482	0.842813	0.9096	0.773964	0.792677	0.799188	0.797272	0.818538	0.772666	0.81308	0.666493	0.852519	0.862112	0.765766	0.883423	0.6823	0.74531	0.760532
wHAXPI034919-17	0.758322	0.88705	0.704372	0.972422	0.747607	0.746245	0.839478	0.673013	0.891739	0.759791	0.840226	0.93663	0.830956	0.853332	0.612355	0.726237	0.644062	0.903313	0.610565	0.777276	0.730627	0.629917	0.638516	0.905718	0.797538	0.768098	0.709209	0.668543	0.844836	0.910199	0.949422	0.828743	0.592828	0.761042	0.750432	0.781548	0.830406	0.732713	0.747225	0.774603	0.67477	0.737622	0.772663	0.709062	0.762514	0.756608	0.95162	0.92845	0.693676
wHAXPI034920-8	0.808986	0.892773	0.739575	0.969758	0.8105	0.777817	0.840243	0.69093	0.905221	0.791957	0.896504	0.935818	0.875824	0.860835	0.545296	0.743178	0.660203	0.915615	0.59992	0.812727	0.786953	0.561406	0.669964	0.91125	0.804771	0.788002	0.729277	0.719728	0.871525	0.890182	0.952425	0.832651	0.605192	0.70358	0.778843	0.816428	0.860344	0.809943	0.792183	0.833601	0.706432	0.696675	0.746185	0.70247	0.69279	0.67593	0.955387	0.916567	0.784406
wHAXPI034921-9	0.639706	0.887897	0.689705	0.951222	0.703039	0.674488	0.84712	0.566591	0.868194	0.573247	0.838834	0.883429	0.808053	0.834355	0.741176	0.650383	0.738353	0.886835	0.642141	0.709742	0.669024	0.705887	0.656626	0.888027	0.691549	0.617766	0.647188	0.689029	0.805455	0.898301	0.951434	0.770275	0.623394	0.760038	0.757797	0.726649	0.775599	0.566634	0.667939	0.606728	0.558905	0.743711	0.75291	0.658044	0.749021	0.731176	0.931039	0.854778	0.691735
wHAXPI034922-11	0.90691	0.934052	0.848622	0.982342	0.922586	0.886751	0.946129	0.820409	0.966573	0.912655	0.965467	0.970656	0.951557	0.915309	0.638808	0.904342	0.893088	0.954968	0.798749	0.903559	0.890063	0.77617	0.808739	0.970587	0.907462	0.902956	0.876874	0.853153	0.952681	0.933496	0.97217	0.915916	0.798325	0.660602	0.885522	0.921849	0.950287	0.931063	0.911351	0.934622	0.847621	0.787508	0.87663	0.824019	0.759831	0.568607	0.980126	0.94825	0.899911
wHAXPI034923-12	0.839588	0.554755	0.840358	0.563734	0.833366	0.835484	0.90188	0.84042	0.636205	0.854022	0.858373	0.522591	0.811004	0.496267	0.854576	0.836414	0.829642	0.568036	0.80543	0.820309	0.828154	0.828515	0.789898	0.749379	0.851149	0.836975	0.875418	0.823118	0.860493	0.561077	0.614194	0.839593	0.827225	0.878054	0.799881	0.855073	0.869699	0.851963	0.831591	0.861489	0.810397	0.612131	0.825468	0.850264	0.727999	0.856837	0.580375	0.704835	0.808396
wHAXPI034924-13	0.929651	0.52137	0.968174	0.562628	0.958784	0.926208	0.941207	0.955433	0.6746	0.958349	0.891021	0.628403	0.870004	0.660957	0.967182	0.950744	0.955268	0.616795	0.939316	0.952351	0.95624	0.953031	0.945381	0.741033	0.940781	0.946935	0.938137	0.957298	0.921577	0.57453	0.642835	0.944182	0.955839	0.974839	0.840343	0.948931	0.955168	0.959912	0.945396	0.952797	0.950986	0.761618	0.958945	0.953316	0.78676	0.944228	0.4706	0.653911	0.953044
wHAXPI034925-14	0.86428	0.923089	0.81091	0.967751	0.837743	0.831779	0.880361	0.757049	0.918086	0.842588	0.893728	0.937847	0.908696	0.837532	0.654171	0.779653	0.685023	0.931871	0.640021	0.809532	0.845134	0.656528	0.719265	0.922443	0.809124	0.802852	0.789453	0.778876	0.898205	0.911851	0.95657	0.758473	0.705445	0.786868	0.795435	0.853866	0.878803	0.847267	0.777065	0.872084	0.763592	0.776174	0.759848	0.752222	0.78858	0.786486	0.959656	0.928565	0.812661
wHAXPI034926-15	0.721464	0.869369	0.663578	0.964108	0.730718	0.760715	0.83446	0.679753	0.876682	0.733384	0.846514	0.926504	0.835334	0.874147	0.644868	0.699587	0.574307	0.8846	0.643218	0.74463	0.680854	0.671498	0.654817	0.897312	0.731342	0.763285	0.746355	0.582428	0.827102	0.901483	0.955832	0.815369	0.642714	0.831354	0.792565	0.72249	0.765328	0.716416	0.732049	0.733493	0.69595	0.767259	0.779969	0.741165	0.809502	0.706885	0.939011	0.91144	0.706503
wHAXPI037144-8	0.724321	0.858819	0.779988	0.913357	0.678655	0.717786	0.822392	0.762209	0.825983	0.7558	0.709021	0.875887	0.703332	0.802821	0.817421	0.803879	0.807163	0.843486	0.799526	0.705614	0.724901	0.79974	0.687132	0.790488	0.804554	0.720455	0.806558	0.727812	0.766531	0.877049	0.913408	0.759509	0.799992	0.868873	0.7502	0.745596	0.729216	0.721764	0.775206	0.736967	0.72513	0.783346	0.791805	0.800639	0.7928	0.83796	0.885636	0.886458	0.642615
wHAXPI037145-9	0.832823	0.820013	0.861333	0.892471	0.852251	0.86214	0.898205	0.84064	0.862008	0.861729	0.884137	0.886044	0.889336	0.844196	0.861777	0.852924	0.834679	0.676546	0.821201	0.855627	0.85759	0.8445	0.825881	0.867738	0.841977	0.836094	0.79663	0.834451	0.886426	0.84569	0.875183	0.873608	0.846891	0.899757	0.798855	0.848972	0.881469	0.869991	0.825877	0.864137	0.815605	0.806351	0.854267	0.864335	0.856247	0.879546	0.813191	0.832727	0.845322
wHAXPI037146-11	0.824249	0.88989	0.744023	0.957475	0.778025	0.77595	0.814308	0.675237	0.872254	0.784042	0.836903	0.936978	0.850535	0.82239	0.664833	0.766315	0.737944	0.907875	0.648452	0.806917	0.76595	0.669066	0.626306	0.898228	0.807378	0.799005	0.765216	0.732213	0.857338	0.888208	0.934025	0.763812	0.655399	0.721543	0.752275	0.805637	0.832367	0.782374	0.783926	0.821781	0.707852	0.685168	0.745443	0.68281	0.712224	0.707781	0.951924	0.918917	0.75697
wHAXPI037147-12	0.727927	0.918945	0.771649	0.965866	0.779183	0.808165	0.850042	0.717396	0.870504	0.662973	0.870945	0.902057	0.849518	0.906417	0.857599	0.636358	0.754323	0.918731	0.803055	0.797791	0.85988	0.845777	0.809873	0.905524	0.615912	0.721936	0.632007	0.838759	0.841777	0.944331	0.936718	0.853718	0.847781	0.919415	0.847186	0.711043	0.783603	0.716371	0.757018	0.623414	0.60267	0.842582	0.860527	0.870365	0.910631	0.797489	0.946606	0.831498	0.819924
wHAXPI043592-8	0.792033	0.555993	0.858446	0.605664	0.815884	0.841333	0.929719	0.815641	0.641234	0.824343	0.85419	0.595305	0.843254	0.582983	0.891457	0.840329	0.880959	0.65806	0.872531	0.794983	0.870621	0.863604	0.831928	0.734587	0.846054	0.78458	0.844574	0.841645	0.862647	0.57285	0.682707	0.841977	0.885156	0.91149	0.845479	0.815551	0.867725	0.839935	0.810701	0.81375	0.800175	0.70124	0.863472	0.902417	0.745347	0.905316	0.576203	0.691977	0.828213
wHAXPI043593-9	0.741225	0.905495	0.685257	0.969324	0.655273	0.70153	0.807406	0.690312	0.878334	0.692585	0.806063	0.928972	0.80373	0.8469	0.749872	0.76714	0.771967	0.910508	0.749812	0.789078	0.702607	0.806613	0.704895	0.884384	0.816822	0.769865	0.804199	0.739208	0.814651	0.91153	0.959295	0.786874	0.628689	0.763062	0.779796	0.81047	0.815333	0.641026	0.766172	0.784167	0.753967	0.817016	0.799516	0.6338	0.752431	0.792558	0.955282	0.93788	0.666124
wHAXPI043594-11	0.765146	0.891384	0.715088	0.930834	0.765879	0.727757	0.846518	0.668865	0.845297	0.72405	0.848867	0.941162	0.848471	0.872167	0.617036	0.718475	0.639022	0.903989	0.66749	0.804461	0.758608	0.677315	0.711501	0.887055	0.816741	0.78707	0.736535	0.739786	0.855718	0.912782	0.959531	0.830895	0.628294	0.757716	0.785577	0.792185	0.833956	0.725015	0.774228	0.7972	0.699693	0.743414	0.784034	0.65134	0.735207	0.774654	0.927596	0.937933	0.765403
wHAXPI047830-11	0.835774	0.897821	0.725715	0.972825	0.805474	0.765644	0.864235	0.695925	0.91433	0.786445	0.868187	0.927145	0.877576	0.841272	0.630836	0.820707	0.811765	0.909715	0.692064	0.836674	0.784225	0.686154	0.701913	0.924217	0.841318	0.820938	0.775321	0.765357	0.889255	0.910738	0.951889	0.81851	0.645032	0.628929	0.792174	0.832984	0.87092	0.726908	0.825981	0.858622	0.763421	0.723234	0.753191	0.640533	0.616356	0.630561	0.960803	0.946607	0.787828
wHAXPI048670-90	0.713717	0.855027	0.738175	0.952501	0.810229	0.765457	0.922477	0.689468	0.90583	0.663832	0.897986	0.894748	0.875234	0.85773	0.827816	0.696126	0.778579	0.903896	0.736298	0.775904	0.825468	0.770586	0.773881	0.907428	0.688138	0.718031	0.698418	0.780804	0.889195	0.90313	0.944413	0.836569	0.806001	0.825158	0.80307	0.736709	0.829487	0.728745	0.726543	0.66987	0.618843	0.796178	0.738221	0.789844	0.843972	0.794507	0.940714	0.781118	0.834869
[truncated: 122 more columns]

[truncated: 9 more sheets: sFig1e, sFig 2a-c, sFig 2d, sFig 3, sFig 5, sFig 6, sFig 7, sFig8, sFig9]
